# Supplementary material for: Proteins with cognition-associated structural changes in a rat model of aging exhibit reduced refolding capacity
Source: Sci Adv. 2025 Jul 11;11(28):eadt3778. doi: 10.1126/sciadv.adt3778 (PMC12248298; doi:10.1126/sciadv.adt3778)
Supplement: Supplementary file 2 — Data S1 to S4 [file sciadv.adt3778_data_s1_to_s4.zip]

Archive with 4 entries (4 files):
- adt3778_data_s1.xlsx
- adt3778_data_s2.xlsx
- adt3778_data_s3.xlsx
- adt3778_data_s4.xlsx
