# Supplementary material for: Proteins with cognition-associated structural changes in a rat model of aging exhibit reduced refolding capacity
Source: Sci Adv. 2025 Jul 11;11(28):eadt3778. doi: 10.1126/sciadv.adt3778 (PMC12248298; doi:10.1126/sciadv.adt3778)
Supplement: Supplementary file 2 — Data S1 to S4 [file sciadv.adt3778_data_s1_to_s4.zip › adt3778_data_s1.xlsx]

## Sheet: Legend
Column	Description
A	UniProt Accession Code
B	Protein Sequence Header
C	Uniprot Entry Name
D	Gene Symbol
E	Protein Description
F	Additional Genes the Protein May Arise From
G	Additional Proteins the Protein May Match
H	Protein Sequence Length (# of amino acids)
I	Isoelectric Point (calculated by biopython, Bio.SeqUtils.ProtParam module)
J	Molecular Weight (in Daltons, calculated by biopython, Bio.SeqUtils.ProtParam module)
K	Instability Index (calculated by biopython, Bio.SeqUtils.ProtParam module)
L	Hydrophobicity (calculated by biopython, Bio.SeqUtils.ProtParam module)
M	Percent Disordered (calculated by Metapredict)
N	Amino Acid Ranges for Disordered Regions (calculated by Metapredict)
O	Amino Acid Ranges for Folded Regions (calculated by Metapredict)
P	Number of Domains (calculated by DomainMapper, based off ECOD)
Q	Amino Acid Ranges of Domains (calculated by DomainMapper, based off ECOD)
R	Properties of Domain (CON=contiguous, CP=circularly permuted, IS=insertional, NC=non-contiguous, calculated by DomainMapper, based off ECOD)
S	Domain Architectures (calculated by DomainMapper, based off ECOD)
T	Domain X-Groups (calculated by DomainMapper, based off ECOD)
U	Domain T-Groups (calculated by DomainMapper, based off ECOD)
V	Domain F-Groups (calculated by DomainMapper, based off ECOD)
W	Total Peptides Detected for this Protein in the AU vs AI Comparison (must pass filtering of less than or equal to 5 AU and 3 AI missing values)
X	Significant Peptides Detected for this Protein in the AU vs AI Comparison, Significance Cut-Offs:|log2(AU/AI)|>1, P < 0.01 (P<0.0158 if |log2(AU/AI)|>6)
Y	Significant Peptides Detected for this Protein in the AU vs AI Comparison (P value is adjusted by Benjamini Hochberg Correction), Significance Cut-Offs:|log2(AU/AI)|>1, Adj P < 0.05

## Sheet: CA1 sCASC
Protein ID	Protein	Entry Name	Gene	Protein Description	Mapped Genes	Mapped Proteins	Sequence Length	pI	MW (Da)	Instability Index	Hydrophobicity	Percent Disorder	Disorder Regions	Folded Regions	N	RNG	PROP	A	X	T	F	No. of Valid Peptide	No. of Significant Peptide (P-value)	No. of Significant Peptide (Adj. P-value)
Q9QX69	sp|Q9QX69|LANC1_RAT	LANC1_RAT	Lancl1	Glutathione S-transferase LANCL1	['Myo7a']	['tr|A0A8I5ZYR5|A0A8I5ZYR5_RAT, tr|A0A8I6A0Q6|A0A8I6A0Q6_RAT, tr|A0A8L2QA50|A0A8L2QA50_RAT', 'tr|A0A8I6A0Q6|A0A8I6A0Q6_RAT, tr|A0A8L2QA50|A0A8L2QA50_RAT', 'tr|A0A8I5ZYR5|A0A8I5ZYR5_RAT, tr|A0A8I6A0Q6|A0A8I6A0Q6_RAT, tr|A0A8L2QA50|A0A8L2QA50_RAT', 'tr|A0A8I5ZYR5|A0A8I5ZYR5_RAT, tr|A0A8I6A0Q6|A0A8I6A0Q6_RAT, tr|A0A8L2QA50|A0A8L2QA50_RAT', 'tr|A0A8I5ZYR5|A0A8I5ZYR5_RAT, tr|A0A8L2QA50|A0A8L2QA50_RAT'…	399	7.5695	45239.4	35.489	-0.176942	0.251	[]	[[0, 399]]	1	['39-398']	['CON']	['alpha superhelices']	['Repetitive alpha hairpins']	['alpha/alpha toroid']	['LANC_like']	24	5	5
P63081	sp|P63081|VATL_RAT	VATL_RAT	Atp6v0c	V-type proton ATPase 16 kDa proteolipid subunit c	[]	['tr|A0A8I6A7E7|A0A8I6A7E7_RAT', 'tr|A0A8I6A7E7|A0A8I6A7E7_RAT', 'tr|A0A8L2Q4M1|A0A8L2Q4M1_RAT', 'tr|A0A8I6A7E7|A0A8I6A7E7_RAT, tr|A0A8L2Q4M1|A0A8L2Q4M1_RAT']	155	9.09837	15807.7	18.2406	1.07548	0	[]	[[0, 155]]	2	['12-76', '87-154']	['CON', 'CON']	['extended segments', 'extended segments']	['F1F0 ATP synthase subunit C', 'F1F0 ATP synthase subunit C']	['F1F0 ATP synthase subunit C', 'F1F0 ATP synthase subunit C']	['ATP-synt_C', 'ATP-synt_C']	4	0	3
Q6AYS7	sp|Q6AYS7|ACY1A_RAT	ACY1A_RAT	Acy1a	Aminoacylase-1A	['Acy1, Acy1b', 'Acy1', 'Acy1, Acy1b', 'Acy1', 'Acy1, Acy1b', 'Acy1, Acy1b', 'Acy1', 'Acy1', 'Acy1', 'Acy1', 'Acy1, Acy1b', 'Acy1', 'Acy1, Acy1b', 'Acy1', 'Acy1, Acy1b', 'Acy1, Acy1b', 'Acy1', 'Acy1', 'Acy1', 'Acy1, Acy1b', 'Acy1', 'Acy1, Acy1b']	['sp|Q6PTT0|ACY1B_RAT, tr|A0A8I5ZU87|A0A8I5ZU87_RAT, tr|A0A8I5ZUM3|A0A8I5ZUM3_RAT, tr|A0A8I5ZVF1|A0A8I5ZVF1_RAT, tr|A0A8I6ABX8|A0A8I6ABX8_RAT, tr|A0A8I6ANP4|A0A8I6ANP4_RAT, tr|A0A8L2Q7R2|A0A8L2Q7R2_RAT', 'tr|A0A8I5ZU87|A0A8I5ZU87_RAT, tr|A0A8I5ZUM3|A0A8I5ZUM3_RAT, tr|A0A8I6ABX8|A0A8I6ABX8_RAT, tr|A0A8I6ANP4|A0A8I6ANP4_RAT', 'sp|Q6PTT0|ACY1B_RAT, tr|A0A8I5ZUM3|A0A8I5ZUM3_RAT, tr|A0A8I5ZVF1|A0A8I5Z…	408	6.0299	45803.5	41.7253	-0.291912	2.941	[]	[[0, 408]]	2	['14-166', '195-303']	['CON', 'CON']	['a/b three-layered sandwiches', 'a+b two layers']	['Phosphorylase/hydrolase-like', 'Alpha-beta plaits']	['Zn-dependent exopeptidases', 'Bacterial exopeptidase dimerisation domain']	['Peptidase_M20_1st', 'M20_dimer']	18	3	3
P05545	sp|P05545|SPA3K_RAT	SPA3K_RAT	Serpina3k	Serine protease inhibitor A3K	['Serpina3c', 'Serpina3c', 'Serpina3c', 'Serpina3c, Serpina3l, Serpina3n', 'Serpina3c, Serpina3l, Serpina3n', 'Serpina3c, Serpina3l', 'Serpina3c']	['tr|A0A0G2JSK1|A0A0G2JSK1_RAT', 'tr|A0A0G2JSK1|A0A0G2JSK1_RAT', 'tr|A0A0G2JSK1|A0A0G2JSK1_RAT', 'sp|P05544|SPA3L_RAT, tr|A0A0G2JSK1|A0A0G2JSK1_RAT, tr|A0A0G2JXK5|A0A0G2JXK5_RAT, tr|A0A0G2JYK0|A0A0G2JYK0_RAT, tr|A0A0G2K9B1|A0A0G2K9B1_RAT, tr|F1LM05|F1LM05_RAT', 'sp|P05544|SPA3L_RAT, tr|A0A0G2JSK1|A0A0G2JSK1_RAT, tr|A0A0G2JXK5|A0A0G2JXK5_RAT, tr|A0A0G2JYK0|A0A0G2JYK0_RAT, tr|A0A0G2K9B1|A0A0G2K9B1_…	416	5.30731	46561	36.9447	-0.158173	7.933	[[0, 33]]	[[33, 416]]	1	['46-415']	['CON']	['a+b complex topology']	['Serpins']	['Serpins']	['Serpin']	8	0	2
P07895	sp|P07895|SODM_RAT	SODM_RAT	Sod2	Superoxide dismutase [Mn], mitochondrial	[]	[]	222	8.96267	24673.7	38.1802	-0.421622	12.613	[[0, 28]]	[[28, 222]]	2	['26-107', '110-217']	['CON', 'CON']	['alpha bundles', 'a+b three layers']	['Long alpha-hairpin', 'Fe,Mn superoxide dismutase (SOD)-C']	['Fe,Mn superoxide dismutase (SOD), N-terminal domain', 'Fe,Mn superoxide dismutase (SOD)-C']	['Sod_Fe_N', 'Sod_Fe_C']	15	2	2
P30835	sp|P30835|PFKAL_RAT	PFKAL_RAT	Pfkl	ATP-dependent 6-phosphofructokinase, liver type	['Pfkp', 'Pfkp', 'Pfkp', 'Pfkp', 'Pfkp']	['sp|P47860|PFKAP_RAT, tr|A0A0A0MXY5|A0A0A0MXY5_RAT, tr|A0A8I5ZYA2|A0A8I5ZYA2_RAT, tr|A0A8I6B663|A0A8I6B663_RAT', 'sp|P47860|PFKAP_RAT, tr|A0A8I5ZYA2|A0A8I5ZYA2_RAT, tr|A0A8I6B663|A0A8I6B663_RAT', 'sp|P47860|PFKAP_RAT, tr|A0A0A0MXY5|A0A0A0MXY5_RAT, tr|A0A8I5ZYA2|A0A8I5ZYA2_RAT, tr|A0A8I6B663|A0A8I6B663_RAT', 'sp|P47860|PFKAP_RAT, tr|A0A8I5ZYA2|A0A8I5ZYA2_RAT, tr|A0A8I6B663|A0A8I6B663_RAT', 'sp|P4…	780	7.06244	85337.9	31.9033	-0.0866667	0	[]	[[0, 780]]	3	['16-195,304-355,402-556', '179-305', '542-667']	['CP NC', 'IS', 'CON']	['a/b three-layered sandwiches', 'a/b three-layered sandwiches', 'a/b three-layered sandwiches']	['Flavodoxin-like', 'Phosphofructokinase C-terminal domain', 'Phosphofructokinase C-terminal domain']	['Phosphofructokinase N-terminal domain', 'Phosphofructokinase C-terminal domain', 'Phosphofructokinase C-terminal domain']	['PFK_N', 'PFK_C', 'PFK_C']	56	5	2
P61078	sp|P61078|UB2D3_RAT	UB2D3_RAT	Ube2d3	Ubiquitin-conjugating enzyme E2 D3	['Ube2d2, Ube2d4l1', 'Ube2d2, Ube2d4l1', 'Ube2d2', 'Ube2d2', 'Ube2d2', 'Ube2d2', 'Ube2d2, Ube2d2b', 'Ube2d2', 'Ube2d1, Ube2d2', 'LOC120099227, UBE2E1, Ube2d2, Ube2d2b, Ube2e1, Ube2e2, Ube2e3', 'Ube2d2', 'Ube2d2', 'Ube2d1, Ube2d2']	['sp|P62839|UB2D2_RAT, tr|A0A0G2JV72|A0A0G2JV72_RAT, tr|A0A0G2K739|A0A0G2K739_RAT, tr|A0A8I5ZTF1|A0A8I5ZTF1_RAT, tr|A0A8I6GLC9|A0A8I6GLC9_RAT', 'sp|P62839|UB2D2_RAT, tr|A0A0G2JV72|A0A0G2JV72_RAT, tr|A0A0G2K739|A0A0G2K739_RAT, tr|A0A8I5ZTF1|A0A8I5ZTF1_RAT, tr|A0A8I6GLC9|A0A8I6GLC9_RAT', 'sp|P62839|UB2D2_RAT, tr|A0A0G2JV72|A0A0G2JV72_RAT, tr|A0A0G2K739|A0A0G2K739_RAT, tr|A0A8I5ZTF1|A0A8I5ZTF1_RAT',…	147	7.66669	16687	42.8354	-0.34966	0	[]	[[0, 147]]	1	['2-147']	['CON']	['a+b two layers']	['UBC-like']	['UBC-like']	['UQ_con']	13	2	2
Q8R491	sp|Q8R491|EHD3_RAT	EHD3_RAT	Ehd3	EH domain-containing protein 3	['Ehd1, Ehd4', 'Ehd1', 'Ehd1', 'Ehd1', 'Ehd1', 'Ehd1', 'Ehd1', 'Ehd1', 'Ehd1', 'Ehd1', 'Ehd1', 'Ehd1', 'Ehd1', 'Ehd1', 'Ehd1', 'Ehd1, Ehd4', 'Ehd1']	['sp|Q641Z6|EHD1_RAT, tr|A0A0G2JTH6|A0A0G2JTH6_RAT, tr|Q8R3Z7|Q8R3Z7_RAT', 'tr|A0A0G2JTH6|A0A0G2JTH6_RAT', 'sp|Q641Z6|EHD1_RAT, tr|A0A0G2JTH6|A0A0G2JTH6_RAT', 'tr|A0A0G2JTH6|A0A0G2JTH6_RAT', 'tr|A0A0G2JTH6|A0A0G2JTH6_RAT', 'sp|Q641Z6|EHD1_RAT, tr|A0A0G2JTH6|A0A0G2JTH6_RAT', 'tr|A0A0G2JTH6|A0A0G2JTH6_RAT', 'tr|A0A0G2JTH6|A0A0G2JTH6_RAT', 'tr|A0A0G2JTH6|A0A0G2JTH6_RAT', 'tr|A0A0G2JTH6|A0A0G2JTH6_RA…	535	6.0353	60790.3	28.8198	-0.346916	3.925	[]	[[0, 535]]	3	['61-104,146-232,294-317', '289-400', '442-528']	['NC', 'CON', 'CON']	['a/b three-layered sandwiches', 'alpha bundles', 'alpha arrays']	['P-loop domains-like', 'Helical domain in EHD2', 'EF-hand']	['P-loop containing nucleoside triphosphate hydrolases', 'Helical domain in EHD2', 'EF-hand']	['MnmE_helical_2nd', 'KOG1954', 'EF-hand_4']	35	2	2
B0BNA5	sp|B0BNA5|COTL1_RAT	COTL1_RAT	Cotl1	Coactosin-like protein	[]	['tr|A0A8L2QC84|A0A8L2QC84_RAT', 'tr|A0A8L2QC84|A0A8L2QC84_RAT', 'tr|A0A8L2QC84|A0A8L2QC84_RAT', 'tr|A0A8L2QC84|A0A8L2QC84_RAT', 'tr|A0A8L2QC84|A0A8L2QC84_RAT', 'tr|A0A8L2QC84|A0A8L2QC84_RAT', 'tr|A0A8L2QC84|A0A8L2QC84_RAT', 'tr|A0A8L2QC84|A0A8L2QC84_RAT', 'tr|A0A8L2QC84|A0A8L2QC84_RAT', 'tr|A0A8L2QC84|A0A8L2QC84_RAT', 'tr|A0A8L2QC84|A0A8L2QC84_RAT', 'tr|A0A8L2QC84|A0A8L2QC84_RAT', 'tr|A0A8L2QC84…	142	5.27593	15931.7	35.4183	-0.419014	7.746	[]	[[0, 142]]	1	['8-130']	['CON']	['a+b three layers']	['Gelsolin-like']	['Gelsolin-like']	['Cofilin_ADF']	16	2	2
D4A8Y6	tr|D4A8Y6|D4A8Y6_RAT	D4A8Y6_RAT	Vcan	Versican core protein	[]	['sp|Q9ERB4|CSPG2_RAT, tr|A0A0G2K944|A0A0G2K944_RAT, tr|D3Z9N6|D3Z9N6_RAT, tr|D3ZFC3|D3ZFC3_RAT', 'sp|Q9ERB4|CSPG2_RAT, tr|A0A0G2K944|A0A0G2K944_RAT, tr|D3Z9N6|D3Z9N6_RAT, tr|D3ZFC3|D3ZFC3_RAT', 'sp|Q9ERB4|CSPG2_RAT, tr|A0A0G2K944|A0A0G2K944_RAT, tr|D3Z9N6|D3Z9N6_RAT, tr|D3ZFC3|D3ZFC3_RAT', 'sp|Q9ERB4|CSPG2_RAT, tr|A0A0G2K944|A0A0G2K944_RAT, tr|D3Z9N6|D3Z9N6_RAT', 'sp|Q9ERB4|CSPG2_RAT, tr|A0A0G2K…	3357	4.44824	366515	50.96	-0.530384	82.663	[[0, 33], [348, 3049], [3315, 3357]]	[[33, 348], [3049, 3315]]	7	['29-147', '150-247', '251-359', '3053-3088', '3090-3124', '3130-3252', '3256-3313']	['CON', 'CON', 'CON', 'CON', 'CON', 'CON', 'CON']	['beta sandwiches', 'a+b complex topology', 'a+b complex topology', 'few secondary structure elements', 'few secondary structure elements', 'a+b complex topology', 'few secondary structure elements']	['Immunoglobulin-like beta-sandwich', 'C-type lectin-like', 'C-type lectin-like', 'EGF-like', 'EGF-like', 'C-type lectin-like', 'EGF-like']	['Immunoglobulin/Fibronectin type III/E set domains/PapD-like', 'C-type lectin-like', 'C-type lectin-like', 'EGF/Laminin', 'EGF/Laminin', 'C-type lectin-like', 'Complement control module/SCR domain']	['I-set_7', 'Xlink', 'Xlink', 'hEGF_3', 'hEGF_1', 'Lectin_C', 'Sushi']	28	2	2
A0A0G2JV77	tr|A0A0G2JV77|A0A0G2JV77_RAT	A0A0G2JV77_RAT	Mink1	non-specific serine/threonine protein kinase	['Map4k4, Tnik', 'Map4k4, Tnik', 'Map4k4', 'Map4k4']	['sp|F1LP90|MINK1_RAT, tr|A0A0G2K382|A0A0G2K382_RAT, tr|A0A8I5ZKJ7|A0A8I5ZKJ7_RAT, tr|A0A8I6B5X1|A0A8I6B5X1_RAT, tr|F1LN69|F1LN69_RAT', 'tr|A0A8I6B5X1|A0A8I6B5X1_RAT, tr|F1LN69|F1LN69_RAT', 'sp|F1LP90|MINK1_RAT, tr|A0A0G2K382|A0A0G2K382_RAT, tr|A0A0G2K490|A0A0G2K490_RAT, tr|A0A0G2K7W4|A0A0G2K7W4_RAT, tr|A0A8I5ZKJ7|A0A8I5ZKJ7_RAT, tr|A0A8I5ZL09|A0A8I5ZL09_RAT, tr|A0A8I5ZLV4|A0A8I5ZLV4_RAT, tr|A0A8…	1346	7.63418	151595	64.0084	-0.848068	55.052	[[0, 15], [301, 1025]]	[[15, 301], [1025, 1346]]	1	['25-285']	['CON']	['a+b complex topology']	['Protein kinase/SAICAR synthase/ATP-grasp']	['Protein kinase']	['Pkinase_Tyr']	20	2	2
A0A0G2JWA3	tr|A0A0G2JWA3|A0A0G2JWA3_RAT	A0A0G2JWA3_RAT	Xpo7	Exportin 7	[]	['tr|A0A8I6AH01|A0A8I6AH01_RAT, tr|F1LQM9|F1LQM9_RAT', 'tr|A0A8I6AH01|A0A8I6AH01_RAT, tr|F1LQM9|F1LQM9_RAT', 'tr|A0A8I6AH01|A0A8I6AH01_RAT, tr|F1LQM9|F1LQM9_RAT', 'tr|A0A8I6AH01|A0A8I6AH01_RAT, tr|F1LQM9|F1LQM9_RAT', 'tr|A0A8I6AH01|A0A8I6AH01_RAT, tr|F1LQM9|F1LQM9_RAT', 'tr|A0A8I6AH01|A0A8I6AH01_RAT, tr|F1LQM9|F1LQM9_RAT', 'tr|A0A8I6AH01|A0A8I6AH01_RAT, tr|F1LQM9|F1LQM9_RAT', 'tr|A0A8I6AH01|A0A8I…	1088	5.96391	123866	41.0173	-0.0850184	2.206	[[1065, 1088]]	[[0, 1065]]	1	['8-1045']	['CON']	['alpha superhelices']	['Repetitive alpha hairpins']	['ARM repeat']	['Xpo1_1']	12	2	2
A0A8I5Y830	tr|A0A8I5Y830|A0A8I5Y830_RAT	A0A8I5Y830_RAT	Psma7	Proteasome subunit alpha type	['Psma8', 'Psma8', 'Psma8']	['tr|A0A8I6A6N6|A0A8I6A6N6_RAT, tr|A0A8I6ASC7|A0A8I6ASC7_RAT', 'sp|P48004|PSA7_RAT, tr|A0A0G2K0W9|A0A0G2K0W9_RAT, tr|A0A8I6A6N6|A0A8I6A6N6_RAT', 'tr|A0A0G2K0W9|A0A0G2K0W9_RAT, tr|A0A8I6A6N6|A0A8I6A6N6_RAT, tr|A0A8I6ASC7|A0A8I6ASC7_RAT', 'tr|A0A0G2K0W9|A0A0G2K0W9_RAT, tr|A0A8I6A6N6|A0A8I6A6N6_RAT, tr|A0A8I6AS04|A0A8I6AS04_RAT, tr|A0A8I6ASC7|A0A8I6ASC7_RAT, tr|A0A8I6GE49|A0A8I6GE49_RAT, tr|F1M6I7|F…	224	8.98568	24867.2	35.3196	-0.241071	0	[]	[[0, 224]]	1	['31-216']	['CON']	['a+b four layers']	['Ntn/PP2C']	['Proteasome subunits']	['Proteasome']	4	2	2
A0A8I6A0T8	tr|A0A8I6A0T8|A0A8I6A0T8_RAT	A0A8I6A0T8_RAT	Serpinb9	Serpin family B member 9	['Serpinb1a, Serpinb1b, Serpinb6a, Serpinb6b, Serpini2']	['tr|A0A8I6AAC0|A0A8I6AAC0_RAT, tr|F7EWV0|F7EWV0_RAT, tr|Q6AYF8|Q6AYF8_RAT', 'sp|Q4G075|ILEUA_RAT, tr|A0A8I5ZQA7|A0A8I5ZQA7_RAT, tr|A0A8I6A6H8|A0A8I6A6H8_RAT, tr|A0A8I6AAC0|A0A8I6AAC0_RAT, tr|A6J7I2|A6J7I2_RAT, tr|F7EUC3|F7EUC3_RAT, tr|F7EWV0|F7EWV0_RAT, tr|F8WGA3|F8WGA3_RAT, tr|G3V7A3|G3V7A3_RAT, tr|Q68FX2|Q68FX2_RAT, tr|Q6AYF8|Q6AYF8_RAT']	396	5.69006	44633.8	39.1922	-0.207071	4.545	[[0, 17]]	[[17, 396]]	1	['26-396']	['CON']	['a+b complex topology']	['Serpins']	['Serpins']	['Serpin']	2	2	2
A0A0H2UI36	tr|A0A0H2UI36|A0A0H2UI36_RAT	A0A0H2UI36_RAT	AABR07060872.1	Ig-like domain-containing protein	[]	['sp|P01835|KACB_RAT, tr|F1LTN6|F1LTN6_RAT, tr|F1M229|F1M229_RAT', 'tr|F1LTN6|F1LTN6_RAT, tr|F1M229|F1M229_RAT', 'tr|F1LTN6|F1LTN6_RAT, tr|F1M229|F1M229_RAT', 'sp|P01835|KACB_RAT, tr|F1LTN6|F1LTN6_RAT, tr|F1M229|F1M229_RAT', 'sp|P01835|KACB_RAT, sp|P01836|KACA_RAT, tr|F1LTN6|F1LTN6_RAT, tr|F1M229|F1M229_RAT', 'sp|P01835|KACB_RAT, sp|P01836|KACA_RAT, tr|F1LTN6|F1LTN6_RAT, tr|F1M229|F1M229_RAT', 's…	157	4.80667	17048.7	49.781	-0.345223	5.732	[]	[[0, 157]]	2	['1-49', '78-120']	['CON', 'CON']	['beta sandwiches', 'beta sandwiches']	['Immunoglobulin-like beta-sandwich', 'Immunoglobulin-like beta-sandwich']	['Immunoglobulin/Fibronectin type III/E set domains/PapD-like', 'Immunoglobulin/Fibronectin type III/E set domains/PapD-like']	['V-set_6', 'C1-set_4']	18	2	2
A0A8I6A897	tr|A0A8I6A897|A0A8I6A897_RAT	A0A8I6A897_RAT	Fbn1	Fibrillin 1	[]	['tr|A0A8I6G7Y9|A0A8I6G7Y9_RAT, tr|G3V9M6|G3V9M6_RAT', 'tr|A0A8I6G7Y9|A0A8I6G7Y9_RAT, tr|G3V9M6|G3V9M6_RAT', 'tr|A0A8I6G7Y9|A0A8I6G7Y9_RAT, tr|G3V9M6|G3V9M6_RAT', 'tr|A0A8I6G7Y9|A0A8I6G7Y9_RAT, tr|G3V9M6|G3V9M6_RAT', 'tr|A0A8I6G7Y9|A0A8I6G7Y9_RAT, tr|G3V9M6|G3V9M6_RAT', 'tr|A0A8I6G7Y9|A0A8I6G7Y9_RAT, tr|G3V9M6|G3V9M6_RAT', 'tr|A0A8I6G7Y9|A0A8I6G7Y9_RAT, tr|G3V9M6|G3V9M6_RAT', 'tr|A0A8I6G7Y9|A0A8I…	2813	4.82537	305548	45.1325	-0.396054	12.62	[[0, 66], [297, 315], [378, 443], [2055, 2081], [2292, 2311], [2459, 2521], [2622, 2694]]	[[66, 297], [315, 378], [443, 2055], [2081, 2292], [2311, 2459], [2521, 2622], [2694, 2813]]	50	['53-81', '89-110', '147-176', '178-223', '236-278,717-753,1020-1063,1098-1132,1195-1235,1302-1338', '257-320', '328-385', '448-481', '461-518', '500-560', '542-602', '583-641', '655-708', '762-802', '777-839', '847-889', '907-947', '953-1006', '1139-1178', '1154-1213', '1222-1257', '1237-1296', '1320-1392', '1388-1427', '1429-1460', '1441-1470,1970-1997,2430-2458', '1471-1532', '1548-1588', '156…	['CON', 'CON', 'CON', 'CON', 'CP NC', 'IS', 'IS', 'CON', 'IS', 'IS', 'IS', 'IS', 'IS', 'IS', 'IS', 'IS', 'IS', 'IS', 'CON', 'IS', 'CON', 'IS', 'CON', 'CON', 'CON', 'CP NC', 'IS', 'IS', 'IS', 'IS', 'IS', 'IS', 'IS', 'IS', 'IS', 'CON', 'IS', 'CON', 'IS', 'CON', 'IS', 'IS', 'IS', 'IS', 'CON', 'CON', 'CON', 'CON', 'CON', 'CON']	['few secondary structure elements', 'few secondary structure elements', 'few secondary structure elements', 'few secondary structure elements', 'few secondary structure elements', 'few secondary structure elements', 'few secondary structure elements', 'few secondary structure elements', 'few secondary structure elements', 'few secondary structure elements', 'few secondary structure elements', 'f…	['EGF-like', 'EGF-like', 'EGF-like', 'TB module/8-cys domain', 'EGF-like', 'EGF-like', 'TB module/8-cys domain', 'EGF-like', 'EGF-like', 'EGF-like', 'EGF-like', 'EGF-like', 'TB module/8-cys domain', 'EGF-like', 'EGF-like', 'TB module/8-cys domain', 'EGF-like', 'TB module/8-cys domain', 'EGF-like', 'EGF-like', 'EGF-like', 'EGF-like', 'EGF-like', 'EGF-like', 'EGF-like', 'EGF-like', 'TB module/8-cys…	['EGF/Laminin', 'EGF/Laminin', 'EGF/Laminin', 'TB module/8-cys domain', 'EGF/Laminin', 'EGF/Laminin', 'TB module/8-cys domain', 'EGF/Laminin', 'EGF/Laminin', 'EGF/Laminin', 'EGF/Laminin', 'EGF/Laminin', 'TB module/8-cys domain', 'EGF/Laminin', 'EGF/Laminin', 'TB module/8-cys domain', 'EGF/Laminin', 'TB module/8-cys domain', 'EGF/Laminin', 'EGF/Laminin', 'EGF/Laminin', 'EGF/Laminin', 'EGF/Laminin'…	['EMI_like', 'EGF_2_like_2', 'hEGF_3', 'TB', 'EGF_CA_1', 'EGF_CA_1', 'TB', 'EGF_CA', 'EGF_CA_1', 'EGF_CA_1', 'EGF_CA_1', 'EGF_CA_1', 'TB', 'EGF_CA', 'EGF_CA_1', 'TB', 'EGF_CA', 'TB', 'EGF_CA', 'EGF_CA_1', 'EGF_CA_2', 'EGF_CA_1', 'EGF_CA_1', 'EGF_CA', 'EGF_CA_2', 'FXa_inhibition', 'TB', 'EGF_CA', 'EGF_CA_1', 'TB', 'EGF_CA', 'EGF_CA_1', 'EGF_CA_1', 'EGF_CA_1', 'EGF_CA', 'EGF_CA', 'TB', 'EGF_CA', 'E…	10	1	1
F1LXF1	sp|F1LXF1|BCR_RAT	BCR_RAT	Bcr	Breakpoint cluster region protein	[]	[]	1270	6.49598	143032	58.5704	-0.622598	36.457	[[0, 19], [72, 491], [1212, 1226]]	[[19, 72], [491, 1212], [1226, 1270]]	5	['3-61', '496-691', '706-772,828-865', '921-1011', '1050-1218']	['CON', 'CON', 'NC', 'CON', 'CON']	['alpha duplicates or obligate multimers', 'alpha bundles', 'beta barrels', 'beta sandwiches', 'alpha bundles']	['Bcr-Abl oncoprotein oligomerization domain', 'DH domain-like', 'PH domain-like', 'Immunoglobulin-like beta-sandwich', 'GTPase activation domain, GAP']	['Bcr-Abl oncoprotein oligomerization domain', 'DBL homology domain (DH-domain)', 'PH domain-like', 'C2 domain', 'GTPase activation domain, GAP']	['Bcr-Abl_Oligo', 'RhoGEF', 'PH_10', 'C2_1', 'RhoGAP']	6	0	1
F7F6D1	tr|F7F6D1|F7F6D1_RAT	F7F6D1_RAT	Anxa7	Annexin	['ENSRNOG00000068776', 'ENSRNOG00000068776', 'ENSRNOG00000068776', 'ENSRNOG00000068776', 'ENSRNOG00000068776']	['tr|A0A8I5ZM12|A0A8I5ZM12_RAT, tr|A0A8I6A9P3|A0A8I6A9P3_RAT, tr|A0A8I6AH11|A0A8I6AH11_RAT, tr|Q6IRJ7|Q6IRJ7_RAT', 'tr|A0A8I5ZM12|A0A8I5ZM12_RAT, tr|A0A8I5ZY79|A0A8I5ZY79_RAT, tr|A0A8I6A9P3|A0A8I6A9P3_RAT, tr|A0A8I6AH11|A0A8I6AH11_RAT, tr|Q6IRJ7|Q6IRJ7_RAT', 'tr|A0A8I5ZM12|A0A8I5ZM12_RAT, tr|A0A8I5ZY79|A0A8I5ZY79_RAT, tr|A0A8I6A9P3|A0A8I6A9P3_RAT, tr|A0A8I6AH11|A0A8I6AH11_RAT, tr|Q6IRJ7|Q6IRJ7_RA…	485	5.2703	52415.2	54.9602	-0.476289	37.113	[[0, 180]]	[[180, 485]]	4	['180-251', '258-323', '339-410', '415-484']	['CON', 'CON', 'CON', 'CON']	['alpha arrays', 'alpha arrays', 'alpha arrays', 'alpha arrays']	['Annexin', 'Annexin', 'Annexin', 'Annexin']	['Annexin', 'Annexin', 'Annexin', 'Annexin']	['Annexin_1', 'Annexin_1', 'Annexin', 'Annexin']	13	1	1
G3V8A5	tr|G3V8A5|G3V8A5_RAT	G3V8A5_RAT	Vps35	Vacuolar protein sorting-associated protein 35	[]	['tr|A0A8I6AI89|A0A8I6AI89_RAT', 'tr|A0A8I6AI89|A0A8I6AI89_RAT', 'tr|A0A8I6AI89|A0A8I6AI89_RAT', 'tr|A0A8I6AI89|A0A8I6AI89_RAT', 'tr|A0A8I6AI89|A0A8I6AI89_RAT', 'tr|A0A8I6AI89|A0A8I6AI89_RAT', 'tr|A0A8I6AI89|A0A8I6AI89_RAT', 'tr|A0A8I6AI89|A0A8I6AI89_RAT', 'tr|A0A8I6AI89|A0A8I6AI89_RAT', 'tr|A0A8I6AI89|A0A8I6AI89_RAT', 'tr|A0A8I6AI89|A0A8I6AI89_RAT', 'tr|A0A8I6AI89|A0A8I6AI89_RAT', 'tr|A0A8I6AI89…	796	5.28446	91725.9	44.5862	-0.314698	5.151	[[162, 175], [777, 796]]	[[0, 162], [175, 777]]	2	['38-468', '544-774']	['CON', 'CON']	['alpha superhelices', 'alpha superhelices']	['Repetitive alpha hairpins', 'Repetitive alpha hairpins']	['ARM repeat', 'ARM repeat']	['Vps35', 'Vps35']	49	4	1
O70196	sp|O70196|PPCE_RAT	PPCE_RAT	Prep	Prolyl endopeptidase	[]	['tr|A0A0G2K1M8|A0A0G2K1M8_RAT, tr|A0A8I6A5B9|A0A8I6A5B9_RAT', 'tr|A0A0G2K1M8|A0A0G2K1M8_RAT, tr|A0A8I6A5B9|A0A8I6A5B9_RAT', 'tr|A0A0G2K1M8|A0A0G2K1M8_RAT, tr|A0A8I6A5B9|A0A8I6A5B9_RAT', 'tr|A0A0G2K1M8|A0A0G2K1M8_RAT, tr|A0A8I6A5B9|A0A8I6A5B9_RAT', 'tr|A0A0G2K1M8|A0A0G2K1M8_RAT, tr|A0A8I6A5B9|A0A8I6A5B9_RAT', 'tr|A0A0G2K1M8|A0A0G2K1M8_RAT, tr|A0A8I6A5B9|A0A8I6A5B9_RAT', 'tr|A0A0G2K1M8|A0A0G2K1M8_…	710	5.59224	80740.5	34.2682	-0.338732	0	[]	[[0, 710]]	2	['5-418', '445-583,617-699']	['CON', 'NC']	['beta duplicates or obligate multimers', 'a/b three-layered sandwiches']	['beta-propeller-like', 'alpha/beta-Hydrolases']	['7-bladed', 'alpha/beta-Hydrolases']	['Peptidase_S9_N', 'Hydrolase_4']	29	2	1
P02651	sp|P02651|APOA4_RAT	APOA4_RAT	Apoa4	Apolipoprotein A-IV	[]	['tr|A0A0G2JVX7|A0A0G2JVX7_RAT', 'tr|A0A0G2JVX7|A0A0G2JVX7_RAT', 'tr|A0A0G2JVX7|A0A0G2JVX7_RAT', 'tr|A0A0G2JVX7|A0A0G2JVX7_RAT', 'tr|A0A0G2JVX7|A0A0G2JVX7_RAT']	391	5.12264	44455.8	48.5486	-0.667008	21.228	[[0, 35], [355, 391]]	[[35, 355]]	2	['23-160', '137-348']	['CON', 'CON']	['alpha bundles', 'alpha bundles']	['Four-helical up-and-down bundle', 'Four-helical up-and-down bundle']	['Apolipoprotein', 'Apolipoprotein']	['Apolipoprotein', 'Apolipoprotein']	5	1	1
P04636	sp|P04636|MDHM_RAT	MDHM_RAT	Mdh2	Malate dehydrogenase, mitochondrial	['Pygl, Ttn']	['tr|A0A8I6ABC9|A0A8I6ABC9_RAT', 'tr|A0A8I6ABC9|A0A8I6ABC9_RAT', 'tr|A0A8I6ABC9|A0A8I6ABC9_RAT', 'tr|A0A8I6ABC9|A0A8I6ABC9_RAT', 'tr|A0A8I6ABC9|A0A8I6ABC9_RAT', 'tr|A0A8I6ABC9|A0A8I6ABC9_RAT', 'tr|A0A8I6ABC9|A0A8I6ABC9_RAT', 'tr|A0A8I6ABC9|A0A8I6ABC9_RAT', 'tr|A0A8I6ABC9|A0A8I6ABC9_RAT', 'tr|A0A8I6ABC9|A0A8I6ABC9_RAT', 'tr|A0A8I6ABC9|A0A8I6ABC9_RAT', 'tr|A0A8I6ABC9|A0A8I6ABC9_RAT', 'tr|A0A8I6ABC9…	338	8.9276	35683.1	32.392	0.118935	7.101	[[0, 24]]	[[24, 338]]	2	['25-168', '170-333']	['CON', 'CON']	['a/b three-layered sandwiches', 'a+b complex topology']	['Rossmann-like', 'LDH C-terminal domain-like']	['NAD(P)-binding Rossmann-fold domains', 'LDH C-terminal domain-like']	['Ldh_1_N', 'Ldh_1_C_1']	62	2	1
P10111	sp|P10111|PPIA_RAT	PPIA_RAT	Ppia	Peptidyl-prolyl cis-trans isomerase A	['LOC100911252, PPIA, Ppial4g', 'LOC100911252', 'ENSRNOG00000067128, ENSRNOG00000067890, LOC100911252, PPIA', 'LOC100911252', 'LOC100911252, PPIA', 'LOC100911252, PPIA', 'ENSRNOG00000067128, ENSRNOG00000067890, LOC100911252, PPIA', 'LOC100911252', 'LOC100911252', 'LOC100911252, PPIA', 'ENSRNOG00000067890, LOC100911252, Ppial4g', 'ENSRNOG00000067128, ENSRNOG00000067890, LOC100911252, PPIA', 'LOC10…	['sp|P62937|PPIA_HUMAN, tr|A0A0G2K1P0|A0A0G2K1P0_RAT, tr|A0A8I5ZPK0|A0A8I5ZPK0_RAT, tr|A0A8I6A629|A0A8I6A629_RAT, tr|A0A8L2R8V9|A0A8L2R8V9_RAT, tr|M0RCZ9|M0RCZ9_RAT', 'tr|A0A0G2K1P0|A0A0G2K1P0_RAT, tr|A0A8I5ZPK0|A0A8I5ZPK0_RAT, tr|A0A8I6A629|A0A8I6A629_RAT, tr|A0A8L2R8V9|A0A8L2R8V9_RAT', 'sp|P62937|PPIA_HUMAN, tr|A0A0G2K1P0|A0A0G2K1P0_RAT, tr|A0A8I5Y1J2|A0A8I5Y1J2_RAT, tr|A0A8I5ZPK0|A0A8I5ZPK0_RA…	164	8.34042	17874.1	10.7591	-0.32622	0	[]	[[0, 164]]	1	['4-162']	['CON']	['beta barrels']	['Cyclophilin-like']	['Cyclophilin-like']	['Pro_isomerase']	41	1	1
P10536	sp|P10536|RAB1B_RAT	RAB1B_RAT	Rab1b	Ras-related protein Rab-1B	['Faim, Rab1A, Rab1a, Rab8a, Rab8b', 'Rab1A, Rab1a', 'Rab1A, Rab1a', 'Rab10, Rab14, Rab1A, Rab1a, Rab33b, Rab39a, Rab3a, Rab3c, Rab3d, Rab8a, Rab8b', 'Rab10, Rab14, Rab1A, Rab1a, Rab33b, Rab39a, Rab3a, Rab3c, Rab3d, Rab8a, Rab8b', 'Rab1A, Rab1a', 'Rab1A, Rab1a', 'ENSRNOG00000067171, ENSRNOG00000067477, ENSRNOG00000068976, ENSRNOG00000070838, Kras, Nras, Rab1A, Rab1a', 'Rab1A, Rab1a', 'ENSRNOG0000…	['tr|A0A8I5ZZ07|A0A8I5ZZ07_RAT, tr|A0A8I6A3V6|A0A8I6A3V6_RAT, tr|A0A8I6A8V1|A0A8I6A8V1_RAT, tr|A0A8I6B6G5|A0A8I6B6G5_RAT, tr|G3V6H0|G3V6H0_RAT', 'tr|A0A8I5ZZ07|A0A8I5ZZ07_RAT, tr|A0A8I6A8V1|A0A8I6A8V1_RAT, tr|A0A8I6AKG8|A0A8I6AKG8_RAT, tr|A0A8I6B6G5|A0A8I6B6G5_RAT, tr|G3V6H0|G3V6H0_RAT', 'sp|P35280|RAB8A_RAT, sp|P70550|RAB8B_RAT, sp|Q6NYB7|RAB1A_RAT, sp|Q8R5H8|FAIM1_RAT, tr|A0A0G2K235|A0A0G2K235_…	201	5.55444	22162.8	29.9448	-0.306468	22.388	[[168, 201]]	[[0, 168]]	1	['9-170']	['CON']	['a/b three-layered sandwiches']	['P-loop domains-like']	['P-loop containing nucleoside triphosphate hydrolases']	['Ras']	13	1	1
P11275	sp|P11275|KCC2A_RAT	KCC2A_RAT	Camk2a	Calcium/calmodulin-dependent protein kinase type II subunit alpha	['Camk2d', 'Camk2d', 'Camk2d', 'Camk2d']	['sp|P15791|KCC2D_RAT, tr|A0A0G2JUV8|A0A0G2JUV8_RAT, tr|A0A8I5YBF2|A0A8I5YBF2_RAT, tr|A0A8I5ZUY3|A0A8I5ZUY3_RAT, tr|A0A8I6A1N4|A0A8I6A1N4_RAT, tr|A0A8I6A550|A0A8I6A550_RAT, tr|A0A8I6AHE3|A0A8I6AHE3_RAT, tr|A0A8I6AKH1|A0A8I6AKH1_RAT, tr|A0A8I6AL07|A0A8I6AL07_RAT, tr|A0A8I6AT87|A0A8I6AT87_RAT, tr|A0A8L2QW89|A0A8L2QW89_RAT, tr|F1LZG4|F1LZG4_RAT', 'sp|P15791|KCC2D_RAT, tr|A0A0G2JUV8|A0A0G2JUV8_RAT, t…	478	6.60699	54114.1	47.5006	-0.385774	8.368	[[304, 344]]	[[0, 304], [344, 478]]	2	['11-267', '347-470']	['CON', 'CON']	['a+b complex topology', 'a+b two layers']	['Protein kinase/SAICAR synthase/ATP-grasp', 'Cystatin-like']	['Protein kinase', 'NTF2-like']	['Pkinase_Tyr', 'DUF4440']	6	1	1
P13697	sp|P13697|MAOX_RAT	MAOX_RAT	Me1	NADP-dependent malic enzyme	[]	['tr|A0A0G2K1S6|A0A0G2K1S6_RAT, tr|F1LQQ1|F1LQQ1_RAT', 'tr|A0A0G2K1S6|A0A0G2K1S6_RAT, tr|F1LQQ1|F1LQQ1_RAT', 'tr|A0A0G2K1S6|A0A0G2K1S6_RAT, tr|F1LQQ1|F1LQQ1_RAT', 'tr|A0A0G2K1S6|A0A0G2K1S6_RAT, tr|F1LQQ1|F1LQQ1_RAT', 'tr|A0A0G2K1S6|A0A0G2K1S6_RAT, tr|F1LQQ1|F1LQQ1_RAT', 'tr|A0A0G2K1S6|A0A0G2K1S6_RAT, tr|F1LQQ1|F1LQQ1_RAT', 'tr|A0A0G2K1S6|A0A0G2K1S6_RAT, tr|F1LQQ1|F1LQQ1_RAT', 'tr|A0A0G2K1S6|A0A0G…	572	6.492	64002	38.6521	-0.190559	1.923	[]	[[0, 572]]	2	['68-268', '270-527']	['CON', 'CON']	['a/b three-layered sandwiches', 'alpha arrays']	['Flavodoxin-like', 'C-terminal domain of Malic enzyme']	['Aminoacid dehydrogenase-like, N-terminal domain', 'C-terminal domain of Malic enzyme']	['malic', 'Malic_M']	30	2	1
P15999	sp|P15999|ATPA_RAT	ATPA_RAT	Atp5f1a	ATP synthase subunit alpha, mitochondrial	[]	['tr|A0A8I5ZXA2|A0A8I5ZXA2_RAT', 'tr|A0A8I5ZXA2|A0A8I5ZXA2_RAT, tr|F1LP05|F1LP05_RAT', 'tr|A0A8I5ZXA2|A0A8I5ZXA2_RAT, tr|F1LP05|F1LP05_RAT', 'tr|A0A8I5ZXA2|A0A8I5ZXA2_RAT, tr|F1LP05|F1LP05_RAT', 'tr|A0A8I5ZXA2|A0A8I5ZXA2_RAT, tr|F1LP05|F1LP05_RAT', 'tr|A0A8I5ZXA2|A0A8I5ZXA2_RAT, tr|F1LP05|F1LP05_RAT', 'tr|A0A8I5ZXA2|A0A8I5ZXA2_RAT, tr|F1LP05|F1LP05_RAT', 'tr|A0A8I5ZXA2|A0A8I5ZXA2_RAT, tr|F1LP05|F…	553	9.22067	59752.9	33.2264	-0.0904159	9.584	[[0, 53]]	[[53, 553]]	3	['71-137', '139-417', '424-529']	['CON', 'CON', 'CON']	['beta barrels', 'a/b three-layered sandwiches', 'alpha superhelices']	['cradle loop barrel', 'P-loop domains-like', 'C-terminal domain of alpha and beta subunits of F1 ATP synthase']	['Alanine racemase-C', 'P-loop containing nucleoside triphosphate hydrolases', 'C-terminal domain of alpha and beta subunits of F1 ATP synthase']	['ATP-synt_ab_N', 'ATP-synt_ab', 'ATP-synt_ab_C']	19	2	1
P19945	sp|P19945|RLA0_RAT	RLA0_RAT	Rplp0	Large ribosomal subunit protein uL10	['Rplp0l1', 'Rplp0l1']	['tr|D3ZJT4|D3ZJT4_RAT', 'tr|D3ZJT4|D3ZJT4_RAT']	317	5.90946	34215.1	36.7054	0.0504732	14.196	[[272, 317]]	[[0, 272]]	3	['9-107', '111-182', '264-317']	['CON', 'CON', 'CON']	['a+b two layers', 'a+b two layers', 'alpha arrays']	['Alpha-beta plaits', 'Insertion domain in 60S ribosomal protein rpP0 (L10P)', '60S acidic ribosomal protein P1/P2']	['Ribosomal protein L10-like', 'Insertion domain in 60S ribosomal protein rpP0 (L10P)', '60S acidic ribosomal protein P1/P2']	['Ribosomal_L10', 'Ribosomal_P0_L10e', 'Ribosomal_60s']	9	1	1
P24368	sp|P24368|PPIB_RAT	PPIB_RAT	Ppib	Peptidyl-prolyl cis-trans isomerase B	[]	['tr|A0A8I6GG55|A0A8I6GG55_RAT', 'tr|A0A8I6GG55|A0A8I6GG55_RAT', 'tr|A0A8I6GG55|A0A8I6GG55_RAT', 'tr|A0A8I6GG55|A0A8I6GG55_RAT', 'tr|A0A8I6GG55|A0A8I6GG55_RAT', 'tr|A0A8I6GG55|A0A8I6GG55_RAT', 'tr|A0A8I6GG55|A0A8I6GG55_RAT', 'tr|A0A8I6GG55|A0A8I6GG55_RAT', 'tr|A0A8I6GG55|A0A8I6GG55_RAT', 'tr|A0A8I6GG55|A0A8I6GG55_RAT', 'tr|A0A8I6GG55|A0A8I6GG55_RAT', 'tr|A0A8I6GG55|A0A8I6GG55_RAT']	216	9.50092	23802.3	6.21157	-0.202315	14.815	[[0, 33]]	[[33, 216]]	1	['45-203']	['CON']	['beta barrels']	['Cyclophilin-like']	['Cyclophilin-like']	['Pro_isomerase']	14	2	1
P35565	sp|P35565|CALX_RAT	CALX_RAT	Canx	Calnexin	[]	['tr|A0A8L2QK91|A0A8L2QK91_RAT', 'tr|A0A8L2QK91|A0A8L2QK91_RAT', 'tr|A0A8L2QK91|A0A8L2QK91_RAT', 'tr|A0A8L2QK91|A0A8L2QK91_RAT', 'tr|A0A8L2QK91|A0A8L2QK91_RAT', 'tr|A0A8L2QK91|A0A8L2QK91_RAT', 'tr|A0A8L2QK91|A0A8L2QK91_RAT', 'tr|A0A8L2QK91|A0A8L2QK91_RAT', 'tr|A0A8L2QK91|A0A8L2QK91_RAT', 'tr|A0A8L2QK91|A0A8L2QK91_RAT', 'tr|A0A8L2QK91|A0A8L2QK91_RAT', 'tr|A0A8L2QK91|A0A8L2QK91_RAT', 'tr|A0A8L2QK91…	591	4.49081	67254	42.0971	-0.896277	40.102	[[0, 60], [265, 356], [503, 591]]	[[60, 265], [356, 503]]	2	['70-263,405-453', '293-391']	['NC', 'IS']	['beta sandwiches', 'few secondary structure elements']	['jelly-roll', 'P-domain of calnexin/calreticulin']	['Concanavalin A-like lectins/glucanases', 'P-domain of calnexin/calreticulin']	['Calreticulin_1st', 'Calreticulin_2nd']	25	1	1
P38983	sp|P38983|RSSA_RAT	RSSA_RAT	Rpsa	Small ribosomal subunit protein uS2	['Rpsa-ps4', 'Rpsa-ps4', 'Rpsa-ps4', 'Rpsa-ps4', 'Rpsa-ps4', 'Rpsa-ps4', 'Rpsa-ps4', 'Rpsa-ps4', 'Rpsa-ps4', 'Rpsa-ps4', 'Rpsa-ps4', 'Rpsa-ps4', 'Rpsa-ps4', 'Rpsa-ps4', 'Rpsa-ps4', 'Rpsa-ps4', 'Rpsa-ps4', 'Rpsa-ps4', 'Rpsa-ps4', 'Rpsa-ps4']	['tr|A0A8I5ZNX8|A0A8I5ZNX8_RAT, tr|A0A8I5ZZE2|A0A8I5ZZE2_RAT, tr|A0A8L2UK17|A0A8L2UK17_RAT', 'tr|A0A8I5ZNX8|A0A8I5ZNX8_RAT, tr|A0A8I5ZZE2|A0A8I5ZZE2_RAT, tr|A0A8L2UK17|A0A8L2UK17_RAT', 'tr|A0A8I5ZNX8|A0A8I5ZNX8_RAT, tr|A0A8L2UK17|A0A8L2UK17_RAT', 'tr|A0A8I5ZNX8|A0A8I5ZNX8_RAT, tr|A0A8I5ZZE2|A0A8I5ZZE2_RAT, tr|A0A8L2UK17|A0A8L2UK17_RAT', 'tr|A0A8L2UK17|A0A8L2UK17_RAT', 'tr|A0A8I5ZNX8|A0A8I5ZNX8_RA…	295	4.79661	32823.7	37.0777	-0.308475	25.763	[[220, 295]]	[[0, 220]]	1	['18-182']	['CON']	['a/b three-layered sandwiches']	['Flavodoxin-like']	['Ribosomal protein S2/SIS domain']	['Ribosomal_S2_2']	26	1	1
P42346	sp|P42346|MTOR_RAT	MTOR_RAT	Mtor	Serine/threonine-protein kinase mTOR	[]	['tr|A0A0G2JX74|A0A0G2JX74_RAT, tr|A0A8I6APT3|A0A8I6APT3_RAT, tr|A0A8L2Q797|A0A8L2Q797_RAT', 'tr|A0A0G2JX74|A0A0G2JX74_RAT, tr|A0A8I6APT3|A0A8I6APT3_RAT, tr|A0A8L2Q797|A0A8L2Q797_RAT', 'tr|A0A0G2JX74|A0A0G2JX74_RAT, tr|A0A8I6APT3|A0A8I6APT3_RAT, tr|A0A8L2Q797|A0A8L2Q797_RAT', 'tr|A0A0G2JX74|A0A0G2JX74_RAT, tr|A0A8I6APT3|A0A8I6APT3_RAT, tr|A0A8L2Q797|A0A8L2Q797_RAT', 'tr|A0A0G2JX74|A0A0G2JX74_RAT,…	2549	6.7309	288791	41.1552	-0.191095	9.376	[[0, 27], [302, 358], [904, 935], [1235, 1256], [1810, 1870], [2433, 2478]]	[[27, 302], [358, 904], [935, 1235], [1256, 1810], [1870, 2433], [2478, 2549]]	6	['367-516', '609-809', '964-1201', '1450-1841,1875-1961', '2016-2116', '2115-2258,2296-2428,2494-2540']	['CON', 'CON', 'CON', 'NC', 'CON', 'NC']	['alpha superhelices', 'alpha superhelices', 'alpha superhelices', 'alpha superhelices', 'alpha bundles', 'a+b complex topology']	['Repetitive alpha hairpins', 'Repetitive alpha hairpins', 'Repetitive alpha hairpins', 'Repetitive alpha hairpins', 'Four-helical up-and-down bundle', 'Protein kinase/SAICAR synthase/ATP-grasp']	['ARM repeat', 'ARM repeat', 'ARM repeat', 'ARM repeat', 'FKBP12-rapamycin-binding domain of FKBP-rapamycin-associated protein (FRAP)', 'Protein kinase']	['IBN_N', 'IBN_N', 'IBN_N', 'FAT', 'FRB_dom', 'PI3_PI4_kinase']	7	1	1
P46844	sp|P46844|BIEA_RAT	BIEA_RAT	Blvra	Biliverdin reductase A	[]	['tr|Q6AZ33|Q6AZ33_RAT', 'tr|Q6AZ33|Q6AZ33_RAT', 'tr|Q6AZ33|Q6AZ33_RAT', 'tr|Q6AZ33|Q6AZ33_RAT', 'tr|Q6AZ33|Q6AZ33_RAT', 'tr|Q6AZ33|Q6AZ33_RAT', 'tr|Q6AZ33|Q6AZ33_RAT', 'tr|Q6AZ33|Q6AZ33_RAT', 'tr|Q6AZ33|Q6AZ33_RAT', 'tr|Q6AZ33|Q6AZ33_RAT', 'tr|Q6AZ33|Q6AZ33_RAT', 'tr|Q6AZ33|Q6AZ33_RAT', 'tr|Q6AZ33|Q6AZ33_RAT', 'tr|Q6AZ33|Q6AZ33_RAT', 'tr|Q6AZ33|Q6AZ33_RAT', 'tr|Q6AZ33|Q6AZ33_RAT', 'tr|Q6AZ33|Q6A…	295	5.82181	33565.2	52.0102	-0.250847	0.678	[]	[[0, 295]]	2	['59-118', '130-232']	['CON', 'CON']	['a/b three-layered sandwiches', 'a+b two layers']	['Rossmann-like', 'FwdE/GAPDH domain-like']	['NAD(P)-binding Rossmann-fold domains', 'Glyceraldehyde-3-phosphate dehydrogenase-like, C-terminal domain']	['GFO_IDH_MocA', 'Biliv-reduc_cat']	18	1	1
P50398	sp|P50398|GDIA_RAT	GDIA_RAT	Gdi1	Rab GDP dissociation inhibitor alpha	['Gdi2', 'Gdi2', 'Gdi2', 'Gdi2', 'Gdi2', 'Gdi2', 'Gdi2', 'Gdi2', 'Gdi2', 'Gdi2', 'Gdi2', 'Gdi2', 'Gdi2', 'Gdi2', 'Gdi2', 'Gdi2', 'Gdi2', 'Gdi2', 'Gdi2', 'Gdi2', 'Gdi2', 'Gdi2', 'Gdi2', 'Gdi2', 'Gdi2', 'Gdi2', 'Gdi2', 'Gdi2', 'Gdi2', 'Gdi2', 'Gdi2', 'Gdi2', 'Gdi2', 'Gdi2', 'Gdi2', 'Gdi2', 'Gdi2']	['tr|A0A8I5ZR55|A0A8I5ZR55_RAT', 'tr|A0A8I5ZR55|A0A8I5ZR55_RAT', 'tr|A0A8I5ZR55|A0A8I5ZR55_RAT', 'tr|A0A8I5ZR55|A0A8I5ZR55_RAT', 'tr|A0A8I5ZR55|A0A8I5ZR55_RAT', 'tr|A0A8I5ZR55|A0A8I5ZR55_RAT', 'sp|P50399|GDIB_RAT, tr|A0A8I5YBU1|A0A8I5YBU1_RAT, tr|A0A8I5ZR55|A0A8I5ZR55_RAT, tr|A0A8L2QEQ4|A0A8L2QEQ4_RAT', 'tr|A0A8I5ZR55|A0A8I5ZR55_RAT', 'tr|A0A8I5ZR55|A0A8I5ZR55_RAT', 'tr|A0A8I5ZR55|A0A8I5ZR55_RAT'…	447	5.00157	50536.1	30.7834	-0.303132	2.685	[]	[[0, 447]]	2	['5-286', '292-388']	['CON', 'CON']	['a/b three-layered sandwiches', 'a+b two layers']	['Rossmann-like', 'FAD-linked reductases, C-terminal domain-like']	['FAD/NAD(P)-binding domain', 'FAD-linked reductases-C']	['GDI_1st', 'GDI_2nd']	122	7	1
P62268	sp|P62268|RS23_RAT	RS23_RAT	Rps23	Small ribosomal subunit protein uS12	['Rps23l1', 'Rps23l1', 'Rps23-ps11, Rps23l1', 'Rps23l1', 'Rps23-ps11, Rps23l1', 'Rps23-ps11, Rps23l1']	['tr|A0A8L2UJT5|A0A8L2UJT5_RAT, tr|D4A9Q3|D4A9Q3_RAT', 'tr|A0A8L2UJT5|A0A8L2UJT5_RAT, tr|D4A9Q3|D4A9Q3_RAT', 'tr|A0A8L2UJT5|A0A8L2UJT5_RAT, tr|D4A9Q3|D4A9Q3_RAT, tr|F1LTW8|F1LTW8_RAT', 'tr|A0A8L2UJT5|A0A8L2UJT5_RAT, tr|D4A9Q3|D4A9Q3_RAT', 'tr|A0A8L2UJT5|A0A8L2UJT5_RAT, tr|D4A9Q3|D4A9Q3_RAT, tr|F1LTW8|F1LTW8_RAT', 'tr|A0A8L2UJT5|A0A8L2UJT5_RAT, tr|D4A9Q3|D4A9Q3_RAT, tr|F1LTW8|F1LTW8_RAT']	143	10.501	15807.4	22.286	-0.518881	13.287	[[0, 15]]	[[15, 143]]	1	['48-125']	['CON']	['beta barrels']	['OB-fold']	['Nucleic acid-binding proteins']	['Ribosom_S12_S23']	6	1	1
P62483	sp|P62483|KCAB2_RAT	KCAB2_RAT	Kcnab2	Voltage-gated potassium channel subunit beta-2	['Kcnab1']	['tr|A0A0G2K670|A0A0G2K670_RAT, tr|A0A8I5ZVX6|A0A8I5ZVX6_RAT, tr|A0A8I5ZYT6|A0A8I5ZYT6_RAT, tr|A0A8I6APC7|A0A8I6APC7_RAT, tr|A0A8I6GCY0|A0A8I6GCY0_RAT, tr|A0A8L2Q7L3|A0A8L2Q7L3_RAT', 'tr|A0A0G2K670|A0A0G2K670_RAT, tr|A0A8I5ZVX6|A0A8I5ZVX6_RAT, tr|A0A8I5ZYT6|A0A8I5ZYT6_RAT, tr|A0A8I6APC7|A0A8I6APC7_RAT, tr|A0A8I6GCY0|A0A8I6GCY0_RAT, tr|A0A8L2Q7L3|A0A8L2Q7L3_RAT', 'tr|A0A0G2K670|A0A0G2K670_RAT, tr|…	367	9.1054	41020.8	49.4499	-0.26921	7.084	[[0, 26]]	[[26, 367]]	1	['39-362']	['CON']	['a/b barrels']	['TIM beta/alpha-barrel']	['TIM barrels']	['Aldo_ket_red']	19	2	1
P63035	sp|P63035|CYH2_RAT	CYH2_RAT	Cyth2	Cytohesin-2	[]	['tr|A0A8I6A5Z0|A0A8I6A5Z0_RAT, tr|A0A8I6AS05|A0A8I6AS05_RAT, tr|F1LSU6|F1LSU6_RAT']	400	5.48959	46570.6	40.3075	-0.65225	7	[[0, 13]]	[[13, 400]]	2	['60-245', '261-375']	['CON', 'CON']	['alpha arrays', 'beta barrels']	['Sec7 domain', 'PH domain-like']	['Sec7 domain', 'PH domain-like']	['Sec7', 'PH']	1	1	1
P63144	sp|P63144|KCAB1_RAT	KCAB1_RAT	Kcnab1	Voltage-gated potassium channel subunit beta-1	[]	['tr|A0A8I5Y1W3|A0A8I5Y1W3_RAT, tr|A0A8I6AJY2|A0A8I6AJY2_RAT']	401	9.39493	44709	50.2761	-0.283042	19.202	[[0, 77]]	[[77, 401]]	1	['71-396']	['CON']	['a/b barrels']	['TIM beta/alpha-barrel']	['TIM barrels']	['Aldo_ket_red']	1	0	1
P97697	sp|P97697|IMPA1_RAT	IMPA1_RAT	Impa1	Inositol monophosphatase 1	[]	[]	277	5.17487	30511	45.6859	0.0227437	0	[]	[[0, 277]]	2	['5-144', '148-266']	['CON', 'CON']	['a+b two layers', 'a/b three-layered sandwiches']	['a+b domain in carbohydrate phosphatases', 'Rossmann-like domain in carbohydrate phosphatases']	['a+b domain in carbohydrate phosphatases', 'Rossmann-like domain in carbohydrate phosphatases']	['Inositol_P_N', 'Inositol_P_C']	1	0	1
Q00715	sp|Q00715|H2B1_RAT	H2B1_RAT		Histone H2B type 1	['ENSRNOG00000064540, ENSRNOG00000066901, ENSRNOG00000068034, H2bc18, H2bu1, Hist1h2bc, Hist1h2bo, Hist1h2bq, Hist3h2ba', 'ENSRNOG00000064540, ENSRNOG00000066901, ENSRNOG00000068034, H2bc1, H2bc18, H2bu1, Hist1h2bc, Hist1h2bo, Hist1h2bq, Hist3h2ba', 'ENSRNOG00000064540, ENSRNOG00000066901, ENSRNOG00000068034, H2bc1, H2bc18, H2bu1, Hist1h2bc, Hist1h2bo, Hist1h2bq, Hist3h2ba', 'ENSRNOG00000064540, …	['tr|A0A0G2JXI9|A0A0G2JXI9_RAT, tr|A0A8I5ZLH6|A0A8I5ZLH6_RAT, tr|A0A8I5ZSA8|A0A8I5ZSA8_RAT, tr|A0A8I6A2W1|A0A8I6A2W1_RAT, tr|A0A8I6A7P3|A0A8I6A7P3_RAT, tr|A0A8I6AFW8|A0A8I6AFW8_RAT, tr|A0A8I6AGQ8|A0A8I6AGQ8_RAT, tr|A0A8I6AJS3|A0A8I6AJS3_RAT, tr|D3ZNH4|D3ZNH4_RAT, tr|D3ZNZ9|D3ZNZ9_RAT, tr|G3V9C7|G3V9C7_RAT, tr|M0RBQ5|M0RBQ5_RAT', 'sp|Q00729|H2B1A_RAT, tr|A0A0G2JXI9|A0A0G2JXI9_RAT, tr|A0A8I5ZLH6|A0…	125	10.3657	13990	47.324	-0.8352	27.2	[[0, 34]]	[[34, 125]]	1	['37-102']	['CON']	['alpha arrays']	['Histone-like']	['Histone']	['Histone']	8	1	1
Q5XHZ0	sp|Q5XHZ0|TRAP1_RAT	TRAP1_RAT	Trap1	Heat shock protein 75 kDa, mitochondrial	[]	['tr|A0A8I6AFD9|A0A8I6AFD9_RAT, tr|A0A8I6GKV1|A0A8I6GKV1_RAT, tr|A0A8L2UI37|A0A8L2UI37_RAT', 'tr|A0A8I6AFD9|A0A8I6AFD9_RAT, tr|A0A8I6GKV1|A0A8I6GKV1_RAT, tr|A0A8L2UI37|A0A8L2UI37_RAT', 'tr|A0A8I6AFD9|A0A8I6AFD9_RAT, tr|A0A8I6GKV1|A0A8I6GKV1_RAT, tr|A0A8L2UI37|A0A8L2UI37_RAT', 'tr|A0A8I6AFD9|A0A8I6AFD9_RAT, tr|A0A8I6GKV1|A0A8I6GKV1_RAT, tr|A0A8L2UI37|A0A8L2UI37_RAT']	706	6.56362	80460.2	43.4566	-0.354674	9.348	[[0, 67]]	[[67, 706]]	4	['89-260', '312-444', '449-553', '572-699']	['CON', 'CON', 'CON', 'CON']	['a+b two layers', 'a+b two layers', 'a/b three-layered sandwiches', 'mixed a+b and a/b']	['ATPase domain of HSP90 chaperone/DNA topoisomerase II/histidine kinase-like', 'Ribosomal protein S5 domain 2-like', 'HSP90 C-terminal a/b domain', 'Zincin-like']	['ATPase domain of HSP90 chaperone/DNA topoisomerase II/histidine kinase', 'Ribosomal protein S5 domain 2-like', 'HSP90 C-terminal a/b domain', 'HSP90 C-terminal domain (C-terminal part of Pfam 00183)']	['HATPase_c', 'HSP90_1st', 'HSP90_2nd', 'HSP90_3rd']	4	1	1
Q63083	sp|Q63083|NUCB1_RAT	NUCB1_RAT	Nucb1	Nucleobindin-1	[]	['tr|A0A0G2K9Z3|A0A0G2K9Z3_RAT, tr|A0A8L2UKK1|A0A8L2UKK1_RAT', 'tr|A0A0G2K9Z3|A0A0G2K9Z3_RAT, tr|A0A8L2UKK1|A0A8L2UKK1_RAT', 'tr|A0A0G2K9Z3|A0A0G2K9Z3_RAT, tr|A0A8L2UKK1|A0A8L2UKK1_RAT', 'tr|A0A0G2K9Z3|A0A0G2K9Z3_RAT, tr|A0A8L2UKK1|A0A8L2UKK1_RAT', 'tr|A0A0G2K9Z3|A0A0G2K9Z3_RAT, tr|A0A8L2UKK1|A0A8L2UKK1_RAT', 'tr|A0A0G2K9Z3|A0A0G2K9Z3_RAT, tr|A0A8L2UKK1|A0A8L2UKK1_RAT', 'tr|A0A0G2K9Z3|A0A0G2K9Z3_…	459	5.03806	53506.1	57.1721	-1.02244	26.362	[[0, 45], [395, 459]]	[[45, 395]]	1	['246-324']	['CON']	['alpha arrays']	['EF-hand']	['EF-hand']	['EF-hand_7_2']	12	1	1
Q63716	sp|Q63716|PRDX1_RAT	PRDX1_RAT	Prdx1	Peroxiredoxin-1	['ENSRNOG00000062500, ENSRNOG00000063007, PRDX1, Prdx1l1', 'Prdx1l1', 'ENSRNOG00000062500, PRDX1, Prdx1l1, Prdx4', 'PRDX1, Prdx1l1', 'PRDX1, Prdx1l1', 'Prdx1l1, Prdx4', 'ENSRNOG00000062500, PRDX1, Prdx1l1', 'PRDX1, Prdx1l1', 'PRDX1', 'ENSRNOG00000062500, PRDX1, Prdx1l1', 'ENSRNOG00000062500, PRDX1, Prdx1l1', 'ENSRNOG00000062500, ENSRNOG00000063007, Prdx1l1', 'PRDX1, Prdx1l1', 'PRDX1, Prdx1l1', 'E…	['sp|Q06830|PRDX1_HUMAN, tr|A0A0G2K3Z9|A0A0G2K3Z9_RAT, tr|A0A8I5Y2B8|A0A8I5Y2B8_RAT, tr|A0A8I6AAF3|A0A8I6AAF3_RAT', 'tr|A0A0G2K3Z9|A0A0G2K3Z9_RAT', 'sp|Q06830|PRDX1_HUMAN, sp|Q9Z0V5|PRDX4_RAT, tr|A0A0G2K3Z9|A0A0G2K3Z9_RAT, tr|A0A8I5Y2B8|A0A8I5Y2B8_RAT, tr|A0A8I5ZQ96|A0A8I5ZQ96_RAT, tr|A0A8I6AAQ6|A0A8I6AAQ6_RAT, tr|A0A8I6AER1|A0A8I6AER1_RAT, tr|A0A8I6AL33|A0A8I6AL33_RAT, tr|A0A8L2Q1B0|A0A8L2Q1B0_R…	199	8.27241	22109.1	31.5357	-0.222111	7.035	[[0, 14]]	[[14, 199]]	1	['7-181']	['CON']	['a+b three layers']	['Thioredoxin-like']	['Thioredoxin-like']	['AhpC-TSA_1']	31	1	1
Q66HA6	sp|Q66HA6|ARL8B_RAT	ARL8B_RAT	Arl8b	ADP-ribosylation factor-like protein 8B	['Arl8a', 'Arl8a', 'Arl8a', 'Arl8a', 'Arl8a', 'Arl8a']	['tr|A0A8L2R5Y9|A0A8L2R5Y9_RAT, tr|D3ZPP2|D3ZPP2_RAT', 'tr|A0A8L2R5Y9|A0A8L2R5Y9_RAT, tr|D3ZPP2|D3ZPP2_RAT', 'tr|A0A8L2R5Y9|A0A8L2R5Y9_RAT, tr|D3ZPP2|D3ZPP2_RAT', 'tr|A0A8I5ZTT2|A0A8I5ZTT2_RAT, tr|A0A8L2R5Y9|A0A8L2R5Y9_RAT, tr|D3ZPP2|D3ZPP2_RAT', 'tr|A0A8I5ZTT2|A0A8I5ZTT2_RAT, tr|A0A8L2R5Y9|A0A8L2R5Y9_RAT', 'tr|A0A8I5ZTT2|A0A8I5ZTT2_RAT, tr|A0A8L2R5Y9|A0A8L2R5Y9_RAT, tr|D3ZPP2|D3ZPP2_RAT', 'tr|A0…	186	8.66611	21538.8	47.9747	-0.272043	0	[]	[[0, 186]]	1	['22-180']	['CON']	['a/b three-layered sandwiches']	['P-loop domains-like']	['P-loop containing nucleoside triphosphate hydrolases']	['Ras']	8	1	1
Q6AXR4	sp|Q6AXR4|HEXB_RAT	HEXB_RAT	Hexb	Beta-hexosaminidase subunit beta	['Hexa']	['tr|A0A8I5ZT00|A0A8I5ZT00_RAT, tr|A0A8I6A2C4|A0A8I6A2C4_RAT, tr|F1LR87|F1LR87_RAT', 'tr|A0A8I5ZT00|A0A8I5ZT00_RAT, tr|A0A8I6A2C4|A0A8I6A2C4_RAT, tr|F1LR87|F1LR87_RAT', 'tr|A0A8I5ZT00|A0A8I5ZT00_RAT, tr|A0A8I6A2C4|A0A8I6A2C4_RAT, tr|F1LR87|F1LR87_RAT', 'tr|A0A8I5ZT00|A0A8I5ZT00_RAT, tr|A0A8I6A2C4|A0A8I6A2C4_RAT, tr|F1LR87|F1LR87_RAT', 'tr|A0A8I5ZT00|A0A8I5ZT00_RAT, tr|A0A8I6A2C4|A0A8I6A2C4_RAT, t…	537	8.02072	61526.7	49.473	-0.237244	5.028	[[0, 28]]	[[28, 537]]	2	['38-176', '178-529']	['CON', 'CON']	['mixed a+b and a/b', 'a/b barrels']	['Zincin-like', 'TIM beta/alpha-barrel']	['beta-N-acetylhexosaminidase-like domain', 'TIM barrels']	['Glycohydro_20b2', 'Glyco_hydro_20']	10	1	1
Q6AYT7	sp|Q6AYT7|ABD12_RAT	ABD12_RAT	Abhd12	Lysophosphatidylserine lipase ABHD12	[]	['tr|A0A8I6ATI5|A0A8I6ATI5_RAT', 'tr|A0A8I6ATI5|A0A8I6ATI5_RAT', 'tr|A0A8I6ATI5|A0A8I6ATI5_RAT', 'tr|A0A8I6ATI5|A0A8I6ATI5_RAT']	398	8.90426	45295.3	42.5377	-0.309296	16.332	[[0, 65]]	[[65, 398]]	1	['166-349']	['CON']	['a/b three-layered sandwiches']	['alpha/beta-Hydrolases']	['alpha/beta-Hydrolases']	['Hydrolase_4']	5	1	1
Q6P7R8	sp|Q6P7R8|DHB12_RAT	DHB12_RAT	Hsd17b12	Very-long-chain 3-oxoacyl-CoA reductase	[]	['tr|D3ZPU3|D3ZPU3_RAT']	312	9.68832	34840.4	27.0708	0.0932692	0	[]	[[0, 312]]	1	['50-249']	['CON']	['a/b three-layered sandwiches']	['Rossmann-like']	['NAD(P)-binding Rossmann-fold domains']	['adh_short_C2']	1	1	1
Q6RUV5	sp|Q6RUV5|RAC1_RAT	RAC1_RAT	Rac1	Ras-related C3 botulinum toxin substrate 1	['Rac3', 'Rac3', 'Rac2, Rac3', 'Rac2, Rac3', 'Rac3', 'Rac2, Rac3', 'Rac3', 'Rac3', 'Rac2', 'Rac2', 'Rac2, Rac3', 'Rac2', 'RSA-14-44, Rac2, Rac3, Rhoa, Rhob, Rhoc', 'Rac3', 'RSA-14-44, Rac2, Rac3, Rhoa, Rhob, Rhoc', 'Rac3', 'Rac3', 'Rac2, Rac3']	['tr|A0A0G2JUG6|A0A0G2JUG6_RAT, tr|A0A0G2K0X4|A0A0G2K0X4_RAT, tr|A0A8I6ADV8|A0A8I6ADV8_RAT', 'tr|A0A0G2JUG6|A0A0G2JUG6_RAT, tr|A0A0G2K0X4|A0A0G2K0X4_RAT, tr|A0A0U1RS21|A0A0U1RS21_RAT, tr|A0A8I5Y5L2|A0A8I5Y5L2_RAT, tr|A0A8I6ADV8|A0A8I6ADV8_RAT, tr|M0R5T4|M0R5T4_RAT', 'tr|A0A0G2JUG6|A0A0G2JUG6_RAT, tr|A0A0G2K0X4|A0A0G2K0X4_RAT, tr|A0A8I6A1P8|A0A8I6A1P8_RAT, tr|A0A8I6ADV8|A0A8I6ADV8_RAT, tr|A0A8I6G8…	192	8.77449	21449.9	33.6031	-0.100521	1.562	[]	[[0, 192]]	1	['4-176']	['CON']	['a/b three-layered sandwiches']	['P-loop domains-like']	['P-loop containing nucleoside triphosphate hydrolases']	['Ras']	25	1	1
Q99MZ4	sp|Q99MZ4|GGT7_RAT	GGT7_RAT	Ggt7	Glutathione hydrolase 7	[]	['tr|A0A8I5ZYT2|A0A8I5ZYT2_RAT, tr|A0A8I6A1D7|A0A8I6A1D7_RAT', 'tr|A0A8I5ZYT2|A0A8I5ZYT2_RAT, tr|A0A8I6A1D7|A0A8I6A1D7_RAT', 'tr|A0A8I5ZYT2|A0A8I5ZYT2_RAT, tr|A0A8I6A1D7|A0A8I6A1D7_RAT', 'tr|A0A8I5ZYT2|A0A8I5ZYT2_RAT, tr|A0A8I6A1D7|A0A8I6A1D7_RAT', 'tr|A0A8I5ZYT2|A0A8I5ZYT2_RAT, tr|A0A8I6A1D7|A0A8I6A1D7_RAT', 'tr|A0A8I5ZYT2|A0A8I5ZYT2_RAT']	662	4.8792	70381.9	46.949	0.00120846	16.314	[[0, 106]]	[[106, 662]]	1	['138-652']	['CON']	['a+b four layers']	['Ntn/PP2C']	['Gamma-glutamyltranspeptidase-like']	['G_glu_transpept']	6	1	1
Q9WVB1	sp|Q9WVB1|RAB6A_RAT	RAB6A_RAT	Rab6a	Ras-related protein Rab-6A	[]	['tr|A0A0H2UHP9|A0A0H2UHP9_RAT, tr|A0A8I5ZJD7|A0A8I5ZJD7_RAT, tr|A0A8I6AFQ7|A0A8I6AFQ7_RAT', 'tr|A0A0H2UHP9|A0A0H2UHP9_RAT, tr|A0A8I5ZJD7|A0A8I5ZJD7_RAT, tr|A0A8I6AFQ7|A0A8I6AFQ7_RAT']	208	5.41911	23589.5	47.9937	-0.416346	20.192	[[174, 208]]	[[0, 174]]	1	['14-173']	['CON']	['a/b three-layered sandwiches']	['P-loop domains-like']	['P-loop containing nucleoside triphosphate hydrolases']	['Ras']	2	0	1
A0A8I6AH39	tr|A0A8I6AH39|A0A8I6AH39_RAT	A0A8I6AH39_RAT	Pck2	phosphoenolpyruvate carboxykinase (GTP)	[]	['tr|A0A8I5ZVZ5|A0A8I5ZVZ5_RAT, tr|F1LQJ7|F1LQJ7_RAT', 'tr|A0A8I5ZVZ5|A0A8I5ZVZ5_RAT, tr|F1LQJ7|F1LQJ7_RAT', 'tr|A0A8I5ZVZ5|A0A8I5ZVZ5_RAT, tr|F1LQJ7|F1LQJ7_RAT', 'tr|A0A8I5ZVZ5|A0A8I5ZVZ5_RAT, tr|F1LQJ7|F1LQJ7_RAT', 'tr|A0A8I5ZVZ5|A0A8I5ZVZ5_RAT, tr|F1LQJ7|F1LQJ7_RAT', 'tr|A0A8I5ZVZ5|A0A8I5ZVZ5_RAT, tr|F1LQJ7|F1LQJ7_RAT', 'tr|A0A8I5ZVZ5|A0A8I5ZVZ5_RAT, tr|F1LQJ7|F1LQJ7_RAT', 'tr|A0A8I5ZVZ5|A0A8I…	645	7.54432	71436	44.2396	-0.259845	6.357	[[0, 41]]	[[41, 645]]	2	['49-276', '283-642']	['CON', 'CON']	['beta sandwiches', 'a/b three-layered sandwiches']	['Immunoglobulin-like beta-sandwich', 'P-loop domains-like']	['Common fold of diphtheria toxin/transcription factors/cytochrome f', 'PEP carboxykinase catalytic C-terminal domain']	['PEPCK_N', 'PEPCK_C']	17	1	1
B2RYP0	tr|B2RYP0|B2RYP0_RAT	B2RYP0_RAT	Rhoc	Rho-related GTP-binding protein RhoC	[]	['tr|A0A8I6AN62|A0A8I6AN62_RAT, tr|F7ERV8|F7ERV8_RAT']	193	6.20008	22036.1	61.0938	-0.434197	0	[]	[[0, 193]]	1	['7-177']	['CON']	['a/b three-layered sandwiches']	['P-loop domains-like']	['P-loop containing nucleoside triphosphate hydrolases']	['Ras']	1	0	1
M0R660	tr|M0R660|M0R660_RAT	M0R660_RAT	Mir100hgl	Glyceraldehyde-3-phosphate dehydrogenase	[]	[]	333	8.43622	35782.5	21.2456	-0.124625	0	[]	[[0, 333]]	2	['2-165', '150-312']	['CON', 'CON']	['a/b three-layered sandwiches', 'a+b two layers']	['Rossmann-like', 'FwdE/GAPDH domain-like']	['NAD(P)-binding Rossmann-fold domains', 'Glyceraldehyde-3-phosphate dehydrogenase-like, C-terminal domain']	['Gp_dh_N_2', 'Gp_dh_C']	2	1	1
M0RDU0	sp|M0RDU0|HAP40_RAT	HAP40_RAT	F8a1	40-kDa huntingtin-associated protein	[]	[]	381	6.4604	40543.2	52.7118	-0.0257218	19.423	[[0, 19], [213, 267]]	[[19, 213], [267, 381]]	0							1	0	1
O08653	sp|O08653|TEP1_RAT	TEP1_RAT	Tep1	Telomerase protein component 1	[]	['tr|A0A0G2JT33|A0A0G2JT33_RAT, tr|A0A8I5Y645|A0A8I5Y645_RAT, tr|A0A8I5ZJN1|A0A8I5ZJN1_RAT, tr|F1LPX8|F1LPX8_RAT', 'tr|A0A0G2JT33|A0A0G2JT33_RAT, tr|A0A8I5Y645|A0A8I5Y645_RAT, tr|A0A8I5ZJN1|A0A8I5ZJN1_RAT, tr|F1LPX8|F1LPX8_RAT']	2629	7.76645	291705	50.1965	-0.191061	18.638	[[0, 286], [379, 436], [480, 507], [591, 620], [882, 899], [1128, 1158], [2462, 2538]]	[[286, 379], [436, 480], [507, 591], [620, 882], [899, 1128], [1158, 2462], [2538, 2629]]	4	['1162-1290', '1674-1922', '1941-2048,2062-2276,2290-2401', '2483-2502,2547-2626']	['CON', 'CON', 'CP NC', 'NC']	['a/b three-layered sandwiches', 'beta duplicates or obligate multimers', 'beta duplicates or obligate multimers', 'beta duplicates or obligate multimers']	['P-loop domains-like', 'beta-propeller-like', 'beta-propeller-like', 'beta-propeller-like']	['P-loop containing nucleoside triphosphate hydrolases', '6-bladed', '7-bladed', '7-bladed']	['AAA', 'ANAPC4_WD40_6', 'ANAPC4_WD40_12', 'ANAPC4_WD40_9']	2	1	1
O55007	sp|O55007|RGPA1_RAT	RGPA1_RAT	Ralgapa1	Ral GTPase-activating protein subunit alpha-1	[]	['tr|A0A140TAA3|A0A140TAA3_RAT, tr|A0A8I5Y6U1|A0A8I5Y6U1_RAT, tr|A0A8I6A9F7|A0A8I6A9F7_RAT, tr|A0A8I6GE30|A0A8I6GE30_RAT, tr|A0A8L2R757|A0A8L2R757_RAT', 'tr|A0A140TAA3|A0A140TAA3_RAT, tr|A0A8I5Y6U1|A0A8I5Y6U1_RAT, tr|A0A8I6A9F7|A0A8I6A9F7_RAT, tr|A0A8I6GE30|A0A8I6GE30_RAT, tr|A0A8L2R757|A0A8L2R757_RAT', 'tr|A0A140TAA3|A0A140TAA3_RAT, tr|A0A8I5Y6U1|A0A8I5Y6U1_RAT, tr|A0A8I6A9F7|A0A8I6A9F7_RAT, tr|…	2035	5.7091	229445	54.1395	-0.316069	30.369	[[0, 18], [319, 388], [445, 517], [685, 1041], [1464, 1541], [1628, 1649], [1742, 1755]]	[[18, 319], [388, 445], [517, 685], [1041, 1464], [1541, 1628], [1649, 1742], [1755, 2035]]	1	['1806-1981']	['CON']	['a/b three-layered sandwiches']	['P-loop domains-like']	['P-loop containing nucleoside triphosphate hydrolases']	['Rap_GAP']	4	1	1
O88588	sp|O88588|PACS1_RAT	PACS1_RAT	Pacs1	Phosphofurin acidic cluster sorting protein 1	[]	['tr|A0A8I5Y5S7|A0A8I5Y5S7_RAT, tr|F1LPG3|F1LPG3_RAT', 'tr|A0A8I5Y5S7|A0A8I5Y5S7_RAT, tr|F1LPG3|F1LPG3_RAT', 'tr|A0A8I5Y5S7|A0A8I5Y5S7_RAT, tr|F1LPG3|F1LPG3_RAT', 'tr|A0A8I5Y5S7|A0A8I5Y5S7_RAT, tr|F1LPG3|F1LPG3_RAT', 'tr|A0A8I5Y5S7|A0A8I5Y5S7_RAT, tr|F1LPG3|F1LPG3_RAT', 'tr|A0A8I5Y5S7|A0A8I5Y5S7_RAT, tr|F1LPG3|F1LPG3_RAT', 'tr|F1LPG3|F1LPG3_RAT', 'tr|A0A8I5Y5S7|A0A8I5Y5S7_RAT, tr|F1LPG3|F1LPG3_RA…	961	7.61201	104699	56.1825	-0.467534	51.925	[[0, 99], [251, 543], [754, 852]]	[[99, 251], [543, 754], [852, 961]]	1	['374-443']	['CON']	['a+b three layers']	['Thioredoxin-like']	['Major capsid protein gp5']	['P22_CoatProtein_1st']	19	1	1
P07633	sp|P07633|PCCB_RAT	PCCB_RAT	Pccb	Propionyl-CoA carboxylase beta chain, mitochondrial	[]	['tr|A0A8I5ZYQ5|A0A8I5ZYQ5_RAT, tr|A0A8I6A8K8|A0A8I6A8K8_RAT, tr|A0A8I6A9J4|A0A8I6A9J4_RAT, tr|A6I2G1|A6I2G1_RAT', 'tr|A0A8I5ZYQ5|A0A8I5ZYQ5_RAT, tr|A0A8I6A9J4|A0A8I6A9J4_RAT, tr|A6I2G1|A6I2G1_RAT', 'tr|A0A8I5ZYQ5|A0A8I5ZYQ5_RAT, tr|A0A8I6A8K8|A0A8I6A8K8_RAT, tr|A0A8I6A9J4|A0A8I6A9J4_RAT, tr|A6I2G1|A6I2G1_RAT']	541	7.18856	58625.6	32.1959	0.0216266	8.133	[[0, 43]]	[[43, 541]]	2	['54-282', '312-525']	['CON', 'CON']	['a/b three-layered sandwiches', 'a/b three-layered sandwiches']	['ClpP/crotonase', 'ClpP/crotonase']	['ClpP/crotonase', 'ClpP/crotonase']	['Carboxyl_trans_C', 'Carboxyl_trans_C']	3	1	1
P28042	sp|P28042|SSBP_RAT	SSBP_RAT	Ssbp1	Single-stranded DNA-binding protein, mitochondrial	[]	['tr|A0A0G2K747|A0A0G2K747_RAT, tr|A0A8I5ZMF6|A0A8I5ZMF6_RAT, tr|G3V7K6|G3V7K6_RAT', 'tr|A0A0G2K747|A0A0G2K747_RAT']	151	9.83776	17454.7	39.8146	-0.501987	10.596	[[0, 17]]	[[17, 151]]	1	['30-139']	['CON']	['beta barrels']	['OB-fold']	['Nucleic acid-binding proteins']	['SSB']	2	1	1
P40112	sp|P40112|PSB3_RAT	PSB3_RAT	Psmb3	Proteasome subunit beta type-3	['ENSRNOG00000069501', 'Psmb3l2', 'Psmb3l2', 'ENSRNOG00000069501, ENSRNOG00000070269, Psmb3l2', 'Psmb3l2', 'ENSRNOG00000069501, ENSRNOG00000070269, Psmb3l2', 'ENSRNOG00000069501, Psmb3l2', 'Psmb3l2', 'Psmb3l2']	['tr|A0A8I6A6V1|A0A8I6A6V1_RAT, tr|A0A8I6A8D8|A0A8I6A8D8_RAT, tr|A0A8I6A926|A0A8I6A926_RAT, tr|A0A8I6AA71|A0A8I6AA71_RAT, tr|A0A8L2R7U6|A0A8L2R7U6_RAT', 'tr|A0A8I6A6V1|A0A8I6A6V1_RAT, tr|A0A8I6A8D8|A0A8I6A8D8_RAT, tr|A0A8I6AA71|A0A8I6AA71_RAT, tr|A0A8L2R7U6|A0A8L2R7U6_RAT', 'tr|A0A8I6A6V1|A0A8I6A6V1_RAT, tr|A0A8I6A8D8|A0A8I6A8D8_RAT, tr|A0A8I6AA71|A0A8I6AA71_RAT, tr|A0A8L2R7U6|A0A8L2R7U6_RAT', 't…	205	6.14796	22964.7	26.9024	0.017561	0	[]	[[0, 205]]	1	['10-201']	['CON']	['a+b four layers']	['Ntn/PP2C']	['Proteasome subunits']	['Proteasome']	14	1	1
P50408	sp|P50408|VATF_RAT	VATF_RAT	Atp6v1f	V-type proton ATPase subunit F	['ENSRNOG00000065235', 'LOC108352909, Rnase4', 'LOC108352909, Rnase4', 'LOC108352909, Rnase4', 'LOC108352909, Rnase4', 'ENSRNOG00000065235', 'ENSRNOG00000065235', 'ENSRNOG00000065235', 'ENSRNOG00000065235', 'ENSRNOG00000065235', 'ENSRNOG00000065235', 'LOC108352909, Rnase4']	['tr|A0A8I6GI88|A0A8I6GI88_RAT', 'tr|A0A8I5ZNA0|A0A8I5ZNA0_RAT, tr|B2GUW7|B2GUW7_RAT', 'tr|A0A8I5ZNA0|A0A8I5ZNA0_RAT, tr|B2GUW7|B2GUW7_RAT', 'tr|A0A8I5ZNA0|A0A8I5ZNA0_RAT, tr|B2GUW7|B2GUW7_RAT', 'tr|A0A8I5ZNA0|A0A8I5ZNA0_RAT, tr|B2GUW7|B2GUW7_RAT', 'tr|A0A8I6GI88|A0A8I6GI88_RAT', 'tr|A0A8I6GI88|A0A8I6GI88_RAT', 'tr|A0A8I6GI88|A0A8I6GI88_RAT', 'tr|A0A8I6GI88|A0A8I6GI88_RAT', 'tr|A0A8I6GI88|A0A8I6G…	119	5.51562	13370.1	37.8731	-0.257983	0	[]	[[0, 119]]	1	['7-92']	['CON']	['a/b three-layered sandwiches']	['Flavodoxin-like']	['AtpF-like']	['ATP-synt_F']	10	1	1
P60901	sp|P60901|PSA6_RAT	PSA6_RAT	Psma6	Proteasome subunit alpha type-6	['ENSRNOG00000069956', 'ENSRNOG00000069956']	['tr|A0A8I6A6W6|A0A8I6A6W6_RAT', 'tr|A0A0G2K0D7|A0A0G2K0D7_RAT, tr|A0A8I6GE69|A0A8I6GE69_RAT', 'tr|A0A0G2K0D7|A0A0G2K0D7_RAT, tr|A0A8I6GE69|A0A8I6GE69_RAT', 'tr|A0A0G2K0D7|A0A0G2K0D7_RAT, tr|A0A8I6GE69|A0A8I6GE69_RAT', 'tr|A0A0G2K0D7|A0A0G2K0D7_RAT, tr|A0A8I6GE69|A0A8I6GE69_RAT', 'tr|A0A0G2K0D7|A0A0G2K0D7_RAT, tr|A0A8I6GE69|A0A8I6GE69_RAT', 'tr|A0A0G2K0D7|A0A0G2K0D7_RAT, tr|A0A8I6GE69|A0A8I6GE69_…	246	6.34763	27399.2	34.5955	-0.177642	3.659	[]	[[0, 246]]	1	['38-228']	['CON']	['a+b four layers']	['Ntn/PP2C']	['Proteasome subunits']	['Proteasome']	12	1	1
P63174	sp|P63174|RL38_RAT	RL38_RAT	Rpl38	Large ribosomal subunit protein eL38	['Rpl38l1, Rpl38l3, Rpl38l4', 'Rpl38l1, Rpl38l3', 'Rpl38l1, Rpl38l3', 'ENSRNOG00000069897, Rpl38l1, Rpl38l4', 'ENSRNOG00000069897, Rpl38l1, Rpl38l4', 'ENSRNOG00000069897, Rpl38l1', 'ENSRNOG00000069897, Rpl38l1, Rpl38l4', 'ENSRNOG00000069897, Rpl38l1']	['tr|A0A8I6AIV1|A0A8I6AIV1_RAT, tr|D3ZZH2|D3ZZH2_RAT, tr|D4A862|D4A862_RAT, tr|D4AD70|D4AD70_RAT', 'tr|A0A8I6AIV1|A0A8I6AIV1_RAT, tr|D3ZZH2|D3ZZH2_RAT, tr|D4AD70|D4AD70_RAT', 'tr|A0A8I6AIV1|A0A8I6AIV1_RAT, tr|D3ZZH2|D3ZZH2_RAT, tr|D4AD70|D4AD70_RAT', 'tr|A0A8I6AI91|A0A8I6AI91_RAT, tr|A0A8I6AIV1|A0A8I6AIV1_RAT, tr|D4A862|D4A862_RAT, tr|D4AD70|D4AD70_RAT', 'tr|A0A8I6AI91|A0A8I6AI91_RAT, tr|A0A8I6AI…	70	10.0982	8217.79	40.5529	-0.751429	0	[]	[[0, 70]]	1	['2-66']	['CON']	['a+b two layers']	['SRP9/14-like']	['Signal recognition particle alu RNA binding heterodimer SRP9/14-related']	['Ribosomal_L38e']	6	1	1
Q32PX2	sp|Q32PX2|AIMP2_RAT	AIMP2_RAT	Aimp2	Aminoacyl tRNA synthase complex-interacting multifunctional protein 2	[]	['tr|A0A8L2PZG3|A0A8L2PZG3_RAT', 'tr|A0A8L2PZG3|A0A8L2PZG3_RAT', 'tr|A0A8L2PZG3|A0A8L2PZG3_RAT', 'tr|A0A8L2PZG3|A0A8L2PZG3_RAT', 'tr|A0A8L2PZG3|A0A8L2PZG3_RAT', 'tr|A0A8L2PZG3|A0A8L2PZG3_RAT', 'tr|A0A8L2PZG3|A0A8L2PZG3_RAT', 'tr|A0A8L2PZG3|A0A8L2PZG3_RAT', 'tr|A0A8L2PZG3|A0A8L2PZG3_RAT', 'tr|A0A8L2PZG3|A0A8L2PZG3_RAT']	320	8.51474	35442.3	47.2184	-0.2	16.562	[[0, 53]]	[[53, 320]]	2	['117-208', '250-317']	['CON', 'CON']	['a+b three layers', 'alpha superhelices']	['Thioredoxin-like', 'Repetitive alpha hairpins']	['Thioredoxin-like', 'Glutathione S-transferase (GST)-C']	['EUF08524', 'GST_C_3']	7	1	1
Q4G061	sp|Q4G061|EIF3B_RAT	EIF3B_RAT	Eif3b	Eukaryotic translation initiation factor 3 subunit B	[]	['tr|A0A8I6B5U9|A0A8I6B5U9_RAT', 'tr|A0A8I6B5U9|A0A8I6B5U9_RAT', 'tr|A0A8I6B5U9|A0A8I6B5U9_RAT', 'tr|A0A8I6B5U9|A0A8I6B5U9_RAT', 'tr|A0A8I6B5U9|A0A8I6B5U9_RAT', 'tr|A0A8I6B5U9|A0A8I6B5U9_RAT', 'tr|A0A8I6B5U9|A0A8I6B5U9_RAT', 'tr|A0A8I6B5U9|A0A8I6B5U9_RAT', 'tr|A0A8I6B5U9|A0A8I6B5U9_RAT', 'tr|A0A8I6B5U9|A0A8I6B5U9_RAT', 'tr|A0A8I6B5U9|A0A8I6B5U9_RAT', 'tr|A0A8I6B5U9|A0A8I6B5U9_RAT', 'tr|A0A8I6B5U9…	797	4.97167	90909.7	46.4845	-0.660477	25.094	[[0, 164], [761, 797]]	[[164, 761]]	3	['188-241', '321-563', '529-670']	['CON', 'CON', 'CON']	['a+b two layers', 'beta duplicates or obligate multimers', 'beta duplicates or obligate multimers']	['Alpha-beta plaits', 'beta-propeller-like', 'beta-propeller-like']	['RNA-binding domain, RBD', '7-bladed', '6-bladed']	['RRM_1_6', 'ANAPC4_WD40_1', 'DPPIV_N']	21	1	1
Q5FVI6	sp|Q5FVI6|VATC1_RAT	VATC1_RAT	Atp6v1c1	V-type proton ATPase subunit C 1	[]	['tr|A0A8I5Y7J1|A0A8I5Y7J1_RAT, tr|A0A8I6GCD8|A0A8I6GCD8_RAT', 'tr|A0A8I5Y7J1|A0A8I5Y7J1_RAT, tr|A0A8I6GCD8|A0A8I6GCD8_RAT', 'tr|A0A8I5Y7J1|A0A8I5Y7J1_RAT, tr|A0A8I6GCD8|A0A8I6GCD8_RAT', 'tr|A0A8I5Y7J1|A0A8I5Y7J1_RAT, tr|A0A8I5YCN2|A0A8I5YCN2_RAT, tr|A0A8I6GCD8|A0A8I6GCD8_RAT', 'tr|A0A8I6GCD8|A0A8I6GCD8_RAT', 'tr|A0A8I5Y7J1|A0A8I5Y7J1_RAT, tr|A0A8I5YCN2|A0A8I5YCN2_RAT, tr|A0A8I6GCD8|A0A8I6GCD8_RA…	382	7.0206	43900	34.3414	-0.304712	0	[]	[[0, 382]]	2	['46-203', '253-306']	['CON', 'CON']	['alpha bundles', 'alpha bundles']	['helical bundle domain in vacuolar ATP synthase subunit C', 'helical bundle domain in vacuolar ATP synthase subunit C']	['helical bundle domain in vacuolar ATP synthase subunit C', 'helical bundle domain in vacuolar ATP synthase subunit C']	['V-ATPase_C_1st', 'V-ATPase_C_1st']	34	1	1
Q5HZA6	sp|Q5HZA6|PPCEL_RAT	PPCEL_RAT	Prepl	Prolyl endopeptidase-like	[]	['tr|A0A0G2JX67|A0A0G2JX67_RAT, tr|A0A8L2UN13|A0A8L2UN13_RAT, tr|D3ZZ32|D3ZZ32_RAT', 'tr|A0A0G2JX67|A0A0G2JX67_RAT, tr|A0A8L2UN13|A0A8L2UN13_RAT, tr|D3ZZ32|D3ZZ32_RAT', 'tr|A0A0G2JX67|A0A0G2JX67_RAT, tr|A0A8L2UN13|A0A8L2UN13_RAT, tr|D3ZZ32|D3ZZ32_RAT', 'tr|A0A0G2JX67|A0A0G2JX67_RAT, tr|A0A8L2UN13|A0A8L2UN13_RAT, tr|D3ZZ32|D3ZZ32_RAT', 'tr|A0A0G2JX67|A0A0G2JX67_RAT, tr|A0A8L2UN13|A0A8L2UN13_RAT, t…	726	6.08003	83480.7	43.0587	-0.467631	11.019	[[0, 81]]	[[81, 726]]	2	['94-425', '451-587,621-694']	['CON', 'NC']	['beta duplicates or obligate multimers', 'a/b three-layered sandwiches']	['beta-propeller-like', 'alpha/beta-Hydrolases']	['7-bladed', 'alpha/beta-Hydrolases']	['Peptidase_S9_N', 'Hydrolase_4']	42	3	1
Q62703	sp|Q62703|RCN2_RAT	RCN2_RAT	Rcn2	Reticulocalbin-2	[]	['tr|A0A8L2QBI0|A0A8L2QBI0_RAT', 'tr|A0A8L2QBI0|A0A8L2QBI0_RAT', 'tr|A0A8L2QBI0|A0A8L2QBI0_RAT', 'tr|A0A8L2QBI0|A0A8L2QBI0_RAT', 'tr|A0A8L2QBI0|A0A8L2QBI0_RAT', 'tr|A0A8L2QBI0|A0A8L2QBI0_RAT', 'tr|A0A8L2QBI0|A0A8L2QBI0_RAT', 'tr|A0A8L2QBI0|A0A8L2QBI0_RAT', 'tr|A0A8L2QBI0|A0A8L2QBI0_RAT', 'tr|A0A8L2QBI0|A0A8L2QBI0_RAT', 'tr|A0A8L2QBI0|A0A8L2QBI0_RAT', 'tr|A0A8L2QBI0|A0A8L2QBI0_RAT', 'tr|A0A8L2QBI0…	320	4.27386	37432.5	50.3044	-0.840625	32.5	[[0, 56], [272, 320]]	[[56, 272]]	4	['62-125', '92-132,186-216', '160-215', '241-293']	['CON', 'NC', 'IS', 'CON']	['alpha arrays', 'alpha arrays', 'alpha arrays', 'alpha arrays']	['EF-hand', 'EF-hand', 'EF-hand', 'EF-hand']	['EF-hand', 'EF-hand', 'EF-hand', 'EF-hand']	['EF-hand_7_7', 'EF-hand_7_5', 'EF-hand_7_7', 'EF-hand_7_6']	16	1	1
Q80X08	sp|Q80X08|WASC2_RAT	WASC2_RAT	Washc2	WASH complex subunit 2	['Washc2c', 'Washc2c', 'Washc2c', 'Washc2c']	['tr|A0A8I5ZQB3|A0A8I5ZQB3_RAT, tr|A0A8I6ADQ6|A0A8I6ADQ6_RAT, tr|A0A8I6AM40|A0A8I6AM40_RAT, tr|F1LPG9|F1LPG9_RAT', 'tr|A0A8I6ADQ6|A0A8I6ADQ6_RAT, tr|A0A8I6AM40|A0A8I6AM40_RAT, tr|F1LPG9|F1LPG9_RAT', 'tr|A0A8I5ZQB3|A0A8I5ZQB3_RAT, tr|A0A8I6ADQ6|A0A8I6ADQ6_RAT, tr|A0A8I6AM40|A0A8I6AM40_RAT, tr|F1LPG9|F1LPG9_RAT', 'tr|A0A8I5ZQB3|A0A8I5ZQB3_RAT, tr|A0A8I6ADQ6|A0A8I6ADQ6_RAT, tr|A0A8I6AM40|A0A8I6AM40_…	1328	4.6316	145147	57.4283	-0.90113	89.759	[[0, 21], [154, 1328]]	[[21, 154]]	0							4	1	1
Q8K1Q0	sp|Q8K1Q0|NMT1_RAT	NMT1_RAT	Nmt1	Glycylpeptide N-tetradecanoyltransferase 1	['Nmt2', 'Nmt2', 'Nmt2', 'Nmt2', 'Nmt2', 'Nmt2', 'Nmt2', 'Nmt2']	['tr|A0A8I6ATE4|A0A8I6ATE4_RAT, tr|A0A8I6B635|A0A8I6B635_RAT', 'tr|A0A8I5ZLL5|A0A8I5ZLL5_RAT, tr|A0A8I5ZWZ4|A0A8I5ZWZ4_RAT, tr|A0A8I6A8X5|A0A8I6A8X5_RAT, tr|A0A8I6A9A8|A0A8I6A9A8_RAT, tr|A0A8I6ATE4|A0A8I6ATE4_RAT, tr|A0A8I6B635|A0A8I6B635_RAT, tr|F1M110|F1M110_RAT', 'tr|A0A8I6ATE4|A0A8I6ATE4_RAT, tr|A0A8I6B635|A0A8I6B635_RAT', 'tr|A0A8I5ZLL5|A0A8I5ZLL5_RAT, tr|A0A8I5ZWZ4|A0A8I5ZWZ4_RAT, tr|A0A8I6…	496	8.03684	56859.7	47.0989	-0.506653	16.935	[[0, 84]]	[[84, 496]]	2	['155-286', '296-494']	['CON', 'CON']	['a+b three layers', 'a+b three layers']	['Nat/Ivy', 'Nat/Ivy']	['Acyl-CoA N-acyltransferases (Nat)', 'Acyl-CoA N-acyltransferases (Nat)']	['NMT', 'NMT_C']	22	1	1
A0A0G2JZH0	tr|A0A0G2JZH0|A0A0G2JZH0_RAT	A0A0G2JZH0_RAT	Cab39	Calcium binding protein 39	['Cab39l', 'Msh2', 'Cab39l', 'Cab39l']	['tr|A0A0G2JT45|A0A0G2JT45_RAT, tr|A0A8I5Y8Z7|A0A8I5Y8Z7_RAT, tr|A0A8I6ACT7|A0A8I6ACT7_RAT, tr|A0A8I6AF07|A0A8I6AF07_RAT, tr|A0A8I6AS34|A0A8I6AS34_RAT, tr|D3ZJ77|D3ZJ77_RAT, tr|Q5XIJ7|Q5XIJ7_RAT', 'sp|P54275|MSH2_RAT, tr|A0A8I5Y8Z7|A0A8I5Y8Z7_RAT, tr|A0A8I6AA57|A0A8I6AA57_RAT, tr|B1WBQ7|B1WBQ7_RAT, tr|D3ZJ77|D3ZJ77_RAT', 'tr|A0A8I5Y8Z7|A0A8I5Y8Z7_RAT, tr|D3ZJ77|D3ZJ77_RAT', 'tr|A0A8I5Y8Z7|A0A8I5Y…	341	6.42971	39872.5	51.8291	-0.397067	4.106	[[0, 14]]	[[14, 341]]	1	['14-327']	['CON']	['alpha superhelices']	['Repetitive alpha hairpins']	['ARM repeat']	['Mo25']	15	1	1
A0A0G2K2D4	tr|A0A0G2K2D4|A0A0G2K2D4_RAT	A0A0G2K2D4_RAT	Agap3	ArfGAP with GTPase domain, ankyrin repeat and PH domain 3	['Agap1']	['tr|A0A0G2JZ83|A0A0G2JZ83_RAT, tr|A0A8I5Y9H3|A0A8I5Y9H3_RAT, tr|A0A8I6A118|A0A8I6A118_RAT, tr|G3V9Z5|G3V9Z5_RAT', 'tr|A0A0G2JZ83|A0A0G2JZ83_RAT', 'tr|A0A0G2JZ83|A0A0G2JZ83_RAT', 'tr|A0A8I5Y9H3|A0A8I5Y9H3_RAT', 'tr|A0A0G2JZ83|A0A0G2JZ83_RAT', 'tr|A0A0G2JZ83|A0A0G2JZ83_RAT, tr|A0A8I5Y9H3|A0A8I5Y9H3_RAT, tr|G3V9Z5|G3V9Z5_RAT', 'tr|A0A0G2JZ83|A0A0G2JZ83_RAT, tr|A0A8I5Y9H3|A0A8I5Y9H3_RAT, tr|G3V9Z5|G…	909	8.6246	97760.7	54.0538	-0.420792	40.594	[[0, 62], [292, 409], [458, 604], [655, 668], [875, 909]]	[[62, 292], [409, 458], [604, 655], [668, 875]]	4	['127-285', '404-459,598-638', '663-773', '787-876']	['CON', 'NC', 'CON', 'CON']	['a/b three-layered sandwiches', 'beta barrels', 'few secondary structure elements', 'alpha superhelices']	['P-loop domains-like', 'PH domain-like', 'Glucocorticoid receptor-like', 'Repetitive alpha hairpins']	['P-loop containing nucleoside triphosphate hydrolases', 'PH domain-like', 'LIM domain-like', 'Ankyrin repeat']	['Ras_1', 'PH', 'ArfGap', 'Ank_2']	11	1	1
A0A8I5XV17	tr|A0A8I5XV17|A0A8I5XV17_RAT	A0A8I5XV17_RAT	Eif3m	Eukaryotic translation initiation factor 3 subunit M	[]	['tr|A0A8I5ZR56|A0A8I5ZR56_RAT, tr|A0A8I6AH02|A0A8I6AH02_RAT, tr|D3ZAZ0|D3ZAZ0_RAT', 'tr|A0A8I5ZR56|A0A8I5ZR56_RAT, tr|A0A8I6A4Q7|A0A8I6A4Q7_RAT, tr|A0A8I6AH02|A0A8I6AH02_RAT, tr|A0A8I6GFH6|A0A8I6GFH6_RAT, tr|D3ZAZ0|D3ZAZ0_RAT', 'tr|A0A8I5ZR56|A0A8I5ZR56_RAT, tr|A0A8I6A4Q7|A0A8I6A4Q7_RAT, tr|A0A8I6AH02|A0A8I6AH02_RAT, tr|A0A8I6GFH6|A0A8I6GFH6_RAT, tr|D3ZAZ0|D3ZAZ0_RAT', 'tr|A0A8I6AH02|A0A8I6AH02_…	351	5.43934	39743.6	33.9231	-0.0945869	9.117	[[0, 32]]	[[32, 351]]	2	['190-264', '290-334']	['CON', 'CON']	['alpha superhelices', 'alpha arrays']	['Repetitive alpha hairpins', 'HTH']	['ARM repeat', 'winged']	['KOG2753_1st', 'PCI']	8	1	1
A0A8I5Y925	tr|A0A8I5Y925|A0A8I5Y925_RAT	A0A8I5Y925_RAT	Uba3	NEDD8-activating enzyme E1 catalytic subunit	['Uba3-ps2', 'Uba3-ps2', 'Smo']	['sp|Q99MI7|UBA3_RAT, tr|A0A8I6A673|A0A8I6A673_RAT, tr|A0A8L2Q4P8|A0A8L2Q4P8_RAT', 'sp|Q99MI7|UBA3_RAT, tr|A0A8I6A673|A0A8I6A673_RAT, tr|A0A8L2Q4P8|A0A8L2Q4P8_RAT', 'sp|Q99MI7|UBA3_RAT, tr|A0A8I6A673|A0A8I6A673_RAT, tr|A0A8L2Q4P8|A0A8L2Q4P8_RAT', 'sp|Q99MI7|UBA3_RAT, tr|A0A8I6A673|A0A8I6A673_RAT, tr|A0A8L2Q4P8|A0A8L2Q4P8_RAT', 'sp|Q99MI7|UBA3_RAT, tr|A0A8I6A673|A0A8I6A673_RAT, tr|A0A8L2Q4P8|A0A8L…	530	6.72908	58367.3	53.2166	-0.217547	18.679	[[0, 99]]	[[99, 530]]	3	['130-305,376-417', '303-324', '440-529']	['NC', 'CON', 'CON']	['a/b three-layered sandwiches', 'alpha arrays', 'a+b two layers']	['Rossmann-like', 'Catalytic cysteine domain in ubiquitin-activating enzyme', 'beta-Grasp']	['Activating enzymes of the ubiquitin-like proteins', 'Catalytic cysteine domain in ubiquitin-activating enzyme', 'E2-binding domain of E1']	['ThiF_1', 'UBA_e1_thiolCys', 'E2_bind']	14	1	1
A0A8I5ZJ88	tr|A0A8I5ZJ88|A0A8I5ZJ88_RAT	A0A8I5ZJ88_RAT	Dnajb2	DnaJ heat shock protein family (Hsp40) member B2	[]	['tr|A0A8I6A3U5|A0A8I6A3U5_RAT, tr|A0A8I6A5U2|A0A8I6A5U2_RAT, tr|A0A8I6GJK4|A0A8I6GJK4_RAT, tr|B2RYA8|B2RYA8_RAT, tr|D4ABC2|D4ABC2_RAT']	293	4.73994	32123.8	56.2672	-0.714676	76.451	[[69, 293]]	[[0, 69]]	1	['3-69']	['CON']	['alpha bundles']	['Chaperone J-domain']	['Chaperone J-domain']	['DnaJ']	1	0	1
A0A8I5ZPZ9	tr|A0A8I5ZPZ9|A0A8I5ZPZ9_RAT	A0A8I5ZPZ9_RAT	Ptpa	Serine/threonine-protein phosphatase 2A activator	[]	['tr|A0A8I6ASU9|A0A8I6ASU9_RAT, tr|A0A8I6AUP5|A0A8I6AUP5_RAT, tr|F7FF51|F7FF51_RAT', 'tr|A0A8I6ASU9|A0A8I6ASU9_RAT, tr|A0A8I6AUP5|A0A8I6AUP5_RAT, tr|F7FF51|F7FF51_RAT', 'tr|A0A8I6ASU9|A0A8I6ASU9_RAT, tr|A0A8I6AUP5|A0A8I6AUP5_RAT, tr|F7FF51|F7FF51_RAT', 'tr|A0A8I5ZTH7|A0A8I5ZTH7_RAT, tr|A0A8I6ASU9|A0A8I6ASU9_RAT, tr|A0A8I6AUP5|A0A8I6AUP5_RAT, tr|F7FF51|F7FF51_RAT', 'tr|A0A8I6ASU9|A0A8I6ASU9_RAT, t…	346	5.87257	38861.3	39.1425	-0.172254	7.803	[[0, 27]]	[[27, 346]]	1	['41-300']	['CON']	['alpha arrays']	['PTPA-like']	['PTPA-like']	['PTPA']	24	2	1
A0A8I6AK15	tr|A0A8I6AK15|A0A8I6AK15_RAT	A0A8I6AK15_RAT	Me3	Malic enzyme	['Me1', 'Me1', 'Me2']	['tr|A0A0G2K4C6|A0A0G2K4C6_RAT, tr|F1M5N4|F1M5N4_RAT', 'tr|A0A0G2K4C6|A0A0G2K4C6_RAT, tr|F1M5N4|F1M5N4_RAT', 'tr|A0A0G2K4C6|A0A0G2K4C6_RAT, tr|F1M5N4|F1M5N4_RAT', 'tr|A0A0G2K4C6|A0A0G2K4C6_RAT, tr|F1M5N4|F1M5N4_RAT', 'tr|A0A0G2K4C6|A0A0G2K4C6_RAT, tr|F1M5N4|F1M5N4_RAT', 'tr|A0A0G2K4C6|A0A0G2K4C6_RAT, tr|F1M5N4|F1M5N4_RAT', 'tr|A0A0G2K4C6|A0A0G2K4C6_RAT, tr|F1M5N4|F1M5N4_RAT', 'tr|A0A0G2K4C6|A0A0G…	604	8.15739	67150.8	37.2518	-0.111589	7.947	[[0, 48]]	[[48, 604]]	2	['103-303', '305-562']	['CON', 'CON']	['a/b three-layered sandwiches', 'alpha arrays']	['Flavodoxin-like', 'C-terminal domain of Malic enzyme']	['Aminoacid dehydrogenase-like, N-terminal domain', 'C-terminal domain of Malic enzyme']	['malic', 'Malic_M']	29	2	1
A0A8L2Q0G8	tr|A0A8L2Q0G8|A0A8L2Q0G8_RAT	A0A8L2Q0G8_RAT	Dnm1l	Dynamin-1-like protein	['Dnm1', 'Dnm1', 'Dnm2', 'Dnm1']	['sp|O35303|DNM1L_RAT, tr|A0A8I5ZNF9|A0A8I5ZNF9_RAT', 'sp|O35303|DNM1L_RAT, tr|A0A8I5ZNF9|A0A8I5ZNF9_RAT', 'sp|O35303|DNM1L_RAT, tr|A0A8I5ZNF9|A0A8I5ZNF9_RAT', 'sp|O35303|DNM1L_RAT, tr|A0A8I5ZNF9|A0A8I5ZNF9_RAT', 'sp|O35303|DNM1L_RAT, tr|A0A8I5ZNF9|A0A8I5ZNF9_RAT, tr|A0A8I6AIX8|A0A8I6AIX8_RAT', 'sp|O35303|DNM1L_RAT, tr|A0A8I5ZNF9|A0A8I5ZNF9_RAT', 'sp|O35303|DNM1L_RAT, tr|A0A8I5ZNF9|A0A8I5ZNF9_RAT…	731	6.26868	81017.2	51.6722	-0.240766	14.364	[[520, 624]]	[[0, 520], [624, 731]]	2	['1-316', '328-504,633-694']	['CON', 'NC']	['a/b three-layered sandwiches', 'alpha bundles']	['P-loop domains-like', 'Middle and GTPase effector domains in dynamin-related proteins']	['P-loop containing nucleoside triphosphate hydrolases', 'Middle and GTPase effector domains in dynamin-related proteins']	['Dynamin_N', 'Dynamin_M']	67	1	1
A6KDZ8	tr|A6KDZ8|A6KDZ8_RAT	A6KDZ8_RAT	Gnpnat1	Glucosamine 6-phosphate N-acetyltransferase	[]	['tr|A0A0G2JZM9|A0A0G2JZM9_RAT, tr|A0A8I6AKF3|A0A8I6AKF3_RAT', 'tr|A0A0G2JZM9|A0A0G2JZM9_RAT, tr|A0A8I6AKF3|A0A8I6AKF3_RAT', 'tr|A0A0G2JZM9|A0A0G2JZM9_RAT, tr|A0A8I6AKF3|A0A8I6AKF3_RAT']	184	7.58877	20821	48.8484	-0.130978	7.609	[[0, 14]]	[[14, 184]]	1	['41-173']	['CON']	['a+b three layers']	['Nat/Ivy']	['Acyl-CoA N-acyltransferases (Nat)']	['Acetyltransf_10_2']	4	1	1
B2RYN0	tr|B2RYN0|B2RYN0_RAT	B2RYN0_RAT	Pgm3	Phosphoacetylglucosamine mutase	[]	['tr|A0A0G2JY00|A0A0G2JY00_RAT', 'tr|A0A0G2JY00|A0A0G2JY00_RAT', 'tr|A0A0G2JY00|A0A0G2JY00_RAT', 'tr|A0A0G2JY00|A0A0G2JY00_RAT', 'tr|A0A0G2JY00|A0A0G2JY00_RAT', 'tr|A0A0G2JY00|A0A0G2JY00_RAT', 'tr|A0A0G2JY00|A0A0G2JY00_RAT', 'tr|A0A0G2JY00|A0A0G2JY00_RAT', 'tr|A0A0G2JY00|A0A0G2JY00_RAT', 'tr|A0A0G2JY00|A0A0G2JY00_RAT', 'tr|A0A0G2JY00|A0A0G2JY00_RAT', 'tr|A0A0G2JY00|A0A0G2JY00_RAT', 'tr|A0A0G2JY00…	542	5.84068	59684.3	37.8902	-0.207565	0	[]	[[0, 542]]	4	['22-172', '181-288', '297-433', '436-526']	['CON', 'CON', 'CON', 'CON']	['N/A', 'a/b three-layered sandwiches', 'a/b three-layered sandwiches', 'a+b two layers']	['N/A', 'Phosphoglucomutase, first 3 domains', 'Phosphoglucomutase, first 3 domains', 'TBP-like']	['N/A', 'Phosphoglucomutase, first 3 domains', 'Phosphoglucomutase, first 3 domains', 'Phosphoglucomutase, C-terminal domain']	['PGM_PMM_I_1', 'PGM_PMM_II', 'PGM3', 'PGM_PMM_IV_1']	22	1	1
B5DFC3	tr|B5DFC3|B5DFC3_RAT	B5DFC3_RAT	Sec23a	Protein transport protein SEC23	['Sec23b', 'Sec23b', 'Sec23b', 'Sec23b']	['tr|A0A0G2JZM2|A0A0G2JZM2_RAT', 'tr|A0A0G2JZM2|A0A0G2JZM2_RAT', 'tr|A0A0G2JZM2|A0A0G2JZM2_RAT', 'tr|A0A0G2JZM2|A0A0G2JZM2_RAT', 'tr|A0A0G2JZM2|A0A0G2JZM2_RAT', 'tr|A0A0G2JZM2|A0A0G2JZM2_RAT', 'tr|A0A0G2JZM2|A0A0G2JZM2_RAT', 'tr|A0A0G2JZM2|A0A0G2JZM2_RAT', 'tr|A0A0G2JZM2|A0A0G2JZM2_RAT, tr|A0A8I5ZKS5|A0A8I5ZKS5_RAT, tr|D3ZCT7|D3ZCT7_RAT', 'tr|A0A0G2JZM2|A0A0G2JZM2_RAT', 'tr|A0A0G2JZM2|A0A0G2JZM2_…	765	6.64024	86160.8	47.103	-0.235294	2.222	[[211, 228]]	[[0, 211], [228, 765]]	5	['9-65,395-515', '52-121', '127-393', '518-620', '621-757']	['NC', 'IS', 'IS', 'CON', 'CON']	['beta sandwiches', 'few secondary structure elements', 'a/b three-layered sandwiches', 'alpha arrays', 'a+b three layers']	['Immunoglobulin-like beta-sandwich', 'Rubredoxin-like', 'HAD domain-like', 'ERP29 C domain-like', 'Gelsolin-like']	['Common fold of diphtheria toxin/transcription factors/cytochrome f', 'Rubredoxin-related', 'vWA-like', 'Helical domain of Sec23/24', 'Gelsolin-like']	['Sec23_BS', 'zf-Sec23_Sec24', 'Sec23_trunk', 'Sec23_helical', 'Gelsolin']	22	1	1
D3ZG07	tr|D3ZG07|D3ZG07_RAT	D3ZG07_RAT	Lsm6	LSM6 homolog, U6 small nuclear RNA and mRNA degradation associated	[]	[]	80	9.60845	9127.47	56.2712	-0.37125	6.25	[]	[[0, 80]]	1	['8-75']	['CON']	['beta barrels']	['SH3']	['SH3']	['LSM']	3	1	1
F1LS72	tr|F1LS72|F1LS72_RAT	F1LS72_RAT	Uba2	SUMO-activating enzyme subunit 2	['ENSRNOG00000064024', 'ENSRNOG00000064024']	['tr|A0A8I6A3Z5|A0A8I6A3Z5_RAT', 'tr|A0A8I6A3Z5|A0A8I6A3Z5_RAT', 'tr|A0A8I6A3Z5|A0A8I6A3Z5_RAT', 'tr|A0A8I6A3Z5|A0A8I6A3Z5_RAT', 'tr|A0A8I6A3Z5|A0A8I6A3Z5_RAT', 'tr|A0A8I6A3Z5|A0A8I6A3Z5_RAT', 'tr|A0A8I5ZU42|A0A8I5ZU42_RAT', 'tr|A0A8I6A3Z5|A0A8I6A3Z5_RAT', 'tr|A0A8I6A3Z5|A0A8I6A3Z5_RAT', 'tr|A0A8I6A3Z5|A0A8I6A3Z5_RAT', 'tr|A0A8I6A3Z5|A0A8I6A3Z5_RAT', 'tr|A0A8I6A3Z5|A0A8I6A3Z5_RAT', 'tr|A0A8I6A3Z5…	583	5.56268	64530.8	38.0979	-0.357118	19.726	[[199, 239], [279, 308], [543, 583]]	[[0, 199], [239, 279], [308, 543]]	3	['10-173,381-419', '171-381', '446-534']	['NC', 'IS', 'CON']	['a/b three-layered sandwiches', 'alpha arrays', 'a+b two layers']	['Rossmann-like', 'Catalytic cysteine domain in ubiquitin-activating enzyme', 'beta-Grasp']	['Activating enzymes of the ubiquitin-like proteins', 'Catalytic cysteine domain in ubiquitin-activating enzyme', 'E2-binding domain of E1']	['ThiF_1', 'UBA_e1_thiolCys', 'UAE_UbL']	17	1	1
M0RD14	tr|M0RD14|M0RD14_RAT	M0RD14_RAT	Pkml1	Pyruvate kinase	['Pkm', 'Pkm', 'Pkm', 'ENSRNOG00000065303, Pkm', 'Pkm', 'Pkm', 'ENSRNOG00000065303, Pkm', 'Pkm']	['tr|A0A8I6G5T6|A0A8I6G5T6_RAT, tr|A0A8L2Q7B9|A0A8L2Q7B9_RAT', 'tr|A0A8I6G5T6|A0A8I6G5T6_RAT, tr|A0A8L2Q7B9|A0A8L2Q7B9_RAT', 'tr|A0A8I6G5T6|A0A8I6G5T6_RAT, tr|A0A8L2Q7B9|A0A8L2Q7B9_RAT', 'tr|A0A8I6AKN1|A0A8I6AKN1_RAT, tr|A0A8I6G5T6|A0A8I6G5T6_RAT, tr|A0A8L2Q7B9|A0A8L2Q7B9_RAT', 'tr|A0A8I6G5T6|A0A8I6G5T6_RAT, tr|A0A8L2Q7B9|A0A8L2Q7B9_RAT', 'sp|P11980|KPYM_RAT, tr|A0A8L2Q7B9|A0A8L2Q7B9_RAT', 'tr|A0…	514	7.95445	55913	26.1665	-0.105642	1.556	[]	[[0, 514]]	3	['29-123,199-378', '117-201', '384-512']	['NC', 'CON', 'CON']	['a/b barrels', 'beta barrels', 'a/b three-layered sandwiches']	['TIM beta/alpha-barrel', 'cradle loop barrel', 'PK C-terminal domain-like']	['TIM barrels', 'PK beta-barrel domain-like', 'PK C-terminal domain-like']	['PK_1st', 'PK_2nd', 'PK_C']	7	1	1
P10818	sp|P10818|CX6A1_RAT	CX6A1_RAT	Cox6a1	Cytochrome c oxidase subunit 6A1, mitochondrial	[]	['tr|A0A8I5ZL99|A0A8I5ZL99_RAT, tr|A0A8L2PZ08|A0A8L2PZ08_RAT']	111	9.29623	12300.9	34.7009	-0.337838	74.775	[[0, 111]]	[]	1	['27-109']	['CON']	['extended segments']	['Mitochondrial cytochrome c oxidase subunit VIa']	['Mitochondrial cytochrome c oxidase subunit VIa']	['COX6A']	1	0	1
P62856	sp|P62856|RS26_RAT	RS26_RAT	Rps26	Small ribosomal subunit protein eS26	['Ikzf4, Rps26-ps13, Rps26l1', 'Ikzf4, LOC108352688, Rps26-ps12, Rps26-ps13, Rps26l1, Rps26l4', 'Ikzf4, Rps26-ps13, Rps26l1', 'Ikzf4, LOC108352688, Rps26l1']	['tr|A0A0G2K743|A0A0G2K743_RAT, tr|D3Z8D7|D3Z8D7_RAT, tr|D3ZJ54|D3ZJ54_RAT, tr|D4A636|D4A636_RAT', 'tr|A0A0G2JY64|A0A0G2JY64_RAT, tr|A0A0G2K5P4|A0A0G2K5P4_RAT, tr|A0A0G2K743|A0A0G2K743_RAT, tr|A0A8I5ZY57|A0A8I5ZY57_RAT, tr|D3Z8D7|D3Z8D7_RAT, tr|D3ZJ54|D3ZJ54_RAT, tr|D4A636|D4A636_RAT', 'tr|A0A0G2K743|A0A0G2K743_RAT, tr|D3Z8D7|D3Z8D7_RAT, tr|D3ZJ54|D3ZJ54_RAT, tr|D4A636|D4A636_RAT', 'tr|A0A8I5ZY57…	115	11.008	13015.3	47.3991	-0.66	37.391	[[0, 16], [88, 115]]	[[16, 88]]	1	['2-98']	['CON']	['few secondary structure elements']	['Glucocorticoid receptor-like']	['LIM domain-like']	['Ribosomal_S26e']	4	1	1
Q2I6B4	tr|Q2I6B4|Q2I6B4_RAT	Q2I6B4_RAT	Atp6v0a1	V-type proton ATPase subunit a	[]	[]	845	6.09328	97098.4	41.4406	0.0151479	9.822	[[145, 168], [677, 721], [831, 845]]	[[0, 145], [168, 677], [721, 831]]	3	['10-54,311-345', '58-149,235-309', '176-252']	['NC', 'NC IS', 'IS']	['a+b two layers', 'alpha bundles', 'a+b two layers']	['Alpha-beta plaits', 'helical bundle domain in vacuolar ATP synthase subunit C', 'Alpha-beta plaits']	['ferredoxin-like domain in vacuolar ATP synthase subunit C', 'helical bundle domain in vacuolar ATP synthase subunit C', 'ferredoxin-like domain in vacuolar ATP synthase subunit C']	['V_ATPase_I_1st', 'V_ATPase_I_2nd', 'V_ATPase_I_3rd']	1	1	1
Q4V8K5	sp|Q4V8K5|BROX_RAT	BROX_RAT	Brox	BRO1 domain-containing protein BROX	[]	['tr|A0A8I6ACA4|A0A8I6ACA4_RAT', 'tr|A0A8I6ACA4|A0A8I6ACA4_RAT', 'tr|A0A8I6ACA4|A0A8I6ACA4_RAT', 'tr|A0A8I6ACA4|A0A8I6ACA4_RAT', 'tr|A0A8I6ACA4|A0A8I6ACA4_RAT']	411	7.57876	46191.3	35.2504	-0.40365	9.489	[[374, 411]]	[[0, 374]]	1	['32-320']	['CON']	['alpha superhelices']	['Repetitive alpha hairpins']	['ARM repeat']	['BRO1']	4	1	1
Q5BJT9	tr|Q5BJT9|Q5BJT9_RAT	Q5BJT9_RAT	Ckmt1	Creatine kinase U-type, mitochondrial	['Ckmt2', 'Ckmt2', 'Ckmt2', 'Ckmt2', 'Ckmt2', 'Ckmt2', 'Ckmt2', 'Ckmt2', 'Ckmt2', 'Ckmt2']	['sp|P25809|KCRU_RAT, tr|A0A0G2K0A9|A0A0G2K0A9_RAT', 'sp|P25809|KCRU_RAT, tr|A0A0G2K0A9|A0A0G2K0A9_RAT', 'sp|P25809|KCRU_RAT, tr|A0A0G2K0A9|A0A0G2K0A9_RAT', 'tr|A0A0G2K0A9|A0A0G2K0A9_RAT', 'sp|P25809|KCRU_RAT, tr|A0A0G2K0A9|A0A0G2K0A9_RAT', 'sp|P25809|KCRU_RAT, tr|A0A0G2K0A9|A0A0G2K0A9_RAT', 'sp|P25809|KCRU_RAT, tr|A0A0G2K0A9|A0A0G2K0A9_RAT', 'tr|A0A0G2K0A9|A0A0G2K0A9_RAT', 'sp|P25809|KCRU_RAT', …	418	8.57618	46961.2	39.4397	-0.411483	10.526	[[0, 43]]	[[43, 418]]	2	['47-134', '140-400']	['CON', 'CON']	['alpha arrays', 'a+b two layers']	['Guanido kinase-N', 'Glutamine synthetase-like']	['Guanido kinase-N', 'Glutamine synthetase/guanido kinase']	['ATP-gua_PtransN', 'ATP-gua_Ptrans']	38	1	1
Q63416	sp|Q63416|ITIH3_RAT	ITIH3_RAT	Itih3	Inter-alpha-trypsin inhibitor heavy chain H3	[]	['tr|A0A8I6ALV3|A0A8I6ALV3_RAT, tr|A0A8I6GKX5|A0A8I6GKX5_RAT', 'tr|A0A8I6ALV3|A0A8I6ALV3_RAT, tr|A0A8I6GKX5|A0A8I6GKX5_RAT', 'tr|A0A8I5ZPG2|A0A8I5ZPG2_RAT, tr|A0A8I6ALV3|A0A8I6ALV3_RAT, tr|A0A8I6GKX5|A0A8I6GKX5_RAT, tr|D3ZBS2|D3ZBS2_RAT', 'tr|A0A8I5ZPG2|A0A8I5ZPG2_RAT, tr|A0A8I6GKX5|A0A8I6GKX5_RAT, tr|D3ZBS2|D3ZBS2_RAT', 'tr|A0A8I5ZPG2|A0A8I5ZPG2_RAT, tr|A0A8I6ALV3|A0A8I6ALV3_RAT, tr|A0A8I6GKX5|A…	887	5.85234	99096.3	32.9875	-0.265389	6.764	[[0, 32], [602, 631]]	[[32, 602], [631, 887]]	1	['284-453']	['CON']	['a/b three-layered sandwiches']	['HAD domain-like']	['vWA-like']	['VWA']	26	1	1
Q6AY12	sp|Q6AY12|NB5R2_RAT	NB5R2_RAT	Cyb5r2	NADH-cytochrome b5 reductase 2	[]	['tr|A0A0G2KB07|A0A0G2KB07_RAT, tr|A0A8L2QFU7|A0A8L2QFU7_RAT', 'tr|A0A0G2KB07|A0A0G2KB07_RAT, tr|A0A8L2QFU7|A0A8L2QFU7_RAT', 'tr|A0A0G2KB07|A0A0G2KB07_RAT, tr|A0A8L2QFU7|A0A8L2QFU7_RAT', 'tr|A0A0G2KB07|A0A0G2KB07_RAT, tr|A0A8L2QFU7|A0A8L2QFU7_RAT', 'tr|A0A0G2KB07|A0A0G2KB07_RAT, tr|A0A8L2QFU7|A0A8L2QFU7_RAT']	276	5.9318	31238.6	41.8493	-0.341304	0	[]	[[0, 276]]	2	['18-124', '148-270']	['CON', 'CON']	['beta barrels', 'a/b three-layered sandwiches']	['cradle loop barrel', 'Ferredoxin reductase-like, C-terminal NADP-linked domain']	['Alanine racemase-C', 'Ferredoxin reductase-like, C-terminal NADP-linked domain']	['FAD_binding_6', 'NAD_binding_1']	5	1	1
Q6BBI8	sp|Q6BBI8|UFC1_RAT	UFC1_RAT	Ufc1	Ubiquitin-fold modifier-conjugating enzyme 1	[]	[]	167	6.90784	19492.2	40.991	-0.517964	0	[]	[[0, 167]]	1	['7-161']	['CON']	['a+b two layers']	['UBC-like']	['UBC-like']	['UFC1']	10	1	1
Q6P7A2	sp|Q6P7A2|UBE4A_RAT	UBE4A_RAT	Ube4a	Ubiquitin conjugation factor E4 A	[]	['tr|A0A0G2JZ00|A0A0G2JZ00_RAT, tr|A0A8I6AN47|A0A8I6AN47_RAT, tr|F1M9N5|F1M9N5_RAT', 'tr|A0A0G2JZ00|A0A0G2JZ00_RAT, tr|F1M9N5|F1M9N5_RAT', 'tr|F1M9N5|F1M9N5_RAT', 'tr|A0A0G2JZ00|A0A0G2JZ00_RAT, tr|A0A8I6AN47|A0A8I6AN47_RAT, tr|F1M9N5|F1M9N5_RAT', 'tr|A0A0G2JZ00|A0A0G2JZ00_RAT, tr|F1M9N5|F1M9N5_RAT', 'tr|A0A0G2JZ00|A0A0G2JZ00_RAT, tr|F1M9N5|F1M9N5_RAT']	1066	5.10388	122378	50.9459	-0.21576	9.756	[[0, 61], [992, 1066]]	[[61, 992]]	2	['402-913', '988-1059']	['CON', 'CON']	['alpha superhelices', 'few secondary structure elements']	['Repetitive alpha hairpins', 'RING/U-box-like']	['ARM repeat', 'RING/U-box']	['Ufd2P_core', 'U-box']	6	1	1
A0A0G2JVC2	tr|A0A0G2JVC2|A0A0G2JVC2_RAT	A0A0G2JVC2_RAT	Scyl2	SCY1 like pseudokinase 2	[]	['tr|A0A8I6AFM7|A0A8I6AFM7_RAT, tr|D4A1Y0|D4A1Y0_RAT', 'tr|A0A8I6AFM7|A0A8I6AFM7_RAT, tr|D4A1Y0|D4A1Y0_RAT']	934	8.35931	103768	47.3353	-0.248287	35.225	[[0, 18], [622, 934]]	[[18, 622]]	2	['30-322', '429-538']	['CON', 'CON']	['a+b complex topology', 'alpha superhelices']	['Protein kinase/SAICAR synthase/ATP-grasp', 'Repetitive alpha hairpins']	['Protein kinase', 'ARM repeat']	['Pkinase_Tyr', 'CLASP_N_1']	2	1	1
A0A0G2JZJ1	tr|A0A0G2JZJ1|A0A0G2JZJ1_RAT	A0A0G2JZJ1_RAT	Psmd14	Proteasome 26S subunit, non-ATPase 14	[]	['tr|A0A8I6AHX8|A0A8I6AHX8_RAT, tr|Q4V8E2|Q4V8E2_RAT', 'tr|A0A8I6AHX8|A0A8I6AHX8_RAT, tr|Q4V8E2|Q4V8E2_RAT', 'tr|A0A8I6AHX8|A0A8I6AHX8_RAT, tr|Q4V8E2|Q4V8E2_RAT', 'tr|A0A8I6AHX8|A0A8I6AHX8_RAT, tr|Q4V8E2|Q4V8E2_RAT', 'tr|A0A8I6AHX8|A0A8I6AHX8_RAT, tr|Q4V8E2|Q4V8E2_RAT', 'tr|A0A8I6AHX8|A0A8I6AHX8_RAT, tr|Q4V8E2|Q4V8E2_RAT', 'tr|A0A8I6AHX8|A0A8I6AHX8_RAT, tr|Q4V8E2|Q4V8E2_RAT', 'tr|A0A8I6AHX8|A0A8I…	306	5.94629	34164.2	40.9997	-0.165359	7.19	[[0, 23]]	[[23, 306]]	1	['29-207']	['CON']	['a+b three layers']	['Cytidine deaminase-like']	['Cytidine deaminase-like']	['JAB']	12	1	1
A0A0G2K200	tr|A0A0G2K200|A0A0G2K200_RAT	A0A0G2K200_RAT	Rps5	Small ribosomal subunit protein uS7	[]	['sp|P24050|RS5_RAT, tr|B0BN81|B0BN81_RAT', 'sp|P24050|RS5_RAT, tr|B0BN81|B0BN81_RAT', 'sp|P24050|RS5_RAT, tr|B0BN81|B0BN81_RAT', 'sp|P24050|RS5_RAT, tr|B0BN81|B0BN81_RAT', 'sp|P24050|RS5_RAT, tr|B0BN81|B0BN81_RAT', 'sp|P24050|RS5_RAT, tr|B0BN81|B0BN81_RAT', 'sp|P24050|RS5_RAT, tr|B0BN81|B0BN81_RAT', 'tr|B0BN81|B0BN81_RAT', 'sp|P24050|RS5_RAT, tr|B0BN81|B0BN81_RAT', 'tr|B0BN81|B0BN81_RAT', 'sp|P2…	197	9.59846	22095.4	33.0127	-0.185787	7.107	[[0, 13]]	[[13, 197]]	1	['63-183']	['CON']	['alpha arrays']	['Ribosomal protein S7']	['Ribosomal protein S7']	['Ribosomal_S7_1']	11	1	1
A0A0G2K2J4	tr|A0A0G2K2J4|A0A0G2K2J4_RAT	A0A0G2K2J4_RAT	Rbfox3	RNA binding protein fox-1 homolog 3	[]	['tr|A0A8I6AGR7|A0A8I6AGR7_RAT, tr|D4A2H6|D4A2H6_RAT']	330	7.08887	35621.5	52.1834	-0.540606	81.515	[[0, 101], [161, 330]]	[[101, 161]]	1	['97-134']	['CON']	['a+b two layers']	['Alpha-beta plaits']	['RNA-binding domain, RBD']	['RRM_1_4']	1	0	1
A0A8I5ZNE7	tr|A0A8I5ZNE7|A0A8I5ZNE7_RAT	A0A8I5ZNE7_RAT	Psmd3	Proteasome 26S subunit, non-ATPase 3	[]	['tr|A6HIT6|A6HIT6_RAT', 'tr|A6HIT6|A6HIT6_RAT', 'tr|A6HIT6|A6HIT6_RAT', 'tr|A6HIT6|A6HIT6_RAT', 'tr|A6HIT6|A6HIT6_RAT', 'tr|A6HIT6|A6HIT6_RAT', 'tr|A6HIT6|A6HIT6_RAT', 'tr|A6HIT6|A6HIT6_RAT', 'tr|A6HIT6|A6HIT6_RAT', 'tr|A6HIT6|A6HIT6_RAT', 'tr|A6HIT6|A6HIT6_RAT', 'tr|A6HIT6|A6HIT6_RAT', 'tr|A6HIT6|A6HIT6_RAT', 'tr|A6HIT6|A6HIT6_RAT', 'tr|A6HIT6|A6HIT6_RAT', 'tr|A6HIT6|A6HIT6_RAT', 'tr|A6HIT6|A6H…	565	8.97595	64582.8	46.352	-0.567611	18.584	[[0, 62], [523, 565]]	[[62, 523]]	3	['73-112,152-390', '386-458', '460-509,538-564']	['NC', 'CON', 'NC']	['alpha superhelices', 'alpha arrays', 'extended segments']	['Repetitive alpha hairpins', 'HTH', '26S proteasome regulatory subunits C-terminal helices']	['ARM repeat', 'winged', '26S proteasome regulatory subunit RPN3 C-terminal helix']	['KOG2581', 'PCI', 'Rpn3_C']	13	2	1
A0A8I5ZQ24	tr|A0A8I5ZQ24|A0A8I5ZQ24_RAT	A0A8I5ZQ24_RAT	Atp6v1h	V-type proton ATPase subunit H	[]	['tr|A0A0G2K9J2|A0A0G2K9J2_RAT, tr|A0A8I5ZWI2|A0A8I5ZWI2_RAT, tr|A0A8I6ACJ2|A0A8I6ACJ2_RAT, tr|A0A8I6AIG1|A0A8I6AIG1_RAT, tr|E9PTI1|E9PTI1_RAT', 'tr|A0A0G2K9J2|A0A0G2K9J2_RAT, tr|A0A8I5ZWI2|A0A8I5ZWI2_RAT, tr|A0A8I6ACJ2|A0A8I6ACJ2_RAT, tr|A0A8I6AIG1|A0A8I6AIG1_RAT, tr|E9PTI1|E9PTI1_RAT', 'tr|A0A0G2K9J2|A0A0G2K9J2_RAT, tr|A0A8I5ZWI2|A0A8I5ZWI2_RAT, tr|A0A8I6ACJ2|A0A8I6ACJ2_RAT, tr|A0A8I6AIG1|A0A8I…	483	6.18109	55868.5	48.3104	-0.367909	3.934	[]	[[0, 483]]	1	['78-457']	['CON']	['alpha superhelices']	['Repetitive alpha hairpins']	['ARM repeat']	['V-ATPase_H_C']	30	1	1
A0A8I6A2Y7	tr|A0A8I6A2Y7|A0A8I6A2Y7_RAT	A0A8I6A2Y7_RAT	Crmp1	Collapsin response mediator protein 1	['Dpysl3', 'Dpysl3', 'Dpysl3']	['sp|Q62950|DPYL1_RAT, tr|A0A8I6ALU3|A0A8I6ALU3_RAT, tr|A0A8I6ANJ3|A0A8I6ANJ3_RAT', 'sp|Q62950|DPYL1_RAT, tr|A0A8I6ALU3|A0A8I6ALU3_RAT', 'sp|Q62950|DPYL1_RAT, tr|A0A8I6ALU3|A0A8I6ALU3_RAT, tr|A0A8I6ANJ3|A0A8I6ANJ3_RAT', 'sp|Q62950|DPYL1_RAT, tr|A0A8I6ALU3|A0A8I6ALU3_RAT, tr|A0A8I6ANJ3|A0A8I6ANJ3_RAT', 'sp|Q62950|DPYL1_RAT, tr|A0A8I6ALU3|A0A8I6ALU3_RAT, tr|A0A8I6ANJ3|A0A8I6ANJ3_RAT', 'sp|Q62950|DP…	686	6.34274	74248	43.773	-0.350437	24.49	[[0, 115], [617, 686]]	[[115, 617]]	2	['131-186,489-569', '182-513']	['NC', 'IS']	['beta sandwiches', 'a/b barrels']	['Composite domain of metallo-dependent hydrolases', 'TIM beta/alpha-barrel']	['Composite domain of metallo-dependent hydrolases', 'TIM barrels']	['D-HYD_C', 'DHOase']	74	3	1
B1H219	tr|B1H219|B1H219_RAT	B1H219_RAT	Dkk3	Dickkopf WNT signaling pathway inhibitor 3	[]	[]	348	4.50031	38737.9	46.8003	-0.511494	50	[[0, 147], [289, 348]]	[[147, 289]]	0							7	1	1
D3ZAI6	tr|D3ZAI6|D3ZAI6_RAT	D3ZAI6_RAT	Nt5dc3	5'-nucleotidase domain containing 3	[]	[]	546	8.73767	63123.7	45.0819	-0.359158	13.919	[[0, 49], [518, 546]]	[[49, 518]]	1	['96-506']	['CON']	['alpha bundles']	['HAD superfamily helical bundle insertion domain']	["Insertion domain in cytosolic IMP-GMP specific 5'-nucleotidase"]	['5_nucleotid']	25	2	1
D3ZNZ9	tr|D3ZNZ9|D3ZNZ9_RAT	D3ZNZ9_RAT	Hist3h2ba	Histone H2B	['H2bu1']	['tr|M0RBQ5|M0RBQ5_RAT']	126	10.3676	13994	44.7373	-0.780952	30.159	[[0, 35]]	[[35, 126]]	1	['37-103']	['CON']	['alpha arrays']	['Histone-like']	['Histone']	['Histone']	1	0	1
D4A746	tr|D4A746|D4A746_RAT	D4A746_RAT	Gmppb	GDP-mannose pyrophosphorylase B	[]	[]	334	5.9023	37310.8	53.1144	-0.0685629	1.198	[]	[[0, 334]]	2	['35-200', '227-326']	['CON', 'CON']	['a/b three-layered sandwiches', 'beta duplicates or obligate multimers']	['Nucleotide-diphospho-sugar transferases', 'Single-stranded left-handed beta-helix']	['Nucleotide-diphospho-sugar transferases', 'Trimeric LpxA-like enzymes']	['NTP_transferase', 'Hexapep_2_1']	11	1	1
D4A962	tr|D4A962|D4A962_RAT	D4A962_RAT	Hnrnpul1	Heterogeneous nuclear ribonucleoprotein U-like 1	[]	[]	860	6.24157	96099.9	58.759	-1.04919	50.93	[[0, 209], [597, 860]]	[[209, 597]]	3	['5-37', '223-386', '424-582']	['CON', 'CON', 'CON']	['alpha arrays', 'beta sandwiches', 'a/b three-layered sandwiches']	['LEM/SAP HeH motif-like', 'jelly-roll', 'P-loop domains-like']	['LEM/SAP HeH motif', 'Concanavalin A-like lectins/glucanases', 'P-loop containing nucleoside triphosphate hydrolases']	['SAP', 'SPRY', 'AAA_33']	8	1	1
G3V8U9	tr|G3V8U9|G3V8U9_RAT	G3V8U9_RAT	Psmb4	Proteasome subunit beta type-4	[]	['sp|P34067|PSB4_RAT', 'sp|P34067|PSB4_RAT', 'sp|P34067|PSB4_RAT', 'sp|P34067|PSB4_RAT', 'sp|P34067|PSB4_RAT', 'sp|P34067|PSB4_RAT', 'sp|P34067|PSB4_RAT', 'sp|P34067|PSB4_RAT', 'sp|P34067|PSB4_RAT', 'sp|P34067|PSB4_RAT', 'sp|P34067|PSB4_RAT', 'sp|P34067|PSB4_RAT', 'sp|P34067|PSB4_RAT', 'sp|P34067|PSB4_RAT', 'sp|P34067|PSB4_RAT']	339	8.29529	37205.1	39.267	-0.143068	19.174	[[0, 65]]	[[65, 339]]	1	['129-319']	['CON']	['a+b four layers']	['Ntn/PP2C']	['Proteasome subunits']	['Proteasome']	15	1	1
A0A0G2K1A1	tr|A0A0G2K1A1|A0A0G2K1A1_RAT	A0A0G2K1A1_RAT	Zfp706	Zinc finger protein 706	[]	[]	160	9.67788	16752	51.1637	-0.569375	81.875	[[0, 160]]	[]	1	['89-150']	['CON']	['few secondary structure elements']	['beta-beta-alpha zinc fingers']	['Expressed protein At2g23090/F21P24.15']	['zf-met2']	2	1	1
A0A8I6A025	tr|A0A8I6A025|A0A8I6A025_RAT	A0A8I6A025_RAT	Scfd2	Sec1 family domain containing 2	[]	['tr|Q5U2R9|Q5U2R9_RAT']	644	6.1741	70603.8	44.3158	0.0442547	0.155	[]	[[0, 644]]	0							1	0	1
A0A8I6AGT6	tr|A0A8I6AGT6|A0A8I6AGT6_RAT	A0A8I6AGT6_RAT	Trappc8	Trafficking protein particle complex subunit 8	[]	['tr|A0A8I6G9Y3|A0A8I6G9Y3_RAT, tr|F1M9W9|F1M9W9_RAT', 'tr|A0A8I6G9Y3|A0A8I6G9Y3_RAT, tr|F1M9W9|F1M9W9_RAT', 'tr|A0A8I6G9Y3|A0A8I6G9Y3_RAT, tr|F1M9W9|F1M9W9_RAT', 'tr|A0A8I6G9Y3|A0A8I6G9Y3_RAT, tr|F1M9W9|F1M9W9_RAT', 'tr|A0A8I6G9Y3|A0A8I6G9Y3_RAT, tr|F1M9W9|F1M9W9_RAT', 'tr|A0A8I6G9Y3|A0A8I6G9Y3_RAT, tr|F1M9W9|F1M9W9_RAT']	1321	6.61449	148304	47.3184	-0.377063	17.335	[[117, 226], [569, 588], [746, 786], [855, 902]]	[[0, 117], [226, 569], [588, 746], [786, 855], [902, 1321]]	0							6	1	1
G3V8G2	tr|G3V8G2|G3V8G2_RAT	G3V8G2_RAT	Psmd5	26S proteasome non-ATPase regulatory subunit 5	[]	['tr|A0A8I5ZMJ6|A0A8I5ZMJ6_RAT', 'tr|A0A8I5ZMJ6|A0A8I5ZMJ6_RAT', 'tr|A0A8I5ZMJ6|A0A8I5ZMJ6_RAT', 'tr|A0A8I5ZMJ6|A0A8I5ZMJ6_RAT', 'tr|A0A8I5ZMJ6|A0A8I5ZMJ6_RAT', 'tr|A0A8I5ZMJ6|A0A8I5ZMJ6_RAT', 'tr|A0A8I5ZMJ6|A0A8I5ZMJ6_RAT']	504	5.17072	55852.3	36.3415	0.000595238	1.984	[]	[[0, 504]]	1	['87-238']	['CON']	['alpha superhelices']	['Repetitive alpha hairpins']	['ARM repeat']	['IBN_N']	7	1	1
A0A096MJN4	sp|A0A096MJN4|SEPT4_RAT	SEPT4_RAT	Septin4	Septin-4	[]	['tr|A0A096MJT3|A0A096MJT3_RAT, tr|A0A096MJW0|A0A096MJW0_RAT, tr|A0A0G2JVC7|A0A0G2JVC7_RAT, tr|A0JN02|A0JN02_RAT, tr|E9PST0|E9PST0_RAT', 'tr|A0A096MJT3|A0A096MJT3_RAT, tr|A0A096MJW0|A0A096MJW0_RAT, tr|A0A0G2JVC7|A0A0G2JVC7_RAT, tr|A0JN02|A0JN02_RAT, tr|E9PST0|E9PST0_RAT', 'tr|A0A096MJT3|A0A096MJT3_RAT, tr|A0A096MJW0|A0A096MJW0_RAT, tr|A0A8I6AGT3|A0A8I6AGT3_RAT', 'tr|A0A096MJT3|A0A096MJT3_RAT, tr|…	459	5.80976	53082.5	48.2741	-0.720044	30.065	[[0, 117], [408, 459]]	[[117, 408]]	1	['124-391']	['CON']	['a/b three-layered sandwiches']	['P-loop domains-like']	['P-loop containing nucleoside triphosphate hydrolases']	['Septin']	10	0	0
A0A096P6L8	tr|A0A096P6L8|A0A096P6L8_RAT	A0A096P6L8_RAT	Fn1	Fibronectin	[]	['sp|P04937|FINC_RAT, tr|A0A8I5ZXR2|A0A8I5ZXR2_RAT, tr|A0A8I6A5M1|A0A8I6A5M1_RAT, tr|F1LST1|F1LST1_RAT', 'tr|A0A8I5ZXR2|A0A8I5ZXR2_RAT, tr|A0A8I6A5M1|A0A8I6A5M1_RAT, tr|F1LST1|F1LST1_RAT', 'sp|P04937|FINC_RAT, tr|A0A8I5ZXR2|A0A8I5ZXR2_RAT, tr|A0A8I6A5M1|A0A8I6A5M1_RAT, tr|F1LST1|F1LST1_RAT', 'sp|P04937|FINC_RAT, tr|A0A8I5ZXR2|A0A8I5ZXR2_RAT, tr|A0A8I6A5M1|A0A8I6A5M1_RAT, tr|F1LST1|F1LST1_RAT', 's…	2477	5.43809	272443	41.1188	-0.497537	22.931	[[0, 161], [273, 362], [442, 643], [698, 725], [2075, 2211], [2425, 2477]]	[[161, 273], [362, 442], [643, 698], [725, 2075], [2211, 2425]]	30	['53-90', '95-139', '140-183', '185-229', '230-274', '307-345', '349-402', '409-462', '469-510', '516-557', '559-601', '619-689', '726-797', '810-891', '908-992', '997-1078', '1174-1257', '1270-1352', '1359-1438', '1450-1529', '1538-1622', '1633-1717', '1724-1797', '1814-1896', '1905-1984', '1994-2074', '2207-2267', '2294-2337', '2340-2381', '2384-2422']	['CON', 'CON', 'CON', 'CON', 'CON', 'CON', 'CON', 'CON', 'CON', 'CON', 'CON', 'CON', 'CON', 'CON', 'CON', 'CON', 'CON', 'CON', 'CON', 'CON', 'CON', 'CON', 'CON', 'CON', 'CON', 'CON', 'CON', 'CON', 'CON', 'CON']	['few secondary structure elements', 'few secondary structure elements', 'few secondary structure elements', 'few secondary structure elements', 'few secondary structure elements', 'few secondary structure elements', 'few secondary structure elements', 'few secondary structure elements', 'few secondary structure elements', 'few secondary structure elements', 'few secondary structure elements', 'b…	['Fibronectin type I module-like', 'Fibronectin type I module-like', 'Fibronectin type I module-like', 'Fibronectin type I module-like', 'Fibronectin type I module-like', 'Fibronectin type I module-like', 'Kringle-like', 'Kringle-like', 'Fibronectin type I module-like', 'Fibronectin type I module-like', 'Fibronectin type I module-like', 'Immunoglobulin-like beta-sandwich', 'Immunoglobulin-like be…	['Fibronectin type I module', 'Fibronectin type I module', 'Fibronectin type I module', 'Fibronectin type I module', 'Fibronectin type I module', 'Fibronectin type I module', 'Kringle-like', 'Kringle-like', 'Fibronectin type I module', 'Fibronectin type I module', 'Fibronectin type I module', 'Immunoglobulin/Fibronectin type III/E set domains/PapD-like', 'Immunoglobulin/Fibronectin type III/E set…	['fn1', 'fn1_1', 'fn1', 'fn1_1', 'fn1', 'fn1', 'fn2', 'fn2', 'fn1', 'fn1', 'fn1', 'fn3', 'fn3', 'fn3', 'fn3', 'fn3', 'fn3', 'fn3', 'fn3', 'fn3', 'fn3', 'fn3', 'fn3', 'fn3', 'fn3', 'fn3', 'fn3', 'fn1', 'fn1', 'fn1']	7	0	0
A0A0G2JTT2	tr|A0A0G2JTT2|A0A0G2JTT2_RAT	A0A0G2JTT2_RAT	Picalm	Phosphatidylinositol binding clathrin assembly protein	[]	['sp|O55012|PICAL_RAT, tr|A0A1B0GWY4|A0A1B0GWY4_RAT, tr|A0A8I6G718|A0A8I6G718_RAT', 'sp|O55012|PICAL_RAT, tr|A0A1B0GWY4|A0A1B0GWY4_RAT, tr|A0A8I6G718|A0A8I6G718_RAT', 'sp|O55012|PICAL_RAT, tr|A0A1B0GWY4|A0A1B0GWY4_RAT', 'sp|O55012|PICAL_RAT, tr|A0A1B0GWY4|A0A1B0GWY4_RAT, tr|A0A8I6G718|A0A8I6G718_RAT', 'sp|O55012|PICAL_RAT, tr|A0A1B0GWY4|A0A1B0GWY4_RAT, tr|A0A8I6G718|A0A8I6G718_RAT', 'tr|A0A1B0GWY…	660	7.70955	71610.7	32.0682	-0.228939	53.03	[[0, 25], [345, 660]]	[[25, 345]]	2	['22-150', '160-281']	['CON', 'CON']	['alpha superhelices', 'alpha bundles']	['Repetitive alpha hairpins', 'Spectrin repeat-like']	['ARM repeat', 'GAT-like domain']	['ANTH_N', 'ANTH_C']	11	0	0
A0A0G2JUC8	tr|A0A0G2JUC8|A0A0G2JUC8_RAT	A0A0G2JUC8_RAT	Rbx1	cullin-RING-type E3 NEDD8 transferase	[]	[]	115	6.16631	13005.8	42.7278	-0.136522	16.522	[[0, 19]]	[[19, 115]]	1	['37-102']	['CON']	['few secondary structure elements']	['RING/U-box-like']	['RING/U-box']	['zf-rbx1']	5	0	0
A0A0G2JUD6	tr|A0A0G2JUD6|A0A0G2JUD6_RAT	A0A0G2JUD6_RAT	Kif3a	Kinesin-like protein	['Kif17', 'Kif16b, Kif4a, Kif6, Kifc2']	['tr|A0A8I6AL48|A0A8I6AL48_RAT, tr|A0A8I6AP89|A0A8I6AP89_RAT, tr|A0A8I6GCQ1|A0A8I6GCQ1_RAT, tr|F1LQZ3|F1LQZ3_RAT', 'tr|A0A8I6AL48|A0A8I6AL48_RAT, tr|A0A8I6AP89|A0A8I6AP89_RAT, tr|A0A8I6GCQ1|A0A8I6GCQ1_RAT, tr|F1LQZ3|F1LQZ3_RAT', 'tr|A0A8I6AL48|A0A8I6AL48_RAT, tr|A0A8I6AP89|A0A8I6AP89_RAT, tr|A0A8I6GCQ1|A0A8I6GCQ1_RAT, tr|D3ZYC9|D3ZYC9_RAT, tr|F1LQZ3|F1LQZ3_RAT', 'tr|A0A8I6AL48|A0A8I6AL48_RAT, tr|…	701	6.15574	80187.9	47.2555	-0.856633	16.12	[[369, 437], [667, 701]]	[[0, 369], [437, 667]]	1	['13-344']	['CON']	['a/b three-layered sandwiches']	['P-loop domains-like']	['P-loop containing nucleoside triphosphate hydrolases']	['Kinesin']	7	0	0
A0A0G2JUK0	tr|A0A0G2JUK0|A0A0G2JUK0_RAT	A0A0G2JUK0_RAT	Nsun2	tRNA (cytosine(34)-C(5))-methyltransferase	[]	['tr|A0A8I6A6Q2|A0A8I6A6Q2_RAT, tr|D4A3S8|D4A3S8_RAT']	771	6.48382	86646.3	55.6607	-0.484176	24.125	[[0, 62], [447, 523], [725, 771]]	[[62, 447], [523, 725]]	1	['176-442']	['CON']	['a/b three-layered sandwiches']	['Rossmann-like']	['S-adenosyl-L-methionine-dependent methyltransferases']	['Methyltr_RsmB-F_1']	1	0	0
A0A0G2JV04	sp|A0A0G2JV04|GGA3_RAT	GGA3_RAT	Gga3	ADP-ribosylation factor-binding protein GGA3	[]	['tr|A0A8I6APK2|A0A8I6APK2_RAT, tr|A0A8L2R2B7|A0A8L2R2B7_RAT, tr|D3ZHG8|D3ZHG8_RAT', 'tr|A0A8I6APK2|A0A8I6APK2_RAT, tr|A0A8L2R2B7|A0A8L2R2B7_RAT, tr|D3ZHG8|D3ZHG8_RAT', 'tr|A0A8I6APK2|A0A8I6APK2_RAT, tr|A0A8L2R2B7|A0A8L2R2B7_RAT', 'tr|A0A8I6APK2|A0A8I6APK2_RAT, tr|A0A8L2R2B7|A0A8L2R2B7_RAT, tr|D3ZHG8|D3ZHG8_RAT', 'tr|A0A8I6APK2|A0A8I6APK2_RAT, tr|A0A8L2R2B7|A0A8L2R2B7_RAT, tr|D3ZHG8|D3ZHG8_RAT', …	727	5.32118	78757.8	62.5356	-0.318157	46.355	[[145, 172], [299, 598]]	[[0, 145], [172, 299], [598, 727]]	4	['8-143', '170-205', '210-299', '602-720']	['CON', 'CON', 'CON', 'CON']	['alpha superhelices', 'alpha bundles', 'alpha bundles', 'beta sandwiches']	['Repetitive alpha hairpins', 'Spectrin repeat-like', 'Spectrin repeat-like', 'Immunoglobulin-like beta-sandwich']	['ARM repeat', 'GAT-like domain', 'GAT-like domain', 'Immunoglobulin/Fibronectin type III/E set domains/PapD-like']	['VHS', 'KOG1086', 'GAT', 'Alpha_adaptinC2']	10	0	0
A0A0G2JWC7	tr|A0A0G2JWC7|A0A0G2JWC7_RAT	A0A0G2JWC7_RAT	Fermt2	FERM domain containing kindlin 2	[]	['tr|A0A8I5ZZ14|A0A8I5ZZ14_RAT', 'tr|A0A8I5ZZ14|A0A8I5ZZ14_RAT, tr|A0A8I6G699|A0A8I6G699_RAT, tr|F7ERM0|F7ERM0_RAT', 'tr|A0A8I5ZZ14|A0A8I5ZZ14_RAT', 'tr|A0A8I5ZZ14|A0A8I5ZZ14_RAT, tr|A0A8I6G699|A0A8I6G699_RAT, tr|F7ERM0|F7ERM0_RAT', 'tr|A0A8I5ZZ14|A0A8I5ZZ14_RAT, tr|A0A8I6G699|A0A8I6G699_RAT, tr|F7ERM0|F7ERM0_RAT', 'tr|A0A8I5ZZ14|A0A8I5ZZ14_RAT, tr|A0A8I6G699|A0A8I6G699_RAT, tr|F7ERM0|F7ERM0_RAT'…	695	6.4729	79622.7	41.5186	-0.418993	16.403	[[139, 230], [335, 349]]	[[0, 139], [230, 335], [349, 695]]	5	['17-96', '109-146,248-277', '284-325', '388-475', '599-669']	['CON', 'NC', 'CON', 'CON', 'CON']	['a+b two layers', 'a+b two layers', 'alpha bundles', 'beta barrels', 'beta barrels']	['beta-Grasp', 'beta-Grasp', 'Acyl-CoA binding protein-like', 'PH domain-like', 'PH domain-like']	['Ubiquitin-like', 'Ubiquitin-like', 'Acyl-CoA binding protein-like', 'PH domain-like', 'PH domain-like']	['KOG3727', 'FERM_N', 'FERM_M', 'PH', 'IRS_1']	13	0	0
A0A0G2JX20	tr|A0A0G2JX20|A0A0G2JX20_RAT	A0A0G2JX20_RAT	Katnb1	Katanin p80 WD40 repeat-containing subunit B1	[]	['tr|F7FLI5|F7FLI5_RAT', 'tr|F7FLI5|F7FLI5_RAT', 'tr|F7FLI5|F7FLI5_RAT', 'tr|F7FLI5|F7FLI5_RAT', 'tr|F7FLI5|F7FLI5_RAT']	659	7.17742	72591.9	54.7703	-0.290592	25.19	[[304, 468]]	[[0, 304], [468, 659]]	1	['17-293']	['CON']	['beta duplicates or obligate multimers']	['beta-propeller-like']	['7-bladed']	['ANAPC4_WD40_4']	5	0	0
A0A0G2JX62	tr|A0A0G2JX62|A0A0G2JX62_RAT	A0A0G2JX62_RAT	Srpk2	non-specific serine/threonine protein kinase	[]	['tr|A0A8I5ZPE5|A0A8I5ZPE5_RAT, tr|A0A8I6GM61|A0A8I6GM61_RAT, tr|B1WBT4|B1WBT4_RAT', 'tr|A0A8I5ZPE5|A0A8I5ZPE5_RAT, tr|A0A8I6GM61|A0A8I6GM61_RAT, tr|B1WBT4|B1WBT4_RAT', 'tr|A0A8I5ZPE5|A0A8I5ZPE5_RAT, tr|A0A8I6GM61|A0A8I6GM61_RAT, tr|B1WBT4|B1WBT4_RAT']	721	4.92762	81930.2	58.6393	-0.723994	44.66	[[0, 69], [246, 516]]	[[69, 246], [516, 721]]	1	['87-232,526-597']	['NC']	['a+b complex topology']	['Protein kinase/SAICAR synthase/ATP-grasp']	['Protein kinase']	['Pkinase_Tyr']	3	0	0
A0A0G2JXN2	sp|A0A0G2JXN2|TRI46_RAT	TRI46_RAT	Trim46	Tripartite motif-containing protein 46	[]	['tr|A0A5H1ZRU8|A0A5H1ZRU8_RAT, tr|A0A5H1ZRV2|A0A5H1ZRV2_RAT', 'tr|A0A5H1ZRV2|A0A5H1ZRV2_RAT', 'tr|A0A5H1ZRV2|A0A5H1ZRV2_RAT', 'tr|A0A5H1ZRV2|A0A5H1ZRV2_RAT', 'tr|A0A5H1ZRU8|A0A5H1ZRU8_RAT, tr|A0A5H1ZRV2|A0A5H1ZRV2_RAT', 'tr|A0A5H1ZRU8|A0A5H1ZRU8_RAT, tr|A0A5H1ZRV2|A0A5H1ZRV2_RAT', 'tr|A0A5H1ZRU8|A0A5H1ZRU8_RAT, tr|A0A5H1ZRV2|A0A5H1ZRV2_RAT']	759	7.84666	83429.6	50.713	-0.280764	16.469	[[64, 116], [619, 683]]	[[0, 64], [116, 619], [683, 759]]	5	['24-63', '171-203', '226-263', '441-525', '545-730']	['CON', 'CON', 'CON', 'CON', 'CON']	['few secondary structure elements', 'few secondary structure elements', 'few secondary structure elements', 'beta sandwiches', 'beta sandwiches']	['RING/U-box-like', 'B-box zinc-binding domain-like', 'B-box zinc-binding domain-like', 'Immunoglobulin-like beta-sandwich', 'jelly-roll']	['RING/U-box', 'B-box zinc-binding domain', 'B-box zinc-binding domain', 'Immunoglobulin/Fibronectin type III/E set domains/PapD-like', 'Concanavalin A-like lectins/glucanases']	['zf-C3HC4_4', 'BBOX', 'zf-B_box', 'fn3', 'SPRY']	7	0	0
A0A0G2JXT6	sp|A0A0G2JXT6|MTMR6_RAT	MTMR6_RAT	Mtmr6	Phosphatidylinositol-3,5-bisphosphate 3-phosphatase MTMR6	[]	['tr|A0A8I6AFC4|A0A8I6AFC4_RAT, tr|D3ZC22|D3ZC22_RAT', 'tr|A0A8I6AFC4|A0A8I6AFC4_RAT, tr|D3ZC22|D3ZC22_RAT', 'tr|A0A8I6AFC4|A0A8I6AFC4_RAT, tr|D3ZC22|D3ZC22_RAT']	655	8.15436	75576.4	39.9113	-0.443969	6.412	[[600, 655]]	[[0, 600]]	2	['4-99', '132-245,268-479']	['CON', 'NC']	['beta barrels', 'a/b three-layered sandwiches']	['PH domain-like', 'Flavodoxin-like']	['PH domain-like', '(Phosphotyrosine protein) phosphatases II']	['PH-GRAM_MTMR6-like', 'Myotub-related']	3	0	0
A0A0G2JZ56	tr|A0A0G2JZ56|A0A0G2JZ56_RAT	A0A0G2JZ56_RAT	Ank2	Ankyrin 2	['Afg3l2']	['tr|A0A0G2K6R9|A0A0G2K6R9_RAT, tr|A0A0G2KAS9|A0A0G2KAS9_RAT, tr|A0A0G2KBB9|A0A0G2KBB9_RAT, tr|F1LM42|F1LM42_RAT, tr|F1M5N3|F1M5N3_RAT, tr|F1M9N9|F1M9N9_RAT', 'tr|A0A0G2K6R9|A0A0G2K6R9_RAT, tr|A0A0G2KAS9|A0A0G2KAS9_RAT, tr|A0A0G2KBB9|A0A0G2KBB9_RAT, tr|F1LM42|F1LM42_RAT, tr|F1M5N3|F1M5N3_RAT, tr|F1M9N9|F1M9N9_RAT', 'tr|A0A0G2K6R9|A0A0G2K6R9_RAT, tr|A0A0G2KAS9|A0A0G2KAS9_RAT, tr|A0A0G2KBB9|A0A0G2K…	4013	5.08586	439205	57.0251	-0.655893	64.291	[[0, 46], [836, 952], [1467, 3573], [3664, 4013]]	[[46, 836], [952, 1467], [3573, 3664]]	9	['50-201', '208-338', '342-476', '439-576', '573-714', '699-829', '1175-1336', '1339-1468', '3576-3658']	['CON', 'CON', 'CON', 'CON', 'CON', 'CON', 'CON', 'CON', 'CON']	['alpha superhelices', 'alpha superhelices', 'alpha superhelices', 'alpha superhelices', 'alpha superhelices', 'alpha superhelices', 'beta sandwiches', 'beta sandwiches', 'alpha arrays']	['Repetitive alpha hairpins', 'Repetitive alpha hairpins', 'Repetitive alpha hairpins', 'Repetitive alpha hairpins', 'Repetitive alpha hairpins', 'Repetitive alpha hairpins', 'Glycosyl hydrolase domain-like', 'Immunoglobulin-like beta-sandwich', 'HTH']	['Ankyrin repeat', 'Ankyrin repeat', 'Ankyrin repeat', 'Ankyrin repeat', 'Ankyrin repeat', 'Ankyrin repeat', 'ZU5/Nup98-C/GAIN-B autoproteolytic domain-related', 'UPA domain', 'tri-helical']	['Ank_2', 'Ank_2', 'Ank_2', 'Ank_2', 'Ank_2', 'Ank_2', 'ZU5_1', 'KOG4177', 'Death']	53	1	0
A0A0G2K095	tr|A0A0G2K095|A0A0G2K095_RAT	A0A0G2K095_RAT	Rdx	Radixin	[]	['tr|A0A8I5ZR70|A0A8I5ZR70_RAT, tr|A0A8I6AIS5|A0A8I6AIS5_RAT, tr|E9PT65|E9PT65_RAT, tr|Q5PQK5|Q5PQK5_RAT', 'tr|A0A8I5ZR70|A0A8I5ZR70_RAT, tr|A0A8I6AIS5|A0A8I6AIS5_RAT, tr|E9PT65|E9PT65_RAT, tr|Q5PQK5|Q5PQK5_RAT', 'tr|A0A8I5ZR70|A0A8I5ZR70_RAT, tr|A0A8I6AIS5|A0A8I6AIS5_RAT, tr|E9PT65|E9PT65_RAT, tr|Q5PQK5|Q5PQK5_RAT', 'tr|A0A8I5ZR70|A0A8I5ZR70_RAT, tr|A0A8I6AIS5|A0A8I6AIS5_RAT, tr|E9PT65|E9PT65_RA…	580	5.81909	68016.2	52.9993	-0.998448	31.379	[[314, 394], [445, 580]]	[[0, 314], [394, 445]]	4	['6-83', '87-195', '199-294', '504-580']	['CON', 'CON', 'CON', 'CON']	['a+b two layers', 'alpha bundles', 'beta barrels', 'extended segments']	['beta-Grasp', 'Acyl-CoA binding protein-like', 'PH domain-like', 'Moesin tail domain']	['Ubiquitin-like', 'Acyl-CoA binding protein-like', 'PH domain-like', 'Moesin tail domain']	['FERM_N', 'FERM_M', 'FERM_C', 'ERM']	6	0	0
A0A0G2K1L0	tr|A0A0G2K1L0|A0A0G2K1L0_RAT	A0A0G2K1L0_RAT	Tnc	Tenascin C	[]	['tr|A0A8I6AG89|A0A8I6AG89_RAT, tr|A0A8I6AIS3|A0A8I6AIS3_RAT, tr|A0A8I6ARC1|A0A8I6ARC1_RAT, tr|A0A8I6GHT4|A0A8I6GHT4_RAT', 'tr|A0A8I6AG89|A0A8I6AG89_RAT, tr|A0A8I6AIS3|A0A8I6AIS3_RAT, tr|A0A8I6ARC1|A0A8I6ARC1_RAT, tr|A0A8I6GHT4|A0A8I6GHT4_RAT', 'tr|A0A8I6AG89|A0A8I6AG89_RAT, tr|A0A8I6AIS3|A0A8I6AIS3_RAT, tr|A0A8I6ARC1|A0A8I6ARC1_RAT, tr|A0A8I6GHT4|A0A8I6GHT4_RAT', 'tr|A0A8I6AG89|A0A8I6AG89_RAT, t…	2110	4.79075	231671	34.6874	-0.397678	12.133	[[0, 173], [934, 985], [1568, 1586], [2096, 2110]]	[[173, 934], [985, 1568], [1586, 2096]]	11	['415-436', '624-703', '714-798', '804-886', '894-979', '986-1068', '1170-1241', '1619-1700', '1711-1782', '1798-1875', '1890-2097']	['CON', 'CON', 'CON', 'CON', 'CON', 'CON', 'CON', 'CON', 'CON', 'CON', 'CON']	['few secondary structure elements', 'beta sandwiches', 'beta sandwiches', 'beta sandwiches', 'beta sandwiches', 'beta sandwiches', 'beta sandwiches', 'beta sandwiches', 'beta sandwiches', 'beta sandwiches', 'a+b complex topology']	['EGF-like', 'Immunoglobulin-like beta-sandwich', 'Immunoglobulin-like beta-sandwich', 'Immunoglobulin-like beta-sandwich', 'Immunoglobulin-like beta-sandwich', 'Immunoglobulin-like beta-sandwich', 'Immunoglobulin-like beta-sandwich', 'Immunoglobulin-like beta-sandwich', 'Immunoglobulin-like beta-sandwich', 'Immunoglobulin-like beta-sandwich', 'Fibrinogen C-terminal domain-like']	['EGF/Laminin', 'Immunoglobulin/Fibronectin type III/E set domains/PapD-like', 'Immunoglobulin/Fibronectin type III/E set domains/PapD-like', 'Immunoglobulin/Fibronectin type III/E set domains/PapD-like', 'Immunoglobulin/Fibronectin type III/E set domains/PapD-like', 'Immunoglobulin/Fibronectin type III/E set domains/PapD-like', 'Immunoglobulin/Fibronectin type III/E set domains/PapD-like', 'Immu…	['hEGF_6', 'fn3', 'fn3', 'fn3', 'fn3', 'fn3', 'fn3', 'fn3', 'fn3_8', 'fn3', 'Fibrinogen_C']	9	0	0
A0A0G2K2A5	tr|A0A0G2K2A5|A0A0G2K2A5_RAT	A0A0G2K2A5_RAT	Uchl5	Ubiquitin carboxyl-terminal hydrolase	[]	['tr|A0A8I6GL10|A0A8I6GL10_RAT, tr|Q5HZY3|Q5HZY3_RAT', 'tr|A0A8I6GL10|A0A8I6GL10_RAT, tr|Q5HZY3|Q5HZY3_RAT', 'tr|A0A8I6GL10|A0A8I6GL10_RAT, tr|Q5HZY3|Q5HZY3_RAT', 'tr|A0A8I6GL10|A0A8I6GL10_RAT, tr|Q5HZY3|Q5HZY3_RAT']	331	6.06906	38041.3	49.732	-0.338369	2.719	[]	[[0, 331]]	2	['3-101,128-229', '262-314']	['NC', 'CON']	['a+b complex topology', 'alpha duplicates or obligate multimers']	['Cysteine proteinases-like', 'L27 domain']	['Cysteine proteinases', 'L27 domain']	['Peptidase_C12', 'KOG2778']	4	0	0
A0A0G2K2C7	tr|A0A0G2K2C7|A0A0G2K2C7_RAT	A0A0G2K2C7_RAT	Usp9x	ubiquitinyl hydrolase 1	['Usp9y', 'Usp9y', 'Usp9y', 'Usp9y', 'Usp9y', 'Usp9y', 'Usp9y', 'Usp9y', 'Usp9y', 'Usp9y', 'Usp9y']	['tr|A0A0G2JZU8|A0A0G2JZU8_RAT, tr|A0A1B0GWR2|A0A1B0GWR2_RAT, tr|A0A1B0GWT2|A0A1B0GWT2_RAT, tr|D3ZC84|D3ZC84_RAT', 'tr|A0A1B0GWR2|A0A1B0GWR2_RAT, tr|D3ZC84|D3ZC84_RAT', 'tr|A0A1B0GWR2|A0A1B0GWR2_RAT, tr|D3ZC84|D3ZC84_RAT', 'tr|A0A0G2JZU8|A0A0G2JZU8_RAT, tr|A0A1B0GWR2|A0A1B0GWR2_RAT, tr|A0A1B0GWT2|A0A1B0GWT2_RAT, tr|D3ZC84|D3ZC84_RAT', 'tr|A0A1B0GWR2|A0A1B0GWR2_RAT, tr|D3ZC84|D3ZC84_RAT', 'tr|A0A1…	2559	5.54353	290788	48.0816	-0.358617	12.622	[[0, 72], [969, 1007], [1592, 1635], [1837, 1864], [2250, 2270], [2443, 2559]]	[[72, 969], [1007, 1592], [1635, 1837], [1864, 2250], [2270, 2443]]	1	['1560-1960']	['CON']	['a+b complex topology']	['Cysteine proteinases-like']	['Cysteine proteinases']	['UCH']	42	0	0
A0A0G2K2P5	sp|A0A0G2K2P5|ZO1_RAT	ZO1_RAT	Tjp1	Tight junction protein ZO-1	[]	['tr|A0A8I6AFQ2|A0A8I6AFQ2_RAT, tr|A0A8L2R644|A0A8L2R644_RAT, tr|F1M4A0|F1M4A0_RAT', 'tr|A0A8I6AFQ2|A0A8I6AFQ2_RAT, tr|A0A8L2R644|A0A8L2R644_RAT, tr|F1M4A0|F1M4A0_RAT', 'tr|A0A8I6AFQ2|A0A8I6AFQ2_RAT, tr|A0A8L2R644|A0A8L2R644_RAT, tr|F1M4A0|F1M4A0_RAT']	1765	6.14398	197146	60.2869	-0.894674	63.173	[[0, 14], [106, 193], [264, 416], [600, 626], [797, 1631]]	[[14, 106], [193, 264], [416, 600], [626, 797], [1631, 1765]]	6	['22-109', '187-263', '428-500', '518-581', '686-795', '1631-1765']	['CON', 'CON', 'CON', 'CON', 'CON', 'CON']	['beta barrels', 'beta barrels', 'beta barrels', 'beta barrels', 'a/b three-layered sandwiches', 'beta sandwiches']	['PDZ domain', 'PDZ domain', 'PDZ domain', 'SH3', 'P-loop domains-like', 'Glycosyl hydrolase domain-like']	['PDZ domain', 'PDZ domain', 'PDZ domain', 'SH3', 'P-loop containing nucleoside triphosphate hydrolases', 'ZU5/Nup98-C/GAIN-B autoproteolytic domain-related']	['PDZ', 'PDZ', 'PDZ', 'SH3_2', 'Guanylate_kin', 'ZU5']	3	0	0
A0A0G2K3C5	tr|A0A0G2K3C5|A0A0G2K3C5_RAT	A0A0G2K3C5_RAT	Cth	Cystathionine gamma-lyase	[]	['tr|A0A0G2K5G2|A0A0G2K5G2_RAT, tr|Q9EQS4|Q9EQS4_RAT', 'sp|P18757|CGL_RAT, tr|A0A0G2K5G2|A0A0G2K5G2_RAT, tr|Q9EQS4|Q9EQS4_RAT', 'sp|P18757|CGL_RAT, tr|Q9EQS4|Q9EQS4_RAT', 'sp|P18757|CGL_RAT, tr|Q9EQS4|Q9EQS4_RAT', 'sp|P18757|CGL_RAT, tr|A0A0G2K5G2|A0A0G2K5G2_RAT, tr|Q9EQS4|Q9EQS4_RAT', 'sp|P18757|CGL_RAT, tr|A0A0G2K5G2|A0A0G2K5G2_RAT, tr|Q9EQS4|Q9EQS4_RAT', 'sp|P18757|CGL_RAT, tr|Q9EQS4|Q9EQS4_RA…	420	8.296	46238.1	38.9065	0.00452381	3.571	[[0, 15]]	[[15, 420]]	2	['16-261', '263-395']	['CON', 'CON']	['a/b three-layered sandwiches', 'a+b two layers']	['PLP-dependent transferases', 'C-terminal domain in some PLP-dependent transferases']	['PLP-dependent transferases', 'C-terminal domain in some PLP-dependent transferases']	['Cys_Met_Meta_PP_N', 'Cys_Met_Meta_PP_C']	7	0	0
A0A0G2K3V4	tr|A0A0G2K3V4|A0A0G2K3V4_RAT	A0A0G2K3V4_RAT	Ogt	UDP-N-acetylglucosamine--peptide N-acetylglucosaminyltransferase 110 kDa subunit	[]	['sp|P56558|OGT1_RAT, tr|A0A8I6A5Z2|A0A8I6A5Z2_RAT, tr|G3V6F4|G3V6F4_RAT', 'sp|P56558|OGT1_RAT, tr|A0A8I6A5Z2|A0A8I6A5Z2_RAT, tr|G3V6F4|G3V6F4_RAT', 'sp|P56558|OGT1_RAT, tr|A0A8I6A5Z2|A0A8I6A5Z2_RAT, tr|G3V6F4|G3V6F4_RAT', 'sp|P56558|OGT1_RAT, tr|A0A8I6A5Z2|A0A8I6A5Z2_RAT, tr|G3V6F4|G3V6F4_RAT', 'sp|P56558|OGT1_RAT, tr|A0A8I6A5Z2|A0A8I6A5Z2_RAT, tr|G3V6F4|G3V6F4_RAT', 'sp|P56558|OGT1_RAT, tr|A0A8…	1046	6.22315	116952	36.1084	-0.239388	2.199	[[0, 17]]	[[17, 1046]]	6	['71-155', '161-393', '358-473', '555-708', '718-834', '830-1030']	['CON', 'CON', 'CON', 'CON', 'CON', 'CON']	['alpha superhelices', 'alpha superhelices', 'alpha superhelices', 'a/b three-layered sandwiches', 'a+b complex topology', 'a/b three-layered sandwiches']	['Repetitive alpha hairpins', 'Repetitive alpha hairpins', 'Repetitive alpha hairpins', 'UDP-Glycosyltransferase/glycogen phosphorylase', 'Insertion domain in O-GlcNAc transferase', 'UDP-Glycosyltransferase/glycogen phosphorylase']	['ARM repeat', 'ARM repeat', 'ARM repeat', 'UDP-Glycosyltransferase/glycogen phosphorylase', 'Insertion domain in O-GlcNAc transferase', 'UDP-Glycosyltransferase/glycogen phosphorylase']	['TPR_11_1', 'TPR_15', 'TPR_11_1', 'Glyco_transf_41_1st', 'Glyco_transf_41_2nd', 'Glyco_transf_41_3rd']	23	0	0
A0A0G2K428	tr|A0A0G2K428|A0A0G2K428_RAT	A0A0G2K428_RAT	Dctn1	Dynactin subunit 1	[]	['sp|P28023|DCTN1_RAT, tr|A0A8I5ZPT7|A0A8I5ZPT7_RAT, tr|A0A8I5ZQJ2|A0A8I5ZQJ2_RAT, tr|A0A8I5ZUH0|A0A8I5ZUH0_RAT, tr|A0A8I6A3U0|A0A8I6A3U0_RAT, tr|A0A8I6ASG8|A0A8I6ASG8_RAT, tr|D4A8U7|D4A8U7_RAT', 'tr|A0A8I5ZPT7|A0A8I5ZPT7_RAT, tr|A0A8I5ZQJ2|A0A8I5ZQJ2_RAT, tr|A0A8I5ZUH0|A0A8I5ZUH0_RAT, tr|A0A8I6A3U0|A0A8I6A3U0_RAT, tr|A0A8I6ASG8|A0A8I6ASG8_RAT, tr|D4A8U7|D4A8U7_RAT', 'sp|P28023|DCTN1_RAT, tr|A0A8…	1281	5.66409	141942	51.37	-0.581967	25.605	[[0, 26], [96, 222], [1034, 1235]]	[[26, 96], [222, 1034], [1235, 1281]]	1	['18-99']	['CON']	['beta barrels']	['SH3']	['SH3']	['CAP_GLY']	34	0	0
A0A0G2K490	tr|A0A0G2K490|A0A0G2K490_RAT	A0A0G2K490_RAT	Tnik	non-specific serine/threonine protein kinase	[]	['tr|A0A8I5ZQ07|A0A8I5ZQ07_RAT, tr|A0A8I5ZV95|A0A8I5ZV95_RAT, tr|A0A8I6GFX7|A0A8I6GFX7_RAT, tr|A0A8I6GLD8|A0A8I6GLD8_RAT, tr|D3ZZQ0|D3ZZQ0_RAT', 'tr|A0A8I5ZQ07|A0A8I5ZQ07_RAT, tr|A0A8I5ZV95|A0A8I5ZV95_RAT, tr|A0A8I6GLD8|A0A8I6GLD8_RAT, tr|D3ZZQ0|D3ZZQ0_RAT', 'tr|A0A8I5ZQ07|A0A8I5ZQ07_RAT, tr|A0A8I6GFX7|A0A8I6GFX7_RAT, tr|A0A8I6GLD8|A0A8I6GLD8_RAT, tr|D3ZZQ0|D3ZZQ0_RAT', 'tr|A0A8I5ZQ07|A0A8I5ZQ07_…	1360	6.69196	154969	66.154	-0.834191	51.912	[[0, 14], [297, 444], [495, 1039]]	[[14, 297], [444, 495], [1039, 1360]]	1	['25-285']	['CON']	['a+b complex topology']	['Protein kinase/SAICAR synthase/ATP-grasp']	['Protein kinase']	['Pkinase_Tyr']	6	0	0
A0A0G2K4Y1	tr|A0A0G2K4Y1|A0A0G2K4Y1_RAT	A0A0G2K4Y1_RAT	Dnaja3	DnaJ heat shock protein family (Hsp40) member A3	[]	['tr|A0A0G2K5E4|A0A0G2K5E4_RAT, tr|G3V6I5|G3V6I5_RAT', 'tr|A0A0G2K5E4|A0A0G2K5E4_RAT, tr|G3V6I5|G3V6I5_RAT']	453	9.44779	49415.5	39.5563	-0.444812	30.243	[[0, 91], [158, 177], [425, 453]]	[[91, 158], [177, 425]]	3	['90-158', '234-300', '338-424']	['CON', 'CON', 'CON']	['alpha bundles', 'few secondary structure elements', 'beta sandwiches']	['Chaperone J-domain', 'DnaJ/Hsp40 cysteine-rich domain', 'HSP40/DnaJ peptide-binding domain']	['Chaperone J-domain', 'DnaJ/Hsp40 cysteine-rich domain', 'HSP40/DnaJ peptide-binding domain']	['DnaJ', 'DnaJ_CXXCXGXG', 'DnaJ_C_C']	2	0	0
A0A0G2K5M1	tr|A0A0G2K5M1|A0A0G2K5M1_RAT	A0A0G2K5M1_RAT	Sp3	Sp3 transcription factor	[]	['tr|A0A8I6A0B6|A0A8I6A0B6_RAT, tr|A0A8I6AEE9|A0A8I6AEE9_RAT']	713	5.58281	76235.8	49.0712	-0.371108	85.273	[[0, 554], [638, 713]]	[[554, 638]]	3	['551-579', '579-610', '610-636']	['CON', 'CON', 'CON']	['few secondary structure elements', 'few secondary structure elements', 'few secondary structure elements']	['beta-beta-alpha zinc fingers', 'beta-beta-alpha zinc fingers', 'beta-beta-alpha zinc fingers']	['beta-beta-alpha zinc fingers', 'beta-beta-alpha zinc fingers', 'beta-beta-alpha zinc fingers']	['zf-C2H2_17', 'zf-C2H2_1', 'zf-C2H2_12']	1	0	0
A0A0G2K5N6	tr|A0A0G2K5N6|A0A0G2K5N6_RAT	A0A0G2K5N6_RAT	Rock2	Rho-associated protein kinase	['Rock1', 'Rock1', 'Rock1', 'Rock1']	['sp|Q62868|ROCK2_RAT, sp|Q63644|ROCK1_RAT, tr|A0A8I6A7C5|A0A8I6A7C5_RAT, tr|A0A8I6AEW1|A0A8I6AEW1_RAT, tr|D3ZN37|D3ZN37_RAT, tr|D4A5S0|D4A5S0_RAT, tr|F1LQT3|F1LQT3_RAT', 'sp|Q62868|ROCK2_RAT, sp|Q63644|ROCK1_RAT, tr|A0A8I6A7C5|A0A8I6A7C5_RAT, tr|A0A8I6AEW1|A0A8I6AEW1_RAT, tr|D3ZN37|D3ZN37_RAT, tr|D4A5S0|D4A5S0_RAT, tr|F1LQT3|F1LQT3_RAT', 'sp|Q62868|ROCK2_RAT, tr|A0A8I6A7C5|A0A8I6A7C5_RAT, tr|A0A…	1388	5.73479	160598	56.3683	-0.838689	11.455	[[0, 29], [376, 391], [1036, 1063], [1123, 1156], [1345, 1388]]	[[29, 376], [391, 1036], [1063, 1123], [1156, 1345]]	3	['86-334', '1153-1237,1327-1347', '1252-1309']	['CON', 'NC', 'IS']	['a+b complex topology', 'beta barrels', 'few secondary structure elements']	['Protein kinase/SAICAR synthase/ATP-grasp', 'PH domain-like', 'RING/U-box-like']	['Protein kinase', 'PH domain-like', 'Cysteine-rich domain']	['Pkinase_Tyr', 'PH', 'C1_1']	31	0	0
A0A0G2K5R3	tr|A0A0G2K5R3|A0A0G2K5R3_RAT	A0A0G2K5R3_RAT	Rangap1	RAN GTPase activating protein 1	[]	['tr|A0A8I6AMS6|A0A8I6AMS6_RAT, tr|A0A8I6GL89|A0A8I6GL89_RAT, tr|F1MAA5|F1MAA5_RAT', 'tr|A0A8I6AMS6|A0A8I6AMS6_RAT, tr|A0A8I6GL89|A0A8I6GL89_RAT, tr|F1MAA5|F1MAA5_RAT', 'tr|A0A8I6AMS6|A0A8I6AMS6_RAT, tr|A0A8I6GL89|A0A8I6GL89_RAT, tr|F1MAA5|F1MAA5_RAT', 'tr|A0A8I6AMS6|A0A8I6AMS6_RAT, tr|A0A8I6GL89|A0A8I6GL89_RAT, tr|F1MAA5|F1MAA5_RAT', 'tr|A0A8I6AMS6|A0A8I6AMS6_RAT, tr|A0A8I6GL89|A0A8I6GL89_RAT, t…	634	4.53009	68432.7	44.8479	-0.192429	13.722	[[401, 480]]	[[0, 401], [480, 634]]	4	['85-135', '191-320', '286-396', '482-625']	['CON', 'CON', 'CON', 'CON']	['beta duplicates or obligate multimers', 'beta duplicates or obligate multimers', 'beta duplicates or obligate multimers', 'alpha superhelices']	['Single-stranded right-handed beta-helix', 'Single-stranded right-handed beta-helix', 'Single-stranded right-handed beta-helix', 'Repetitive alpha hairpins']	['Leucine-rich repeats', 'Leucine-rich repeats', 'Leucine-rich repeats', 'Ras GEF']	['LRR_8_4', 'LRR_8_4', 'LRR_8_4', 'RanGAP1_C']	18	0	0
A0A0G2K5T2	tr|A0A0G2K5T2|A0A0G2K5T2_RAT	A0A0G2K5T2_RAT	Plec	Plectin	['Dsp', 'Eppk1', 'Eppk1']	['sp|P30427|PLEC_RAT, tr|A0A0G2JY63|A0A0G2JY63_RAT, tr|A0A0G2JYZ5|A0A0G2JYZ5_RAT, tr|F7F9U6|F7F9U6_RAT', 'sp|P30427|PLEC_RAT, tr|A0A0G2JY63|A0A0G2JY63_RAT, tr|A0A0G2JYZ5|A0A0G2JYZ5_RAT, tr|F7F9U6|F7F9U6_RAT', 'sp|P30427|PLEC_RAT, tr|A0A0G2JY63|A0A0G2JY63_RAT, tr|A0A0G2JYZ5|A0A0G2JYZ5_RAT, tr|F7F9U6|F7F9U6_RAT', 'sp|P30427|PLEC_RAT, tr|A0A0G2JY63|A0A0G2JY63_RAT, tr|A0A0G2JYZ5|A0A0G2JYZ5_RAT, tr|F7…	4692	5.71274	534369	53.1126	-0.686189	27.451	[[93, 185], [1192, 1206], [1300, 1316], [1433, 1466], [1529, 2353], [2539, 2557], [2672, 2794], [3706, 3730], [4264, 4284], [4380, 4425], [4604, 4692]]	[[0, 93], [185, 1192], [1206, 1300], [1316, 1433], [1466, 1529], [2353, 2539], [2557, 2672], [2794, 3706], [3730, 4264], [4284, 4380], [4425, 4604]]	17	['7-99', '187-294', '308-410', '536-637', '669-760', '763-863', '870-945', '950-1005', '1036-1115', '1122-1239', '2841-3029', '3167-3358', '3498-3689', '3833-4022', '4076-4267', '4286-4383', '4422-4611']	['CON', 'CON', 'CON', 'CON', 'CON', 'CON', 'CON', 'CON', 'CON', 'CON', 'CON', 'CON', 'CON', 'CON', 'CON', 'CON', 'CON']	['alpha arrays', 'alpha bundles', 'alpha bundles', 'alpha bundles', 'alpha bundles', 'alpha bundles', 'alpha bundles', 'beta barrels', 'alpha bundles', 'alpha bundles', 'a+b duplicates or obligate multimers', 'a+b duplicates or obligate multimers', 'a+b duplicates or obligate multimers', 'a+b duplicates or obligate multimers', 'a+b duplicates or obligate multimers', 'a+b duplicates or obligate mu…	['HTH', 'CH domain-like', 'CH domain-like', 'Spectrin repeat-like', 'Spectrin repeat-like', 'Spectrin repeat-like', 'Spectrin repeat-like', 'SH3', 'STAT-like', 'Spectrin repeat-like', 'beta-hairpin-alpha-hairpin repeat', 'beta-hairpin-alpha-hairpin repeat', 'beta-hairpin-alpha-hairpin repeat', 'beta-hairpin-alpha-hairpin repeat', 'beta-hairpin-alpha-hairpin repeat', 'beta-hairpin-alpha-hairpin re…	['winged', 'Calponin-homology domain-like', 'Calponin-homology domain-like', 'Spectrin repeat', 'Spectrin repeat', 'Spectrin repeat', 'Spectrin repeat', 'SH3', 't-snare proteins', 'Spectrin repeat', 'beta-hairpin-alpha-hairpin repeat', 'beta-hairpin-alpha-hairpin repeat', 'beta-hairpin-alpha-hairpin repeat', 'beta-hairpin-alpha-hairpin repeat', 'beta-hairpin-alpha-hairpin repeat', 'beta-hairpin-a…	['S10_plectin', 'CH', 'CH', 'EUF08118', 'Spectrin', 'Spectrin', 'KOG0516_1st', 'KOG0516_2nd', 'KOG0516_3rd', 'SR_plectin_7', 'Plectin', 'Plectin', 'Plectin', 'Plectin', 'Plectin', 'Plectin', 'Plectin']	36	0	0
A0A0G2K677	tr|A0A0G2K677|A0A0G2K677_RAT	A0A0G2K677_RAT	Sptbn4	Spectrin beta chain	[]	['tr|A0A8I6ASR7|A0A8I6ASR7_RAT']	2561	5.71354	288813	55.0435	-0.599102	18.118	[[0, 44], [667, 689], [2113, 2561]]	[[44, 667], [689, 2113]]	19	['64-167', '183-287', '313-418', '432-532', '538-641', '647-765', '771-871', '882-978', '1085-1191', '1197-1297', '1303-1402', '1410-1507', '1512-1613', '1619-1719', '1724-1826', '1830-1931', '1940-2040', '2046-2107', '2416-2523']	['CON', 'CON', 'CON', 'CON', 'CON', 'CON', 'CON', 'CON', 'CON', 'CON', 'CON', 'CON', 'CON', 'CON', 'CON', 'CON', 'CON', 'CON', 'CON']	['alpha bundles', 'alpha bundles', 'alpha bundles', 'alpha bundles', 'alpha bundles', 'alpha bundles', 'alpha bundles', 'alpha bundles', 'alpha bundles', 'alpha bundles', 'alpha bundles', 'alpha bundles', 'alpha bundles', 'alpha bundles', 'alpha bundles', 'alpha bundles', 'alpha bundles', 'alpha bundles', 'beta barrels']	['CH domain-like', 'CH domain-like', 'Spectrin repeat-like', 'Spectrin repeat-like', 'Spectrin repeat-like', 'Spectrin repeat-like', 'Spectrin repeat-like', 'Spectrin repeat-like', 'Spectrin repeat-like', 'Spectrin repeat-like', 'Spectrin repeat-like', 'Spectrin repeat-like', 'Spectrin repeat-like', 'Spectrin repeat-like', 'Spectrin repeat-like', 'Spectrin repeat-like', 'Spectrin repeat-like', 'S…	['Calponin-homology domain-like', 'Calponin-homology domain-like', 'Spectrin repeat', 'Spectrin repeat', 'Spectrin repeat', 'Spectrin repeat', 'Spectrin repeat', 'Spectrin repeat', 'Spectrin repeat', 'Spectrin repeat', 'Spectrin repeat', 'Spectrin repeat', 'Spectrin repeat', 'Spectrin repeat', 'Spectrin repeat', 'Spectrin repeat', 'Spectrin repeat', 'Spectrin repeat', 'PH domain-like']	['CH', 'CH', 'Spectrin', 'Spectrin', 'Spectrin', 'Spectrin', 'Spectrin', 'Spectrin', 'Spectrin', 'Spectrin', 'Spectrin', 'Spectrin', 'Spectrin', 'Spectrin', 'Spectrin', 'Spectrin', 'Spectrin', 'Spectrin', 'PH']	1	0	0
A0A0G2K719	tr|A0A0G2K719|A0A0G2K719_RAT	A0A0G2K719_RAT	Ddx3x	RNA helicase	['Ddx3, Ddx3y', 'Ddx3, Ddx3y', 'Ddx3, Ddx3y', 'Ddx3, Ddx3y', 'Ddx3, Ddx3y', 'Ddx3, Ddx3y', 'Ddx3', 'Ddx3, Ddx3y', 'Ddx3, Ddx3y', 'Ddx3, Ddx3y', 'Ddx3, Ddx3y', 'Ddx3, Ddx3y', 'Ddx3, Ddx3y', 'Ddx3, Ddx3y', 'Ddx3, Ddx3y', 'Ddx3, Ddx3y', 'Ddx3, Ddx3y', 'Ddx3', 'Ddx3', 'Ddx3, Ddx3y', 'Ddx3, Ddx3y', 'Ddx3, Ddx3y', 'Ddx3, Ddx3y']	['tr|A0A0G2K9N3|A0A0G2K9N3_RAT, tr|A0A8I6A0F3|A0A8I6A0F3_RAT, tr|A0A8I6A7A4|A0A8I6A7A4_RAT, tr|A0A8I6ACZ0|A0A8I6ACZ0_RAT, tr|D4ADE8|D4ADE8_RAT', 'tr|A0A0G2K9N3|A0A0G2K9N3_RAT, tr|A0A8I6A0F3|A0A8I6A0F3_RAT, tr|A0A8I6A7A4|A0A8I6A7A4_RAT, tr|A0A8I6ACZ0|A0A8I6ACZ0_RAT, tr|D3ZN21|D3ZN21_RAT, tr|D4ADE8|D4ADE8_RAT', 'tr|A0A0G2K9N3|A0A0G2K9N3_RAT, tr|A0A8I6A0F3|A0A8I6A0F3_RAT, tr|A0A8I6A7A4|A0A8I6A7A4_RA…	644	6.48416	71678.2	48.1272	-0.548913	30.901	[[0, 118], [548, 644]]	[[118, 548]]	2	['151-373', '387-506']	['CON', 'CON']	['a/b three-layered sandwiches', 'a/b three-layered sandwiches']	['P-loop domains-like', 'P-loop domains-like']	['P-loop containing nucleoside triphosphate hydrolases', 'P-loop containing nucleoside triphosphate hydrolases']	['DEAD', 'Helicase_C']	19	0	0
A0A0G2K8F9	tr|A0A0G2K8F9|A0A0G2K8F9_RAT	A0A0G2K8F9_RAT	Pum2	Pumilio RNA-binding family member 2	[]	['tr|A0A8I5ZSK1|A0A8I5ZSK1_RAT, tr|A0A8I6AD36|A0A8I6AD36_RAT, tr|D3ZQL8|D3ZQL8_RAT']	1067	6.61119	114359	50.5188	-0.41462	67.385	[[0, 706], [1054, 1067]]	[[706, 1054]]	1	['711-1048']	['CON']	['alpha superhelices']	['Repetitive alpha hairpins']	['ARM repeat']	['PUF']	1	0	0
A0A0G2KAS9	tr|A0A0G2KAS9|A0A0G2KAS9_RAT	A0A0G2KAS9_RAT	Ank2	Ankyrin 2	[]	['tr|A0A0G2KBB9|A0A0G2KBB9_RAT, tr|F1LM42|F1LM42_RAT, tr|F1M5N3|F1M5N3_RAT']	3980	5.0754	435745	57.0289	-0.660377	64.824	[[0, 46], [836, 951], [1434, 3540], [3631, 3980]]	[[46, 836], [951, 1434], [3540, 3631]]	10	['50-201', '208-338', '342-476', '439-576', '573-714', '699-829', '981-1139', '1142-1303', '1306-1435', '3543-3625']	['CON', 'CON', 'CON', 'CON', 'CON', 'CON', 'CON', 'CON', 'CON', 'CON']	['alpha superhelices', 'alpha superhelices', 'alpha superhelices', 'alpha superhelices', 'alpha superhelices', 'alpha superhelices', 'beta sandwiches', 'beta sandwiches', 'beta sandwiches', 'alpha arrays']	['Repetitive alpha hairpins', 'Repetitive alpha hairpins', 'Repetitive alpha hairpins', 'Repetitive alpha hairpins', 'Repetitive alpha hairpins', 'Repetitive alpha hairpins', 'Glycosyl hydrolase domain-like', 'Glycosyl hydrolase domain-like', 'Immunoglobulin-like beta-sandwich', 'HTH']	['Ankyrin repeat', 'Ankyrin repeat', 'Ankyrin repeat', 'Ankyrin repeat', 'Ankyrin repeat', 'Ankyrin repeat', 'ZU5/Nup98-C/GAIN-B autoproteolytic domain-related', 'ZU5/Nup98-C/GAIN-B autoproteolytic domain-related', 'UPA domain', 'tri-helical']	['Ank_2', 'Ank_2', 'Ank_2', 'Ank_2', 'Ank_2', 'Ank_2', 'ZU5', 'ZU5_1', 'KOG4177', 'Death']	1	0	0
A0A0G2KAT3	tr|A0A0G2KAT3|A0A0G2KAT3_RAT	A0A0G2KAT3_RAT	Rpa1	Replication protein A subunit	[]	['tr|A0A8I5ZL77|A0A8I5ZL77_RAT, tr|Q7TP21|Q7TP21_RAT']	603	8.5337	66548.6	34.1201	-0.366833	17.413	[[0, 30], [100, 175]]	[[30, 100], [175, 603]]	5	['18-108', '173-280', '291-393', '431-467,501-601', '475-497']	['CON', 'CON', 'CON', 'NC', 'CON']	['beta barrels', 'beta barrels', 'beta barrels', 'beta barrels', 'few secondary structure elements']	['OB-fold', 'OB-fold', 'OB-fold', 'OB-fold', 'Rubredoxin-like']	['Nucleic acid-binding proteins', 'Nucleic acid-binding proteins', 'Nucleic acid-binding proteins', 'Nucleic acid-binding proteins', 'Rubredoxin-related']	['Rep-A_N', 'REPA_OB_2', 'REPA_OB_2', 'Rep_fac-A_C_C', 'Rep_fac-A_C_N']	1	0	0
A0A0G2KBC7	tr|A0A0G2KBC7|A0A0G2KBC7_RAT	A0A0G2KBC7_RAT	Pfkm	ATP-dependent 6-phosphofructokinase	['Pfkp', 'Pfkl', 'Pfkl, Pfkp', 'Pfkl, Pfkp', 'Pfkl', 'Pfkl, Pfkp', 'Pfkl, Pfkp', 'Pfkp', 'Pfkl, Pfkp', 'Pfkp', 'Pfkl, Pfkp', 'Pfkl, Pfkp', 'Pfkl', 'Pfkl', 'Pfkl', 'Pfkl, Pfkp', 'Pfkl, Pfkp', 'Pfkl, Pfkp', 'Pfkl, Pfkp', 'Pfkl, Pfkp']	['sp|P47858|PFKAM_RAT, tr|A0A8I6ADR0|A0A8I6ADR0_RAT, tr|Q52KS1|Q52KS1_RAT', 'sp|P47858|PFKAM_RAT, sp|P47860|PFKAP_RAT, tr|A0A0A0MXY5|A0A0A0MXY5_RAT, tr|A0A8I5ZYA2|A0A8I5ZYA2_RAT, tr|A0A8I6ADR0|A0A8I6ADR0_RAT, tr|A0A8I6B663|A0A8I6B663_RAT, tr|Q52KS1|Q52KS1_RAT', 'sp|P47858|PFKAM_RAT, tr|A0A8I6ADR0|A0A8I6ADR0_RAT, tr|Q52KS1|Q52KS1_RAT', 'sp|P47858|PFKAM_RAT, tr|A0A8I6ADR0|A0A8I6ADR0_RAT, tr|Q52KS1|…	851	7.09086	93522.9	34.3009	-0.194712	7.051	[[0, 51]]	[[51, 851]]	3	['87-266,374-426,473-631', '250-376', '614-739']	['CP NC', 'IS', 'CON']	['a/b three-layered sandwiches', 'a/b three-layered sandwiches', 'a/b three-layered sandwiches']	['Flavodoxin-like', 'Phosphofructokinase C-terminal domain', 'Phosphofructokinase C-terminal domain']	['Phosphofructokinase N-terminal domain', 'Phosphofructokinase C-terminal domain', 'Phosphofructokinase C-terminal domain']	['PFK_N', 'PFK_C', 'PFK_C']	116	4	0
A0A0G2QC33	sp|A0A0G2QC33|ATG4B_RAT	ATG4B_RAT	Atg4b	Cysteine protease ATG4B	[]	['tr|A0A8I5ZQY4|A0A8I5ZQY4_RAT, tr|A0A8I6GGT0|A0A8I6GGT0_RAT', 'tr|A0A8I5ZQY4|A0A8I5ZQY4_RAT, tr|A0A8I6GGT0|A0A8I6GGT0_RAT', 'tr|A0A8I5ZQY4|A0A8I5ZQY4_RAT, tr|A0A8I6GGT0|A0A8I6GGT0_RAT', 'tr|A0A8I5ZQY4|A0A8I5ZQY4_RAT, tr|A0A8I6GGT0|A0A8I6GGT0_RAT', 'tr|A0A8I5ZQY4|A0A8I5ZQY4_RAT, tr|A0A8I6GGT0|A0A8I6GGT0_RAT']	393	4.9345	44363	43.4402	-0.167176	0	[]	[[0, 393]]	1	['27-334']	['CON']	['a+b complex topology']	['Cysteine proteinases-like']	['Cysteine proteinases']	['Peptidase_C54']	5	0	0
A0A0G2QC41	tr|A0A0G2QC41|A0A0G2QC41_RAT	A0A0G2QC41_RAT	Hdac6	Histone deacetylase 6	[]	['tr|A0A8I6GM68|A0A8I6GM68_RAT, tr|D3ZVD8|D3ZVD8_RAT', 'tr|A0A8I6GM68|A0A8I6GM68_RAT, tr|D3ZVD8|D3ZVD8_RAT', 'tr|A0A8I6GM68|A0A8I6GM68_RAT, tr|D3ZVD8|D3ZVD8_RAT', 'tr|A0A8I6GM68|A0A8I6GM68_RAT, tr|D3ZVD8|D3ZVD8_RAT', 'tr|A0A8I6GM68|A0A8I6GM68_RAT, tr|D3ZVD8|D3ZVD8_RAT', 'tr|A0A8I6GM68|A0A8I6GM68_RAT, tr|D3ZVD8|D3ZVD8_RAT', 'tr|A0A8I6GM68|A0A8I6GM68_RAT, tr|D3ZVD8|D3ZVD8_RAT', 'tr|A0A8I6GM68|A0A8I…	1157	5.55632	126153	44.2108	-0.223423	26.275	[[0, 72], [440, 469], [846, 1038], [1144, 1157]]	[[72, 440], [469, 846], [1038, 1144]]	3	['85-411', '482-832', '1055-1144']	['CON', 'CON', 'CON']	['a/b three-layered sandwiches', 'a/b three-layered sandwiches', 'few secondary structure elements']	['HAD domain-like', 'HAD domain-like', 'RING/U-box-like']	['Arginase/deacetylase', 'Arginase/deacetylase', 'RING/U-box']	['Hist_deacetyl', 'Hist_deacetyl', 'zf-UBP']	12	0	0
A0A1B0GWM1	tr|A0A1B0GWM1|A0A1B0GWM1_RAT	A0A1B0GWM1_RAT	Clasp1	Cytoplasmic linker associated protein 1	[]	['tr|A0A0G2JTD7|A0A0G2JTD7_RAT, tr|A0A0G2JUI5|A0A0G2JUI5_RAT, tr|A0A8I5ZL32|A0A8I5ZL32_RAT, tr|A0A8I6AEZ5|A0A8I6AEZ5_RAT, tr|F1LNQ9|F1LNQ9_RAT, tr|F1LNR0|F1LNR0_RAT, tr|F1LNR1|F1LNR1_RAT', 'tr|A0A0G2JTD7|A0A0G2JTD7_RAT, tr|A0A0G2JUI5|A0A0G2JUI5_RAT, tr|A0A8I5ZL32|A0A8I5ZL32_RAT, tr|A0A8I6AEZ5|A0A8I6AEZ5_RAT, tr|F1LNQ9|F1LNQ9_RAT, tr|F1LNR0|F1LNR0_RAT, tr|F1LNR1|F1LNR1_RAT', 'tr|A0A0G2JTD7|A0A0G2J…	1478	8.73813	163033	48.7612	-0.407916	38.024	[[226, 302], [539, 831], [1056, 1232], [1460, 1478]]	[[0, 226], [302, 539], [831, 1056], [1232, 1460]]	4	['12-197', '324-517', '839-1035', '1339-1440']	['CON', 'CON', 'CON', 'CON']	['alpha superhelices', 'alpha superhelices', 'alpha superhelices', 'alpha superhelices']	['Repetitive alpha hairpins', 'Repetitive alpha hairpins', 'Repetitive alpha hairpins', 'Repetitive alpha hairpins']	['ARM repeat', 'ARM repeat', 'ARM repeat', 'ARM repeat']	['CLASP_N_2', 'CLASP_N', 'CLASP_N_2', 'CLASP_N_1']	4	0	0
A0A6N3IN21	sp|A0A6N3IN21|SDSL_RAT	SDSL_RAT	Sdsl	Serine dehydratase-like	[]	['tr|A0AAR3BP33|A0AAR3BP33_RAT', 'tr|A0AAR3BP33|A0AAR3BP33_RAT', 'tr|A0AAR3BP33|A0AAR3BP33_RAT', 'tr|A0AAR3BP33|A0AAR3BP33_RAT', 'tr|A0AAR3BP33|A0AAR3BP33_RAT', 'tr|A0AAR3BP33|A0AAR3BP33_RAT']	329	6.12101	34952.8	36.331	0.145289	3.343	[]	[[0, 329]]	1	['14-317']	['CON']	['a/b three-layered sandwiches']	['Rossmann-like']	['Tryptophan synthase beta subunit-like PLP-dependent enzymes']	['PALP']	9	0	0
A0A8I5Y241	tr|A0A8I5Y241|A0A8I5Y241_RAT	A0A8I5Y241_RAT	Pla2g7	Platelet-activating factor acetylhydrolase	[]	['tr|A0A8I6GE94|A0A8I6GE94_RAT, tr|A6JJ35|A6JJ35_RAT', 'tr|A0A8I6GE94|A0A8I6GE94_RAT, tr|A6JJ35|A6JJ35_RAT']	418	6.8032	46584.5	46.9199	-0.29067	6.938	[[395, 418]]	[[0, 395]]	1	['109-298']	['CON']	['a/b three-layered sandwiches']	['alpha/beta-Hydrolases']	['alpha/beta-Hydrolases']	['Hydrolase_4']	2	0	0
A0A8I5Y665	tr|A0A8I5Y665|A0A8I5Y665_RAT	A0A8I5Y665_RAT	Cad	Carbamoyl-phosphate synthetase 2, aspartate transcarbamylase, and dihydroorotase	[]	['tr|A0A8I5ZMM2|A0A8I5ZMM2_RAT, tr|A0A8I6A9Y4|A0A8I6A9Y4_RAT, tr|D4A8A0|D4A8A0_RAT', 'tr|A0A8I5ZMM2|A0A8I5ZMM2_RAT, tr|A0A8I6A9Y4|A0A8I6A9Y4_RAT, tr|D4A8A0|D4A8A0_RAT', 'tr|A0A8I5ZMM2|A0A8I5ZMM2_RAT, tr|A0A8I6A9Y4|A0A8I6A9Y4_RAT, tr|D4A8A0|D4A8A0_RAT']	2304	6.20434	251464	41.0897	-0.0601128	7.943	[[0, 67], [1886, 1994]]	[[67, 1886], [1994, 2304]]	12	['81-221', '257-436', '473-593', '593-796', '884-1006', '1013-1125', '1126-1326', '1391-1520', '1545-1821', '1837-1873', '2002-2146', '2150-2301']	['CON', 'CON', 'CON', 'CON', 'CON', 'CON', 'CON', 'CON', 'CON', 'CON', 'CON', 'CON']	['a/b three-layered sandwiches', 'a/b three-layered sandwiches', 'a/b three-layered sandwiches', 'a+b complex topology', 'alpha arrays', 'a/b three-layered sandwiches', 'a+b complex topology', 'a/b three-layered sandwiches', 'a/b barrels', 'beta sandwiches', 'a/b three-layered sandwiches', 'a/b three-layered sandwiches']	['The swivelling beta/beta/alpha domains', 'Flavodoxin-like', 'Rossmann-like', 'Protein kinase/SAICAR synthase/ATP-grasp', 'HTH', 'Rossmann-like', 'Protein kinase/SAICAR synthase/ATP-grasp', 'Methylglyoxal synthase-like', 'TIM beta/alpha-barrel', 'Composite domain of metallo-dependent hydrolases', 'Rossmann-like', 'Rossmann-like']	['The swivelling beta/beta/alpha domain', 'Class I glutamine amidotransferase-like', 'PreATP-grasp domain', 'ATP-grasp', 'winged', 'PreATP-grasp domain', 'ATP-grasp', 'Methylglyoxal synthase-like', 'TIM barrels', 'Composite domain of metallo-dependent hydrolases', 'Aspartate/ornithine carbamoyltransferase', 'Aspartate/ornithine carbamoyltransferase']	['CPSase_sm_chain', 'GATase', 'carB', 'ATP-grasp', 'CPSase_L_D3', 'carB', 'ATP-grasp', 'MGS', 'DHOase', 'D-HYD_C', 'OTCace_N', 'OTCace']	3	0	0
A0A8I5Y708	tr|A0A8I5Y708|A0A8I5Y708_RAT	A0A8I5Y708_RAT	Stk4	Serine/threonine-protein kinase 4	['Stk3']	['tr|A0A8I5ZJB8|A0A8I5ZJB8_RAT, tr|A0A8I6A0F8|A0A8I6A0F8_RAT, tr|A0A8I6G6P5|A0A8I6G6P5_RAT, tr|B1WBQ5|B1WBQ5_RAT, tr|D4A648|D4A648_RAT']	462	5.18931	52249.8	50.0219	-0.528788	27.489	[[283, 403]]	[[0, 283], [403, 462]]	2	['15-252', '407-453']	['CON', 'CON']	['a+b complex topology', 'a+b two layers']	['Protein kinase/SAICAR synthase/ATP-grasp', 'NAP-like']	['Protein kinase', 'NAP-like']	['Pkinase_Tyr', 'Mst1_SARAH']	1	0	0
A0A8I5YC80	tr|A0A8I5YC80|A0A8I5YC80_RAT	A0A8I5YC80_RAT	Rad51	DNA repair protein RAD51 homolog	[]	['tr|A6HPE0|A6HPE0_RAT, tr|F7EX62|F7EX62_RAT']	330	5.78169	35934.6	29.3982	-0.13697	6.667	[[0, 23]]	[[23, 330]]	2	['28-86', '93-296']	['CON', 'CON']	['alpha arrays', 'a/b three-layered sandwiches']	['HhH/H2TH', 'P-loop domains-like']	['SAM domain-like', 'P-loop containing nucleoside triphosphate hydrolases']	['HHH_5', 'RecA']	1	0	0
A0A8I5ZJJ9	tr|A0A8I5ZJJ9|A0A8I5ZJJ9_RAT	A0A8I5ZJJ9_RAT	Vps13a	Vacuolar protein sorting 13 homolog A	[]	['tr|A0A8I6A4A2|A0A8I6A4A2_RAT, tr|D4A899|D4A899_RAT']	3062	5.55586	347446	42.3857	-0.174331	11.79	[[792, 870], [1345, 1376], [1795, 1814], [2550, 2584], [2657, 2678], [2890, 3062]]	[[0, 792], [870, 1345], [1376, 1795], [1814, 2550], [2584, 2657], [2678, 2890]]	1	['386-455']	['CON']	['alpha duplicates or obligate multimers']	['Virulence factor sHIP']	['Virulence factor sHIP']	['DUF4298']	1	0	0
A0A8I5ZKV9	tr|A0A8I5ZKV9|A0A8I5ZKV9_RAT	A0A8I5ZKV9_RAT	Ddx5	Probable ATP-dependent RNA helicase DDX5	['Ddx3, Ddx3x, Ddx3y']	['tr|A0A8I5ZYB4|A0A8I5ZYB4_RAT, tr|A0A8I6G4Y3|A0A8I6G4Y3_RAT, tr|Q6AYI1|Q6AYI1_RAT', 'tr|A0A8I5ZYB4|A0A8I5ZYB4_RAT, tr|A0A8I6G4Y3|A0A8I6G4Y3_RAT, tr|Q6AYI1|Q6AYI1_RAT', 'tr|A0A8I5ZYB4|A0A8I5ZYB4_RAT, tr|Q6AYI1|Q6AYI1_RAT', 'tr|A0A8I5ZYB4|A0A8I5ZYB4_RAT, tr|A0A8I6G4Y3|A0A8I6G4Y3_RAT, tr|Q6AYI1|Q6AYI1_RAT', 'tr|A0A8I5ZYB4|A0A8I5ZYB4_RAT, tr|A0A8I6G4Y3|A0A8I6G4Y3_RAT, tr|Q6AYI1|Q6AYI1_RAT', 'tr|A0A8…	617	9.21016	69409.7	38.1976	-0.613452	28.687	[[0, 35], [475, 617]]	[[35, 475]]	3	['98-303', '313-364', '329-467']	['CON', 'CON', 'CON']	['a/b three-layered sandwiches', 'a/b three-layered sandwiches', 'a/b three-layered sandwiches']	['P-loop domains-like', 'P-loop domains-like', 'P-loop domains-like']	['P-loop containing nucleoside triphosphate hydrolases', 'P-loop containing nucleoside triphosphate hydrolases', 'P-loop containing nucleoside triphosphate hydrolases']	['DEAD', 'Helicase_C_5', 'Helicase_C_1']	17	0	0
A0A8I5ZKY9	tr|A0A8I5ZKY9|A0A8I5ZKY9_RAT	A0A8I5ZKY9_RAT	Lims1	LIM and senescent cell antigen-like-containing domain protein	[]	['tr|A0A8I5ZPU7|A0A8I5ZPU7_RAT, tr|A0A8I5ZR99|A0A8I5ZR99_RAT, tr|A0A8I6A6W3|A0A8I6A6W3_RAT, tr|A0A8I6GA69|A0A8I6GA69_RAT, tr|C0KUC5|C0KUC5_RAT, tr|C0KUC6|C0KUC6_RAT', 'tr|A0A8I5ZPU7|A0A8I5ZPU7_RAT, tr|A0A8I5ZR99|A0A8I5ZR99_RAT, tr|A0A8I6A6W3|A0A8I6A6W3_RAT, tr|A0A8I6GA69|A0A8I6GA69_RAT, tr|C0KUC5|C0KUC5_RAT, tr|C0KUC6|C0KUC6_RAT', 'tr|A0A8I5ZPU7|A0A8I5ZPU7_RAT, tr|A0A8I5ZR99|A0A8I5ZR99_RAT, tr|A0…	396	8.64897	45472.4	46.3515	-0.340909	8.333	[[0, 33]]	[[33, 396]]	9	['108-138', '138-166', '169-197', '196-230', '231-268', '262-288', '289-320', '314-347', '349-377']	['CON', 'CON', 'CON', 'CON', 'CON', 'CON', 'CON', 'CON', 'CON']	['few secondary structure elements', 'few secondary structure elements', 'few secondary structure elements', 'few secondary structure elements', 'few secondary structure elements', 'few secondary structure elements', 'few secondary structure elements', 'few secondary structure elements', 'few secondary structure elements']	['Glucocorticoid receptor-like', 'Glucocorticoid receptor-like', 'Glucocorticoid receptor-like', 'Glucocorticoid receptor-like', 'Glucocorticoid receptor-like', 'Glucocorticoid receptor-like', 'Glucocorticoid receptor-like', 'Glucocorticoid receptor-like', 'Glucocorticoid receptor-like']	['LIM domain-like', 'LIM domain-like', 'LIM domain-like', 'LIM domain-like', 'LIM domain-like', 'LIM domain-like', 'LIM domain-like', 'LIM domain-like', 'LIM domain-like']	['LIM_C', 'LIM_N', 'LIM2_PINCH', 'KOG2272', 'LIM_C_1', 'LIM_N_2', 'LIM_C', 'LIM_N_4', 'LIM_C_1']	5	0	0
A0A8I5ZM14	tr|A0A8I5ZM14|A0A8I5ZM14_RAT	A0A8I5ZM14_RAT	Ube3a	Ubiquitin-protein ligase E3A	[]	['tr|F1M7B8|F1M7B8_RAT', 'tr|A0A0G2JTH7|A0A0G2JTH7_RAT, tr|F1M7B8|F1M7B8_RAT', 'tr|A0A0G2JTH7|A0A0G2JTH7_RAT, tr|F1M7B8|F1M7B8_RAT', 'tr|A0A0G2JTH7|A0A0G2JTH7_RAT, tr|F1M7B8|F1M7B8_RAT', 'tr|F1M7B8|F1M7B8_RAT']	867	5.21938	100091	42.6187	-0.459862	16.609	[[0, 21], [84, 113], [169, 223], [376, 418]]	[[21, 84], [113, 169], [223, 376], [418, 867]]	2	['23-77', '500-859']	['CON', 'CON']	['few secondary structure elements', 'a+b complex topology']	['Amino-terminal Zn-finger of Ube3a ligase (AZUL)', 'Hect, E3 ligase catalytic domain']	['Amino-terminal Zn-finger of Ube3a ligase (AZUL)', 'Hect, E3 ligase catalytic domain']	['AZUL', 'HECT']	5	0	0
A0A8I5ZN92	tr|A0A8I5ZN92|A0A8I5ZN92_RAT	A0A8I5ZN92_RAT	Actn2	Actinin alpha 2	['Actn3']	['tr|A0A8I6ARF4|A0A8I6ARF4_RAT, tr|D3ZCV0|D3ZCV0_RAT', 'tr|A0A8I6ARF4|A0A8I6ARF4_RAT, tr|D3ZCV0|D3ZCV0_RAT', 'tr|A0A8I6ARF4|A0A8I6ARF4_RAT, tr|D3ZCV0|D3ZCV0_RAT', 'tr|A0A8I6ARF4|A0A8I6ARF4_RAT, tr|D3ZCV0|D3ZCV0_RAT, tr|Q8R4I6|Q8R4I6_RAT', 'tr|A0A8I6ARF4|A0A8I6ARF4_RAT, tr|D3ZCV0|D3ZCV0_RAT']	898	5.42337	103622	41.5807	-0.60078	2.561	[[0, 23]]	[[23, 898]]	8	['42-147', '156-260', '285-392', '404-507', '519-628', '643-736', '739-829', '830-891']	['CON', 'CON', 'CON', 'CON', 'CON', 'CON', 'CON', 'CON']	['alpha bundles', 'alpha bundles', 'alpha bundles', 'alpha bundles', 'alpha bundles', 'alpha bundles', 'alpha arrays', 'alpha arrays']	['CH domain-like', 'CH domain-like', 'Spectrin repeat-like', 'Spectrin repeat-like', 'Spectrin repeat-like', 'Spectrin repeat-like', 'EF-hand', 'EF-hand']	['Calponin-homology domain-like', 'Calponin-homology domain-like', 'Spectrin repeat', 'Spectrin repeat', 'Spectrin repeat', 'Spectrin repeat', 'EF-hand', 'EF-hand']	['CH', 'CH', 'Spectrin', 'Spectrin', 'Spectrin', 'Spectrin', 'EF-hand_7_5', 'EFhand_Ca_insen']	5	0	0
A0A8I5ZNK2	sp|A0A8I5ZNK2|OXSR1_RAT	OXSR1_RAT	Oxsr1	Serine/threonine-protein kinase OSR1	[]	['tr|A0A9T0CD43|A0A9T0CD43_RAT, tr|D3ZUC9|D3ZUC9_RAT', 'tr|A0A9T0CD43|A0A9T0CD43_RAT, tr|D3ZUC9|D3ZUC9_RAT']	528	6.18825	58359.1	53.7665	-0.346212	23.106	[[308, 434]]	[[0, 308], [434, 528]]	2	['10-287', '434-527']	['CON', 'CON']	['a+b complex topology', 'a+b two layers']	['Protein kinase/SAICAR synthase/ATP-grasp', 'FKBP-like']	['Protein kinase', 'Conserved carboxy-terminal domain of oxidative-stress-responsive kinase 1-like kinases']	['Pkinase_Tyr', 'OSR1_C']	2	0	0
A0A8I5ZP60	tr|A0A8I5ZP60|A0A8I5ZP60_RAT	A0A8I5ZP60_RAT	Snw1	SNW domain-containing protein 1	[]	['tr|D4A8G7|D4A8G7_RAT', 'tr|D4A8G7|D4A8G7_RAT', 'tr|D4A8G7|D4A8G7_RAT']	536	9.49963	61462.7	50.7556	-1.14011	54.291	[[0, 44], [208, 237], [319, 536]]	[[44, 208], [237, 319]]	1	['254-389']	['CON']	['a/b three-layered sandwiches']	['Rossmann-like']	['FAD/NAD(P)-binding domain']	['FMO-like_2nd']	3	0	0
A0A8I5ZP83	tr|A0A8I5ZP83|A0A8I5ZP83_RAT	A0A8I5ZP83_RAT	Chmp4b	Charged multivesicular body protein 4B	['Chmp4bl1', 'Chmp4bl1', 'Chmp4bl1', 'Chmp4bl1']	['tr|D4A9Z8|D4A9Z8_RAT, tr|M0RCH6|M0RCH6_RAT', 'tr|D4A9Z8|D4A9Z8_RAT', 'tr|D4A9Z8|D4A9Z8_RAT, tr|M0RCH6|M0RCH6_RAT', 'tr|D4A9Z8|D4A9Z8_RAT']	224	4.76336	24935.8	47.8902	-0.812946	31.25	[[0, 23], [178, 224]]	[[23, 178]]	1	['23-140']	['CON']	['alpha bundles']	['Charged multivesicular body protein 3 (CHMP3)-related']	['Charged multivesicular body protein 3 (CHMP3)-related']	['Snf7']	4	0	0
A0A8I5ZQA3	tr|A0A8I5ZQA3|A0A8I5ZQA3_RAT	A0A8I5ZQA3_RAT	Sirt2	NAD-dependent protein deacetylase sirtuin-2	[]	['sp|Q5RJQ4|SIR2_RAT, tr|A0A0G2JWM2|A0A0G2JWM2_RAT, tr|A0A8I6A7I4|A0A8I6A7I4_RAT, tr|A0A8L2UN46|A0A8L2UN46_RAT', 'sp|Q5RJQ4|SIR2_RAT, tr|A0A0G2JWM2|A0A0G2JWM2_RAT, tr|A0A8I6A7I4|A0A8I6A7I4_RAT, tr|A0A8L2UN46|A0A8L2UN46_RAT', 'sp|Q5RJQ4|SIR2_RAT, tr|A0A0G2JWM2|A0A0G2JWM2_RAT, tr|A0A8I6A7I4|A0A8I6A7I4_RAT, tr|A0A8L2UN46|A0A8L2UN46_RAT', 'sp|Q5RJQ4|SIR2_RAT, tr|A0A0G2JWM2|A0A0G2JWM2_RAT, tr|A0A8I6A7…	417	6.7193	46432.7	46.7773	-0.331894	25.659	[[0, 68], [378, 417]]	[[68, 378]]	2	['103-224,249-321', '218-261']	['NC', 'IS']	['a/b three-layered sandwiches', 'few secondary structure elements']	['Rossmann-like', 'Rubredoxin-like']	['DHS-like NAD/FAD-binding domain', 'Rubredoxin-related']	['SIR2_1st', 'SIR2_2nd']	13	0	0
A0A8I5ZQD4	tr|A0A8I5ZQD4|A0A8I5ZQD4_RAT	A0A8I5ZQD4_RAT	Dst	Dystonin	[]	['tr|A0A8I5ZUE5|A0A8I5ZUE5_RAT, tr|A0A8I5ZUJ3|A0A8I5ZUJ3_RAT, tr|A0A8I6A816|A0A8I6A816_RAT, tr|A0A8I6ABJ6|A0A8I6ABJ6_RAT, tr|A0A8I6AN06|A0A8I6AN06_RAT, tr|D3ZC56|D3ZC56_RAT']	7701	5.31566	867842	49.2998	-0.642202	37.8	[[0, 198], [676, 778], [1490, 1505], [1548, 1568], [1624, 1732], [2136, 2165], [2206, 3506], [3612, 3634], [3755, 3771], [3858, 3979], [4043, 4107], [4260, 4438], [4484, 4800], [4845, 4867], [4953, 4973], [5179, 5243], [5323, 5457], [6090, 6104], [6528, 6545], [6843, 6871], [7169, 7237], [7447, 7701]]	[[198, 676], [778, 1490], [1505, 1548], [1568, 1624], [1732, 2136], [2165, 2206], [3506, 3612], [3634, 3755], [3771, 3858], [3979, 4043], [4107, 4260], [4438, 4484], [4800, 4845], [4867, 4953], [4973, 5179], [5243, 5323], [5457, 6090], [6104, 6528], [6545, 6843], [6871, 7169], [7237, 7447]]	35	['214-317', '331-433', '559-657', '786-876', '878-978', '986-1062', '1067-1120', '1151-1230', '1237-1354', '1732-1919', '1926-1988', '1968-2109', '4012-4126', '4169-4245', '4259-4350', '4608-4713', '4720-4820', '4942-5043', '5050-5150', '5375-5480', '5489-5589', '5596-5698', '5924-6025', '6033-6133', '6278-6355', '6384-6465', '6473-6574', '6583-6683', '6690-6792', '6799-6902', '6911-7010', '7016-…	['CON', 'CON', 'CON', 'CON', 'CON', 'CON', 'CON', 'CON', 'CON', 'CON', 'CON', 'CON', 'CON', 'CON', 'CON', 'CON', 'CON', 'CON', 'CON', 'CON', 'CON', 'CON', 'CON', 'CON', 'CON', 'CON', 'CON', 'CON', 'CON', 'CON', 'CON', 'CON', 'NC', 'CON', 'CON']	['alpha bundles', 'alpha bundles', 'alpha bundles', 'alpha bundles', 'alpha bundles', 'alpha bundles', 'beta barrels', 'alpha bundles', 'alpha bundles', 'a+b duplicates or obligate multimers', 'a+b duplicates or obligate multimers', 'a+b duplicates or obligate multimers', 'alpha bundles', 'alpha bundles', 'alpha bundles', 'alpha bundles', 'alpha bundles', 'alpha bundles', 'alpha bundles', 'alpha …	['CH domain-like', 'CH domain-like', 'Spectrin repeat-like', 'Spectrin repeat-like', 'Spectrin repeat-like', 'Spectrin repeat-like', 'SH3', 'STAT-like', 'Spectrin repeat-like', 'beta-hairpin-alpha-hairpin repeat', 'beta-hairpin-alpha-hairpin repeat', 'beta-hairpin-alpha-hairpin repeat', 'Spectrin repeat-like', 'Spectrin repeat-like', 'Spectrin repeat-like', 'Spectrin repeat-like', 'Spectrin repea…	['Calponin-homology domain-like', 'Calponin-homology domain-like', 'Spectrin repeat', 'Spectrin repeat', 'Spectrin repeat', 'Spectrin repeat', 'SH3', 't-snare proteins', 'Spectrin repeat', 'beta-hairpin-alpha-hairpin repeat', 'beta-hairpin-alpha-hairpin repeat', 'beta-hairpin-alpha-hairpin repeat', 'Spectrin repeat', 'Spectrin repeat', 'Spectrin repeat', 'Spectrin repeat', 'Spectrin repeat', 'Spe…	['CH', 'CH', 'EUF08118', 'Spectrin', 'Spectrin', 'KOG0516_1st', 'KOG0516_2nd', 'KOG0516_3rd', 'SR_plectin_7', 'Plectin', 'Plectin', 'Plectin', 'Spectrin', 'Spectrin', 'Spectrin', 'Spectrin', 'Spectrin', 'Spectrin', 'Spectrin', 'Spectrin', 'Spectrin', 'Spectrin', 'Spectrin', 'Spectrin', 'Spectrin', 'Spectrin', 'Spectrin', 'Spectrin', 'Spectrin', 'Spectrin', 'Spectrin', 'Spectrin', 'Spectrin', 'EF-…	1	0	0
A0A8I5ZQN1	tr|A0A8I5ZQN1|A0A8I5ZQN1_RAT	A0A8I5ZQN1_RAT	Mtmr2	Phosphatidylinositol-3,5-bisphosphate 3-phosphatase MTMR2	[]	['tr|A0A8I5ZTB8|A0A8I5ZTB8_RAT, tr|A0A8I6ABE9|A0A8I6ABE9_RAT, tr|D3ZA31|D3ZA31_RAT', 'tr|A0A8I5ZTB8|A0A8I5ZTB8_RAT, tr|A0A8I6ABE9|A0A8I6ABE9_RAT, tr|D3ZA31|D3ZA31_RAT', 'tr|A0A8I5ZTB8|A0A8I5ZTB8_RAT, tr|A0A8I6ABE9|A0A8I6ABE9_RAT, tr|D3ZA31|D3ZA31_RAT', 'tr|A0A8I5ZTB8|A0A8I5ZTB8_RAT, tr|A0A8I6ABE9|A0A8I6ABE9_RAT, tr|D3ZA31|D3ZA31_RAT', 'tr|A0A8I5ZTB8|A0A8I5ZTB8_RAT, tr|A0A8I6ABE9|A0A8I6ABE9_RAT']	633	7.29355	72319.4	47.1148	-0.391627	12.164	[[0, 49], [606, 633]]	[[49, 606]]	2	['66-175', '202-514']	['CON', 'CON']	['beta barrels', 'a/b three-layered sandwiches']	['PH domain-like', 'Flavodoxin-like']	['PH domain-like', '(Phosphotyrosine protein) phosphatases II']	['GRAM', 'Myotub-related']	5	0	0
A0A8I5ZQN2	tr|A0A8I5ZQN2|A0A8I5ZQN2_RAT	A0A8I5ZQN2_RAT	Ptprd	protein-tyrosine-phosphatase	['Ptprf', 'Ptprf']	['sp|Q64604|PTPRF_RAT, tr|A0A0G2JT62|A0A0G2JT62_RAT, tr|A0A8I5ZVM7|A0A8I5ZVM7_RAT, tr|A0A8I6A1V1|A0A8I6A1V1_RAT, tr|A0A8I6A6R5|A0A8I6A6R5_RAT, tr|A0A8I6A789|A0A8I6A789_RAT, tr|A0A8I6AEM0|A0A8I6AEM0_RAT, tr|A0A8I6G9U8|A0A8I6G9U8_RAT, tr|G3V8P4|G3V8P4_RAT, tr|M0RB22|M0RB22_RAT', 'sp|Q64604|PTPRF_RAT, tr|A0A0G2JT62|A0A0G2JT62_RAT, tr|A0A8I5ZVM7|A0A8I5ZVM7_RAT, tr|A0A8I6A1V1|A0A8I6A1V1_RAT, tr|A0A8I6…	1506	6.28386	169499	40.801	-0.385525	5.976	[[0, 28], [842, 921]]	[[28, 842], [921, 1506]]	8	['23-115', '133-225', '235-320', '323-411', '417-512', '515-604', '936-1207', '1232-1498']	['CON', 'CON', 'CON', 'CON', 'CON', 'CON', 'CON', 'CON']	['beta sandwiches', 'beta sandwiches', 'beta sandwiches', 'beta sandwiches', 'beta sandwiches', 'beta sandwiches', 'a/b three-layered sandwiches', 'a/b three-layered sandwiches']	['Immunoglobulin-like beta-sandwich', 'Immunoglobulin-like beta-sandwich', 'Immunoglobulin-like beta-sandwich', 'Immunoglobulin-like beta-sandwich', 'Immunoglobulin-like beta-sandwich', 'Immunoglobulin-like beta-sandwich', 'Flavodoxin-like', 'Flavodoxin-like']	['Immunoglobulin/Fibronectin type III/E set domains/PapD-like', 'Immunoglobulin/Fibronectin type III/E set domains/PapD-like', 'Immunoglobulin/Fibronectin type III/E set domains/PapD-like', 'Immunoglobulin/Fibronectin type III/E set domains/PapD-like', 'Immunoglobulin/Fibronectin type III/E set domains/PapD-like', 'Immunoglobulin/Fibronectin type III/E set domains/PapD-like', '(Phosphotyrosine pr…	['I-set', 'I-set_2', 'I-set', 'fn3', 'fn3', 'fn3', 'Y_phosphatase', 'Y_phosphatase']	2	0	0
A0A8I5ZR41	tr|A0A8I5ZR41|A0A8I5ZR41_RAT	A0A8I5ZR41_RAT	Fech	Ferrochelatase	[]	['tr|A0A8I6GEM4|A0A8I6GEM4_RAT, tr|D3ZBM3|D3ZBM3_RAT']	417	9.02636	47209.9	53.5158	-0.392566	15.108	[[0, 63]]	[[63, 417]]	2	['59-221', '247-365']	['CON', 'CON']	['a/b three-layered sandwiches', 'a/b three-layered sandwiches']	['Flavodoxin-like', 'Flavodoxin-like']	['Chelatase-like', 'Chelatase-like']	['Ferrochelatase', 'Ferrochelatase']	1	0	0
A0A8I5ZSS0	tr|A0A8I5ZSS0|A0A8I5ZSS0_RAT	A0A8I5ZSS0_RAT	Xrcc6	X-ray repair cross complementing 6	[]	['tr|A0A8I5ZXI9|A0A8I5ZXI9_RAT, tr|E9PT85|E9PT85_RAT, tr|F7EV16|F7EV16_RAT']	615	8.92425	69662.6	42.6647	-0.398699	13.659	[[0, 50], [178, 192], [541, 562]]	[[50, 178], [192, 541], [562, 615]]	3	['70-241', '263-442', '578-613']	['CON', 'CON', 'CON']	['a/b three-layered sandwiches', 'beta barrels', 'alpha arrays']	['HAD domain-like', 'SPOC domain-like', 'LEM/SAP HeH motif-like']	['vWA-like', 'Ku70/80 subunit middle domain', 'LEM/SAP HeH motif']	['Ku_N', 'Ku', 'SAP']	1	0	0
A0A8I5ZTN5	tr|A0A8I5ZTN5|A0A8I5ZTN5_RAT	A0A8I5ZTN5_RAT	Adsl	Adenylosuccinate lyase	[]	['tr|A0A8I5Y1I4|A0A8I5Y1I4_RAT, tr|A0A8I6GJ79|A0A8I6GJ79_RAT', 'tr|A0A8I5Y1I4|A0A8I5Y1I4_RAT, tr|A0A8I6GJ79|A0A8I6GJ79_RAT, tr|D3ZW08|D3ZW08_RAT', 'tr|A0A8I5Y1I4|A0A8I5Y1I4_RAT, tr|A0A8I6GJ79|A0A8I6GJ79_RAT, tr|D3ZW08|D3ZW08_RAT', 'tr|A0A8I5Y1I4|A0A8I5Y1I4_RAT, tr|A0A8I6AM95|A0A8I6AM95_RAT, tr|D3ZW08|D3ZW08_RAT', 'tr|A0A8I6GJ79|A0A8I6GJ79_RAT, tr|D3ZW08|D3ZW08_RAT', 'tr|A0A8I5Y1I4|A0A8I5Y1I4_RAT,…	484	6.68298	54851.6	55.5112	-0.215289	2.479	[]	[[0, 484]]	3	['16-92', '111-362', '353-389,432-472']	['CON', 'CON', 'NC']	['alpha arrays', 'alpha arrays', 'alpha arrays']	['L-aspartase N-terminal domain-like', 'L-aspartase middle domain-like', 'L-aspartase C-terminal domain-like']	['L-aspartase N-terminal domain-like', 'L-aspartase middle domain-like', 'L-aspartase C-terminal domain-like']	['Adenylsuccinate_lyase_2', 'Lyase_1_C', 'ADSL_C_1']	22	0	0
A0A8I5ZV34	tr|A0A8I5ZV34|A0A8I5ZV34_RAT	A0A8I5ZV34_RAT	Suclg2	Succinate--CoA ligase [GDP-forming] subunit beta, mitochondrial	[]	['tr|A0A8I6AHY6|A0A8I6AHY6_RAT, tr|A0A8I6AIH6|A0A8I6AIH6_RAT, tr|F1LPV8|F1LPV8_RAT']	401	6.96951	43567.7	39.1569	-0.101496	11.471	[[0, 46]]	[[46, 401]]	2	['41-266', '286-398']	['CON', 'CON']	['a+b complex topology', 'a/b three-layered sandwiches']	['Protein kinase/SAICAR synthase/ATP-grasp', 'Flavodoxin-like']	['ATP-grasp', 'Succinyl-CoA synthetase domains']	['ATP-grasp_2', 'Citrate_bind']	1	0	0
A0A8I5ZV49	tr|A0A8I5ZV49|A0A8I5ZV49_RAT	A0A8I5ZV49_RAT	Flna	Filamin A	[]	['tr|A0A8I5Y6H8|A0A8I5Y6H8_RAT, tr|A0A8I5Y7V6|A0A8I5Y7V6_RAT, tr|A6KRS3|A6KRS3_RAT', 'tr|A0A8I5Y6H8|A0A8I5Y6H8_RAT, tr|A0A8I5Y7V6|A0A8I5Y7V6_RAT, tr|A6KRS3|A6KRS3_RAT', 'tr|A0A8I5Y7V6|A0A8I5Y7V6_RAT, tr|A6KRS3|A6KRS3_RAT', 'tr|A0A8I5Y6H8|A0A8I5Y6H8_RAT, tr|A0A8I5Y7V6|A0A8I5Y7V6_RAT, tr|A6KRS3|A6KRS3_RAT', 'tr|A0A8I5Y6H8|A0A8I5Y6H8_RAT, tr|A0A8I5Y7V6|A0A8I5Y7V6_RAT, tr|A6KRS3|A6KRS3_RAT', 'tr|A0A8…	2647	5.6929	281212	37.53	-0.322289	2.758	[[0, 45], [2138, 2155]]	[[45, 2138], [2155, 2647]]	26	['45-150', '169-266', '280-375', '380-475', '479-571', '577-664', '672-764', '769-867', '871-966', '971-1060', '1067-1154', '1159-1250', '1254-1350', '1353-1443', '1447-1539', '1544-1635', '1653-1739', '1800-1861', '1867-1953', '1962-2039', '2046-2135', '2156-2231', '2238-2326', '2341-2421', '2428-2517', '2556-2646']	['CON', 'CON', 'CON', 'CON', 'CON', 'CON', 'CON', 'CON', 'CON', 'CON', 'CON', 'CON', 'CON', 'CON', 'CON', 'CON', 'CON', 'CON', 'CON', 'CON', 'CON', 'CON', 'CON', 'CON', 'CON', 'CON']	['alpha bundles', 'alpha bundles', 'beta sandwiches', 'beta sandwiches', 'beta sandwiches', 'beta sandwiches', 'beta sandwiches', 'beta sandwiches', 'beta sandwiches', 'beta sandwiches', 'beta sandwiches', 'beta sandwiches', 'beta sandwiches', 'beta sandwiches', 'beta sandwiches', 'beta sandwiches', 'beta sandwiches', 'beta sandwiches', 'beta sandwiches', 'beta sandwiches', 'beta sandwiches', 'be…	['CH domain-like', 'CH domain-like', 'Immunoglobulin-like beta-sandwich', 'Immunoglobulin-like beta-sandwich', 'Immunoglobulin-like beta-sandwich', 'Immunoglobulin-like beta-sandwich', 'Immunoglobulin-like beta-sandwich', 'Immunoglobulin-like beta-sandwich', 'Immunoglobulin-like beta-sandwich', 'Immunoglobulin-like beta-sandwich', 'Immunoglobulin-like beta-sandwich', 'Immunoglobulin-like beta-san…	['Calponin-homology domain-like', 'Calponin-homology domain-like', 'Immunoglobulin/Fibronectin type III/E set domains/PapD-like', 'Immunoglobulin/Fibronectin type III/E set domains/PapD-like', 'Immunoglobulin/Fibronectin type III/E set domains/PapD-like', 'Immunoglobulin/Fibronectin type III/E set domains/PapD-like', 'Immunoglobulin/Fibronectin type III/E set domains/PapD-like', 'Immunoglobulin/F…	['CH', 'CH', 'Filamin', 'Filamin', 'Filamin', 'Filamin', 'Filamin', 'Filamin', 'Filamin', 'Filamin', 'Filamin', 'Filamin', 'Filamin', 'Filamin', 'Filamin', 'Filamin', 'Filamin', 'Filamin', 'Filamin', 'Filamin', 'Filamin', 'Filamin', 'Filamin', 'Filamin', 'Filamin', 'Filamin']	10	0	0
A0A8I5ZY10	tr|A0A8I5ZY10|A0A8I5ZY10_RAT	A0A8I5ZY10_RAT	Chmp2a	Charged multivesicular body protein 2a	[]	['tr|A6KQL1|A6KQL1_RAT', 'tr|A6KQL1|A6KQL1_RAT']	247	6.67673	27968	43.5279	-0.574899	39.676	[[101, 247]]	[[0, 101]]	1	['18-117']	['CON']	['alpha bundles']	['Charged multivesicular body protein 3 (CHMP3)-related']	['Charged multivesicular body protein 3 (CHMP3)-related']	['Snf7']	2	0	0
A0A8I5ZYN7	tr|A0A8I5ZYN7|A0A8I5ZYN7_RAT	A0A8I5ZYN7_RAT	Myo6	Unconventional myosin-VI	[]	['tr|A0A8I5Y7N7|A0A8I5Y7N7_RAT, tr|A0A8I5ZWC2|A0A8I5ZWC2_RAT, tr|A0A8I6ACM8|A0A8I6ACM8_RAT, tr|A0A8I6AEW8|A0A8I6AEW8_RAT, tr|D4A5I9|D4A5I9_RAT', 'tr|A0A8I5Y7N7|A0A8I5Y7N7_RAT, tr|A0A8I5ZWC2|A0A8I5ZWC2_RAT, tr|A0A8I6ACM8|A0A8I6ACM8_RAT, tr|A0A8I6AEW8|A0A8I6AEW8_RAT, tr|D4A5I9|D4A5I9_RAT', 'tr|A0A8I5Y7N7|A0A8I5Y7N7_RAT, tr|A0A8I5ZWC2|A0A8I5ZWC2_RAT, tr|A0A8I6ACM8|A0A8I6ACM8_RAT, tr|A0A8I6AEW8|A0A8I…	1285	8.64233	148396	47.8451	-0.647704	15.953	[[921, 1078], [1115, 1165]]	[[0, 921], [1078, 1115], [1165, 1285]]	4	['5-49', '87-762', '773-912', '1167-1262']	['CON', 'CON', 'CON', 'CON']	['beta barrels', 'a/b three-layered sandwiches', 'alpha bundles', 'a+b complex topology']	['SH3', 'P-loop domains-like', 'Myosin VI lever arm', 'Myosin VI cargo binding domain']	['SH3', 'P-loop containing nucleoside triphosphate hydrolases', 'Myosin VI lever arm', 'Myosin VI cargo binding domain']	['Myosin_N_2', 'Myosin_head_1', 'KOG0163', 'Myosin-VI_CBD']	6	0	0
A0A8I6A1E0	tr|A0A8I6A1E0|A0A8I6A1E0_RAT	A0A8I6A1E0_RAT	Usp8	ubiquitinyl hydrolase 1	[]	['tr|D3ZN39|D3ZN39_RAT', 'tr|D3ZN39|D3ZN39_RAT', 'tr|D3ZN39|D3ZN39_RAT']	1026	8.74399	116379	59.6004	-0.809844	48.928	[[0, 32], [129, 183], [312, 726]]	[[32, 129], [183, 312], [726, 1026]]	2	['16-139', '739-850,881-1021']	['CON', 'NC']	['alpha bundles', 'a+b complex topology']	['Spectrin repeat-like', 'Cysteine proteinases-like']	['USP8 N-terminal domain-like', 'Cysteine proteinases']	['USP8_dimer', 'UCH']	3	0	0
A0A8I6A2S5	tr|A0A8I6A2S5|A0A8I6A2S5_RAT	A0A8I6A2S5_RAT	Hspg2	Heparan sulfate proteoglycan 2	[]	['tr|A0A8I6ASH2|A0A8I6ASH2_RAT, tr|F1LTJ5|F1LTJ5_RAT', 'tr|A0A8I6ASH2|A0A8I6ASH2_RAT, tr|F1LTJ5|F1LTJ5_RAT', 'tr|A0A8I6ASH2|A0A8I6ASH2_RAT, tr|F1LTJ5|F1LTJ5_RAT', 'tr|A0A8I6ASH2|A0A8I6ASH2_RAT, tr|F1LTJ5|F1LTJ5_RAT']	4402	6.0453	471481	46.7899	-0.313358	19.9	[[0, 77], [184, 341], [401, 445], [663, 677], [809, 893], [959, 1151], [1208, 1295], [1522, 1547], [1686, 1746], [1907, 1921], [2146, 2213], [2249, 2271], [2440, 2458], [2540, 2565], [2631, 2657], [2726, 2757], [3397, 3419], [4033, 4070], [4372, 4402]]	[[77, 184], [341, 401], [445, 663], [677, 809], [893, 959], [1151, 1208], [1295, 1522], [1547, 1686], [1746, 1907], [1921, 2146], [2213, 2249], [2271, 2440], [2458, 2540], [2565, 2631], [2657, 2726], [2757, 3397], [3419, 4033], [4070, 4372]]	39	['215-252', '300-336', '340-376', '383-420', '421-503', '597-730', '780-820', '895-937', '971-1126', '1175-1218', '1291-1338', '1402-1530', '1579-1616', '1695-1778', '1791-1872', '1886-1965', '1976-2057', '2072-2149', '2171-2237', '2265-2403', '2365-2427', '2458-2536', '2557-2633', '2652-2729', '2743-2910', '2944-3022', '3035-3121', '3134-3214', '3229-3307', '3316-3394', '3412-3496', '3508-3584',…	['CON', 'CON', 'CON', 'CON', 'CON', 'CON', 'CON', 'CON', 'CON', 'CON', 'CON', 'CON', 'CON', 'CON', 'CON', 'CON', 'CON', 'CON', 'CON', 'CON', 'CON', 'CON', 'CON', 'CON', 'CON', 'CON', 'CON', 'CON', 'CON', 'CON', 'CON', 'CON', 'CON', 'CON', 'CON', 'CON', 'CON', 'CON', 'CON']	['few secondary structure elements', 'few secondary structure elements', 'few secondary structure elements', 'few secondary structure elements', 'beta sandwiches', 'beta sandwiches', 'few secondary structure elements', 'few secondary structure elements', 'beta sandwiches', 'few secondary structure elements', 'few secondary structure elements', 'beta sandwiches', 'few secondary structure elements'…	['EGF-like', 'EGF-like', 'EGF-like', 'EGF-like', 'Immunoglobulin-like beta-sandwich', 'jelly-roll', 'EGF-like', 'EGF-like', 'jelly-roll', 'EGF-like', 'EGF-like', 'jelly-roll', 'EGF-like', 'Immunoglobulin-like beta-sandwich', 'Immunoglobulin-like beta-sandwich', 'Immunoglobulin-like beta-sandwich', 'Immunoglobulin-like beta-sandwich', 'Immunoglobulin-like beta-sandwich', 'Immunoglobulin-like beta-…	['LDL receptor-like module', 'LDL receptor-like module', 'LDL receptor-like module', 'LDL receptor-like module', 'Immunoglobulin/Fibronectin type III/E set domains/PapD-like', 'Galactose-binding domain-like', 'EGF/Laminin', 'EGF/Laminin', 'Galactose-binding domain-like', 'EGF/Laminin', 'EGF/Laminin', 'Galactose-binding domain-like', 'EGF/Laminin', 'Immunoglobulin/Fibronectin type III/E set domain…	['Ldl_recept_a', 'Ldl_recept_a', 'Ldl_recept_a', 'Ldl_recept_a', 'I-set', 'Laminin_B', 'Laminin_EGF_2', 'Laminin_EGF', 'Laminin_B', 'Laminin_EGF_1', 'Laminin_EGF', 'Laminin_B', 'Laminin_EGF_2', 'I-set_2', 'I-set_2', 'I-set_2', 'I-set_2', 'I-set_2', 'I-set_4', 'I-set_8', 'I-set_5', 'I-set_2', 'I-set_2', 'I-set_2', 'I-set_8', 'I-set_4', 'I-set', 'I-set', 'I-set_2', 'I-set_2', 'I-set', 'I-set_2', 'I…	4	0	0
A0A8I6A2U2	tr|A0A8I6A2U2|A0A8I6A2U2_RAT	A0A8I6A2U2_RAT	Ercc1	ERCC excision repair 1, endonuclease non-catalytic subunit	[]	['tr|D3ZAQ9|D3ZAQ9_RAT']	245	7.65515	26884.3	46.9963	-0.388571	44.082	[[0, 109]]	[[109, 245]]	1	['100-213']	['CON']	['a/b three-layered sandwiches']	['Restriction endonuclease-like']	['Restriction endonuclease-like']	['Rad10']	1	0	0
A0A8I6A3V5	tr|A0A8I6A3V5|A0A8I6A3V5_RAT	A0A8I6A3V5_RAT	Samhd1	Deoxynucleoside triphosphate triphosphohydrolase SAMHD1	[]	['tr|A0A8I6ACW3|A0A8I6ACW3_RAT, tr|D3Z898|D3Z898_RAT, tr|D4A2W9|D4A2W9_RAT']	619	7.85678	71317.8	46.4583	-0.553958	10.339	[[0, 44], [599, 619]]	[[44, 599]]	2	['44-107', '128-328,361-379,491-529']	['CON', 'NC']	['alpha arrays', 'alpha complex topology']	['HhH/H2TH', 'PDEase-like']	['SAM domain-like', 'HD-domain/PDEase-like']	['SAM_1', 'HD']	1	0	0
A0A8I6A4J2	tr|A0A8I6A4J2|A0A8I6A4J2_RAT	A0A8I6A4J2_RAT	Ap2a1	AP-2 complex subunit alpha	[]	['tr|A0A8I5ZVC3|A0A8I5ZVC3_RAT, tr|A0A8I6A5N8|A0A8I6A5N8_RAT, tr|D3ZUY8|D3ZUY8_RAT', 'tr|A0A8I5ZVC3|A0A8I5ZVC3_RAT, tr|A0A8I6A5N8|A0A8I6A5N8_RAT, tr|D3ZUY8|D3ZUY8_RAT', 'tr|A0A8I5ZVC3|A0A8I5ZVC3_RAT, tr|A0A8I6A5N8|A0A8I6A5N8_RAT, tr|D3ZUY8|D3ZUY8_RAT', 'tr|A0A8I5ZVC3|A0A8I5ZVC3_RAT, tr|A0A8I6A5N8|A0A8I6A5N8_RAT, tr|D3ZUY8|D3ZUY8_RAT', 'tr|A0A8I5ZVC3|A0A8I5ZVC3_RAT, tr|A0A8I6A5N8|A0A8I6A5N8_RAT, t…	1017	8.03606	111827	48.1642	-0.0795477	18.781	[[0, 60], [642, 772]]	[[60, 642], [772, 1017]]	3	['70-642', '784-902', '905-1015']	['CON', 'CON', 'CON']	['alpha superhelices', 'beta sandwiches', 'a+b two layers']	['Repetitive alpha hairpins', 'Immunoglobulin-like beta-sandwich', 'TBP-like']	['ARM repeat', 'Immunoglobulin/Fibronectin type III/E set domains/PapD-like', 'Subdomain of clathrin and coatomer appendage domain']	['Adaptin_N', 'Alpha_adaptinC2', 'Alpha_adaptin_C']	40	0	0
A0A8I6A4L5	tr|A0A8I6A4L5|A0A8I6A4L5_RAT	A0A8I6A4L5_RAT	Nedd4l	HECT-type E3 ubiquitin transferase	[]	['tr|A0A0G2JUY1|A0A0G2JUY1_RAT, tr|A0A8I6A6J7|A0A8I6A6J7_RAT, tr|A0A8I6AIV5|A0A8I6AIV5_RAT, tr|A0A8I6GKS9|A0A8I6GKS9_RAT, tr|A0A8I6GL04|A0A8I6GL04_RAT, tr|A0A8I6GLU0|A0A8I6GLU0_RAT, tr|D7NIW0|D7NIW0_RAT, tr|F1LRN8|F1LRN8_RAT', 'tr|A0A0G2JUY1|A0A0G2JUY1_RAT, tr|A0A8I6A6J7|A0A8I6A6J7_RAT, tr|A0A8I6AIV5|A0A8I6AIV5_RAT, tr|A0A8I6GKS9|A0A8I6GKS9_RAT, tr|A0A8I6GL04|A0A8I6GL04_RAT, tr|A0A8I6GLU0|A0A8I6G…	976	5.60384	112199	54.9053	-0.722029	38.832	[[0, 17], [139, 503]]	[[17, 139], [503, 976]]	6	['21-151', '193-226', '386-418', '498-531', '548-584', '596-968']	['CON', 'CON', 'CON', 'CON', 'CON', 'CON']	['beta sandwiches', 'beta meanders', 'beta meanders', 'beta meanders', 'beta meanders', 'a+b complex topology']	['Immunoglobulin-like beta-sandwich', 'WW domain-like', 'WW domain-like', 'WW domain-like', 'WW domain-like', 'Hect, E3 ligase catalytic domain']	['C2 domain', 'WW domain', 'WW domain', 'WW domain', 'WW domain', 'Hect, E3 ligase catalytic domain']	['C2_1', 'WW', 'WW', 'WW', 'WW', 'HECT']	13	0	0
A0A8I6A5J5	tr|A0A8I6A5J5|A0A8I6A5J5_RAT	A0A8I6A5J5_RAT	Mylk	Myosin light chain kinase, smooth muscle	[]	['tr|A0A8I6AQ53|A0A8I6AQ53_RAT, tr|D3ZFU9|D3ZFU9_RAT', 'tr|A0A0G2K0Q7|A0A0G2K0Q7_RAT, tr|A0A8I6AQ53|A0A8I6AQ53_RAT, tr|D3ZFU9|D3ZFU9_RAT']	1942	5.60565	212701	43.9257	-0.556076	38.054	[[0, 45], [249, 418], [781, 1126], [1206, 1265], [1431, 1477], [1761, 1818], [1923, 1942]]	[[45, 249], [418, 781], [1126, 1206], [1265, 1431], [1477, 1761], [1818, 1923]]	11	['44-135', '166-256', '408-499', '508-595', '618-708', '714-780', '1122-1211', '1261-1351', '1356-1445', '1488-1739', '1833-1923']	['CON', 'CON', 'CON', 'CON', 'CON', 'CON', 'CON', 'CON', 'CON', 'CON', 'CON']	['beta sandwiches', 'beta sandwiches', 'beta sandwiches', 'beta sandwiches', 'beta sandwiches', 'beta sandwiches', 'beta sandwiches', 'beta sandwiches', 'beta sandwiches', 'a+b complex topology', 'beta sandwiches']	['Immunoglobulin-like beta-sandwich', 'Immunoglobulin-like beta-sandwich', 'Immunoglobulin-like beta-sandwich', 'Immunoglobulin-like beta-sandwich', 'Immunoglobulin-like beta-sandwich', 'Immunoglobulin-like beta-sandwich', 'Immunoglobulin-like beta-sandwich', 'Immunoglobulin-like beta-sandwich', 'Immunoglobulin-like beta-sandwich', 'Protein kinase/SAICAR synthase/ATP-grasp', 'Immunoglobulin-like …	['Immunoglobulin/Fibronectin type III/E set domains/PapD-like', 'Immunoglobulin/Fibronectin type III/E set domains/PapD-like', 'Immunoglobulin/Fibronectin type III/E set domains/PapD-like', 'Immunoglobulin/Fibronectin type III/E set domains/PapD-like', 'Immunoglobulin/Fibronectin type III/E set domains/PapD-like', 'Immunoglobulin/Fibronectin type III/E set domains/PapD-like', 'Immunoglobulin/Fibr…	['I-set_1', 'I-set', 'I-set_1', 'I-set', 'I-set_1', 'I-set', 'I-set', 'I-set', 'fn3', 'Pkinase_Tyr', 'I-set']	2	0	0
A0A8I6A7Q7	tr|A0A8I6A7Q7|A0A8I6A7Q7_RAT	A0A8I6A7Q7_RAT	Yy1	YY1 transcription factor	[]	['tr|Q8CHJ4|Q8CHJ4_RAT']	403	5.60736	43602	47.5836	-0.703226	71.216	[[0, 287]]	[[287, 403]]	3	['291-317', '320-352', '344-381']	['CON', 'CON', 'CON']	['few secondary structure elements', 'few secondary structure elements', 'few secondary structure elements']	['beta-beta-alpha zinc fingers', 'beta-beta-alpha zinc fingers', 'beta-beta-alpha zinc fingers']	['beta-beta-alpha zinc fingers', 'beta-beta-alpha zinc fingers', 'beta-beta-alpha zinc fingers']	['zf-C2H2_18', 'zf-C2H2_15', 'zf-C2H2_15']	1	0	0
A0A8I6AAZ0	tr|A0A8I6AAZ0|A0A8I6AAZ0_RAT	A0A8I6AAZ0_RAT	Ruvbl2	RuvB-like helicase	[]	['tr|A0A8I5ZNN3|A0A8I5ZNN3_RAT, tr|G3V8T5|G3V8T5_RAT', 'tr|A0A8I5ZNN3|A0A8I5ZNN3_RAT, tr|G3V8T5|G3V8T5_RAT', 'tr|A0A8I5ZNN3|A0A8I5ZNN3_RAT, tr|G3V8T5|G3V8T5_RAT', 'tr|A0A8I5ZNN3|A0A8I5ZNN3_RAT, tr|G3V8T5|G3V8T5_RAT', 'tr|A0A8I5ZNN3|A0A8I5ZNN3_RAT, tr|G3V8T5|G3V8T5_RAT', 'tr|A0A8I5ZNN3|A0A8I5ZNN3_RAT, tr|G3V8T5|G3V8T5_RAT', 'tr|G3V8T5|G3V8T5_RAT', 'tr|A0A8I5ZNN3|A0A8I5ZNN3_RAT, tr|G3V8T5|G3V8T5_RA…	476	6.05298	52402.3	43.7685	-0.318487	11.765	[[0, 33], [453, 476]]	[[33, 453]]	4	['44-194', '229-356', '361-439', '433-451']	['CON', 'CON', 'CON', 'CON']	['a/b three-layered sandwiches', 'a/b three-layered sandwiches', 'alpha arrays', 'alpha arrays']	['P-loop domains-like', 'P-loop domains-like', 'Histone-like', 'Histone-like']	['P-loop containing nucleoside triphosphate hydrolases', 'P-loop containing nucleoside triphosphate hydrolases', 'AAA+ ATPase lid domain', 'AAA+ ATPase lid domain']	['TIP49_1st', 'TIP49_1st', 'TIP49_3rd_1', 'KOG2680_like']	8	0	0
A0A8I6AB19	tr|A0A8I6AB19|A0A8I6AB19_RAT	A0A8I6AB19_RAT	Pin1	Peptidyl-prolyl cis-trans isomerase	[]	['tr|A0A8I6AJH7|A0A8I6AJH7_RAT, tr|F7EW79|F7EW79_RAT', 'tr|A0A8I6AJH7|A0A8I6AJH7_RAT, tr|F7EW79|F7EW79_RAT', 'tr|A0A8I6AJH7|A0A8I6AJH7_RAT, tr|A0A8I6GJ67|A0A8I6GJ67_RAT, tr|F7EW79|F7EW79_RAT', 'tr|A0A8I6AJH7|A0A8I6AJH7_RAT, tr|A0A8I6GJ67|A0A8I6GJ67_RAT, tr|F7EW79|F7EW79_RAT', 'tr|A0A8I6AJH7|A0A8I6AJH7_RAT, tr|F7EW79|F7EW79_RAT', 'tr|A0A8I6AJH7|A0A8I6AJH7_RAT, tr|F7EW79|F7EW79_RAT', 'tr|A0A8I6AJH7…	156	9.19965	17229	56.9481	-0.642308	21.154	[[0, 52]]	[[52, 156]]	2	['11-30', '45-155']	['CON', 'CON']	['beta meanders', 'a+b two layers']	['WW domain-like', 'FKBP-like']	['WW domain', 'FKBP-like']	['WW', 'Rotamase_3']	8	0	0
A0A8I6ABZ7	tr|A0A8I6ABZ7|A0A8I6ABZ7_RAT	A0A8I6ABZ7_RAT	Dhx9	RNA helicase	[]	['tr|D4A9D6|D4A9D6_RAT', 'tr|D4A9D6|D4A9D6_RAT', 'tr|D4A9D6|D4A9D6_RAT', 'tr|D4A9D6|D4A9D6_RAT', 'tr|D4A9D6|D4A9D6_RAT', 'tr|D4A9D6|D4A9D6_RAT', 'tr|D4A9D6|D4A9D6_RAT', 'tr|D4A9D6|D4A9D6_RAT', 'tr|D4A9D6|D4A9D6_RAT', 'tr|D4A9D6|D4A9D6_RAT', 'tr|D4A9D6|D4A9D6_RAT', 'tr|D4A9D6|D4A9D6_RAT', 'tr|D4A9D6|D4A9D6_RAT', 'tr|D4A9D6|D4A9D6_RAT', 'tr|D4A9D6|D4A9D6_RAT']	1392	6.45972	150231	44.8981	-0.336351	26.58	[[78, 170], [588, 619], [1144, 1392]]	[[0, 78], [170, 588], [619, 1144]]	8	['3-68', '183-254', '375-569', '695-774', '794-861', '864-973', '991-1076', '1067-1139']	['CON', 'CON', 'CON', 'CON', 'CON', 'CON', 'CON', 'CON']	['a+b two layers', 'a+b two layers', 'a/b three-layered sandwiches', 'a/b three-layered sandwiches', 'alpha arrays', 'alpha arrays', 'beta barrels', 'a+b two layers']	['dsRBD-like', 'dsRBD-like', 'P-loop domains-like', 'P-loop domains-like', 'HTH', 'Sec63 N-terminal subdomain-like', 'OB-fold', 'C-terminal domain in RNA helicases']	['dsRNA-binding domain-like', 'dsRNA-binding domain-like', 'P-loop containing nucleoside triphosphate hydrolases', 'P-loop containing nucleoside triphosphate hydrolases', 'winged', 'Sec63 N-terminal subdomain-like', 'Nucleic acid-binding proteins', 'C-terminal domain in RNA helicases']	['dsrm', 'dsrm', 'DEAD_3', 'Helicase_C_7', 'HA2_N', 'HA2_C', 'OB_NTP_bind', 'KOG0921']	14	0	0
A0A8I6ACF8	tr|A0A8I6ACF8|A0A8I6ACF8_RAT	A0A8I6ACF8_RAT	Chd4	DNA helicase	['Chd5']	['tr|E9PU01|E9PU01_RAT', 'tr|E9PU01|E9PU01_RAT', 'tr|E9PU01|E9PU01_RAT', 'tr|E9PU01|E9PU01_RAT', 'sp|D3ZD32|CHD5_RAT, tr|A0A0H2UHP5|A0A0H2UHP5_RAT, tr|A0A8I6A2F7|A0A8I6A2F7_RAT, tr|A0A8I6A737|A0A8I6A737_RAT, tr|D3ZR50|D3ZR50_RAT, tr|E9PU01|E9PU01_RAT']	1899	5.64158	215386	52.7432	-0.810269	39.6	[[0, 154], [207, 358], [412, 440], [503, 530], [569, 596], [678, 693], [1205, 1396], [1508, 1661], [1880, 1899]]	[[154, 207], [358, 412], [440, 503], [530, 569], [596, 678], [693, 1205], [1396, 1508], [1661, 1880]]	8	['142-209', '374-407', '452-486', '494-570', '615-660', '716-955', '962-1184', '1699-1754']	['CON', 'CON', 'CON', 'CON', 'CON', 'CON', 'CON', 'CON']	['alpha arrays', 'few secondary structure elements', 'few secondary structure elements', 'beta barrels', 'beta barrels', 'a/b three-layered sandwiches', 'a/b three-layered sandwiches', 'alpha arrays']	['HMG-box', 'RING/U-box-like', 'RING/U-box-like', 'SH3', 'SH3', 'P-loop domains-like', 'P-loop domains-like', 'HTH']	['HMG-box', 'FYVE/PHD zinc finger', 'FYVE/PHD zinc finger', 'Chromo domain-like', 'Chromo domain-like', 'P-loop containing nucleoside triphosphate hydrolases', 'P-loop containing nucleoside triphosphate hydrolases', 'tri-helical']	['CHDNT', 'PHD_1', 'PHD_1', 'Chromo', 'Chromo', 'SNF2_N', 'Helicase_C', 'SLIDE_1']	5	0	0
A0A8I6ADL5	tr|A0A8I6ADL5|A0A8I6ADL5_RAT	A0A8I6ADL5_RAT	Braf	non-specific serine/threonine protein kinase	[]	['tr|A0A8I6AFV6|A0A8I6AFV6_RAT, tr|A0A8I6ATH0|A0A8I6ATH0_RAT, tr|F1M9C3|F1M9C3_RAT', 'tr|A0A8I6AFV6|A0A8I6AFV6_RAT, tr|A0A8I6ATH0|A0A8I6ATH0_RAT, tr|F1M9C3|F1M9C3_RAT', 'tr|A0A8I6AFV6|A0A8I6AFV6_RAT, tr|A0A8I6ATH0|A0A8I6ATH0_RAT', 'tr|A0A8I6AFV6|A0A8I6AFV6_RAT, tr|A0A8I6ATH0|A0A8I6ATH0_RAT, tr|F1M9C3|F1M9C3_RAT', 'tr|A0A8I6AFV6|A0A8I6AFV6_RAT, tr|A0A8I6ATH0|A0A8I6ATH0_RAT']	785	7.26962	85837.2	54.829	-0.372611	35.669	[[0, 62], [116, 175], [314, 472]]	[[62, 116], [175, 314], [472, 785]]	3	['170-243', '249-297', '468-733']	['CON', 'CON', 'CON']	['a+b two layers', 'few secondary structure elements', 'a+b complex topology']	['beta-Grasp', 'RING/U-box-like', 'Protein kinase/SAICAR synthase/ATP-grasp']	['Ubiquitin-like', 'Cysteine-rich domain', 'Protein kinase']	['RBD', 'C1_1', 'Pkinase_Tyr']	5	0	0
A0A8I6AF61	tr|A0A8I6AF61|A0A8I6AF61_RAT	A0A8I6AF61_RAT	Dusp3	Dual specificity protein phosphatase	['Dusp13a, Dusp26']	['tr|G3V9L3|G3V9L3_RAT', 'tr|A0A0G2K3I9|A0A0G2K3I9_RAT, tr|G3V9L3|G3V9L3_RAT', 'tr|G3V9L3|G3V9L3_RAT', 'tr|A0A0G2K3I9|A0A0G2K3I9_RAT, tr|G3V9L3|G3V9L3_RAT', 'tr|A0A0G2K3I9|A0A0G2K3I9_RAT, tr|G3V9L3|G3V9L3_RAT', 'tr|A0A0G2K3I9|A0A0G2K3I9_RAT, tr|G3V9L3|G3V9L3_RAT', 'tr|A0A0G2K3I9|A0A0G2K3I9_RAT, tr|G3V9L3|G3V9L3_RAT', 'tr|G3V9L3|G3V9L3_RAT', 'tr|G3V9L3|G3V9L3_RAT', 'tr|A0A0G2K3I9|A0A0G2K3I9_RAT, t…	212	5.33158	23287.1	36.1128	-0.229245	1.415	[]	[[0, 212]]	1	['56-202']	['CON']	['alpha arrays']	['DnaD domain']	['DnaD domain']	['DSPc']	13	0	0
A0A8I6AFF7	tr|A0A8I6AFF7|A0A8I6AFF7_RAT	A0A8I6AFF7_RAT	Cbl	E3 ubiquitin-protein ligase CBL	['Cblb']	['sp|Q8K4S7|CBLB_RAT, tr|A0A0G2K8K2|A0A0G2K8K2_RAT, tr|A0A0U1ZFN5|A0A0U1ZFN5_RAT, tr|A0A8I5ZWU2|A0A8I5ZWU2_RAT, tr|A0A8I6G3R2|A0A8I6G3R2_RAT, tr|A0A8I6G861|A0A8I6G861_RAT, tr|D3ZV15|D3ZV15_RAT, tr|G3V689|G3V689_RAT']	825	6.00535	90887.8	57.2407	-0.551273	53.212	[[0, 45], [431, 825]]	[[45, 431]]	4	['51-176', '180-261', '263-341', '367-430']	['CON', 'CON', 'CON', 'CON']	['alpha bundles', 'alpha arrays', 'a+b two layers', 'few secondary structure elements']	['N-cbl like', 'EF-hand', 'SH2', 'RING/U-box-like']	['N-terminal domain of cbl (N-cbl)', 'EF-hand', 'SH2', 'RING/U-box']	['Cbl_N', 'Cbl_N2', 'Cbl_N3', 'zf-C3HC4_3']	1	0	0
A0A8I6AI37	tr|A0A8I6AI37|A0A8I6AI37_RAT	A0A8I6AI37_RAT	Snrpd3	Small nuclear ribonucleoprotein Sm D3	['Snrpd3l1', 'Snrpd3l1', 'Snrpd3l1']	['tr|A0A8I5ZKE3|A0A8I5ZKE3_RAT, tr|A0A8I6A3D9|A0A8I6A3D9_RAT, tr|A0A8I6AKJ4|A0A8I6AKJ4_RAT, tr|M0R907|M0R907_RAT', 'tr|A0A8I6A3D9|A0A8I6A3D9_RAT, tr|A0A8I6AKJ4|A0A8I6AKJ4_RAT, tr|M0R907|M0R907_RAT', 'tr|A0A8I6A3D9|A0A8I6A3D9_RAT, tr|A0A8I6AKJ4|A0A8I6AKJ4_RAT, tr|M0R907|M0R907_RAT', 'tr|A0A8I5ZKE3|A0A8I5ZKE3_RAT, tr|A0A8I6AKJ4|A0A8I6AKJ4_RAT, tr|M0R907|M0R907_RAT', 'tr|A0A8I5ZKE3|A0A8I5ZKE3_RAT, t…	139	9.41466	15279.6	19.5532	-0.243165	0	[]	[[0, 139]]	1	['6-73']	['CON']	['beta barrels']	['SH3']	['SH3']	['LSM']	10	0	0
A0A8I6AI60	tr|A0A8I6AI60|A0A8I6AI60_RAT	A0A8I6AI60_RAT	Htra2	HtrA serine peptidase 2	[]	['tr|A0A8I6AYW8|A0A8I6AYW8_RAT, tr|B0BNB9|B0BNB9_RAT', 'tr|A0A8I6AYW8|A0A8I6AYW8_RAT, tr|B0BNB9|B0BNB9_RAT']	360	10.1317	38617	36.7875	-0.0197222	39.722	[[0, 143]]	[[143, 360]]	2	['155-278', '307-356']	['CON', 'CON']	['beta barrels', 'beta barrels']	['cradle loop barrel', 'PDZ domain']	['FMN-binding split barrel', 'PDZ domain']	['Trypsin_2', 'PDZ_2']	2	0	0
A0A8I6AIY8	tr|A0A8I6AIY8|A0A8I6AIY8_RAT	A0A8I6AIY8_RAT	Tigar	Fructose-2,6-bisphosphatase TIGAR	['Cep192']	['tr|A0A0G2K8S8|A0A0G2K8S8_RAT, tr|A0A8I6A9E3|A0A8I6A9E3_RAT', 'tr|A0A0G2K8S8|A0A0G2K8S8_RAT, tr|A0A8I6A776|A0A8I6A776_RAT, tr|A0A8I6A9E3|A0A8I6A9E3_RAT, tr|D4A3X0|D4A3X0_RAT', 'tr|A0A0G2K8S8|A0A0G2K8S8_RAT, tr|A0A8I6A9E3|A0A8I6A9E3_RAT', 'tr|A0A0G2K8S8|A0A0G2K8S8_RAT, tr|A0A8I6A442|A0A8I6A442_RAT', 'tr|A0A0G2K8S8|A0A0G2K8S8_RAT, tr|A0A8I6A442|A0A8I6A442_RAT']	268	8.09602	29476.6	34.2198	-0.197388	0	[]	[[0, 268]]	1	['6-146,190-250']	['NC']	['a/b three-layered sandwiches']	['Phosphoglycerate mutase-like']	['Phosphoglycerate mutase-like']	['His_Phos_1']	5	0	0
A0A8I6AJ23	tr|A0A8I6AJ23|A0A8I6AJ23_RAT	A0A8I6AJ23_RAT	Gnaq	Guanine nucleotide-binding protein subunit alpha	['Gna11, Gna14', 'Gna11, Gnai1, Gnai2, Gnai3']	['sp|P82471|GNAQ_RAT, tr|D4AE68|D4AE68_RAT', 'sp|P82471|GNAQ_RAT, tr|D4AE68|D4AE68_RAT', 'sp|P82471|GNAQ_RAT, sp|Q9JID2|GNA11_RAT, tr|A0A8I6G6A0|A0A8I6G6A0_RAT, tr|A0A8J8XRQ3|A0A8J8XRQ3_RAT, tr|D4AE68|D4AE68_RAT, tr|G3V6Q6|G3V6Q6_RAT', 'sp|P04897|GNAI2_RAT, sp|P08753|GNAI3_RAT, sp|P10824|GNAI1_RAT, sp|P82471|GNAQ_RAT, sp|Q9JID2|GNA11_RAT, tr|A0A8I5Y7W9|A0A8I5Y7W9_RAT, tr|A0A8I6AKS3|A0A8I6AKS3_RAT…	359	5.48163	42157.6	48.9128	-0.447354	0	[]	[[0, 359]]	2	['44-70,183-294', '67-175']	['NC', 'IS']	['a/b three-layered sandwiches', 'alpha arrays']	['P-loop domains-like', 'Transducin (alpha subunit), insertion domain']	['P-loop containing nucleoside triphosphate hydrolases', 'Transducin (alpha subunit), insertion domain']	['MnmE_helical_2nd', 'G-alpha']	5	0	0
A0A8I6AKF7	tr|A0A8I6AKF7|A0A8I6AKF7_RAT	A0A8I6AKF7_RAT	Vdac1	Non-selective voltage-gated ion channel VDAC1	['ENSRNOG00000069999', 'ENSRNOG00000069396', 'ENSRNOG00000069396, ENSRNOG00000069999', 'ENSRNOG00000069999', 'ENSRNOG00000069999', 'ENSRNOG00000069396, ENSRNOG00000069999']	['sp|Q9Z2L0|VDAC1_RAT, tr|A0A8I5ZUF9|A0A8I5ZUF9_RAT, tr|A0A8I6G9H8|A0A8I6G9H8_RAT, tr|A0A8I6GGP1|A0A8I6GGP1_RAT', 'sp|Q9Z2L0|VDAC1_RAT, tr|A0A8I6G9H8|A0A8I6G9H8_RAT, tr|A0A8I6GGP1|A0A8I6GGP1_RAT', 'sp|Q9Z2L0|VDAC1_RAT, tr|A0A8I6G9H8|A0A8I6G9H8_RAT, tr|A0A8I6GGP1|A0A8I6GGP1_RAT', 'sp|Q9Z2L0|VDAC1_RAT, tr|A0A8I6G9H8|A0A8I6G9H8_RAT, tr|A0A8I6GGP1|A0A8I6GGP1_RAT, tr|A0A8I6GHL9|A0A8I6GHL9_RAT', 'sp|Q9…	302	8.9443	33246	16.297	-0.44106	11.589	[[0, 20], [58, 74]]	[[20, 58], [74, 302]]	1	['24-300']	['CON']	['beta barrels']	['Outer membrane meander beta-barrels']	['Porin']	['Porin_3']	9	0	0
A0A8I6AN81	tr|A0A8I6AN81|A0A8I6AN81_RAT	A0A8I6AN81_RAT	Rig1	RNA helicase	[]	['tr|A0A8I6GKW7|A0A8I6GKW7_RAT, tr|D4ADT5|D4ADT5_RAT', 'tr|A0A8I6GKW7|A0A8I6GKW7_RAT, tr|D4ADT5|D4ADT5_RAT']	881	6.76415	101150	42.9608	-0.423496	6.697	[[165, 203], [862, 881]]	[[0, 165], [203, 862]]	6	['2-53', '55-141', '198-376', '425-557', '564-721', '758-879']	['CON', 'CON', 'CON', 'CON', 'CON', 'CON']	['alpha arrays', 'alpha arrays', 'a/b three-layered sandwiches', 'alpha bundles', 'a/b three-layered sandwiches', 'beta complex topology']	['DEATH domain', 'DEATH domain', 'P-loop domains-like', 'Helical bundle insertion in helicase domains', 'P-loop domains-like', 'ETN0001 domain-like']	['DEATH domain', 'DEATH domain', 'P-loop containing nucleoside triphosphate hydrolases', 'Helical bundle in Hef helicase', 'P-loop containing nucleoside triphosphate hydrolases', 'Mss4-like']	['CARD_2_1', 'CARD_2', 'DEAD_1', 'MDA5_ID', 'Helicase_C_1', 'RIG-I_C-RD']	2	0	0
A0A8I6ANV2	tr|A0A8I6ANV2|A0A8I6ANV2_RAT	A0A8I6ANV2_RAT	Rptor	Regulatory associated protein of MTOR, complex 1	[]	['tr|A0A8I6AHQ2|A0A8I6AHQ2_RAT, tr|D3ZDU2|D3ZDU2_RAT', 'tr|D3ZDU2|D3ZDU2_RAT', 'tr|A0A8I6AHQ2|A0A8I6AHQ2_RAT, tr|D3ZDU2|D3ZDU2_RAT', 'tr|A0A8I6AHQ2|A0A8I6AHQ2_RAT, tr|D3ZDU2|D3ZDU2_RAT', 'tr|A0A8I6AHQ2|A0A8I6AHQ2_RAT, tr|D3ZDU2|D3ZDU2_RAT', 'tr|A0A8I6AHQ2|A0A8I6AHQ2_RAT, tr|D3ZDU2|D3ZDU2_RAT']	1286	6.55697	143773	44.5147	-0.176439	17.341	[[0, 30], [639, 729], [795, 899]]	[[30, 639], [729, 795], [899, 1286]]	4	['78-170,273-418', '514-621', '730-1202', '1174-1282']	['NC', 'CON', 'CON', 'CON']	['a/b three-layered sandwiches', 'alpha superhelices', 'beta duplicates or obligate multimers', 'beta duplicates or obligate multimers']	['Caspase-like', 'Repetitive alpha hairpins', 'beta-propeller-like', 'beta-propeller-like']	['Caspase-like', 'ARM repeat', '7-bladed', '6-bladed']	['Raptor_N', 'HEAT_2', 'KOG1517', 'ANAPC4_WD40_3']	4	0	0
A0A8I6AP49	tr|A0A8I6AP49|A0A8I6AP49_RAT	A0A8I6AP49_RAT	Aldh1a1	Aldehyde dehydrogenase 1A1	['Aldh1a7', 'Aldh1a7']	['sp|P51647|AL1A1_RAT, tr|A0A0H2UHP1|A0A0H2UHP1_RAT', 'sp|P13601|AL1A7_RAT, sp|P51647|AL1A1_RAT, tr|A0A0H2UHP1|A0A0H2UHP1_RAT, tr|A0A8I6ALC9|A0A8I6ALC9_RAT, tr|D3ZCV5|D3ZCV5_RAT', 'sp|P51647|AL1A1_RAT', 'sp|P13601|AL1A7_RAT, sp|P51647|AL1A1_RAT, tr|A0A0H2UHP1|A0A0H2UHP1_RAT']	520	8.62634	56523.4	32.5852	-0.157692	5.962	[[0, 31]]	[[31, 520]]	2	['40-290', '291-514']	['CON', 'CON']	['a/b three-layered sandwiches', 'a/b three-layered sandwiches']	['ALDH-like', 'ALDH-like']	['ALDH-like', 'ALDH-like']	['Aldedh_1st_1', 'Aldedh_2nd']	4	0	0
A0A8I6AP99	tr|A0A8I6AP99|A0A8I6AP99_RAT	A0A8I6AP99_RAT	Hdac2	Histone deacetylase 2	['ENSRNOG00000069033, Hdac1, Hdac1l', 'Hdac1, Hdac1l', 'ENSRNOG00000069033, Hdac1, Hdac1l', 'ENSRNOG00000069033, Hdac1']	['tr|F7ENH8|F7ENH8_RAT', 'tr|F7ENH8|F7ENH8_RAT', 'sp|Q4QQW4|HDAC1_RAT, tr|A0A8I6A1Y8|A0A8I6A1Y8_RAT, tr|A0A8I6AG62|A0A8I6AG62_RAT, tr|D3ZVU7|D3ZVU7_RAT, tr|F7ENH8|F7ENH8_RAT', 'sp|Q4QQW4|HDAC1_RAT, tr|A0A8I6AG62|A0A8I6AG62_RAT, tr|D3ZVU7|D3ZVU7_RAT, tr|F7ENH8|F7ENH8_RAT', 'tr|F7ENH8|F7ENH8_RAT', 'sp|Q4QQW4|HDAC1_RAT, tr|A0A8I6A1Y8|A0A8I6A1Y8_RAT, tr|A0A8I6AG62|A0A8I6AG62_RAT, tr|D3ZVU7|D3ZVU7_RAT…	471	5.85296	53565.8	38.1147	-0.642675	21.019	[[378, 471]]	[[0, 378]]	1	['11-373']	['CON']	['a/b three-layered sandwiches']	['HAD domain-like']	['Arginase/deacetylase']	['Hist_deacetyl']	7	0	0
A0A8I6AQJ5	tr|A0A8I6AQJ5|A0A8I6AQJ5_RAT	A0A8I6AQJ5_RAT	Aldh9a1	4-trimethylaminobutyraldehyde dehydrogenase	[]	['sp|Q9JLJ3|AL9A1_RAT, tr|A0A0G2JSI1|A0A0G2JSI1_RAT, tr|A0A8I6ASL3|A0A8I6ASL3_RAT', 'sp|Q9JLJ3|AL9A1_RAT, tr|A0A0G2JSI1|A0A0G2JSI1_RAT, tr|A0A8I6ASL3|A0A8I6ASL3_RAT', 'sp|Q9JLJ3|AL9A1_RAT, tr|A0A0G2JSI1|A0A0G2JSI1_RAT, tr|A0A8I6ASL3|A0A8I6ASL3_RAT', 'sp|Q9JLJ3|AL9A1_RAT, tr|A0A0G2JSI1|A0A0G2JSI1_RAT, tr|A0A8I6ASL3|A0A8I6ASL3_RAT', 'sp|Q9JLJ3|AL9A1_RAT, tr|A0A0G2JSI1|A0A0G2JSI1_RAT, tr|A0A8I6ASL3|…	497	6.30932	54049.5	31.9435	-0.0921529	0	[]	[[0, 497]]	2	['21-256', '257-486']	['CON', 'CON']	['a/b three-layered sandwiches', 'a/b three-layered sandwiches']	['ALDH-like', 'ALDH-like']	['ALDH-like', 'ALDH-like']	['Aldedh_1st_1', 'Aldedh_2nd']	35	0	0
A0A8I6GH80	tr|A0A8I6GH80|A0A8I6GH80_RAT	A0A8I6GH80_RAT	Vps4b	vesicle-fusing ATPase	['Vps4a', 'Vps4a']	['tr|F7EZ84|F7EZ84_RAT', 'tr|F7EZ84|F7EZ84_RAT', 'sp|Q793F9|VPS4A_RAT, tr|F7EZ84|F7EZ84_RAT, tr|F7F1Y3|F7F1Y3_RAT', 'tr|F7EZ84|F7EZ84_RAT', 'sp|Q793F9|VPS4A_RAT, tr|F7EZ84|F7EZ84_RAT, tr|F7F1Y3|F7F1Y3_RAT', 'tr|F7EZ84|F7EZ84_RAT']	443	6.65189	49449.9	38.1368	-0.524831	9.029	[[76, 116]]	[[0, 76], [116, 443]]	3	['7-75', '137-293', '302-408']	['CON', 'CON', 'CON']	['alpha bundles', 'a/b three-layered sandwiches', 'alpha arrays']	['Spectrin repeat-like', 'P-loop domains-like', 'Histone-like']	['MIT domain', 'P-loop containing nucleoside triphosphate hydrolases', 'AAA+ ATPase lid domain']	['MIT', 'Sigma54_activat', 'Vps4_C_N']	6	0	0
A0A8I6GI43	tr|A0A8I6GI43|A0A8I6GI43_RAT	A0A8I6GI43_RAT	Shmt2	Serine hydroxymethyltransferase	[]	['tr|Q5U3Z7|Q5U3Z7_RAT']	496	8.05727	54753.9	46.0821	-0.243347	8.871	[[0, 44]]	[[44, 496]]	2	['74-332', '337-491']	['CON', 'CON']	['a/b three-layered sandwiches', 'a+b two layers']	['PLP-dependent transferases', 'C-terminal domain in some PLP-dependent transferases']	['PLP-dependent transferases', 'C-terminal domain in some PLP-dependent transferases']	['Aminotran_5_N', 'SHMT']	1	0	0
A0A8I6GJ67	tr|A0A8I6GJ67|A0A8I6GJ67_RAT	A0A8I6GJ67_RAT	Pin1	peptidylprolyl isomerase	[]	[]	183	9.63881	20438	64.4716	-0.654645	36.612	[[0, 71]]	[[71, 183]]	1	['4-39']	['CON']	['beta meanders']	['WW domain-like']	['WW domain']	['WW']	1	0	0
A0A8I6GL61	tr|A0A8I6GL61|A0A8I6GL61_RAT	A0A8I6GL61_RAT	Vps16	Vacuolar protein sorting-associated protein 16 homolog	[]	['tr|A0A8I5ZY36|A0A8I5ZY36_RAT, tr|A6HQ90|A6HQ90_RAT', 'tr|A0A8I5ZY36|A0A8I5ZY36_RAT, tr|A6HQ90|A6HQ90_RAT']	802	6.75932	90939.8	45.9595	-0.221571	0	[]	[[0, 802]]	1	['559-792']	['CON']	['alpha superhelices']	['Repetitive alpha hairpins']	['ARM repeat']	['Vps16_C']	2	0	0
A0A8I6GLU8	tr|A0A8I6GLU8|A0A8I6GLU8_RAT	A0A8I6GLU8_RAT	Tardbp	TAR DNA-binding protein 43	[]	['tr|A6IU83|A6IU83_RAT', 'tr|A6IU83|A6IU83_RAT', 'tr|A6IU83|A6IU83_RAT', 'tr|A6IU83|A6IU83_RAT', 'tr|A6IU83|A6IU83_RAT', 'tr|A6IU83|A6IU83_RAT', 'tr|A6IU83|A6IU83_RAT', 'tr|A6IU83|A6IU83_RAT', 'tr|A6IU83|A6IU83_RAT', 'tr|A6IU83|A6IU83_RAT', 'tr|A6IU83|A6IU83_RAT', 'tr|A6IU83|A6IU83_RAT', 'tr|A6IU83|A6IU83_RAT', 'tr|A6IU83|A6IU83_RAT', 'tr|A6IU83|A6IU83_RAT', 'tr|A6IU83|A6IU83_RAT']	414	6.25999	44517.2	44.2761	-0.492754	42.271	[[0, 20], [259, 414]]	[[20, 259]]	3	['4-77', '105-177', '190-258']	['CON', 'CON', 'CON']	['a+b two layers', 'a+b two layers', 'a+b two layers']	['beta-Grasp', 'Alpha-beta plaits', 'Alpha-beta plaits']	['TAR DNA-binding protein 43 N-terminal domain', 'RNA-binding domain, RBD', 'RNA-binding domain, RBD']	['EUF08278', 'RRM_1_5', 'RRM_1_3']	13	1	0
A0A8I6GMR8	tr|A0A8I6GMR8|A0A8I6GMR8_RAT	A0A8I6GMR8_RAT	Srsf1	Serine/arginine-rich splicing factor 1	['Srsf9', 'Srsf9']	['tr|D4A9L2|D4A9L2_RAT', 'tr|D4A9L2|D4A9L2_RAT', 'tr|D4A9L2|D4A9L2_RAT', 'tr|D4A9L2|D4A9L2_RAT', 'tr|D4A9L2|D4A9L2_RAT', 'sp|Q5PPI1|SRSF9_RAT, tr|A0A8I5ZVE6|A0A8I5ZVE6_RAT, tr|A0A8I6AEI7|A0A8I6AEI7_RAT, tr|A0A8I6B311|A0A8I6B311_RAT, tr|A0A8L2Q027|A0A8L2Q027_RAT, tr|D4A9L2|D4A9L2_RAT', 'tr|D4A9L2|D4A9L2_RAT', 'tr|D4A9L2|D4A9L2_RAT', 'tr|D4A9L2|D4A9L2_RAT', 'tr|D4A9L2|D4A9L2_RAT', 'tr|D4A9L2|D4A9L2…	253	10.0868	28328.8	81.374	-1.14071	43.874	[[87, 122], [190, 253]]	[[0, 87], [122, 190]]	2	['16-89', '121-184']	['CON', 'CON']	['a+b two layers', 'a+b two layers']	['Alpha-beta plaits', 'Alpha-beta plaits']	['RNA-binding domain, RBD', 'RNA-binding domain, RBD']	['RRM_1_3', 'RRM_1_1']	14	0	0
A0A8J8XU90	tr|A0A8J8XU90|A0A8J8XU90_RAT	A0A8J8XU90_RAT	Myh9	Myosin-9	['Myh10, Myh11', 'Myh11, Myh13, Myh14', 'Myh10', 'Myh11, Myh14', 'Myh10', 'Myh10, Myh11, Myh14', 'Myh10', 'Myh10', 'Myh10', 'Myh10, Myh14', 'Myh10', 'Myh10', 'Myh11, Myh14', 'Myh10, Myh11, Myh14', 'Myh10, Myh11', 'Myh10', 'Myh10', 'Myh10', 'Myh10']	['sp|Q62812|MYH9_RAT, sp|Q63862|MYH11_RAT, sp|Q9JLT0|MYH10_RAT, tr|A0A0G2K6S9|A0A0G2K6S9_RAT, tr|A0A8I5ZJL1|A0A8I5ZJL1_RAT, tr|A0A8I5ZNN9|A0A8I5ZNN9_RAT, tr|A0A8I6A5G4|A0A8I6A5G4_RAT, tr|A0A8I6A8G7|A0A8I6A8G7_RAT, tr|A0A8I6A9E0|A0A8I6A9E0_RAT, tr|A0A8I6AKW5|A0A8I6AKW5_RAT, tr|A0A8I6GJU7|A0A8I6GJU7_RAT, tr|A0A8I6GLM0|A0A8I6GLM0_RAT, tr|E9PTU4|E9PTU4_RAT, tr|G3V6P7|G3V6P7_RAT, tr|G3V9Y1|G3V9Y1_RAT'…	1962	5.52625	226627	48.8435	-0.841794	19.929	[[999, 1308], [1699, 1723], [1859, 1962]]	[[0, 999], [1308, 1699], [1723, 1859]]	3	['28-74', '77-767', '769-838']	['CON', 'CON', 'CON']	['beta barrels', 'a/b three-layered sandwiches', 'alpha bundles']	['SH3', 'P-loop domains-like', 'Myosin VI lever arm']	['SH3', 'P-loop containing nucleoside triphosphate hydrolases', 'Myosin VI lever arm']	['Myosin_N', 'Myosin_head', 'KOG0161_1st']	45	1	0
A1L1K8	sp|A1L1K8|HABP4_RAT	HABP4_RAT	Habp4	Intracellular hyaluronan-binding protein 4	[]	[]	411	6.40424	45825.6	54.5092	-1.24939	92.701	[[0, 411]]	[]	1	['168-212,281-304']	['NC']	['extended segments']	['Suppressor protein STM1']	['Suppressor protein STM1']	['HABP4_PAI-RBP1_C']	4	0	0
A2RUW1	sp|A2RUW1|TOLIP_RAT	TOLIP_RAT	Tollip	Toll-interacting protein	[]	['tr|A0A8I6A889|A0A8I6A889_RAT, tr|A0A8I6ACI3|A0A8I6ACI3_RAT', 'tr|A0A8I6ACI3|A0A8I6ACI3_RAT', 'tr|A0A8I6A889|A0A8I6A889_RAT, tr|A0A8I6ACI3|A0A8I6ACI3_RAT', 'tr|A0A8I6A889|A0A8I6A889_RAT, tr|A0A8I6ACI3|A0A8I6ACI3_RAT', 'tr|A0A8I6A889|A0A8I6A889_RAT, tr|A0A8I6ACI3|A0A8I6ACI3_RAT', 'tr|A0A8I6A889|A0A8I6A889_RAT, tr|A0A8I6ACI3|A0A8I6ACI3_RAT', 'tr|A0A8I6A889|A0A8I6A889_RAT', 'tr|A0A8I6A889|A0A8I6A88…	274	5.03721	30314.5	52.3438	-0.280657	25.182	[[170, 230]]	[[0, 170], [230, 274]]	2	['53-172', '229-272']	['CON', 'CON']	['beta sandwiches', 'alpha arrays']	['Immunoglobulin-like beta-sandwich', 'RuvA-C']	['C2 domain', 'RuvA-C, UBA, CRAL/TRIO-N, HBS1']	['C2_1', 'CUE']	13	0	0
A6HD62	sp|A6HD62|CHIP_RAT	CHIP_RAT	Stub1	E3 ubiquitin-protein ligase CHIP	[]	['tr|A0A8I5ZPA4|A0A8I5ZPA4_RAT', 'tr|A0A8I5ZPA4|A0A8I5ZPA4_RAT', 'tr|A0A8I5ZPA4|A0A8I5ZPA4_RAT', 'tr|A0A8I5ZPA4|A0A8I5ZPA4_RAT', 'tr|A0A8I5ZPA4|A0A8I5ZPA4_RAT', 'tr|A0A8I5ZPA4|A0A8I5ZPA4_RAT']	304	5.63896	34885.9	55.1816	-0.809868	9.868	[[0, 30]]	[[30, 304]]	3	['30-145', '145-225', '227-300']	['CON', 'CON', 'CON']	['alpha superhelices', 'alpha superhelices', 'few secondary structure elements']	['Repetitive alpha hairpins', 'Repetitive alpha hairpins', 'RING/U-box-like']	['ARM repeat', 'ARM repeat', 'RING/U-box']	['TPR_11_4', 'KOG4642', 'U-box']	6	0	0
A6JB73	tr|A6JB73|A6JB73_RAT	A6JB73_RAT	Sphk2	Sphingosine kinase 2	[]	[]	616	6.26061	65522.4	45.1049	-0.00162338	25.974	[[0, 13], [349, 484]]	[[13, 349], [484, 616]]	2	['146-258', '280-350,468-600']	['CON', 'NC']	['a/b three-layered sandwiches', 'beta sandwiches']	['Flavodoxin-like', 'NAD kinase beta sandwich domain-like']	['Phosphofructokinase N-terminal domain', 'NAD kinase beta sandwich domain-like']	['DAGK_cat', 'KOG1116']	4	0	0
A6KNE7	tr|A6KNE7|A6KNE7_RAT	A6KNE7_RAT	Snrpd1	Small nuclear ribonucleoprotein Sm D1	[]	[]	119	11.5642	13281.4	14.4462	-0.579832	27.731	[[86, 119]]	[[0, 86]]	1	['4-70']	['CON']	['beta barrels']	['SH3']	['SH3']	['LSM']	6	0	0
A7VJC2	sp|A7VJC2|ROA2_RAT	ROA2_RAT	Hnrnpa2b1	Heterogeneous nuclear ribonucleoproteins A2/B1	['ENSRNOG00000069815, LOC108350566', 'LOC108350566', 'Hnrnpa1, LOC108350566', 'LOC108350566', 'Hnrnpa1, LOC108350566', 'Hnrnpa1, LOC108350566', 'LOC108350566', 'Hnrnpa1, LOC108350566', 'ENSRNOG00000069815, LOC108350566', 'Hnrnpa1, LOC108350566', 'LOC108350566', 'Hnrnpa1, LOC108350566', 'Hnrnpa1, LOC108350566', 'AABR07048397.1, ENSRNOG00000063783, Hnrnpa0, Hnrnpa1, Hnrnpa3, LOC100911361, LOC108350…	['tr|A0A8I5Y7N4|A0A8I5Y7N4_RAT, tr|A0A8I5Y7P1|A0A8I5Y7P1_RAT, tr|A0A8I5YC50|A0A8I5YC50_RAT, tr|A0A8I5ZYJ3|A0A8I5ZYJ3_RAT, tr|F1LM82|F1LM82_RAT, tr|F1LNF1|F1LNF1_RAT', 'tr|A0A8I5Y7N4|A0A8I5Y7N4_RAT, tr|A0A8I5YC50|A0A8I5YC50_RAT, tr|A0A8I5ZYJ3|A0A8I5ZYJ3_RAT, tr|F1LM82|F1LM82_RAT, tr|F1LNF1|F1LNF1_RAT', 'sp|P04256|ROA1_RAT, tr|A0A0G2K968|A0A0G2K968_RAT, tr|A0A8I5Y7N4|A0A8I5Y7N4_RAT, tr|A0A8I5YC50|A…	353	8.97157	37477.3	38.0669	-0.935411	47.875	[[193, 353]]	[[0, 193]]	2	['22-97', '112-187']	['CON', 'CON']	['a+b two layers', 'a+b two layers']	['Alpha-beta plaits', 'Alpha-beta plaits']	['RNA-binding domain, RBD', 'RNA-binding domain, RBD']	['RRM_1_5', 'RRM_1_5']	33	0	0
A8WCF8	sp|A8WCF8|TPRGL_RAT	TPRGL_RAT	Tprg1l	Tumor protein p63-regulated gene 1-like protein	[]	['tr|A0A0G2K272|A0A0G2K272_RAT, tr|A0A8I5ZPI8|A0A8I5ZPI8_RAT, tr|A0A8I6GKR0|A0A8I6GKR0_RAT, tr|A0A8L2QW99|A0A8L2QW99_RAT', 'tr|A0A8I6A704|A0A8I6A704_RAT, tr|A0A8L2QW99|A0A8L2QW99_RAT', 'tr|A0A0G2K272|A0A0G2K272_RAT, tr|A0A8I5ZPI8|A0A8I5ZPI8_RAT, tr|A0A8I6A704|A0A8I6A704_RAT, tr|A0A8I6GKR0|A0A8I6GKR0_RAT, tr|A0A8L2QW99|A0A8L2QW99_RAT', 'tr|A0A0G2K272|A0A0G2K272_RAT, tr|A0A8I5ZPI8|A0A8I5ZPI8_RAT, t…	266	6.9125	29843.9	48.6556	-0.239474	15.038	[[0, 40]]	[[40, 266]]	1	['93-168']	['CON']	['beta barrels']	['PH domain-like']	['PH domain-like']	['hSac2']	5	0	0
B0BND0	sp|B0BND0|ENPP6_RAT	ENPP6_RAT	Enpp6	Glycerophosphocholine cholinephosphodiesterase ENPP6	[]	['tr|A0A8I6G4L0|A0A8I6G4L0_RAT, tr|D3ZRI1|D3ZRI1_RAT', 'tr|A0A8I6G4L0|A0A8I6G4L0_RAT, tr|D3ZRI1|D3ZRI1_RAT', 'tr|A0A8I6G4L0|A0A8I6G4L0_RAT, tr|D3ZRI1|D3ZRI1_RAT', 'tr|A0A8I6G4L0|A0A8I6G4L0_RAT', 'tr|A0A8I6G4L0|A0A8I6G4L0_RAT, tr|D3ZRI1|D3ZRI1_RAT', 'tr|A0A8I6G4L0|A0A8I6G4L0_RAT, tr|D3ZRI1|D3ZRI1_RAT', 'tr|A0A8I6G4L0|A0A8I6G4L0_RAT, tr|D3ZRI1|D3ZRI1_RAT', 'tr|A0A8I6G4L0|A0A8I6G4L0_RAT, tr|D3ZRI1|D…	440	6.46637	50700.7	42.4275	-0.1875	4.091	[[0, 18]]	[[18, 440]]	2	['22-267', '251-336']	['CON', 'CON']	['a/b three-layered sandwiches', 'a+b two layers']	['Alkaline phosphatase-like', 'Alpha-beta plaits']	['Alkaline phosphatase-like', 'Phosphonoacetate hydrolase insertion domain']	['Phosphodiest_N', 'Phosphodiest_C']	16	0	0
B0BNM1	sp|B0BNM1|NNRE_RAT	NNRE_RAT	Naxe	NAD(P)H-hydrate epimerase	[]	[]	282	6.43562	30890.3	42.5656	-0.0624113	12.766	[[0, 36]]	[[36, 282]]	1	['52-265']	['CON']	['a/b three-layered sandwiches']	['Rossmann-like']	['NAD(P)-binding Rossmann-fold domains']	['YjeF_N']	15	1	0
B0LPN4	sp|B0LPN4|RYR2_RAT	RYR2_RAT	Ryr2	Ryanodine receptor 2	[]	['tr|A0A8I6A7R2|A0A8I6A7R2_RAT, tr|F1LRZ1|F1LRZ1_RAT, tr|F1LS89|F1LS89_RAT', 'tr|F1LRZ1|F1LRZ1_RAT, tr|F1LS89|F1LS89_RAT', 'tr|A0A8I6A7R2|A0A8I6A7R2_RAT, tr|F1LRZ1|F1LRZ1_RAT, tr|F1LS89|F1LS89_RAT', 'tr|A0A8I6A7R2|A0A8I6A7R2_RAT, tr|F1LRZ1|F1LRZ1_RAT, tr|F1LS89|F1LS89_RAT', 'tr|A0A8I6A7R2|A0A8I6A7R2_RAT, tr|F1LRZ1|F1LRZ1_RAT, tr|F1LS89|F1LS89_RAT', 'tr|A0A8I6A7R2|A0A8I6A7R2_RAT, tr|F1LRZ1|F1LRZ1_…	4953	5.74241	562949	45.5153	-0.310478	9.106	[[1333, 1407], [1843, 1888], [2029, 2049], [2216, 2232], [2338, 2370], [2676, 2695], [3675, 3706], [4191, 4219], [4312, 4460], [4516, 4529]]	[[0, 1333], [1407, 1843], [1888, 2029], [2049, 2216], [2232, 2338], [2370, 2676], [2695, 3675], [3706, 4191], [4219, 4312], [4460, 4516], [4529, 4953]]	14	['12-210', '217-400', '404-553', '642-798', '855-1005', '999-1068', '1076-1211', '1414-1552', '1648-1843,1884-1935,1996-2080', '2153-2343,2375-2462', '2690-2895', '3614-4005', '4019-4070', '4494-4511,4543-4905']	['CON', 'CON', 'CON', 'CON', 'CON', 'CON', 'CON', 'CON', 'NC', 'NC', 'CON', 'CON', 'CON', 'NC']	['beta duplicates or obligate multimers', 'beta duplicates or obligate multimers', 'alpha superhelices', 'beta sandwiches', 'alpha duplicates or obligate multimers', 'alpha duplicates or obligate multimers', 'beta sandwiches', 'beta sandwiches', 'alpha superhelices', 'alpha superhelices', 'alpha duplicates or obligate multimers', 'alpha superhelices', 'alpha arrays', 'alpha complex topology']	['beta-Trefoil', 'beta-Trefoil', 'Repetitive alpha hairpins', 'jelly-roll', 'RyR motifs', 'RyR motifs', 'jelly-roll', 'jelly-roll', 'Repetitive alpha hairpins', 'Repetitive alpha hairpins', 'RyR motifs', 'Repetitive alpha hairpins', 'EF-hand', 'Voltage-gated ion channels']	['beta-Trefoil', 'beta-Trefoil', 'ARM repeat', 'Concanavalin A-like lectins/glucanases', 'RyR motifs', 'RyR motifs', 'Concanavalin A-like lectins/glucanases', 'Concanavalin A-like lectins/glucanases', 'ARM repeat', 'ARM repeat', 'RyR motifs', 'ARM repeat', 'EF-hand', 'Voltage-gated ion channels']	['Ins145_P3_rec', 'MIR', 'RYDR_ITPR_1', 'SPRY', 'RyR', 'RyR', 'SPRY', 'SPRY', 'KOG2243', 'RYDR_ITPR', 'RyR', 'RIH_assoc', 'EF-hand_8', 'RR_TM4-6']	20	0	0
B0LT89	sp|B0LT89|STK24_RAT	STK24_RAT	Stk24	Serine/threonine-protein kinase 24	['Stk26', 'Stk26', 'Stk25, Stk26', 'Stk26', 'Stk25, Stk26']	['tr|A0A8I5ZTB6|A0A8I5ZTB6_RAT, tr|A0A8I5ZV99|A0A8I5ZV99_RAT, tr|A0A8I6GBQ0|A0A8I6GBQ0_RAT, tr|F1LXV3|F1LXV3_RAT, tr|H9KVF3|H9KVF3_RAT', 'tr|A0A8I5ZTB6|A0A8I5ZTB6_RAT, tr|A0A8I5ZV99|A0A8I5ZV99_RAT, tr|A0A8I6GBQ0|A0A8I6GBQ0_RAT, tr|F1LXV3|F1LXV3_RAT, tr|H9KVF3|H9KVF3_RAT', 'tr|A0A8I5ZQ80|A0A8I5ZQ80_RAT, tr|A0A8I5ZTB6|A0A8I5ZTB6_RAT, tr|A0A8I5ZV99|A0A8I5ZV99_RAT, tr|A0A8I6GBQ0|A0A8I6GBQ0_RAT, tr|F1…	431	5.28616	47989	50.9422	-0.436891	17.865	[[0, 15], [296, 350]]	[[15, 296], [350, 431]]	2	['24-270', '360-417']	['CON', 'CON']	['a+b complex topology', 'alpha arrays']	['Protein kinase/SAICAR synthase/ATP-grasp', 'CCM3/GCKIII dimerization domain']	['Protein kinase', 'CCM3/GCKIII dimerization domain']	['Pkinase_Tyr', 'DUF1241_N']	6	0	0
B1H267	sp|B1H267|SNX5_RAT	SNX5_RAT	Snx5	Sorting nexin-5	['ENSRNOG00000069558']	['tr|A0A8L2Q3Z7|A0A8L2Q3Z7_RAT', 'tr|A0A8L2Q3Z7|A0A8L2Q3Z7_RAT', 'tr|A0A8L2Q3Z7|A0A8L2Q3Z7_RAT', 'tr|A0A8L2Q3Z7|A0A8L2Q3Z7_RAT', 'tr|A0A8L2Q3Z7|A0A8L2Q3Z7_RAT', 'tr|A0A8L2Q3Z7|A0A8L2Q3Z7_RAT', 'tr|A0A8L2Q3Z7|A0A8L2Q3Z7_RAT', 'tr|A0A8L2Q3Z7|A0A8L2Q3Z7_RAT', 'tr|A0A8I6ALM3|A0A8I6ALM3_RAT, tr|A0A8L2Q3Z7|A0A8L2Q3Z7_RAT', 'tr|A0A8L2Q3Z7|A0A8L2Q3Z7_RAT', 'tr|A0A8L2Q3Z7|A0A8L2Q3Z7_RAT', 'tr|A0A8L2Q3Z7|A…	404	6.18786	46792.8	49.7822	-0.591832	9.406	[[0, 25], [96, 109]]	[[25, 96], [109, 404]]	2	['42-168', '228-378']	['CON', 'CON']	['a+b two layers', 'alpha duplicates or obligate multimers']	['PX domain', 'BAR/IMD domain-like']	['PX domain', 'BAR/IMD domain-like']	['PX', 'Vps5']	13	0	0
B1WBP0	sp|B1WBP0|MPPD2_RAT	MPPD2_RAT	Mpped2	Metallophosphoesterase MPPED2	[]	['tr|A0A8L2R9I0|A0A8L2R9I0_RAT']	294	5.85097	33335.3	32.9976	-0.42517	0	[]	[[0, 294]]	1	['59-273']	['CON']	['a+b four layers']	['Carbon-nitrogen hydrolase-like']	['Metallo-dependent phosphatases']	['Metallophos_2_1']	3	0	0
B1WC61	sp|B1WC61|ACAD9_RAT	ACAD9_RAT	Acad9	Complex I assembly factor ACAD9, mitochondrial	[]	['tr|A0A8I6AHW9|A0A8I6AHW9_RAT, tr|A0A8L2Q9T5|A0A8L2Q9T5_RAT', 'tr|A0A8I6AHW9|A0A8I6AHW9_RAT, tr|A0A8L2Q9T5|A0A8L2Q9T5_RAT', 'tr|A0A8I6AHW9|A0A8I6AHW9_RAT, tr|A0A8L2Q9T5|A0A8L2Q9T5_RAT', 'tr|A0A8I6AHW9|A0A8I6AHW9_RAT, tr|A0A8L2Q9T5|A0A8L2Q9T5_RAT']	625	7.58956	68842.4	42.567	-0.052	6.88	[[0, 43]]	[[43, 625]]	4	['73-176', '179-291', '296-442', '499-583']	['CON', 'CON', 'CON', 'CON']	['alpha arrays', 'beta complex topology', 'alpha bundles', 'alpha bundles']	['Acyl-CoA dehydrogenase N-terminal domain-like', 'Acyl-CoA dehydrogenase middle domain-like', 'Bromodomain-like', 'Bromodomain-like']	['Acyl-CoA dehydrogenase N-terminal domain-like', 'Acyl-CoA dehydrogenase middle domain-like', 'Acyl-CoA dehydrogenase C-terminal domain-like', 'Acyl-CoA dehydrogenase C-terminal domain-like']	['Acyl-CoA_dh_N', 'Acyl-CoA_dh_M', 'Acyl-CoA_dh_1', 'KOG0137']	4	0	0
B2DD29	sp|B2DD29|BRSK1_RAT	BRSK1_RAT	Brsk1	Serine/threonine-protein kinase BRSK1	['Brsk2']	['tr|A0A8I6AQZ1|A0A8I6AQZ1_RAT, tr|A0A8L2QIE9|A0A8L2QIE9_RAT', 'tr|A0A8L2QIE9|A0A8L2QIE9_RAT', 'tr|A0A8L2QIE9|A0A8L2QIE9_RAT', 'tr|A0A8I6AQZ1|A0A8I6AQZ1_RAT, tr|A0A8L2QIE9|A0A8L2QIE9_RAT', 'tr|A0A8I5ZLC7|A0A8I5ZLC7_RAT, tr|A0A8I5ZQ20|A0A8I5ZQ20_RAT, tr|A0A8I6ABA6|A0A8I6ABA6_RAT, tr|A0A8I6GM96|A0A8I6GM96_RAT, tr|A0A8L2QIE9|A0A8L2QIE9_RAT', 'tr|A0A8L2QIE9|A0A8L2QIE9_RAT', 'tr|A0A8L2QIE9|A0A8L2QIE9_…	778	9.38758	85181.8	62.3001	-0.616967	50.9	[[0, 26], [289, 593], [659, 778]]	[[26, 289], [593, 659]]	3	['34-281', '316-358', '598-715']	['CON', 'CON', 'CON']	['a+b complex topology', 'alpha arrays', 'a+b two layers']	['Protein kinase/SAICAR synthase/ATP-grasp', 'RuvA-C', 'TBP-like']	['Protein kinase', 'RuvA-C, UBA, CRAL/TRIO-N, HBS1', 'Kinase associated domain 1, KA1']	['Pkinase_Tyr', 'UBA_BRSK', 'KOG0588']	11	0	0
B2GUV7	sp|B2GUV7|IF2P_RAT	IF2P_RAT	Eif5b	Eukaryotic translation initiation factor 5B	[]	['tr|A0A0H2UHV4|A0A0H2UHV4_RAT, tr|A0A8I5ZM99|A0A8I5ZM99_RAT', 'tr|A0A0H2UHV4|A0A0H2UHV4_RAT, tr|A0A8I5ZM99|A0A8I5ZM99_RAT', 'tr|A0A0H2UHV4|A0A0H2UHV4_RAT, tr|A0A8I5ZM99|A0A8I5ZM99_RAT', 'tr|A0A0H2UHV4|A0A0H2UHV4_RAT, tr|A0A8I5ZM99|A0A8I5ZM99_RAT', 'tr|A0A0H2UHV4|A0A0H2UHV4_RAT, tr|A0A8I5ZM99|A0A8I5ZM99_RAT', 'tr|A0A0H2UHV4|A0A0H2UHV4_RAT, tr|A0A8I5ZM99|A0A8I5ZM99_RAT', 'tr|A0A0H2UHV4|A0A0H2UHV4_…	1216	5.44713	137684	51.0728	-1.04104	50.493	[[0, 614]]	[[614, 1216]]	4	['628-836', '851-945', '976-1070', '1085-1208']	['CON', 'CON', 'CON', 'CON']	['a/b three-layered sandwiches', 'beta barrels', 'a/b three-layered sandwiches', 'beta barrels']	['P-loop domains-like', 'cradle loop barrel', 'Initiation factor IF2/eIF5b, domain 3', 'cradle loop barrel']	['P-loop containing nucleoside triphosphate hydrolases', 'Alanine racemase-C', 'Initiation factor IF2/eIF5b, domain 3', 'Alanine racemase-C']	['MnmE_helical_2nd', 'GTP_EFTU_D2_2', 'IF-2', 'GTP_EFTU_D4']	8	0	0
B2GUY4	tr|B2GUY4|B2GUY4_RAT	B2GUY4_RAT	Dmtn	Dematin actin binding protein	[]	['tr|A0A8I5ZXT2|A0A8I5ZXT2_RAT, tr|A0A8I6AIW7|A0A8I6AIW7_RAT, tr|A0A8I6AT61|A0A8I6AT61_RAT, tr|D4A559|D4A559_RAT', 'tr|A0A8I5ZXT2|A0A8I5ZXT2_RAT, tr|A0A8I6AIW7|A0A8I6AIW7_RAT, tr|A0A8I6AT61|A0A8I6AT61_RAT, tr|D4A559|D4A559_RAT', 'tr|A0A8I5ZXT2|A0A8I5ZXT2_RAT, tr|A0A8I6AIW7|A0A8I6AIW7_RAT, tr|A0A8I6AT61|A0A8I6AT61_RAT, tr|D4A559|D4A559_RAT', 'tr|A0A8I5ZXT2|A0A8I5ZXT2_RAT, tr|A0A8I6AIW7|A0A8I6AIW7_…	354	6.5435	39523.7	73.7686	-0.901695	100	[[0, 354]]	[]	0							13	0	0
B2GUZ1	sp|B2GUZ1|UBP4_RAT	UBP4_RAT	Usp4	Ubiquitin carboxyl-terminal hydrolase 4	[]	['tr|M0R851|M0R851_RAT', 'tr|M0R851|M0R851_RAT', 'tr|M0R851|M0R851_RAT', 'tr|M0R851|M0R851_RAT', 'tr|M0R851|M0R851_RAT']	961	5.42434	108372	46.6019	-0.534235	22.893	[[0, 17], [218, 301], [636, 702], [752, 765], [921, 961]]	[[17, 218], [301, 636], [702, 752], [765, 921]]	3	['14-132', '136-226', '300-412,443-486,753-921']	['CON', 'CON', 'NC']	['a+b complex topology', 'a+b two layers', 'a+b complex topology']	['DUSP, domain in ubiquitin-specific proteases', 'beta-Grasp', 'Cysteine proteinases-like']	['DUSP, domain in ubiquitin-specific proteases', 'Ubiquitin-like', 'Cysteine proteinases']	['DUSP', 'Ubiquitin_3', 'UCH']	5	0	0
B2GV06	sp|B2GV06|SCOT1_RAT	SCOT1_RAT	Oxct1	Succinyl-CoA:3-ketoacid coenzyme A transferase 1, mitochondrial	[]	['tr|A0A8I5Y5J4|A0A8I5Y5J4_RAT, tr|A0A8I6A9X8|A0A8I6A9X8_RAT, tr|A0A8L2UNL5|A0A8L2UNL5_RAT', 'tr|A0A8I5Y5J4|A0A8I5Y5J4_RAT, tr|A0A8I6A9X8|A0A8I6A9X8_RAT, tr|A0A8L2UNL5|A0A8L2UNL5_RAT', 'tr|A0A8I6A9X8|A0A8I6A9X8_RAT, tr|A0A8L2UNL5|A0A8L2UNL5_RAT', 'tr|A0A8I5Y5J4|A0A8I5Y5J4_RAT, tr|A0A8I6A9X8|A0A8I6A9X8_RAT, tr|A0A8L2UNL5|A0A8L2UNL5_RAT', 'tr|A0A8I5Y5J4|A0A8I5Y5J4_RAT, tr|A0A8I6A9X8|A0A8I6A9X8_RAT,…	520	8.69699	56203.2	26.5214	-0.114808	7.885	[[0, 41]]	[[41, 520]]	2	['41-281', '302-517']	['CON', 'CON']	['a/b three-layered sandwiches', 'a/b three-layered sandwiches']	['Rossmann-like', 'Rossmann-like']	['NagB/RpiA/CoA transferase-like', 'NagB/RpiA/CoA transferase-like']	['CoA_trans', 'CoA_trans_1']	26	0	0
B2GV87	sp|B2GV87|PTPRE_RAT	PTPRE_RAT	Ptpre	Receptor-type tyrosine-protein phosphatase epsilon	[]	['tr|A0A8I5Y9L5|A0A8I5Y9L5_RAT, tr|A0A8I5ZR03|A0A8I5ZR03_RAT, tr|A0A8I6AUL6|A0A8I6AUL6_RAT, tr|A0A8L2QB53|A0A8L2QB53_RAT']	699	6.57106	80732.6	34.4914	-0.366953	9.585	[[0, 94]]	[[94, 699]]	2	['120-394', '413-689']	['CON', 'CON']	['a/b three-layered sandwiches', 'a/b three-layered sandwiches']	['Flavodoxin-like', 'Flavodoxin-like']	['(Phosphotyrosine protein) phosphatases II', '(Phosphotyrosine protein) phosphatases II']	['Y_phosphatase', 'Y_phosphatase']	1	0	0
B2RYG6	sp|B2RYG6|OTUB1_RAT	OTUB1_RAT	Otub1	Ubiquitin thioesterase OTUB1	['Otub1l1', 'Otub1l1', 'Otub1l1', 'Otub1l1', 'Otub1l1', 'Otub1l1', 'Otub1l1', 'Otub1l1', 'Otub1l1', 'Otub1l1', 'Otub1l1', 'Otub1l1', 'Otub1l1', 'Otub1l1', 'Otub1l1', 'Otub1l1', 'Otub1l1', 'Otub1l1', 'Otub1l1', 'Otub1l1', 'Otub1l1', 'Otub1l1', 'Otub1l1', 'Otub1l1', 'Otub1l1', 'Otub1l1', 'Otub1l1', 'Otub1l1', 'Otub1l1', 'Otub1l1', 'Otub1l1', 'Otub1l1', 'Otub1l1', 'Otub1l1', 'Otub1l1', 'Otub1l1', 'O…	['tr|A0A8I5XVU7|A0A8I5XVU7_RAT, tr|A0A8L2QFR7|A0A8L2QFR7_RAT', 'tr|A0A8I5XVU7|A0A8I5XVU7_RAT, tr|A0A8I6A324|A0A8I6A324_RAT, tr|A0A8L2QFR7|A0A8L2QFR7_RAT', 'tr|A0A8I5XVU7|A0A8I5XVU7_RAT, tr|A0A8I6ABS1|A0A8I6ABS1_RAT, tr|A0A8L2QFR7|A0A8L2QFR7_RAT', 'tr|A0A8I5XVU7|A0A8I5XVU7_RAT, tr|A0A8I6A324|A0A8I6A324_RAT, tr|A0A8I6ABS1|A0A8I6ABS1_RAT, tr|A0A8L2QFR7|A0A8L2QFR7_RAT', 'tr|A0A8I5XVU7|A0A8I5XVU7_RAT,…	271	4.84606	31269.7	54.2997	-0.552768	8.487	[[0, 24]]	[[24, 271]]	1	['73-94,154-270']	['NC']	['a+b complex topology']	['Cysteine proteinases-like']	['Cysteine proteinases']	['OTU']	37	1	0
B2RYM5	sp|B2RYM5|BRCC3_RAT	BRCC3_RAT	Brcc3	Lys-63-specific deubiquitinase BRCC36	['Brcc3dc']	['tr|A0A8I6AEX4|A0A8I6AEX4_RAT']	291	5.83847	33015.4	57.9162	-0.249141	0	[]	[[0, 291]]	2	['9-193', '208-270']	['CON', 'CON']	['a+b three layers', 'alpha bundles']	['Cytidine deaminase-like', 'BRCC36 C-terminal helical domain']	['Cytidine deaminase-like', 'BRCC36 C-terminal helical domain']	['JAB_1', 'MPN_BRCC36']	2	0	0
B2RYN7	sp|B2RYN7|SPAST_RAT	SPAST_RAT	Spast	Spastin	[]	['tr|A0A0G2K590|A0A0G2K590_RAT, tr|A0A8I6A3R4|A0A8I6A3R4_RAT, tr|A0A8L2QK18|A0A8L2QK18_RAT']	581	9.76498	63020.8	56.1272	-0.350602	27.367	[[0, 46], [85, 112], [194, 280]]	[[46, 85], [112, 194], [280, 581]]	3	['117-193', '305-467', '476-577']	['CON', 'CON', 'CON']	['alpha bundles', 'a/b three-layered sandwiches', 'alpha arrays']	['Spectrin repeat-like', 'P-loop domains-like', 'Histone-like']	['MIT domain', 'P-loop containing nucleoside triphosphate hydrolases', 'AAA+ ATPase lid domain']	['MIT', 'Sigma54_activat', 'Vps4_C_C']	1	0	0
B3GNI6	sp|B3GNI6|SEP11_RAT	SEP11_RAT	Septin11	Septin-11	['Septin6', 'Septin6', 'Septin6', 'Septin6, Septin8', 'Septin6', 'Septin6', 'Septin6', 'Septin6', 'Septin6', 'Septin6', 'Septin6', 'Septin6', 'Septin6', 'Septin6', 'Septin6', 'Septin6', 'Septin6']	['tr|A0A0G2JUL7|A0A0G2JUL7_RAT, tr|A0A8I5ZNQ9|A0A8I5ZNQ9_RAT, tr|A0A8I6AAG9|A0A8I6AAG9_RAT, tr|A0A8L2QUR1|A0A8L2QUR1_RAT', 'tr|A0A0G2JUL7|A0A0G2JUL7_RAT, tr|A0A0U1RRN9|A0A0U1RRN9_RAT, tr|A0A0U1RRT8|A0A0U1RRT8_RAT, tr|A0A8I5ZNQ9|A0A8I5ZNQ9_RAT, tr|A0A8I5ZSZ7|A0A8I5ZSZ7_RAT, tr|A0A8I6AA08|A0A8I6AA08_RAT, tr|A0A8I6AAG9|A0A8I6AAG9_RAT, tr|A0A8L2QUR1|A0A8L2QUR1_RAT, tr|B5DFG5|B5DFG5_RAT', 'tr|A0A0G2JU…	431	6.24362	49694.1	45.4819	-0.696752	10.905	[[0, 14], [398, 431]]	[[14, 398]]	1	['40-302']	['CON']	['a/b three-layered sandwiches']	['P-loop domains-like']	['P-loop containing nucleoside triphosphate hydrolases']	['Septin']	19	0	0
B4F779	sp|B4F779|DP13B_RAT	DP13B_RAT	Appl2	DCC-interacting protein 13-beta	[]	[]	662	5.02226	74116.2	41.5141	-0.317825	5.891	[[463, 480], [640, 662]]	[[0, 463], [480, 640]]	3	['16-248', '279-374', '491-608']	['CON', 'CON', 'CON']	['alpha duplicates or obligate multimers', 'beta barrels', 'beta barrels']	['BAR/IMD domain-like', 'PH domain-like', 'PH domain-like']	['BAR/IMD domain-like', 'PH domain-like', 'PH domain-like']	['BAR_3', 'PH', 'PID']	1	0	0
B5DF89	sp|B5DF89|CUL3_RAT	CUL3_RAT	Cul3	Cullin-3	[]	['tr|A0A0G2JSP3|A0A0G2JSP3_RAT, tr|A0A1W2Q6C6|A0A1W2Q6C6_RAT, tr|A0A8I6A4V1|A0A8I6A4V1_RAT, tr|A0A8I6ASL8|A0A8I6ASL8_RAT', 'tr|A0A0G2JSP3|A0A0G2JSP3_RAT, tr|A0A1W2Q6C6|A0A1W2Q6C6_RAT, tr|A0A8I6A4V1|A0A8I6A4V1_RAT, tr|A0A8I6ASL8|A0A8I6ASL8_RAT', 'tr|A0A0G2JSP3|A0A0G2JSP3_RAT, tr|A0A1W2Q6C6|A0A1W2Q6C6_RAT, tr|A0A8I6A4V1|A0A8I6A4V1_RAT, tr|A0A8I6ASL8|A0A8I6ASL8_RAT', 'tr|A0A0G2JSP3|A0A0G2JSP3_RAT, t…	768	8.67733	88931.2	43.5724	-0.517448	7.161	[[0, 16], [567, 584], [674, 696]]	[[16, 567], [584, 674], [696, 768]]	5	['28-380', '384-471', '473-564', '595-676', '684-768']	['CON', 'CON', 'CON', 'CON', 'CON']	['alpha superhelices', 'alpha superhelices', 'a+b duplicates or obligate multimers', 'alpha arrays', 'alpha arrays']	['Repetitive alpha hairpins', 'Repetitive alpha hairpins', 'a+b domain in cullin-like proteins', 'HTH', 'HTH']	['ARM repeat', 'ARM repeat', 'a+b domain in cullin-like proteins', 'winged', 'winged']	['Cullin_1st', 'Cullin_2nd', 'Cullin_3rd', 'Cullin_4th', 'Cullin_Nedd8']	19	0	0
B5DF91	sp|B5DF91|ELAV1_RAT	ELAV1_RAT	Elavl1	ELAV-like protein 1	[]	[]	326	9.12242	36168.6	37.6442	-0.362577	26.38	[[0, 14], [166, 238]]	[[14, 166], [238, 326]]	3	['20-97', '105-184', '245-321']	['CON', 'CON', 'CON']	['a+b two layers', 'a+b two layers', 'a+b two layers']	['Alpha-beta plaits', 'Alpha-beta plaits', 'Alpha-beta plaits']	['RNA-binding domain, RBD', 'RNA-binding domain, RBD', 'RNA-binding domain, RBD']	['RRM_1', 'RRM_1_1', 'RRM_1_4']	13	0	0
D2XV59	sp|D2XV59|GTPB1_RAT	GTPB1_RAT	Gtpbp1	GTP-binding protein 1	[]	['tr|A0A8I6APY7|A0A8I6APY7_RAT', 'tr|A0A8I6APY7|A0A8I6APY7_RAT', 'tr|A0A8I6APY7|A0A8I6APY7_RAT', 'tr|A0A8I6APY7|A0A8I6APY7_RAT']	669	8.60016	72488	44.9933	-0.307623	23.767	[[0, 60], [571, 669]]	[[60, 571]]	3	['162-379', '392-482', '491-574']	['CON', 'CON', 'CON']	['a/b three-layered sandwiches', 'beta barrels', 'beta barrels']	['P-loop domains-like', 'cradle loop barrel', 'cradle loop barrel']	['P-loop containing nucleoside triphosphate hydrolases', 'Alanine racemase-C', 'Aminomethyltransferase beta-barrel domain']	['MnmE_helical_2nd', 'GTP_EFTU_D2_1', 'GTP_EFTU_D3']	3	0	0
D3Z8E6	sp|D3Z8E6|CAMP1_RAT	CAMP1_RAT	Camsap1	Calmodulin-regulated spectrin-associated protein 1	[]	['tr|A0A0G2K5T1|A0A0G2K5T1_RAT, tr|A0A8I5ZW13|A0A8I5ZW13_RAT, tr|A0A8I6GHB0|A0A8I6GHB0_RAT', 'tr|A0A0G2K5T1|A0A0G2K5T1_RAT, tr|A0A8I5ZW13|A0A8I5ZW13_RAT, tr|A0A8I6GHB0|A0A8I6GHB0_RAT', 'tr|A0A0G2K5T1|A0A0G2K5T1_RAT, tr|A0A8I5ZW13|A0A8I5ZW13_RAT, tr|A0A8I6GHB0|A0A8I6GHB0_RAT']	1604	6.25049	178523	61.7738	-0.711347	68.329	[[0, 23], [369, 1483], [1577, 1604]]	[[23, 369], [1483, 1577]]	2	['1028-1055', '1476-1585']	['CON', 'CON']	['alpha bundles', 'beta barrels']	['Four-helical up-and-down bundle', 'SH3']	['alpha-catenin/vinculin', 'PRC-barrel domain']	['talin-RS', 'CAMSAP_CKK']	3	0	0
D3ZAA9	sp|D3ZAA9|MPP2_RAT	MPP2_RAT	Mpp2	MAGUK p55 subfamily member 2	['Pals2', 'Pals2', 'Pals2', 'Gsdmdl1, Sqor', 'Pals2', 'Pals2']	['tr|A0A0G2K4N7|A0A0G2K4N7_RAT, tr|A0A8I6GMH8|A0A8I6GMH8_RAT, tr|A0A8L2R7D6|A0A8L2R7D6_RAT, tr|B5DFE0|B5DFE0_RAT', 'tr|A0A8L2R7D6|A0A8L2R7D6_RAT', 'tr|A0A0G2K4N7|A0A0G2K4N7_RAT, tr|A0A8I6GMH8|A0A8I6GMH8_RAT, tr|A0A8L2R7D6|A0A8L2R7D6_RAT, tr|B5DFE0|B5DFE0_RAT', 'tr|A0A8L2R7D6|A0A8L2R7D6_RAT', 'tr|A0A8L2R7D6|A0A8L2R7D6_RAT', 'tr|A0A8L2R7D6|A0A8L2R7D6_RAT', 'tr|A0A0G2K4N7|A0A0G2K4N7_RAT, tr|A0A8I6GM…	552	6.0349	61564.4	48.6433	-0.350181	8.333	[[0, 23], [108, 130]]	[[23, 108], [130, 552]]	3	['141-217', '230-290', '350-540']	['CON', 'CON', 'CON']	['beta barrels', 'beta barrels', 'a/b three-layered sandwiches']	['PDZ domain', 'SH3', 'P-loop domains-like']	['PDZ domain', 'SH3', 'P-loop containing nucleoside triphosphate hydrolases']	['PDZ', 'SH3_1', 'Guanylate_kin']	15	0	0
D3ZBE5	sp|D3ZBE5|NEK7_RAT	NEK7_RAT	Nek7	Serine/threonine-protein kinase Nek7	['Nek6']	['tr|A0A0G2JUP0|A0A0G2JUP0_RAT, tr|A0A8I6A625|A0A8I6A625_RAT, tr|A0A8I6AKB8|A0A8I6AKB8_RAT', 'tr|A0A8I6A625|A0A8I6A625_RAT, tr|A0A8I6AKB8|A0A8I6AKB8_RAT', 'tr|A0A0G2JUP0|A0A0G2JUP0_RAT, tr|A0A8I6A625|A0A8I6A625_RAT', 'sp|P59895|NEK6_RAT, tr|A0A0G2JUP0|A0A0G2JUP0_RAT, tr|A0A8I6A625|A0A8I6A625_RAT, tr|A0A8I6AKB8|A0A8I6AKB8_RAT, tr|A0A8L2Q7T9|A0A8L2Q7T9_RAT, tr|A0A8L2R0L5|A0A8L2R0L5_RAT, tr|A0A8L2R1…	302	8.49469	34528.6	60.1007	-0.353642	6.623	[[0, 20]]	[[20, 302]]	1	['32-293']	['CON']	['a+b complex topology']	['Protein kinase/SAICAR synthase/ATP-grasp']	['Protein kinase']	['Pkinase_Tyr']	5	0	0
D3ZBM7	sp|D3ZBM7|HACE1_RAT	HACE1_RAT	Hace1	E3 ubiquitin-protein ligase HACE1	[]	['tr|A0A8I6A1L8|A0A8I6A1L8_RAT, tr|A0A8I6ADJ5|A0A8I6ADJ5_RAT']	909	5.58099	102158	44.5176	-0.192959	7.041	[[334, 353], [395, 441]]	[[0, 334], [353, 395], [441, 909]]	3	['35-153', '131-252', '524-900']	['CON', 'CON', 'CON']	['alpha superhelices', 'alpha superhelices', 'a+b complex topology']	['Repetitive alpha hairpins', 'Repetitive alpha hairpins', 'Hect, E3 ligase catalytic domain']	['Ankyrin repeat', 'Ankyrin repeat', 'Hect, E3 ligase catalytic domain']	['Ank_2', 'Ank_2', 'HECT']	1	0	0
D3ZD73	tr|D3ZD73|D3ZD73_RAT	D3ZD73_RAT	Ddx6	RNA helicase	['ENSRNOG00000066881', 'ENSRNOG00000066881', 'ENSRNOG00000066881', 'ENSRNOG00000066881', 'ENSRNOG00000066881', 'ENSRNOG00000066881']	['tr|A0A8I5Y7L2|A0A8I5Y7L2_RAT', 'tr|A0A8I5Y7L2|A0A8I5Y7L2_RAT', 'tr|A0A8I5Y7L2|A0A8I5Y7L2_RAT', 'tr|A0A8I5Y7L2|A0A8I5Y7L2_RAT', 'tr|A0A8I6A3H5|A0A8I6A3H5_RAT', 'tr|A0A8I6A3H5|A0A8I6A3H5_RAT', 'tr|A0A8I6A3H5|A0A8I6A3H5_RAT', 'tr|A0A8I6A3H5|A0A8I6A3H5_RAT', 'tr|A0A8I5Y7L2|A0A8I5Y7L2_RAT', 'tr|A0A8I5Y7L2|A0A8I5Y7L2_RAT, tr|A0A8I6A3H5|A0A8I6A3H5_RAT', 'tr|A0A8I5Y7L2|A0A8I5Y7L2_RAT', 'tr|A0A8I6A3H5|A…	483	8.85036	54244	35.1572	-0.296273	18.634	[[0, 75], [468, 483]]	[[75, 468]]	2	['98-299', '335-427']	['CON', 'CON']	['a/b three-layered sandwiches', 'a/b three-layered sandwiches']	['P-loop domains-like', 'P-loop domains-like']	['P-loop containing nucleoside triphosphate hydrolases', 'P-loop containing nucleoside triphosphate hydrolases']	['DEAD', 'Helicase_C_1']	16	0	0
D3ZDK7	sp|D3ZDK7|PGP_RAT	PGP_RAT	Pgp	Glycerol-3-phosphate phosphatase	[]	['tr|A0A8L2Q5X6|A0A8L2Q5X6_RAT', 'tr|A0A8L2Q5X6|A0A8L2Q5X6_RAT', 'tr|A0A8L2Q5X6|A0A8L2Q5X6_RAT', 'tr|A0A8L2Q5X6|A0A8L2Q5X6_RAT', 'tr|A0A8L2Q5X6|A0A8L2Q5X6_RAT', 'tr|A0A8L2Q5X6|A0A8L2Q5X6_RAT', 'tr|A0A8L2Q5X6|A0A8L2Q5X6_RAT', 'tr|A0A8L2Q5X6|A0A8L2Q5X6_RAT', 'tr|A0A8L2Q5X6|A0A8L2Q5X6_RAT', 'tr|A0A8L2Q5X6|A0A8L2Q5X6_RAT', 'tr|A0A8L2Q5X6|A0A8L2Q5X6_RAT', 'tr|A0A8L2Q5X6|A0A8L2Q5X6_RAT', 'tr|A0A8L2Q5X6…	321	5.2046	34600.4	32.6876	0.00404984	3.115	[]	[[0, 321]]	1	['45-122,233-319']	['NC']	['a/b three-layered sandwiches']	['HAD domain-like']	['HAD-like']	['HAD_2']	13	0	0
D3ZEY4	sp|D3ZEY4|DGKQ_RAT	DGKQ_RAT	Dgkq	Diacylglycerol kinase theta	[]	[]	937	6.98258	102544	42.6217	-0.147279	17.609	[[0, 61], [263, 303], [352, 379], [903, 937]]	[[61, 263], [303, 352], [379, 903]]	4	['53-104', '174-229', '393-472', '584-682']	['CON', 'CON', 'CON', 'CON']	['few secondary structure elements', 'few secondary structure elements', 'a+b two layers', 'a/b three-layered sandwiches']	['RING/U-box-like', 'RING/U-box-like', 'beta-Grasp', 'Flavodoxin-like']	['Cysteine-rich domain', 'Cysteine-rich domain', 'Ubiquitin-like', 'Phosphofructokinase N-terminal domain']	['C1_1', 'C1_1', 'RA', 'DAGK_cat']	2	0	0
D3ZF77	sp|D3ZF77|AK1CA_RAT	AK1CA_RAT	Akr1c15	Aldo-keto reductase family 1 member C15	[]	[]	324	7.07739	37194.4	38.9581	-0.377778	3.704	[]	[[0, 324]]	1	['9-308']	['CON']	['a/b barrels']	['TIM beta/alpha-barrel']	['TIM barrels']	['Aldo_ket_red']	5	0	0
D3ZGS3	sp|D3ZGS3|OCRL_RAT	OCRL_RAT	Ocrl	Inositol polyphosphate 5-phosphatase OCRL	[]	['tr|A0A8L2R5U9|A0A8L2R5U9_RAT, tr|R9PXS2|R9PXS2_RAT', 'tr|A0A8L2R5U9|A0A8L2R5U9_RAT, tr|R9PXS2|R9PXS2_RAT', 'tr|A0A8L2R5U9|A0A8L2R5U9_RAT, tr|R9PXS2|R9PXS2_RAT']	902	6.12209	104406	44.059	-0.419734	10.532	[[125, 215]]	[[0, 125], [215, 902]]	4	['15-118', '242-532', '564-677', '722-893']	['CON', 'CON', 'CON', 'CON']	['beta barrels', 'a+b four layers', 'beta sandwiches', 'alpha bundles']	['PH domain-like', 'Carbon-nitrogen hydrolase-like', 'Immunoglobulin-like beta-sandwich', 'GTPase activation domain, GAP']	['PH domain-like', 'DNase I-like', 'Immunoglobulin/Fibronectin type III/E set domains/PapD-like', 'GTPase activation domain, GAP']	['OCRL_clath_bd', 'Exo_endo_phos', 'ASH', 'RhoGAP']	3	0	0
D3ZHA0	sp|D3ZHA0|FLNC_RAT	FLNC_RAT	Flnc	Filamin-C	[]	['tr|A0A0H2UHR7|A0A0H2UHR7_RAT, tr|A0A8I5ZMA0|A0A8I5ZMA0_RAT, tr|A0A8L2R384|A0A8L2R384_RAT', 'tr|A0A0H2UHR7|A0A0H2UHR7_RAT, tr|A0A8I5ZMA0|A0A8I5ZMA0_RAT, tr|A0A8L2R384|A0A8L2R384_RAT']	2726	5.59093	290983	37.8969	-0.312546	3.999	[[0, 35], [2187, 2271]]	[[35, 2187], [2271, 2726]]	26	['39-144', '163-260', '275-370', '375-470', '474-567', '572-660', '668-760', '765-863', '867-962', '967-1056', '1062-1151', '1155-1246', '1250-1346', '1349-1439', '1443-1534', '1539-1630', '1644-1733', '1795-1856', '1862-1948', '1957-2034', '2041-2130', '2245-2308', '2315-2403', '2418-2498', '2505-2594', '2635-2725']	['CON', 'CON', 'CON', 'CON', 'CON', 'CON', 'CON', 'CON', 'CON', 'CON', 'CON', 'CON', 'CON', 'CON', 'CON', 'CON', 'CON', 'CON', 'CON', 'CON', 'CON', 'CON', 'CON', 'CON', 'CON', 'CON']	['alpha bundles', 'alpha bundles', 'beta sandwiches', 'beta sandwiches', 'beta sandwiches', 'beta sandwiches', 'beta sandwiches', 'beta sandwiches', 'beta sandwiches', 'beta sandwiches', 'beta sandwiches', 'beta sandwiches', 'beta sandwiches', 'beta sandwiches', 'beta sandwiches', 'beta sandwiches', 'beta sandwiches', 'beta sandwiches', 'beta sandwiches', 'beta sandwiches', 'beta sandwiches', 'be…	['CH domain-like', 'CH domain-like', 'Immunoglobulin-like beta-sandwich', 'Immunoglobulin-like beta-sandwich', 'Immunoglobulin-like beta-sandwich', 'Immunoglobulin-like beta-sandwich', 'Immunoglobulin-like beta-sandwich', 'Immunoglobulin-like beta-sandwich', 'Immunoglobulin-like beta-sandwich', 'Immunoglobulin-like beta-sandwich', 'Immunoglobulin-like beta-sandwich', 'Immunoglobulin-like beta-san…	['Calponin-homology domain-like', 'Calponin-homology domain-like', 'Immunoglobulin/Fibronectin type III/E set domains/PapD-like', 'Immunoglobulin/Fibronectin type III/E set domains/PapD-like', 'Immunoglobulin/Fibronectin type III/E set domains/PapD-like', 'Immunoglobulin/Fibronectin type III/E set domains/PapD-like', 'Immunoglobulin/Fibronectin type III/E set domains/PapD-like', 'Immunoglobulin/F…	['CH', 'CH', 'Filamin', 'Filamin', 'Filamin', 'Filamin', 'Filamin', 'Filamin', 'Filamin', 'Filamin', 'Filamin', 'Filamin', 'Filamin', 'Filamin', 'Filamin', 'Filamin', 'Filamin', 'Filamin', 'Filamin', 'Filamin', 'Filamin', 'Filamin', 'Filamin', 'Filamin', 'Filamin', 'Filamin']	2	0	0
D3ZI07	tr|D3ZI07|D3ZI07_RAT	D3ZI07_RAT	Kif3b	Kinesin-like protein	[]	[]	747	7.29747	85256.2	54.5198	-0.891031	26.64	[[370, 421], [603, 747]]	[[0, 370], [421, 603]]	1	['9-340']	['CON']	['a/b three-layered sandwiches']	['P-loop domains-like']	['P-loop containing nucleoside triphosphate hydrolases']	['Kinesin']	5	0	0
D3ZIF5	tr|D3ZIF5|D3ZIF5_RAT	D3ZIF5_RAT	Ap3b1	AP-3 complex subunit beta	[]	[]	1072	5.86751	118953	52.5723	-0.394869	27.332	[[0, 42], [260, 293], [621, 838]]	[[42, 260], [293, 621], [838, 1072]]	1	['46-577']	['CON']	['alpha superhelices']	['Repetitive alpha hairpins']	['ARM repeat']	['Adaptin_N']	1	0	0
D3ZJ86	sp|D3ZJ86|SL9A6_RAT	SL9A6_RAT	Slc9a6	Sodium/hydrogen exchanger 6	[]	[]	721	5.76708	79892.6	41.3464	0.151456	26.768	[[0, 85], [612, 721]]	[[85, 612]]	1	['202-543']	['CON']	['alpha complex topology']	['Cation-proton antiporter']	['Cation-proton antiporter (CPA)']	['Na_H_Exchanger']	2	0	0
D3ZJF9	tr|D3ZJF9|D3ZJF9_RAT	D3ZJF9_RAT	Gla	Alpha-galactosidase	[]	[]	421	5.45497	47672.2	38.3473	-0.149169	4.513	[[0, 20]]	[[20, 421]]	2	['36-324', '329-420']	['CON', 'CON']	['a/b barrels', 'beta sandwiches']	['TIM beta/alpha-barrel', 'Glycosyl hydrolase domain-like']	['TIM barrels', 'Glycosyl hydrolase domain']	['Glyco_hydro_31_N', 'Melibiase_2_C']	7	0	0
D3ZMY7	sp|D3ZMY7|5NTC_RAT	5NTC_RAT	Nt5c2	Cytosolic purine 5'-nucleotidase	[]	['tr|A0A8I5ZQZ0|A0A8I5ZQZ0_RAT, tr|A0A8I6A1X9|A0A8I6A1X9_RAT, tr|A0A8I6A978|A0A8I6A978_RAT, tr|A0A8I6B4G3|A0A8I6B4G3_RAT, tr|A0A8I6GLV2|A0A8I6GLV2_RAT, tr|A0A8I6GME6|A0A8I6GME6_RAT, tr|A0A8L2QH70|A0A8L2QH70_RAT', 'tr|A0A8I5ZQZ0|A0A8I5ZQZ0_RAT, tr|A0A8I6A1X9|A0A8I6A1X9_RAT, tr|A0A8I6A978|A0A8I6A978_RAT, tr|A0A8I6B4G3|A0A8I6B4G3_RAT, tr|A0A8I6GLV2|A0A8I6GLV2_RAT, tr|A0A8I6GME6|A0A8I6GME6_RAT, tr|A0…	560	5.81045	64865	36.7172	-0.41875	15	[[486, 560]]	[[0, 486]]	1	['47-469']	['CON']	['alpha bundles']	['HAD superfamily helical bundle insertion domain']	["Insertion domain in cytosolic IMP-GMP specific 5'-nucleotidase"]	['5_nucleotid']	11	0	0
D3ZN95	sp|D3ZN95|HCFC1_RAT	HCFC1_RAT	Hcfc1	Host cell factor 1	[]	['tr|A0A8I5ZS53|A0A8I5ZS53_RAT, tr|A0A8I6A285|A0A8I6A285_RAT, tr|A0A8L2UQY5|A0A8L2UQY5_RAT', 'tr|A0A8I5ZS53|A0A8I5ZS53_RAT, tr|A0A8L2UQY5|A0A8L2UQY5_RAT', 'tr|A0A8I5ZS53|A0A8I5ZS53_RAT, tr|A0A8I6A285|A0A8I6A285_RAT, tr|A0A8L2UQY5|A0A8L2UQY5_RAT', 'tr|A0A8I5ZS53|A0A8I5ZS53_RAT, tr|A0A8I6A285|A0A8I6A285_RAT, tr|A0A8L2UQY5|A0A8L2UQY5_RAT', 'tr|A0A8I5ZS53|A0A8I5ZS53_RAT, tr|A0A8I6A285|A0A8I6A285_RAT,…	2034	6.57396	209150	39.787	-0.087119	72.714	[[401, 1859], [2005, 2034]]	[[0, 401], [1859, 2005]]	3	['17-309', '1820-1897', '1902-2010']	['CON', 'CON', 'CON']	['beta duplicates or obligate multimers', 'beta sandwiches', 'beta sandwiches']	['beta-propeller-like', 'Immunoglobulin-like beta-sandwich', 'Immunoglobulin-like beta-sandwich']	['6-bladed', 'Immunoglobulin/Fibronectin type III/E set domains/PapD-like', 'Immunoglobulin/Fibronectin type III/E set domains/PapD-like']	['Kelch_1', 'fn3_7', 'fn3']	7	0	0
D3ZQL7	sp|D3ZQL7|TPPP_RAT	TPPP_RAT	Tppp	Tubulin polymerization-promoting protein	['Tppp2, Tppp3']	['tr|A0A5H1ZRV3|A0A5H1ZRV3_RAT, tr|A0A8I6A1G2|A0A8I6A1G2_RAT', 'tr|A0A5H1ZRV3|A0A5H1ZRV3_RAT, tr|A0A8I6A1G2|A0A8I6A1G2_RAT', 'tr|A0A5H1ZRV3|A0A5H1ZRV3_RAT, tr|A0A8I6A1G2|A0A8I6A1G2_RAT', 'tr|A0A5H1ZRV3|A0A5H1ZRV3_RAT, tr|A0A8I6A1G2|A0A8I6A1G2_RAT', 'tr|A0A5H1ZRV3|A0A5H1ZRV3_RAT, tr|A0A8I6A1G2|A0A8I6A1G2_RAT', 'tr|A0A5H1ZRV3|A0A5H1ZRV3_RAT, tr|A0A8I6A1G2|A0A8I6A1G2_RAT', 'tr|A0A5H1ZRV3|A0A5H1ZRV3_…	218	9.44573	23546.3	37.0353	-0.747706	50.459	[[0, 43], [151, 218]]	[[43, 151]]	1	['51-145']	['CON']	['alpha arrays']	['EF-hand']	['EF-hand']	['p25-alpha']	22	0	0
D3ZTB4	tr|D3ZTB4|D3ZTB4_RAT	D3ZTB4_RAT	Vps11	Vacuolar protein sorting-associated protein 11 homolog	[]	[]	941	6.53827	107828	43.3367	-0.437726	5.632	[[0, 40], [923, 941]]	[[40, 923]]	3	['65-291', '352-555', '815-866']	['CON', 'CON', 'CON']	['beta duplicates or obligate multimers', 'alpha superhelices', 'few secondary structure elements']	['beta-propeller-like', 'Repetitive alpha hairpins', 'RING/U-box-like']	['7-bladed', 'ARM repeat', 'RING/U-box']	['ANAPC4_WD40_8', 'KOG1920', 'zf-C3HC4_4']	3	0	0
D3ZU13	tr|D3ZU13|D3ZU13_RAT	D3ZU13_RAT	Eif4g1	Eukaryotic translation initiation factor 4 gamma 1	['Eif4g3', 'Eif4g3', 'Eif4g3', 'Eif4g3', 'Eif4g3', 'Eif4g3']	['tr|A0A0G2JY73|A0A0G2JY73_RAT, tr|A0A8I5ZPV9|A0A8I5ZPV9_RAT, tr|A0A8I5ZRZ1|A0A8I5ZRZ1_RAT, tr|A0A8I5ZZ46|A0A8I5ZZ46_RAT, tr|A0A8I6A378|A0A8I6A378_RAT, tr|A0A8I6A423|A0A8I6A423_RAT, tr|A0A8I6AMY8|A0A8I6AMY8_RAT, tr|A0A8I6APR0|A0A8I6APR0_RAT, tr|D4A554|D4A554_RAT, tr|D4AD15|D4AD15_RAT, tr|M0RD03|M0RD03_RAT', 'tr|A0A0G2JY73|A0A0G2JY73_RAT, tr|A0A8I5ZPV9|A0A8I5ZPV9_RAT, tr|A0A8I5ZRZ1|A0A8I5ZRZ1_RAT,…	1598	5.28792	175703	61.7981	-0.632478	60.701	[[0, 604], [641, 760], [991, 1237]]	[[604, 641], [760, 991], [1237, 1598]]	4	['597-633', '757-992', '1241-1353', '1439-1590']	['CON', 'CON', 'CON', 'CON']	['alpha arrays', 'alpha superhelices', 'alpha superhelices', 'alpha superhelices']	['Eukaryotic initiation factor 4f subunit eIF4g, eIF4e-binding domain', 'Repetitive alpha hairpins', 'Repetitive alpha hairpins', 'Repetitive alpha hairpins']	['Eukaryotic initiation factor 4f subunit eIF4g, eIF4e-binding domain', 'ARM repeat', 'ARM repeat', 'ARM repeat']	['eIF_4G1_like', 'MIF4G', 'MA3', 'W2']	23	0	0
D3ZUM2	sp|D3ZUM2|SARM1_RAT	SARM1_RAT	Sarm1	NAD(+) hydrolase SARM1	[]	['tr|A0A8I5Y295|A0A8I5Y295_RAT']	724	5.8221	79687.5	42.9455	-0.0781768	11.878	[[0, 61], [699, 724]]	[[61, 699]]	4	['118-197', '179-286', '412-474', '487-546']	['CON', 'CON', 'CON', 'CON']	['alpha superhelices', 'alpha superhelices', 'alpha arrays', 'alpha arrays']	['Repetitive alpha hairpins', 'Repetitive alpha hairpins', 'HhH/H2TH', 'HhH/H2TH']	['ARM repeat', 'ARM repeat', 'SAM domain-like', 'SAM domain-like']	['Arm', 'Arm', 'SAM_1', 'SAM_1']	1	0	0
D3ZUQ0	sp|D3ZUQ0|RIPL1_RAT	RIPL1_RAT	Rilpl1	RILP-like protein 1	[]	['tr|A0A0G2K2U5|A0A0G2K2U5_RAT, tr|A0A8I5ZUH1|A0A8I5ZUH1_RAT, tr|A0A8I5ZVF2|A0A8I5ZVF2_RAT, tr|A0A8I6A875|A0A8I6A875_RAT, tr|A0A8L2PZW4|A0A8L2PZW4_RAT']	406	5.1543	47329.7	59.3818	-0.892611	29.064	[[251, 291], [329, 406]]	[[0, 251], [291, 329]]	1	['21-85']	['CON']	['alpha bundles']	['RILP-like protein 2 N-terminal helical hairpin domain']	['RILP-like protein 2 N-terminal helical hairpin domain']	['Jnk-SapK_ap_N']	1	0	0
D3ZUY8	tr|D3ZUY8|D3ZUY8_RAT	D3ZUY8_RAT	Ap2a1	AP-2 complex subunit alpha	[]	[]	956	7.74956	105587	46.0021	-0.0763598	12.343	[[608, 713]]	[[0, 608], [713, 956]]	3	['35-607', '727-841', '844-954']	['CON', 'CON', 'CON']	['alpha superhelices', 'beta sandwiches', 'a+b two layers']	['Repetitive alpha hairpins', 'Immunoglobulin-like beta-sandwich', 'TBP-like']	['ARM repeat', 'Immunoglobulin/Fibronectin type III/E set domains/PapD-like', 'Subdomain of clathrin and coatomer appendage domain']	['Adaptin_N', 'Alpha_adaptinC2', 'Alpha_adaptin_C']	1	0	0
D3ZW55	sp|D3ZW55|ITPA_RAT	ITPA_RAT	Itpa	Inosine triphosphate pyrophosphatase	[]	['tr|A0A8I5XVY2|A0A8I5XVY2_RAT, tr|A0A8I6ABW8|A0A8I6ABW8_RAT, tr|A0A8I6AG77|A0A8I6AG77_RAT, tr|A0A8L2QG09|A0A8L2QG09_RAT', 'tr|A0A8I5XVY2|A0A8I5XVY2_RAT, tr|A0A8I6ABW8|A0A8I6ABW8_RAT, tr|A0A8I6AG77|A0A8I6AG77_RAT, tr|A0A8L2QG09|A0A8L2QG09_RAT', 'tr|A0A8I5XVY2|A0A8I5XVY2_RAT, tr|A0A8I6ABW8|A0A8I6ABW8_RAT', 'tr|A0A8I5XVY2|A0A8I5XVY2_RAT, tr|A0A8I6ABW8|A0A8I6ABW8_RAT', 'tr|A0A8I6AG77|A0A8I6AG77_RAT,…	198	5.48072	21927	32.7172	-0.223232	0	[]	[[0, 198]]	1	['8-189']	['CON']	['a/b three-layered sandwiches']	['ITPase-like']	['ITPase-like']	['Ham1p_like']	28	0	0
D3ZWA8	tr|D3ZWA8|D3ZWA8_RAT	D3ZWA8_RAT	Appl1	Adaptor protein, phosphotyrosine interacting with PH domain and leucine zipper 1	[]	['tr|A0A8I5ZXF9|A0A8I5ZXF9_RAT', 'tr|A0A8I5ZXF9|A0A8I5ZXF9_RAT', 'tr|A0A8I5ZXF9|A0A8I5ZXF9_RAT', 'tr|A0A8I5ZXF9|A0A8I5ZXF9_RAT', 'tr|A0A8I5ZXF9|A0A8I5ZXF9_RAT', 'tr|A0A8I5ZXF9|A0A8I5ZXF9_RAT', 'tr|A0A8I5ZXF9|A0A8I5ZXF9_RAT', 'tr|A0A8I5ZXF9|A0A8I5ZXF9_RAT', 'tr|A0A8I5ZXF9|A0A8I5ZXF9_RAT', 'tr|A0A8I5ZXF9|A0A8I5ZXF9_RAT', 'tr|A0A8I5ZXF9|A0A8I5ZXF9_RAT', 'tr|A0A8I5ZXF9|A0A8I5ZXF9_RAT', 'tr|A0A8I5ZXF9…	707	5.24456	79363.2	60.8651	-0.579066	26.025	[[0, 14], [383, 494], [647, 707]]	[[14, 383], [494, 647]]	3	['16-247', '280-374', '500-627']	['CON', 'CON', 'CON']	['alpha duplicates or obligate multimers', 'beta barrels', 'beta barrels']	['BAR/IMD domain-like', 'PH domain-like', 'PH domain-like']	['BAR/IMD domain-like', 'PH domain-like', 'PH domain-like']	['BAR_3', 'PH', 'PID']	26	0	0
D3ZXP3	tr|D3ZXP3|D3ZXP3_RAT	D3ZXP3_RAT	H2ax	Histone H2A	[]	[]	143	10.7388	15114.4	52.4909	-0.344056	32.867	[[0, 22], [118, 143]]	[[22, 118]]	1	['6-107']	['CON']	['alpha arrays']	['Histone-like']	['Histone']	['Histone_1']	1	0	0
D3ZZC3	sp|D3ZZC3|KLH22_RAT	KLH22_RAT	Klhl22	Kelch-like protein 22	[]	['tr|A0A0G2KA06|A0A0G2KA06_RAT, tr|A0A8L2QUL2|A0A8L2QUL2_RAT']	634	5.55063	71773.1	49.8981	-0.318297	8.202	[[594, 634]]	[[0, 594]]	3	['28-142', '141-216', '317-576']	['CON', 'CON', 'CON']	['a+b two layers', 'alpha superhelices', 'beta duplicates or obligate multimers']	['POZ domain', 'Repetitive alpha hairpins', 'beta-propeller-like']	['POZ domain', 'BACK domain', '6-bladed']	['BTB', 'BACK', 'Kelch_1']	1	0	0
D4A0E8	tr|D4A0E8|D4A0E8_RAT	D4A0E8_RAT	Prmt5	Protein arginine N-methyltransferase 5	[]	['tr|A0A8I5ZP89|A0A8I5ZP89_RAT, tr|A0A8I6ANJ2|A0A8I6ANJ2_RAT', 'tr|A0A8I5ZP89|A0A8I5ZP89_RAT, tr|A0A8I6ANJ2|A0A8I6ANJ2_RAT', 'tr|A0A8I5ZP89|A0A8I5ZP89_RAT, tr|A0A8I6ANJ2|A0A8I6ANJ2_RAT', 'tr|A0A8I5ZP89|A0A8I5ZP89_RAT, tr|A0A8I6ANJ2|A0A8I6ANJ2_RAT', 'tr|A0A8I5ZP89|A0A8I5ZP89_RAT, tr|A0A8I6ANJ2|A0A8I6ANJ2_RAT', 'tr|A0A8I5ZP89|A0A8I5ZP89_RAT, tr|A0A8I6ANJ2|A0A8I6ANJ2_RAT', 'tr|A0A8I5ZP89|A0A8I5ZP89_…	637	5.85944	72693.9	44.6997	-0.328414	3.297	[[0, 21]]	[[21, 637]]	3	['35-287', '328-464', '467-635']	['CON', 'CON', 'CON']	['a/b barrels', 'a/b three-layered sandwiches', 'beta sandwiches']	['TIM beta/alpha-barrel', 'Rossmann-like', 'Arginine methyltransferase oligomerization subdomain']	['TIM barrels', 'S-adenosyl-L-methionine-dependent methyltransferases', 'Arginine methyltransferase oligomerization subdomain']	['PRMT5_TIM', 'PRMT5', 'PRMT5_C']	16	0	0
D4A1R8	sp|D4A1R8|CPNE1_RAT	CPNE1_RAT	Cpne1	Copine-1	[]	['tr|A0A8L2QF48|A0A8L2QF48_RAT', 'tr|A0A8L2QF48|A0A8L2QF48_RAT', 'tr|A0A8L2QF48|A0A8L2QF48_RAT', 'tr|A0A8L2QF48|A0A8L2QF48_RAT', 'tr|A0A8L2QF48|A0A8L2QF48_RAT', 'tr|A0A8L2QF48|A0A8L2QF48_RAT', 'tr|A0A8L2QF48|A0A8L2QF48_RAT', 'tr|A0A8L2QF48|A0A8L2QF48_RAT', 'tr|A0A8L2QF48|A0A8L2QF48_RAT']	536	5.39365	58843	32.1364	-0.184888	3.172	[[520, 536]]	[[0, 520]]	3	['12-128', '143-261', '399-460']	['CON', 'CON', 'CON']	['beta sandwiches', 'beta sandwiches', 'a/b three-layered sandwiches']	['Immunoglobulin-like beta-sandwich', 'Immunoglobulin-like beta-sandwich', 'HAD domain-like']	['C2 domain', 'C2 domain', 'vWA-like']	['C2_1', 'C2_1', 'VWA']	9	0	0
D4A208	sp|D4A208|SRGP2_RAT	SRGP2_RAT	Srgap2	SLIT-ROBO Rho GTPase-activating protein 2	['Srgap1', 'Srgap1']	['tr|A0A0G2JZ92|A0A0G2JZ92_RAT, tr|A0A8I5ZL53|A0A8I5ZL53_RAT, tr|B5DEJ1|B5DEJ1_RAT', 'tr|A0A0G2JZ92|A0A0G2JZ92_RAT, tr|A0A8I5ZJB2|A0A8I5ZJB2_RAT, tr|A0A8I5ZL53|A0A8I5ZL53_RAT, tr|A0A8I6AKP5|A0A8I6AKP5_RAT, tr|B5DEJ1|B5DEJ1_RAT, tr|F1M287|F1M287_RAT', 'tr|A0A0G2JZ92|A0A0G2JZ92_RAT, tr|A0A8I5ZJB2|A0A8I5ZJB2_RAT, tr|A0A8I5ZL53|A0A8I5ZL53_RAT, tr|A0A8I6AKP5|A0A8I6AKP5_RAT, tr|B5DEJ1|B5DEJ1_RAT, tr|F1…	1071	6.30205	120876	59.4569	-0.646125	40.336	[[184, 218], [411, 437], [479, 501], [680, 733], [781, 1071]]	[[0, 184], [218, 411], [437, 479], [501, 680], [733, 781]]	3	['29-186,226-340', '498-679', '733-783']	['NC', 'CON', 'CON']	['alpha duplicates or obligate multimers', 'alpha bundles', 'beta barrels']	['BAR/IMD domain-like', 'GTPase activation domain, GAP', 'SH3']	['BAR/IMD domain-like', 'GTPase activation domain, GAP', 'SH3']	['FCH', 'RhoGAP', 'SH3_1']	5	0	0
D4A2Z8	sp|D4A2Z8|DHX36_RAT	DHX36_RAT	Dhx36	ATP-dependent DNA/RNA helicase DHX36	[]	['tr|A0A8I6A6W1|A0A8I6A6W1_RAT']	1000	8.33101	113842	48.4383	-0.4534	14.8	[[0, 153], [984, 1000]]	[[153, 984]]	5	['183-380', '531-604', '621-688', '691-801', '820-903']	['CON', 'CON', 'CON', 'CON', 'CON']	['a/b three-layered sandwiches', 'a/b three-layered sandwiches', 'alpha arrays', 'alpha arrays', 'beta barrels']	['P-loop domains-like', 'P-loop domains-like', 'HTH', 'Sec63 N-terminal subdomain-like', 'OB-fold']	['P-loop containing nucleoside triphosphate hydrolases', 'P-loop containing nucleoside triphosphate hydrolases', 'winged', 'Sec63 N-terminal subdomain-like', 'Nucleic acid-binding proteins']	['DEAD_3', 'Helicase_C_7', 'HA2_N', 'HA2_C', 'OB_NTP_bind']	1	0	0
D4A3T0	tr|D4A3T0|D4A3T0_RAT	D4A3T0_RAT	Sos1	SOS Ras/Rac guanine nucleotide exchange factor 1	['Sos2']	['tr|A0A0G2JVU2|A0A0G2JVU2_RAT, tr|A0A8I6B4D6|A0A8I6B4D6_RAT, tr|F1MAI3|F1MAI3_RAT']	1319	6.41862	151092	62.5588	-0.555572	22.896	[[1017, 1319]]	[[0, 1017]]	4	['71-177', '204-388', '431-544', '605-1013']	['CON', 'CON', 'CON', 'CON']	['alpha arrays', 'alpha bundles', 'beta barrels', 'alpha superhelices']	['Histone-like', 'DH domain-like', 'PH domain-like', 'Repetitive alpha hairpins']	['Histone', 'DBL homology domain (DH-domain)', 'PH domain-like', 'Ras GEF']	['Histone_1', 'RhoGEF', 'PH_10', 'RasGEF']	1	0	0
D4A631	sp|D4A631|BIG1_RAT	BIG1_RAT	Arfgef1	Brefeldin A-inhibited guanine nucleotide-exchange protein 1	[]	['tr|A0A8I5Y4E2|A0A8I5Y4E2_RAT, tr|A0A8I6GGZ4|A0A8I6GGZ4_RAT, tr|A0A8L2Q3C5|A0A8L2Q3C5_RAT']	1846	5.52455	207888	41.8978	-0.283261	21.668	[[44, 75], [225, 413], [626, 690], [884, 898], [1066, 1089], [1537, 1605]]	[[0, 44], [75, 225], [413, 626], [690, 884], [898, 1066], [1089, 1537], [1605, 1846]]	2	['69-257,404-524', '694-881']	['NC', 'CON']	['alpha superhelices', 'alpha arrays']	['Repetitive alpha hairpins', 'Sec7 domain']	['ARM repeat', 'Sec7 domain']	['Sec7_N', 'Sec7']	1	0	0
D4A7H9	tr|D4A7H9|D4A7H9_RAT	D4A7H9_RAT	Chmp7	Charged multivesicular body protein 7	[]	[]	450	5.10343	50542.9	53.4958	-0.437333	26.667	[[0, 27], [357, 450]]	[[27, 357]]	1	['243-350']	['CON']	['alpha bundles']	['Charged multivesicular body protein 3 (CHMP3)-related']	['Charged multivesicular body protein 3 (CHMP3)-related']	['Snf7']	4	0	0
D4A8H8	tr|D4A8H8|D4A8H8_RAT	D4A8H8_RAT	Cyfip1	Cytoplasmic FMR1-interacting protein	[]	['tr|A0A0G2K472|A0A0G2K472_RAT', 'tr|A0A0G2K472|A0A0G2K472_RAT', 'tr|A0A0G2K472|A0A0G2K472_RAT', 'tr|A0A0G2K472|A0A0G2K472_RAT', 'tr|A0A0G2K472|A0A0G2K472_RAT', 'tr|A0A0G2K472|A0A0G2K472_RAT', 'tr|A0A0G2K472|A0A0G2K472_RAT', 'tr|A0A0G2K472|A0A0G2K472_RAT', 'tr|A0A0G2K472|A0A0G2K472_RAT', 'tr|A0A0G2K472|A0A0G2K472_RAT', 'tr|A0A0G2K472|A0A0G2K472_RAT', 'tr|A0A0G2K472|A0A0G2K472_RAT', 'tr|A0A0G2K472…	1253	6.46188	145256	47.1967	-0.26656	7.422	[[0, 42], [525, 547], [1229, 1253]]	[[42, 525], [547, 1229]]	1	['5-1250']	['CON']	['alpha complex topology']	['Nck-associated protein 1/Cytoplasmic FMR1-interacting protein 1']	['Nck-associated protein 1/Cytoplasmic FMR1-interacting protein 1']	['FragX_IP']	12	0	0
D4AEC2	sp|D4AEC2|CAMP2_RAT	CAMP2_RAT	Camsap2	Calmodulin-regulated spectrin-associated protein 2	[]	['tr|A0A5H1ZRV8|A0A5H1ZRV8_RAT, tr|A0A8I6A5G7|A0A8I6A5G7_RAT', 'tr|A0A5H1ZRV8|A0A5H1ZRV8_RAT, tr|A0A8I6A5G7|A0A8I6A5G7_RAT', 'tr|A0A5H1ZRV8|A0A5H1ZRV8_RAT, tr|A0A8I6A5G7|A0A8I6A5G7_RAT', 'tr|A0A5H1ZRV8|A0A5H1ZRV8_RAT, tr|A0A8I6A5G7|A0A8I6A5G7_RAT', 'tr|A0A5H1ZRV8|A0A5H1ZRV8_RAT, tr|A0A8I6A5G7|A0A8I6A5G7_RAT', 'tr|A0A5H1ZRV8|A0A5H1ZRV8_RAT, tr|A0A8I6A5G7|A0A8I6A5G7_RAT', 'tr|A0A5H1ZRV8|A0A5H1ZRV8_…	1470	6.60307	165610	58.1206	-0.752109	63.741	[[200, 217], [342, 1341], [1455, 1470]]	[[0, 200], [217, 342], [1341, 1455]]	2	['244-313', '1341-1450']	['CON', 'CON']	['alpha bundles', 'beta barrels']	['CH domain-like', 'SH3']	['Calponin-homology domain-like', 'PRC-barrel domain']	['CH', 'CAMSAP_CKK']	8	0	0
D4AEH9	tr|D4AEH9|D4AEH9_RAT	D4AEH9_RAT	Agl	Glycogen debranching enzyme	[]	[]	1532	6.28386	174330	44.5276	-0.312794	0	[]	[[0, 1532]]	4	['127-252,480-568', '242-328', '895-1017', '1072-1527']	['NC', 'IS', 'CON', 'CON']	['a/b barrels', 'alpha arrays', 'alpha bundles', 'alpha superhelices']	['TIM beta/alpha-barrel', 'Glycogen debranching enzyme (GDE) insertion domain', 'Glycogen debranching enzyme (GDE) middle domain 2', 'Repetitive alpha hairpins']	['TIM barrels', 'Glycogen debranching enzyme (GDE) insertion domain', 'Glycogen debranching enzyme (GDE) middle domain 2', 'alpha/alpha toroid']	['Alpha-amylase', 'hDGE_amylase', 'hGDE_central_C', 'GDE_C']	43	1	0
D4AEP0	tr|D4AEP0|D4AEP0_RAT	D4AEP0_RAT	Adss2	Adenylosuccinate synthetase isozyme 2	[]	['tr|A0A8I6AT75|A0A8I6AT75_RAT, tr|A0A8I6G7N1|A0A8I6G7N1_RAT, tr|A0A8I6GA01|A0A8I6GA01_RAT', 'tr|A0A8I6AT75|A0A8I6AT75_RAT, tr|A0A8I6G7N1|A0A8I6G7N1_RAT, tr|A0A8I6GA01|A0A8I6GA01_RAT', 'tr|A0A8I6AT75|A0A8I6AT75_RAT', 'tr|A0A8I6AT75|A0A8I6AT75_RAT, tr|A0A8I6G7N1|A0A8I6G7N1_RAT, tr|A0A8I6GA01|A0A8I6GA01_RAT', 'tr|A0A8I6AT75|A0A8I6AT75_RAT, tr|A0A8I6GA01|A0A8I6GA01_RAT', 'tr|A0A8I6GA01|A0A8I6GA01_RA…	456	5.98375	50084.6	33.4586	-0.205921	5.482	[[0, 25]]	[[25, 456]]	1	['30-454']	['CON']	['a/b three-layered sandwiches']	['P-loop domains-like']	['P-loop containing nucleoside triphosphate hydrolases']	['Adenylsucc_synt']	15	0	0
E9PSK7	sp|E9PSK7|JIP3_RAT	JIP3_RAT	Mapk8ip3	C-Jun-amino-terminal kinase-interacting protein 3	[]	['tr|A0A8I5ZV07|A0A8I5ZV07_RAT, tr|A0A8I6B3P0|A0A8I6B3P0_RAT, tr|A0A8I6GI46|A0A8I6GI46_RAT, tr|A0A8L2ULH9|A0A8L2ULH9_RAT', 'tr|A0A8I5ZV07|A0A8I5ZV07_RAT, tr|A0A8I6AME2|A0A8I6AME2_RAT, tr|A0A8I6B3P0|A0A8I6B3P0_RAT, tr|A0A8I6GI46|A0A8I6GI46_RAT, tr|A0A8L2ULH9|A0A8L2ULH9_RAT']	1322	5.29349	145648	47.581	-0.604614	53.707	[[0, 24], [181, 423], [479, 757], [802, 959], [1175, 1189], [1240, 1322]]	[[24, 181], [423, 479], [757, 802], [959, 1175], [1189, 1240]]	1	['956-1158']	['CON']	['beta duplicates or obligate multimers']	['beta-propeller-like']	['7-bladed']	['SGL_6']	2	0	0
E9PT53	tr|E9PT53|E9PT53_RAT	E9PT53_RAT	Wfs1	Wolframin ER transmembrane glycoprotein	[]	['tr|A0A8I6A452|A0A8I6A452_RAT', 'tr|A0A8I6A452|A0A8I6A452_RAT', 'tr|A0A8I6A452|A0A8I6A452_RAT', 'tr|A0A8I6A452|A0A8I6A452_RAT', 'tr|A0A8I6A452|A0A8I6A452_RAT', 'tr|A0A8I6A452|A0A8I6A452_RAT', 'tr|A0A8I6A452|A0A8I6A452_RAT', 'tr|A0A8I6A452|A0A8I6A452_RAT', 'tr|A0A8I6A452|A0A8I6A452_RAT', 'tr|A0A8I6A452|A0A8I6A452_RAT', 'tr|A0A8I6A452|A0A8I6A452_RAT', 'tr|A0A8I6A452|A0A8I6A452_RAT', 'tr|A0A8I6A452…	890	8.11904	100562	48.9782	0.0357303	14.719	[[0, 86], [203, 224], [262, 284]]	[[86, 203], [224, 262], [284, 890]]	1	['96-161']	['CON']	['alpha superhelices']	['Repetitive alpha hairpins']	['ARM repeat']	['Sel1']	27	0	0
E9PU28	sp|E9PU28|IMDH2_RAT	IMDH2_RAT	Impdh2	Inosine-5'-monophosphate dehydrogenase 2	[]	['tr|A0A8L2QJV6|A0A8L2QJV6_RAT', 'tr|A0A8L2QJV6|A0A8L2QJV6_RAT', 'tr|A0A8L2QJV6|A0A8L2QJV6_RAT', 'tr|A0A8L2QJV6|A0A8L2QJV6_RAT', 'tr|A0A8L2QJV6|A0A8L2QJV6_RAT']	514	6.84065	55814.4	27.5091	-0.112451	0	[]	[[0, 514]]	3	['28-135', '113-230', '199-482']	['CON', 'CON', 'CON']	['a/b barrels', 'a+b duplicates or obligate multimers', 'a/b barrels']	['TIM beta/alpha-barrel', 'CBS-domain', 'TIM beta/alpha-barrel']	['TIM barrels', 'CBS-domain', 'TIM barrels']	['IMPDH_1st', 'IMPDH_2nd', 'IMPDH_1st']	5	0	0
F1LML7	tr|F1LML7|F1LML7_RAT	F1LML7_RAT	Hip1r	Huntingtin interacting protein 1 related	[]	[]	1069	6.11919	119551	51.3439	-0.548644	20.58	[[0, 39], [295, 351], [586, 610], [935, 1069]]	[[39, 295], [351, 586], [610, 935]]	2	['33-149', '782-963']	['CON', 'CON']	['alpha superhelices', 'alpha bundles']	['Repetitive alpha hairpins', 'Four-helical up-and-down bundle']	['ARM repeat', 'I/LWEQ domain (Pfam 01608)']	['ANTH_N', 'I_LWEQ']	4	0	0
F1LN46	sp|F1LN46|CPT1C_RAT	CPT1C_RAT	Cpt1c	Palmitoyl thioesterase CPT1C	[]	['tr|A0A8L2QGW1|A0A8L2QGW1_RAT', 'tr|A0A8L2QGW1|A0A8L2QGW1_RAT']	801	6.9487	90168.8	48.9712	-0.144444	4.12	[[0, 22]]	[[22, 801]]	3	['3-45', '251-527', '541-760']	['CON', 'CON', 'CON']	['extended segments', 'a+b complex topology', 'a+b complex topology']	['N-terminal regulatory segment of carnitine palmitoyltransferase 1A', 'CoA-dependent acyltransferases', 'CoA-dependent acyltransferases']	['N-terminal regulatory segment of carnitine palmitoyltransferase 1A', 'CoA-dependent acyltransferases', 'CoA-dependent acyltransferases']	['CPT_N', 'Carn_acyltransf_1st', 'Carn_acyltransf_2nd']	2	0	0
F1LNJ2	sp|F1LNJ2|U520_RAT	U520_RAT	Snrnp200	U5 small nuclear ribonucleoprotein 200 kDa helicase	[]	['tr|M3ZCQ2|M3ZCQ2_RAT', 'tr|A0A8I6ATU8|A0A8I6ATU8_RAT, tr|M3ZCQ2|M3ZCQ2_RAT', 'tr|A0A8I6ATU8|A0A8I6ATU8_RAT, tr|M3ZCQ2|M3ZCQ2_RAT', 'tr|A0A8I6ATU8|A0A8I6ATU8_RAT, tr|M3ZCQ2|M3ZCQ2_RAT', 'tr|A0A8I6ATU8|A0A8I6ATU8_RAT, tr|M3ZCQ2|M3ZCQ2_RAT', 'tr|A0A8I6ATU8|A0A8I6ATU8_RAT, tr|M3ZCQ2|M3ZCQ2_RAT', 'tr|A0A8I6ATU8|A0A8I6ATU8_RAT, tr|M3ZCQ2|M3ZCQ2_RAT']	2139	5.74548	244872	44.4261	-0.329313	8.415	[[0, 83], [186, 238], [381, 407]]	[[83, 186], [238, 381], [407, 2139]]	14	['262-363', '407-450', '474-667', '683-886', '888-992', '995-1124', '1127-1179', '1184-1289', '1319-1515', '1524-1723', '1726-1826', '1829-1958', '1961-2016', '2019-2129']	['CON', 'CON', 'CON', 'CON', 'CON', 'CON', 'CON', 'CON', 'CON', 'CON', 'CON', 'CON', 'CON', 'CON']	['alpha arrays', 'extended segments', 'a/b three-layered sandwiches', 'a/b three-layered sandwiches', 'alpha arrays', 'alpha arrays', 'alpha arrays', 'beta sandwiches', 'a/b three-layered sandwiches', 'a/b three-layered sandwiches', 'alpha arrays', 'alpha arrays', 'alpha arrays', 'beta sandwiches']	['PWI domain-like', 'Pre-mRNA-splicing helicase BRR2 NC-clamp', 'P-loop domains-like', 'P-loop domains-like', 'HTH', 'Sec63 N-terminal subdomain-like', 'HhH/H2TH', 'Immunoglobulin-like beta-sandwich', 'P-loop domains-like', 'P-loop domains-like', 'HTH', 'Sec63 N-terminal subdomain-like', 'HhH/H2TH', 'Immunoglobulin-like beta-sandwich']	['PWI domain', 'Pre-mRNA-splicing helicase BRR2 NC-clamp', 'P-loop containing nucleoside triphosphate hydrolases', 'P-loop containing nucleoside triphosphate hydrolases', 'winged', 'Sec63 N-terminal subdomain-like', 'SAM-like subdomain in Sec63-like proteins', 'Immunoglobulin/Fibronectin type III/E set domains/PapD-like', 'P-loop containing nucleoside triphosphate hydrolases', 'P-loop containing …	['KOG0951_1st', 'KOG0951_2nd', 'DEAD_1', 'Helicase_C_5', 'KOG0952', 'Sec63_1st', 'Sec63_2nd', 'Sec63_3rd', 'DEAD_1', 'Helicase_C_5', 'KOG0952', 'Sec63_1st', 'Sec63_2nd_1', 'Sec63_3rd']	7	0	0
F1LP64	sp|F1LP64|TRIPC_RAT	TRIPC_RAT	Trip12	E3 ubiquitin-protein ligase TRIP12	[]	['tr|A0A0A0MXY4|A0A0A0MXY4_RAT, tr|A0A0G2JU73|A0A0G2JU73_RAT, tr|A0A1W2Q676|A0A1W2Q676_RAT, tr|A0A8I6AHN4|A0A8I6AHN4_RAT, tr|A0A8L2RBG4|A0A8L2RBG4_RAT']	2025	8.66263	223925	55.2172	-0.479753	36.79	[[0, 443], [820, 851], [966, 1122], [1342, 1362], [1403, 1472], [1602, 1626]]	[[443, 820], [851, 966], [1122, 1342], [1362, 1403], [1472, 1602], [1626, 2025]]	3	['487-596', '768-835', '1618-2017']	['CON', 'CON', 'CON']	['alpha superhelices', 'beta barrels', 'a+b complex topology']	['Repetitive alpha hairpins', 'WWE domain', 'Hect, E3 ligase catalytic domain']	['ARM repeat', 'WWE domain', 'Hect, E3 ligase catalytic domain']	['Arm', 'WWE', 'HECT']	1	0	0
F1LQ48	sp|F1LQ48|HNRPL_RAT	HNRPL_RAT	Hnrnpl	Heterogeneous nuclear ribonucleoprotein L	[]	['tr|A0A8L2QEL3|A0A8L2QEL3_RAT, tr|F2Z3R2|F2Z3R2_RAT', 'tr|A0A8L2QEL3|A0A8L2QEL3_RAT, tr|F2Z3R2|F2Z3R2_RAT', 'tr|A0A8L2QEL3|A0A8L2QEL3_RAT, tr|A0A8L2QQ13|A0A8L2QQ13_RAT, tr|F2Z3R2|F2Z3R2_RAT', 'tr|A0A8L2QEL3|A0A8L2QEL3_RAT', 'tr|A0A8L2QEL3|A0A8L2QEL3_RAT, tr|F2Z3R2|F2Z3R2_RAT', 'tr|A0A8L2QEL3|A0A8L2QEL3_RAT, tr|A0A8L2QQ13|A0A8L2QQ13_RAT, tr|F2Z3R2|F2Z3R2_RAT', 'tr|A0A8L2QEL3|A0A8L2QEL3_RAT, tr|F2…	623	8.72098	67902.4	57.4979	-0.64703	38.042	[[0, 98], [274, 413]]	[[98, 274], [413, 623]]	4	['101-165', '201-266', '418-490', '537-603']	['CON', 'CON', 'CON', 'CON']	['a+b two layers', 'a+b two layers', 'a+b two layers', 'a+b two layers']	['Alpha-beta plaits', 'Alpha-beta plaits', 'Alpha-beta plaits', 'Alpha-beta plaits']	['RNA-binding domain, RBD', 'RNA-binding domain, RBD', 'RNA-binding domain, RBD', 'RNA-binding domain, RBD']	['RRM_1_3', 'RRM_1_1', 'RRM_1_6', 'RRM_1']	36	0	0
F1LQX4	sp|F1LQX4|RHG44_RAT	RHG44_RAT	Arhgap44	Rho GTPase-activating protein 44	['Arhgap17', 'Arhgap17']	['sp|Q99N37|RHG17_RAT, tr|A0A0H2UHC0|A0A0H2UHC0_RAT, tr|A0A8I5Y535|A0A8I5Y535_RAT, tr|A0A8I5ZP42|A0A8I5ZP42_RAT, tr|A0A8I6ALM5|A0A8I6ALM5_RAT, tr|A0A8L2QXS1|A0A8L2QXS1_RAT, tr|D4AAV2|D4AAV2_RAT, tr|D4AAV4|D4AAV4_RAT, tr|F1M6X7|F1M6X7_RAT', 'tr|A0A0H2UHC0|A0A0H2UHC0_RAT, tr|A0A8L2QXS1|A0A8L2QXS1_RAT', 'sp|Q99N37|RHG17_RAT, tr|A0A0H2UHC0|A0A0H2UHC0_RAT, tr|A0A8I5Y535|A0A8I5Y535_RAT, tr|A0A8I5ZP42|A…	814	6.08583	89113.7	73.2467	-0.450983	42.629	[[153, 175], [458, 814]]	[[0, 153], [175, 458]]	2	['31-236', '253-445']	['CON', 'CON']	['alpha duplicates or obligate multimers', 'alpha bundles']	['BAR/IMD domain-like', 'GTPase activation domain, GAP']	['BAR/IMD domain-like', 'GTPase activation domain, GAP']	['BAR', 'RhoGAP']	8	0	0
F1LQY6	sp|F1LQY6|NECA2_RAT	NECA2_RAT	Necab2	N-terminal EF-hand calcium-binding protein 2	[]	['tr|A0A5H1ZRU5|A0A5H1ZRU5_RAT, tr|A0A8I5YBK3|A0A8I5YBK3_RAT', 'tr|A0A5H1ZRU5|A0A5H1ZRU5_RAT, tr|A0A8I5YBK3|A0A8I5YBK3_RAT', 'tr|A0A5H1ZRU5|A0A5H1ZRU5_RAT, tr|A0A8I5YBK3|A0A8I5YBK3_RAT', 'tr|A0A5H1ZRU5|A0A5H1ZRU5_RAT, tr|A0A8I5YBK3|A0A8I5YBK3_RAT', 'tr|A0A5H1ZRU5|A0A5H1ZRU5_RAT, tr|A0A8I5YBK3|A0A8I5YBK3_RAT', 'tr|A0A5H1ZRU5|A0A5H1ZRU5_RAT, tr|A0A8I5YBK3|A0A8I5YBK3_RAT', 'tr|A0A5H1ZRU5|A0A5H1ZRU5_…	389	5.05028	43525.7	48.2874	-0.420823	33.419	[[0, 63], [200, 243], [365, 389]]	[[63, 200], [243, 365]]	2	['70-123', '295-372']	['CON', 'CON']	['alpha arrays', 'a+b two layers']	['EF-hand', 'Alpha-beta plaits']	['EF-hand', 'Dimeric alpha+beta barrel']	['EF-hand_7_7', 'ABM']	26	1	0
F1LYQ8	sp|F1LYQ8|FARP1_RAT	FARP1_RAT	Farp1	FERM, ARHGEF and pleckstrin domain-containing protein 1	[]	['tr|A0A8I5ZQU0|A0A8I5ZQU0_RAT', 'tr|A0A8I5ZQU0|A0A8I5ZQU0_RAT', 'tr|A0A8I5ZQU0|A0A8I5ZQU0_RAT', 'tr|A0A8I5ZQU0|A0A8I5ZQU0_RAT', 'tr|A0A8I5ZQU0|A0A8I5ZQU0_RAT', 'tr|A0A8I5ZQU0|A0A8I5ZQU0_RAT', 'tr|A0A8I5ZQU0|A0A8I5ZQU0_RAT', 'tr|A0A8I5ZQU0|A0A8I5ZQU0_RAT']	1049	8.04954	118841	50.104	-0.530315	31.173	[[0, 38], [325, 542], [862, 915], [1031, 1049]]	[[38, 325], [542, 862], [915, 1031]]	6	['39-121', '126-221', '226-318', '543-733', '763-858', '939-1033']	['CON', 'CON', 'CON', 'CON', 'CON', 'CON']	['a+b two layers', 'alpha bundles', 'beta barrels', 'alpha bundles', 'beta barrels', 'beta barrels']	['beta-Grasp', 'Acyl-CoA binding protein-like', 'PH domain-like', 'DH domain-like', 'PH domain-like', 'PH domain-like']	['Ubiquitin-like', 'Acyl-CoA binding protein-like', 'PH domain-like', 'DBL homology domain (DH-domain)', 'PH domain-like', 'PH domain-like']	['FERM_N', 'FERM_M', 'FERM_C', 'RhoGEF', 'PH_10', 'PH']	8	0	0
F1M0Z1	sp|F1M0Z1|TRIO_RAT	TRIO_RAT	Trio	Triple functional domain protein	['Kalrn']	['tr|A0A1P0PBZ6|A0A1P0PBZ6_RAT, tr|A0A8I5XUX3|A0A8I5XUX3_RAT, tr|A0A8I6AS57|A0A8I6AS57_RAT', 'sp|P97924|KALRN_RAT, tr|A0A1P0PBZ6|A0A1P0PBZ6_RAT, tr|A0A8I5XUX3|A0A8I5XUX3_RAT, tr|A0A8I5Y1V9|A0A8I5Y1V9_RAT, tr|A0A8I5ZS58|A0A8I5ZS58_RAT, tr|A0A8I6A0Z4|A0A8I6A0Z4_RAT, tr|A0A8I6ACF7|A0A8I6ACF7_RAT, tr|A0A8I6AS57|A0A8I6AS57_RAT, tr|A0A8I6GKY9|A0A8I6GKY9_RAT, tr|A0A8L2Q7U3|A0A8L2Q7U3_RAT, tr|F1LZV1|F1LZ…	3100	5.91622	347856	52.2883	-0.516871	26.581	[[0, 43], [283, 306], [1038, 1058], [1242, 1271], [1599, 1656], [1706, 1966], [2278, 2567], [2635, 2674], [3049, 3100]]	[[43, 283], [306, 1038], [1058, 1242], [1271, 1599], [1656, 1706], [1966, 2278], [2567, 2635], [2674, 3049]]	14	['75-212', '222-336', '342-444', '568-670', '676-782', '910-1006', '1142-1242', '1289-1469', '1474-1593', '1662-1713', '1969-2147', '2154-2275', '2685-2777', '2798-3046']	['CON', 'CON', 'CON', 'CON', 'CON', 'CON', 'CON', 'CON', 'CON', 'CON', 'CON', 'CON', 'CON', 'CON']	['a/b three-layered sandwiches', 'alpha bundles', 'alpha bundles', 'alpha bundles', 'alpha bundles', 'alpha bundles', 'alpha bundles', 'alpha bundles', 'beta barrels', 'beta barrels', 'alpha bundles', 'beta barrels', 'beta sandwiches', 'a+b complex topology']	['SpoIIaa-like', 'Spectrin repeat-like', 'Spectrin repeat-like', 'Spectrin repeat-like', 'Spectrin repeat-like', 'Spectrin repeat-like', 'Spectrin repeat-like', 'DH domain-like', 'PH domain-like', 'SH3', 'DH domain-like', 'PH domain-like', 'Immunoglobulin-like beta-sandwich', 'Protein kinase/SAICAR synthase/ATP-grasp']	['SpoIIaa-like', 'Spectrin repeat', 'Spectrin repeat', 'Spectrin repeat', 'Spectrin repeat', 'Spectrin repeat', 'Spectrin repeat', 'DBL homology domain (DH-domain)', 'PH domain-like', 'SH3', 'DBL homology domain (DH-domain)', 'PH domain-like', 'Immunoglobulin/Fibronectin type III/E set domains/PapD-like', 'Protein kinase']	['CRAL_TRIO', 'Spectrin', 'Spectrin', 'Spectrin', 'Spectrin', 'Spectrin', 'Spectrin', 'RhoGEF', 'PH_10', 'SH3_1_1', 'RhoGEF', 'PH_10', 'I-set', 'Pkinase_Tyr']	15	0	0
F1M386	sp|F1M386|RPGF2_RAT	RPGF2_RAT	Rapgef2	Rap guanine nucleotide exchange factor 2	['Rapgef6', 'Rapgef6', 'Rapgef6', 'Rapgef6', 'Rapgef6']	['tr|A0A8I5YCN5|A0A8I5YCN5_RAT, tr|A0A8I5ZU25|A0A8I5ZU25_RAT, tr|A0A8I6ADK8|A0A8I6ADK8_RAT, tr|A0A8I6AM01|A0A8I6AM01_RAT, tr|A0A8I6GIT4|A0A8I6GIT4_RAT, tr|A0A8I6GLT7|A0A8I6GLT7_RAT, tr|D3ZTL8|D3ZTL8_RAT', 'tr|A0A8I5YCN5|A0A8I5YCN5_RAT, tr|A0A8I5ZU25|A0A8I5ZU25_RAT, tr|A0A8I6ADK8|A0A8I6ADK8_RAT, tr|A0A8I6AM01|A0A8I6AM01_RAT, tr|A0A8I6GIT4|A0A8I6GIT4_RAT, tr|A0A8I6GLT7|A0A8I6GLT7_RAT, tr|D3ZTL8|D3Z…	1496	6.17296	166386	52.8927	-0.54873	51.604	[[0, 106], [515, 593], [908, 1496]]	[[106, 515], [593, 908]]	5	['121-244', '277-387', '386-464', '609-663', '629-914']	['CON', 'CON', 'CON', 'CON', 'CON']	['beta sandwiches', 'alpha superhelices', 'beta barrels', 'a+b two layers', 'alpha superhelices']	['jelly-roll', 'Repetitive alpha hairpins', 'PDZ domain', 'beta-Grasp', 'Repetitive alpha hairpins']	['Double-stranded beta-helix', 'Ras GEF', 'PDZ domain', 'Ubiquitin-like', 'Ras GEF']	['cNMP_binding_1', 'RasGEF', 'PDZ', 'RA_2', 'RasGEF']	30	0	0
F1M4A4	sp|F1M4A4|KIF1A_RAT	KIF1A_RAT	Kif1a	Kinesin-like protein KIF1A	['Kif1b, Pgd', 'Kif1b, Pgd', 'Kif1c']	['tr|A0A8I5ZRB3|A0A8I5ZRB3_RAT, tr|A0A8I6A6V5|A0A8I6A6V5_RAT, tr|A0A8L2QJN2|A0A8L2QJN2_RAT', 'tr|A0A8I5ZRB3|A0A8I5ZRB3_RAT, tr|A0A8I6A6V5|A0A8I6A6V5_RAT, tr|A0A8L2QJN2|A0A8L2QJN2_RAT', 'sp|O88658|KIF1B_RAT, tr|A0A0G2K7Q8|A0A0G2K7Q8_RAT, tr|A0A0G2KA12|A0A0G2KA12_RAT, tr|A0A8I5ZRB3|A0A8I5ZRB3_RAT, tr|A0A8I6A6V5|A0A8I6A6V5_RAT, tr|A0A8I6A9T5|A0A8I6A9T5_RAT, tr|A0A8I6AL17|A0A8I6AL17_RAT, tr|A0A8L2QJN…	1707	5.8462	192932	54.8694	-0.51365	25.6	[[239, 302], [388, 439], [606, 627], [687, 703], [903, 1003], [1103, 1134], [1417, 1579]]	[[0, 239], [302, 388], [439, 606], [627, 687], [703, 903], [1003, 1103], [1134, 1417], [1579, 1707]]	4	['5-354', '515-604', '739-833', '1593-1687']	['CON', 'CON', 'CON', 'CON']	['a/b three-layered sandwiches', 'beta sandwiches', 'a+b two layers', 'beta barrels']	['P-loop domains-like', 'SMAD/FHA domain', 'FlaG-like', 'PH domain-like']	['P-loop containing nucleoside triphosphate hydrolases', 'SMAD/FHA domain', 'MAGUK binding stalk (MBS) domain', 'PH domain-like']	['Kinesin', 'FHA', 'KIF1B', 'PH']	16	0	0
F1M775	sp|F1M775|DIAP1_RAT	DIAP1_RAT	Diaph1	Protein diaphanous homolog 1	[]	['tr|A0A8I6A828|A0A8I6A828_RAT, tr|A0A8L2QTN9|A0A8L2QTN9_RAT']	1265	5.4057	140355	54.3402	-0.506482	32.569	[[0, 89], [557, 765], [816, 841], [1174, 1265]]	[[89, 557], [765, 816], [841, 1174]]	3	['144-382', '494-572', '840-1157']	['CON', 'CON', 'CON']	['alpha superhelices', 'alpha bundles', 'alpha complex topology']	['Repetitive alpha hairpins', 'Long alpha-hairpin', 'Formin homology 2 domain (FH2 domain)']	['ARM repeat', 'Endosomal sorting complex assembly domains', 'Formin homology 2 domain (FH2 domain)']	['Drf_GBD', 'Vps23_core', 'FH2']	1	0	0
F1M7Y5	sp|F1M7Y5|KPCI_RAT	KPCI_RAT	Prkci	Protein kinase C iota type	[]	[]	596	5.5358	68275.7	49.2997	-0.498826	14.43	[[0, 25], [190, 251]]	[[25, 190], [251, 596]]	3	['25-106', '133-192', '252-505']	['CON', 'CON', 'CON']	['a+b two layers', 'few secondary structure elements', 'a+b complex topology']	['beta-Grasp', 'RING/U-box-like', 'Protein kinase/SAICAR synthase/ATP-grasp']	['Ubiquitin-like', 'Cysteine-rich domain', 'Protein kinase']	['PB1', 'C1_1', 'Pkinase_Tyr']	2	0	0
F1M8K0	tr|F1M8K0|F1M8K0_RAT	F1M8K0_RAT	Dag1	Dystroglycan 1	[]	[]	893	8.58385	96705.3	47.9414	-0.357223	41.545	[[0, 30], [302, 496], [716, 893]]	[[30, 302], [496, 716]]	3	['66-155', '185-301', '505-579']	['CON', 'CON', 'CON']	['beta sandwiches', 'a+b two layers', 'beta sandwiches']	['Immunoglobulin-like beta-sandwich', 'Alpha-beta plaits', 'Immunoglobulin-like beta-sandwich']	['Immunoglobulin/Fibronectin type III/E set domains/PapD-like', 'TRADD, N-terminal domain/Dystroglycan, domain 2', 'Immunoglobulin/Fibronectin type III/E set domains/PapD-like']	['Dystroglycan_repeat', 'alpha_DG_C', 'Dystroglycan_repeat']	2	0	0
F1M9D6	tr|F1M9D6|F1M9D6_RAT	F1M9D6_RAT	Stat1	Signal transducer and activator of transcription	[]	['tr|A0A0G2JX93|A0A0G2JX93_RAT', 'tr|A0A0G2JX93|A0A0G2JX93_RAT', 'tr|A0A0G2JX93|A0A0G2JX93_RAT', 'tr|A0A0G2JX93|A0A0G2JX93_RAT', 'tr|A0A0G2JX93|A0A0G2JX93_RAT', 'tr|A0A0G2JX93|A0A0G2JX93_RAT', 'tr|A0A0G2JX93|A0A0G2JX93_RAT']	755	5.61986	88007.3	52.0736	-0.536821	9.801	[[173, 190], [690, 755]]	[[0, 173], [190, 690]]	5	['1-121', '142-316', '318-464', '471-574', '586-622']	['CON', 'CON', 'CON', 'CON', 'CON']	['alpha arrays', 'alpha bundles', 'beta sandwiches', 'alpha arrays', 'a+b two layers']	['Transcription factor STAT-4 N-domain', 'STAT-like', 'Immunoglobulin-like beta-sandwich', 'EF-hand', 'SH2']	['Transcription factor STAT-4 N-domain', 'STAT', 'Common fold of diphtheria toxin/transcription factors/cytochrome f', 'EF-hand', 'SH2']	['STAT_int', 'STAT_alpha', 'STAT_bind_N', 'STAT_bind_C', 'SH2']	8	0	0
F1MA98	sp|F1MA98|TPR_RAT	TPR_RAT	Tpr	Nucleoprotein TPR	[]	['tr|A0A8I6ALQ6|A0A8I6ALQ6_RAT, tr|A0A8L2UNA6|A0A8L2UNA6_RAT']	2360	4.94723	267303	57.742	-0.990212	41.525	[[0, 18], [366, 393], [511, 532], [618, 669], [911, 942], [1339, 1353], [1448, 1508], [1614, 2360]]	[[18, 366], [393, 511], [532, 618], [669, 911], [942, 1339], [1353, 1448], [1508, 1614]]	0							1	0	0
F1MAB7	sp|F1MAB7|DGKI_RAT	DGKI_RAT	Dgki	Diacylglycerol kinase iota	[]	['tr|A0A0G2K3J7|A0A0G2K3J7_RAT, tr|A0A8I5ZPA8|A0A8I5ZPA8_RAT, tr|A0A8I6AWF3|A0A8I6AWF3_RAT, tr|A0A8I6GM87|A0A8I6GM87_RAT', 'tr|A0A8I5ZPA8|A0A8I5ZPA8_RAT', 'tr|A0A8I5ZPA8|A0A8I5ZPA8_RAT, tr|A0A8I6GM87|A0A8I6GM87_RAT', 'tr|A0A8I5ZPA8|A0A8I5ZPA8_RAT, tr|A0A8I6GM87|A0A8I6GM87_RAT', 'tr|A0A8I5ZPA8|A0A8I5ZPA8_RAT, tr|A0A8I6GM87|A0A8I6GM87_RAT']	1050	8.09989	115893	49.3805	-0.419429	30.667	[[0, 170], [320, 363], [774, 799], [850, 903], [1002, 1050]]	[[170, 320], [363, 774], [799, 850], [903, 1002]]	2	['371-468', '913-1035']	['CON', 'CON']	['a/b three-layered sandwiches', 'alpha superhelices']	['Flavodoxin-like', 'Repetitive alpha hairpins']	['Phosphofructokinase N-terminal domain', 'Ankyrin repeat']	['DAGK_cat', 'Ank_2']	5	0	0
F7ETC0	tr|F7ETC0|F7ETC0_RAT	F7ETC0_RAT	Smpd1	Sphingomyelin phosphodiesterase	[]	[]	626	6.89743	69631.8	51.3904	-0.182588	11.981	[[0, 63], [177, 190]]	[[63, 177], [190, 626]]	2	['84-154', '196-537']	['CON', 'CON']	['alpha arrays', 'a+b four layers']	['Saposin-like', 'Carbon-nitrogen hydrolase-like']	['Saposin-like', 'Metallo-dependent phosphatases']	['SapB_1', 'PhoD_1']	1	0	0
F7EYD5	tr|F7EYD5|F7EYD5_RAT	F7EYD5_RAT	Sirt3	NAD-dependent protein deacetylase	[]	['tr|A0A8I5XWT5|A0A8I5XWT5_RAT, tr|A0A8I6A7C4|A0A8I6A7C4_RAT']	334	6.66053	36396.6	45.0335	0.107186	12.874	[[0, 44]]	[[44, 334]]	2	['60-188,210-281', '185-226']	['NC', 'IS']	['a/b three-layered sandwiches', 'few secondary structure elements']	['Rossmann-like', 'Rubredoxin-like']	['DHS-like NAD/FAD-binding domain', 'Rubredoxin-related']	['SIR2_1st', 'SIR2_2nd']	1	0	0
F7FH41	tr|F7FH41|F7FH41_RAT	F7FH41_RAT	Csnk2a2	Casein kinase II subunit alpha	['Csnk2a1']	['sp|P19139|CSK21_RAT, tr|A0A8I6AW60|A0A8I6AW60_RAT, tr|A0A8L2Q2R7|A0A8L2Q2R7_RAT', 'tr|A0A8I6AW60|A0A8I6AW60_RAT', 'tr|A0A8I6AW60|A0A8I6AW60_RAT', 'tr|A0A8I6AW60|A0A8I6AW60_RAT', 'tr|A0A8I6AW60|A0A8I6AW60_RAT', 'tr|A0A8I6AW60|A0A8I6AW60_RAT', 'tr|A0A8I6AW60|A0A8I6AW60_RAT', 'tr|A0A8I6AW60|A0A8I6AW60_RAT']	462	9.68014	52029.2	57.5148	-0.56039	38.095	[[0, 150], [437, 462]]	[[150, 437]]	1	['148-433']	['CON']	['a+b complex topology']	['Protein kinase/SAICAR synthase/ATP-grasp']	['Protein kinase']	['Pkinase_Tyr']	9	0	0
G3V6S0	tr|G3V6S0|G3V6S0_RAT	G3V6S0_RAT	Sptbn1	Spectrin beta chain	['Actn1, Actn2, Actn3, Actn4', 'Sptb', 'Gyg1', 'Sptb', 'Sptb']	['tr|A0A0G2JZY6|A0A0G2JZY6_RAT', 'tr|A0A0G2JZY6|A0A0G2JZY6_RAT', 'tr|A0A0G2JZY6|A0A0G2JZY6_RAT', 'tr|A0A0G2JZY6|A0A0G2JZY6_RAT', 'tr|A0A0G2JZY6|A0A0G2JZY6_RAT', 'tr|A0A0G2JZY6|A0A0G2JZY6_RAT', 'tr|A0A0G2JZY6|A0A0G2JZY6_RAT', 'tr|A0A0G2JZY6|A0A0G2JZY6_RAT', 'tr|A0A0G2JZY6|A0A0G2JZY6_RAT', 'tr|A0A0G2JZY6|A0A0G2JZY6_RAT', 'tr|A0A0G2JZY6|A0A0G2JZY6_RAT', 'tr|A0A0G2JZY6|A0A0G2JZY6_RAT', 'tr|A0A0G2JZY6…	2361	5.3987	273819	48.0848	-0.755909	8.767	[[0, 25], [2086, 2196], [2301, 2361]]	[[25, 2086], [2196, 2301]]	20	['56-160', '175-279', '305-410', '423-524', '530-634', '639-738', '743-843', '849-949', '955-1056', '1061-1163', '1167-1269', '1274-1374', '1381-1479', '1484-1586', '1590-1692', '1696-1799', '1803-1905', '1913-2011', '2017-2096', '2196-2304']	['CON', 'CON', 'CON', 'CON', 'CON', 'CON', 'CON', 'CON', 'CON', 'CON', 'CON', 'CON', 'CON', 'CON', 'CON', 'CON', 'CON', 'CON', 'CON', 'CON']	['alpha bundles', 'alpha bundles', 'alpha bundles', 'alpha bundles', 'alpha bundles', 'alpha bundles', 'alpha bundles', 'alpha bundles', 'alpha bundles', 'alpha bundles', 'alpha bundles', 'alpha bundles', 'alpha bundles', 'alpha bundles', 'alpha bundles', 'alpha bundles', 'alpha bundles', 'alpha bundles', 'alpha bundles', 'beta barrels']	['CH domain-like', 'CH domain-like', 'Spectrin repeat-like', 'Spectrin repeat-like', 'Spectrin repeat-like', 'Spectrin repeat-like', 'Spectrin repeat-like', 'Spectrin repeat-like', 'Spectrin repeat-like', 'Spectrin repeat-like', 'Spectrin repeat-like', 'Spectrin repeat-like', 'Spectrin repeat-like', 'Spectrin repeat-like', 'Spectrin repeat-like', 'Spectrin repeat-like', 'Spectrin repeat-like', 'S…	['Calponin-homology domain-like', 'Calponin-homology domain-like', 'Spectrin repeat', 'Spectrin repeat', 'Spectrin repeat', 'Spectrin repeat', 'Spectrin repeat', 'Spectrin repeat', 'Spectrin repeat', 'Spectrin repeat', 'Spectrin repeat', 'Spectrin repeat', 'Spectrin repeat', 'Spectrin repeat', 'Spectrin repeat', 'Spectrin repeat', 'Spectrin repeat', 'Spectrin repeat', 'Spectrin repeat', 'PH domai…	['CH', 'CH', 'Spectrin', 'Spectrin', 'Spectrin', 'Spectrin', 'Spectrin', 'Spectrin', 'Spectrin', 'Spectrin', 'Spectrin', 'Spectrin', 'Spectrin', 'Spectrin', 'Spectrin', 'Spectrin', 'Spectrin', 'Spectrin', 'Spectrin', 'PH']	113	0	0
G3V6S8	sp|G3V6S8|SRSF6_RAT	SRSF6_RAT	Srsf6	Serine/arginine-rich splicing factor 6	['Srsf4, Srsf5']	['sp|Q09167|SRSF5_RAT, tr|A0A8I5ZP75|A0A8I5ZP75_RAT, tr|A0A8L2Q2R9|A0A8L2Q2R9_RAT, tr|G3V798|G3V798_RAT', 'tr|A0A8I6A2U9|A0A8I6A2U9_RAT']	339	11.4642	39024.8	105.793	-1.54661	60.472	[[70, 104], [167, 339]]	[[0, 70], [104, 167]]	2	['3-72', '110-178']	['CON', 'CON']	['a+b two layers', 'a+b two layers']	['Alpha-beta plaits', 'Alpha-beta plaits']	['RNA-binding domain, RBD', 'RNA-binding domain, RBD']	['RRM_1_6', 'RRM_1_1']	2	0	0
G3V6U9	sp|G3V6U9|SETD3_RAT	SETD3_RAT	Setd3	Actin-histidine N-methyltransferase	[]	['tr|A0A8I6A126|A0A8I6A126_RAT, tr|D4A7S1|D4A7S1_RAT', 'tr|A0A8I6A126|A0A8I6A126_RAT, tr|D4A7S1|D4A7S1_RAT', 'tr|A0A8I6A126|A0A8I6A126_RAT, tr|D4A7S1|D4A7S1_RAT', 'tr|A0A8I6A126|A0A8I6A126_RAT, tr|D4A7S1|D4A7S1_RAT', 'tr|A0A8I6A126|A0A8I6A126_RAT, tr|D4A7S1|D4A7S1_RAT', 'tr|A0A8I6A126|A0A8I6A126_RAT, tr|D4A7S1|D4A7S1_RAT']	596	5.31418	67419.6	43.7391	-0.451342	21.141	[[0, 24], [493, 596]]	[[24, 493]]	2	['98-320', '337-492']	['CON', 'CON']	['beta barrels', 'a+b complex topology']	['beta-clip', 'RuBisCo LSMT C-terminal, substrate-binding domain']	['SET domain-like', 'RuBisCo LSMT C-terminal, substrate-binding domain']	['SET_5', 'Rubis-subs-bind']	6	0	0
G3V7P6	tr|G3V7P6|G3V7P6_RAT	G3V7P6_RAT	Nudt16	U8 snoRNA-decapping enzyme	['Nudt16l1, Nudt16l2', 'Nudt16l1, Nudt16l2']	['tr|A0A8I6A320|A0A8I6A320_RAT, tr|D3ZKZ6|D3ZKZ6_RAT, tr|F7FHG5|F7FHG5_RAT', 'tr|A0A8I6A320|A0A8I6A320_RAT, tr|D3ZKZ6|D3ZKZ6_RAT, tr|F7FHG5|F7FHG5_RAT']	195	6.91989	21694.8	39.8457	-0.195385	0	[]	[[0, 195]]	1	['20-181']	['CON']	['a+b two layers']	['beta-Grasp']	['Nudix']	['NUDIX_3']	3	0	0
G3V7Q7	tr|G3V7Q7|G3V7Q7_RAT	G3V7Q7_RAT	Iqgap1	IQ motif containing GTPase activating protein 1	['Iqgap2', 'Iqgap2']	['tr|A0A8I6AJK7|A0A8I6AJK7_RAT', 'tr|A0A8I6AJK7|A0A8I6AJK7_RAT', 'tr|A0A8I6AJK7|A0A8I6AJK7_RAT, tr|A0A8I6AM38|A0A8I6AM38_RAT, tr|F1LW74|F1LW74_RAT', 'tr|A0A8I6AJK7|A0A8I6AJK7_RAT, tr|A0A8I6AM38|A0A8I6AM38_RAT, tr|F1LW74|F1LW74_RAT']	1657	6.02393	188830	44.1271	-0.482498	5.311	[[1410, 1461], [1539, 1557]]	[[0, 1410], [1461, 1539], [1557, 1657]]	4	['49-158', '749-967', '972-1096,1128-1306', '1560-1654']	['CON', 'CON', 'NC', 'CON']	['alpha bundles', 'alpha bundles', 'alpha bundles', 'a+b complex topology']	['CH domain-like', 'Myosin VI lever arm', 'GTPase activation domain, GAP', 'RGC domain']	['Calponin-homology domain-like', 'Myosin VI lever arm', 'GTPase activation domain, GAP', 'RGC domain']	['CH', 'IQ_1', 'RasGAP', 'KOG2128']	4	0	0
G3V7V3	tr|G3V7V3|G3V7V3_RAT	G3V7V3_RAT	Slc27a4	long-chain-fatty-acid--CoA ligase	[]	[]	643	8.87615	72187.5	32.7951	-0.0662519	0.156	[]	[[0, 643]]	4	['74-194', '240-391', '438-503', '510-603']	['CON', 'CON', 'CON', 'CON']	['a+b complex topology', 'a/b three-layered sandwiches', 'beta barrels', 'a+b two layers']	['CoA-dependent acyltransferases', 'Rossmann-like domain in Acetyl-CoA synthetase-like proteins', 'beta-barrel domain in acetyl-CoA synthetase-like proteins', 'Alpha-lytic protease prodomain-like']	['CoA-dependent acyltransferases', 'Rossmann-like domain in Acetyl-CoA synthetase-like proteins', 'beta-barrel domain in acetyl-CoA synthetase-like proteins', 'a+b domain in acetyl-CoA synthetase-like proteins']	['AMP-binding_1st', 'AMP-binding_2nd', 'AMP-binding_3rd', 'AMP-binding_C']	1	0	0
G3V7W1	sp|G3V7W1|PDCD6_RAT	PDCD6_RAT	Pdcd6	Programmed cell death protein 6	[]	['tr|A0A8I5ZZI0|A0A8I5ZZI0_RAT', 'tr|A0A8I5ZZI0|A0A8I5ZZI0_RAT, tr|A0A8I6A7Q9|A0A8I6A7Q9_RAT', 'tr|A0A8I5ZZI0|A0A8I5ZZI0_RAT, tr|A0A8I6A7Q9|A0A8I6A7Q9_RAT, tr|A0A8I6AAW3|A0A8I6AAW3_RAT', 'tr|A0A8I5ZZI0|A0A8I5ZZI0_RAT', 'tr|A0A8I5ZZI0|A0A8I5ZZI0_RAT, tr|A0A8I6A7Q9|A0A8I6A7Q9_RAT', 'tr|A0A8I5ZZI0|A0A8I5ZZI0_RAT, tr|A0A8I6A7Q9|A0A8I6A7Q9_RAT', 'tr|A0A8I5ZZI0|A0A8I5ZZI0_RAT, tr|A0A8I6A7Q9|A0A8I6A7Q9_…	191	5.35829	21904.2	28.1079	-0.417801	11.518	[[0, 23]]	[[23, 191]]	2	['35-91', '94-155']	['CON', 'CON']	['alpha arrays', 'alpha arrays']	['EF-hand', 'EF-hand']	['EF-hand', 'EF-hand']	['EF-hand_8', 'EF-hand_7_1']	6	0	0
G3V817	tr|G3V817|G3V817_RAT	G3V817_RAT	Xrcc5	X-ray repair cross-complementing protein 5	[]	[]	732	5.00902	83091	48.8568	-0.340164	17.35	[[168, 201], [546, 594], [688, 732]]	[[0, 168], [201, 546], [594, 688]]	3	['7-227', '247-424', '593-707']	['CON', 'CON', 'CON']	['a/b three-layered sandwiches', 'beta barrels', 'alpha superhelices']	['HAD domain-like', 'SPOC domain-like', 'Repetitive alpha hairpins']	['vWA-like', 'Ku70/80 subunit middle domain', 'C-terminal domain of Ku80']	['Ku_N', 'Ku', 'Ku_PK_bind']	1	0	0
G3V8T4	tr|G3V8T4|G3V8T4_RAT	G3V8T4_RAT	Ddb1	DNA damage-binding protein 1	[]	['sp|Q9ESW0|DDB1_RAT, tr|A0A8I6GH75|A0A8I6GH75_RAT', 'sp|Q9ESW0|DDB1_RAT, tr|A0A8I6GH75|A0A8I6GH75_RAT', 'tr|A0A8I6GH75|A0A8I6GH75_RAT', 'sp|Q9ESW0|DDB1_RAT, tr|A0A8I6GH75|A0A8I6GH75_RAT', 'sp|Q9ESW0|DDB1_RAT, tr|A0A8I6GH75|A0A8I6GH75_RAT', 'sp|Q9ESW0|DDB1_RAT, tr|A0A8I6GH75|A0A8I6GH75_RAT', 'tr|A0A8I6GH75|A0A8I6GH75_RAT', 'sp|Q9ESW0|DDB1_RAT, tr|A0A8I6GH75|A0A8I6GH75_RAT', 'sp|Q9ESW0|DDB1_RAT, t…	1140	5.14281	126939	38.6522	-0.110351	3.596	[[742, 783]]	[[0, 742], [783, 1140]]	4	['2-354', '397-705', '692-1035', '1044-1139']	['CON', 'CON', 'CON', 'CON']	['beta duplicates or obligate multimers', 'beta duplicates or obligate multimers', 'beta duplicates or obligate multimers', 'alpha arrays']	['beta-propeller-like', 'beta-propeller-like', 'beta-propeller-like', 'HTH']	['7-bladed', '7-bladed', '7-bladed', 'tri-helical']	['MMS1_N_N', 'MMS1_N_C', 'CPSF_A_N', 'CPSF_A_C']	35	0	0
G3V918	tr|G3V918|G3V918_RAT	G3V918_RAT	Gart	Trifunctional purine biosynthetic protein adenosine-3	[]	[]	1010	6.16791	107578	37.8618	0.0231683	0	[]	[[0, 1010]]	6	['4-105', '109-292', '333-426', '450-596', '604-778', '809-998']	['CON', 'CON', 'CON', 'CON', 'CON', 'CON']	['a/b three-layered sandwiches', 'a+b complex topology', 'a+b complex topology', 'a+b three layers', 'a+b two layers', 'a/b three-layered sandwiches']	['Rossmann-like', 'Protein kinase/SAICAR synthase/ATP-grasp', 'alpha/beta-Hammerhead/Barrel-sandwich hybrid', 'Bacillus chorismate mutase-like', 'Alpha-beta plaits', 'Formyltransferase']	['PreATP-grasp domain', 'ATP-grasp', 'CO dehydrogenase molybdoprotein N-domain-like', 'PurM N-terminal domain-like', 'PurM C-terminal domain-like', 'Formyltransferase']	['GARS_N', 'ATP-grasp', 'GARS_C', 'AIRS', 'AIRS_C', 'Formyl_trans_N']	11	0	0
G3V928	sp|G3V928|LRP1_RAT	LRP1_RAT	Lrp1	Prolow-density lipoprotein receptor-related protein 1	[]	['tr|A0A8I6A0U0|A0A8I6A0U0_RAT', 'tr|A0A8I6A0U0|A0A8I6A0U0_RAT', 'tr|A0A8I6A0U0|A0A8I6A0U0_RAT', 'tr|A0A8I6A0U0|A0A8I6A0U0_RAT', 'tr|A0A8I6A0U0|A0A8I6A0U0_RAT', 'tr|A0A8I6A0U0|A0A8I6A0U0_RAT', 'tr|A0A8I6A0U0|A0A8I6A0U0_RAT', 'tr|A0A8I6A0U0|A0A8I6A0U0_RAT', 'tr|A0A8I6A0U0|A0A8I6A0U0_RAT', 'tr|A0A8I6A0U0|A0A8I6A0U0_RAT', 'tr|A0A8I6A0U0|A0A8I6A0U0_RAT', 'tr|A0A8I6A0U0|A0A8I6A0U0_RAT', 'tr|A0A8I6A0U0…	4545	5.14293	504884	35.4461	-0.507217	8.031	[[0, 28], [2759, 2779], [2888, 2903], [3521, 3538], [3681, 3787], [3927, 3947], [4178, 4205], [4405, 4545]]	[[28, 2759], [2779, 2888], [2903, 3521], [3538, 3681], [3787, 3927], [3947, 4178], [4205, 4405]]	56	['26-66', '70-110', '120-151', '151-189', '201-456', '486-521', '538-773', '806-844', '853-892', '892-932', '934-973', '976-1013', '1014-1054', '1063-1099', '1103-1142', '1145-1184', '1185-1223', '1233-1263', '1271-1530', '1539-1580', '1584-1838', '1849-1888', '1893-2150', '2158-2196', '2201-2472', '2482-2518', '2522-2563', '2563-2603', '2603-2642', '2661-2690', '2694-2732', '2734-2771', '2770-28…	['CON', 'CON', 'CON', 'CON', 'CON', 'CON', 'CON', 'CON', 'CON', 'CON', 'CON', 'CON', 'CON', 'CON', 'CON', 'CON', 'CON', 'CON', 'CON', 'CON', 'CON', 'CON', 'CON', 'CON', 'CON', 'CON', 'CON', 'CON', 'CON', 'CON', 'CON', 'CON', 'CON', 'CON', 'CON', 'CON', 'CON', 'CON', 'CON', 'CON', 'CON', 'CON', 'CON', 'CON', 'CON', 'CON', 'CON', 'CON', 'CON', 'CON', 'CON', 'CON', 'CON', 'CON', 'CON', 'CON']	['few secondary structure elements', 'few secondary structure elements', 'few secondary structure elements', 'few secondary structure elements', 'beta duplicates or obligate multimers', 'few secondary structure elements', 'beta duplicates or obligate multimers', 'few secondary structure elements', 'few secondary structure elements', 'few secondary structure elements', 'few secondary structure ele…	['EGF-like', 'EGF-like', 'EGF-like', 'EGF-like', 'beta-propeller-like', 'EGF-like', 'beta-propeller-like', 'EGF-like', 'EGF-like', 'EGF-like', 'EGF-like', 'EGF-like', 'EGF-like', 'EGF-like', 'EGF-like', 'EGF-like', 'EGF-like', 'EGF-like', 'beta-propeller-like', 'EGF-like', 'beta-propeller-like', 'EGF-like', 'beta-propeller-like', 'EGF-like', 'beta-propeller-like', 'EGF-like', 'EGF-like', 'EGF-lik…	['LDL receptor-like module', 'LDL receptor-like module', 'EGF/Laminin', 'EGF/Laminin', '6-bladed', 'EGF/Laminin', '6-bladed', 'EGF/Laminin', 'LDL receptor-like module', 'LDL receptor-like module', 'LDL receptor-like module', 'LDL receptor-like module', 'LDL receptor-like module', 'LDL receptor-like module', 'LDL receptor-like module', 'LDL receptor-like module', 'EGF/Laminin', 'EGF/Laminin', '6-b…	['Ldl_recept_a', 'Ldl_recept_a', 'FXa_inhibition', 'EGF_CA', 'SGL_5', 'FXa_inhibition', 'SGL_5', 'FXa_inhibition', 'Ldl_recept_a', 'Ldl_recept_a', 'Ldl_recept_a', 'Ldl_recept_a', 'Ldl_recept_a', 'Ldl_recept_a', 'Ldl_recept_a', 'Ldl_recept_a', 'FXa_inhibition', 'FXa_inhibition', 'SGL_5', 'FXa_inhibition', 'SGL_5', 'FXa_inhibition', 'SGL_5', 'FXa_inhibition', 'SGL_5', 'FXa_inhibition', 'Ldl_recept_…	25	0	0
G3V9R2	tr|G3V9R2|G3V9R2_RAT	G3V9R2_RAT	Cfh	Complement factor H	['Cfhr2l1', 'Cfhr2l1', 'Cfhr2l1', 'Cfhr4']	['tr|Q5XJW6|Q5XJW6_RAT', 'tr|Q5XJW6|Q5XJW6_RAT', 'tr|Q5XJW6|Q5XJW6_RAT', 'tr|Q5FVP9|Q5FVP9_RAT, tr|Q5XJW6|Q5XJW6_RAT', 'tr|Q5FVP9|Q5FVP9_RAT, tr|Q5XJW6|Q5XJW6_RAT', 'tr|Q5FVP9|Q5FVP9_RAT, tr|Q5XJW6|Q5XJW6_RAT', 'tr|A0A0G2K975|A0A0G2K975_RAT, tr|F1M983|F1M983_RAT, tr|G3V7P5|G3V7P5_RAT', 'tr|Q5XJW6|Q5XJW6_RAT', 'tr|Q5XJW6|Q5XJW6_RAT', 'tr|Q5XJW6|Q5XJW6_RAT']	1235	6.39305	140229	46.9329	-0.602753	4.777	[[0, 29], [869, 889]]	[[29, 869], [889, 1235]]	16	['20-77', '84-142', '145-206', '210-263', '266-321', '325-386', '405-444,466-507,585-623,1181-1226', '508-564', '628-684', '689-744', '810-864', '868-933', '935-991', '994-1050', '1053-1109', '1114-1170']	['CON', 'CON', 'CON', 'CON', 'CON', 'CON', 'CP NC', 'IS', 'IS', 'IS', 'IS', 'IS', 'IS', 'IS', 'IS', 'IS']	['few secondary structure elements', 'few secondary structure elements', 'few secondary structure elements', 'few secondary structure elements', 'few secondary structure elements', 'few secondary structure elements', 'few secondary structure elements', 'few secondary structure elements', 'few secondary structure elements', 'few secondary structure elements', 'few secondary structure elements', 'f…	['EGF-like', 'EGF-like', 'EGF-like', 'EGF-like', 'EGF-like', 'EGF-like', 'EGF-like', 'EGF-like', 'EGF-like', 'EGF-like', 'EGF-like', 'EGF-like', 'EGF-like', 'EGF-like', 'EGF-like', 'EGF-like']	['Complement control module/SCR domain', 'Complement control module/SCR domain', 'Complement control module/SCR domain', 'Complement control module/SCR domain', 'Complement control module/SCR domain', 'Complement control module/SCR domain', 'Complement control module/SCR domain', 'Complement control module/SCR domain', 'Complement control module/SCR domain', 'Complement control module/SCR domain'…	['Sushi', 'Sushi', 'Sushi', 'Sushi', 'Sushi', 'Sushi_4', 'Sushi_4', 'Sushi', 'Sushi_1', 'Sushi_1', 'Sushi', 'Sushi', 'Sushi_1', 'Sushi', 'Sushi_1', 'Sushi_3']	19	0	0
G3V9R8	sp|G3V9R8|HNRPC_RAT	HNRPC_RAT	Hnrnpc	Heterogeneous nuclear ribonucleoprotein C	['ENSRNOG00000068665']	['tr|A0A0G2JXW4|A0A0G2JXW4_RAT, tr|A0A0G2K7B3|A0A0G2K7B3_RAT, tr|A0A140TAH9|A0A140TAH9_RAT, tr|A0A140TAI3|A0A140TAI3_RAT, tr|A0A8I6A698|A0A8I6A698_RAT, tr|A0A8I6G2H2|A0A8I6G2H2_RAT, tr|A0A8I6GAF8|A0A8I6GAF8_RAT', 'tr|A0A0G2JXW4|A0A0G2JXW4_RAT, tr|A0A0G2K7B3|A0A0G2K7B3_RAT, tr|A0A140TAH9|A0A140TAH9_RAT, tr|A0A140TAI3|A0A140TAI3_RAT, tr|A0A8I6A1F5|A0A8I6A1F5_RAT, tr|A0A8I6A698|A0A8I6A698_RAT, tr|A0…	298	4.85851	32856.7	46.5624	-0.982215	66.107	[[0, 15], [90, 298]]	[[15, 90]]	1	['15-87']	['CON']	['a+b two layers']	['Alpha-beta plaits']	['RNA-binding domain, RBD']	['RRM_1_6']	8	0	0
G3V9T7	sp|G3V9T7|GET3_RAT	GET3_RAT	Get3	ATPase Get3	[]	[]	348	4.81213	38822.4	40.3316	-0.115517	9.77	[[0, 25]]	[[25, 348]]	1	['40-173']	['CON']	['a/b three-layered sandwiches']	['P-loop domains-like']	['P-loop containing nucleoside triphosphate hydrolases']	['AAA_31']	17	0	0
M0R3L8	tr|M0R3L8|M0R3L8_RAT	M0R3L8_RAT	Gba1	Glucosylceramidase	[]	[]	481	6.91892	53641.8	35.1077	-0.066736	3.95	[[0, 18]]	[[18, 481]]	3	['55-120', '97-446', '448-481']	['CON', 'CON', 'CON']	['beta sandwiches', 'a/b barrels', 'beta sandwiches']	['Glycosyl hydrolase domain-like', 'TIM beta/alpha-barrel', 'Glycosyl hydrolase domain-like']	['Glycosyl hydrolase domain', 'TIM barrels', 'Glycosyl hydrolase domain']	['Glyco_hydro_30C', 'Glyco_hydro_30', 'Glyco_hydro_30C']	2	0	0
M0RAK4	tr|M0RAK4|M0RAK4_RAT	M0RAK4_RAT	Fxn	Frataxin, mitochondrial	[]	['sp|D3ZYW7|FRDA_RAT', 'sp|D3ZYW7|FRDA_RAT']	208	9.0546	23026.7	35.4572	-0.441346	24.038	[[0, 49]]	[[49, 208]]	1	['88-199']	['CON']	['a+b two layers']	['Type III secretory system chaperone-like']	['Frataxin-like']	['Frataxin_Cyay']	3	0	0
O08557	sp|O08557|DDAH1_RAT	DDAH1_RAT	Ddah1	N(G),N(G)-dimethylarginine dimethylaminohydrolase 1	[]	[]	285	5.75179	31425.7	42.4267	-0.213684	4.561	[[0, 13]]	[[13, 285]]	1	['70-280']	['CON']	['a+b duplicates or obligate multimers']	['Pentein']	['Pentein']	['Amidinotransf']	19	0	0
O08560	sp|O08560|DGKZ_RAT	DGKZ_RAT	Dgkz	Diacylglycerol kinase zeta	[]	['tr|A0A0G2K707|A0A0G2K707_RAT, tr|A0A8I6A444|A0A8I6A444_RAT, tr|A0A8I6AMI5|A0A8I6AMI5_RAT, tr|A0A8I6GM44|A0A8I6GM44_RAT', 'tr|A0A0G2K707|A0A0G2K707_RAT, tr|A0A8I6A444|A0A8I6A444_RAT, tr|A0A8I6AMI5|A0A8I6AMI5_RAT, tr|A0A8I6GM44|A0A8I6GM44_RAT', 'tr|A0A0G2K707|A0A0G2K707_RAT, tr|A0A8I6A444|A0A8I6A444_RAT, tr|A0A8I6AMI5|A0A8I6AMI5_RAT, tr|A0A8I6GM44|A0A8I6GM44_RAT', 'tr|A0A0G2K707|A0A0G2K707_RAT, t…	929	8.34403	104008	57.3364	-0.577287	25.081	[[0, 90], [248, 283], [424, 440], [754, 793], [886, 929]]	[[90, 248], [283, 424], [440, 754], [793, 886]]	2	['296-393', '795-928']	['CON', 'CON']	['a/b three-layered sandwiches', 'alpha superhelices']	['Flavodoxin-like', 'Repetitive alpha hairpins']	['Phosphofructokinase N-terminal domain', 'Ankyrin repeat']	['DAGK_cat', 'Ank_2']	11	0	0
O08623	sp|O08623|SQSTM_RAT	SQSTM_RAT	Sqstm1	Sequestosome-1	[]	['tr|A0A0H2UHB5|A0A0H2UHB5_RAT, tr|A0A8I6AET9|A0A8I6AET9_RAT', 'tr|A0A0H2UHB5|A0A0H2UHB5_RAT, tr|A0A8I6AET9|A0A8I6AET9_RAT', 'tr|A0A0H2UHB5|A0A0H2UHB5_RAT, tr|A0A8I6AET9|A0A8I6AET9_RAT', 'tr|A0A0H2UHB5|A0A0H2UHB5_RAT, tr|A0A8I6AET9|A0A8I6AET9_RAT', 'tr|A0A8I6AET9|A0A8I6AET9_RAT']	439	5.05199	47680.7	54.8241	-0.597039	47.836	[[192, 439]]	[[0, 192]]	3	['3-99', '116-160', '391-430']	['CON', 'CON', 'CON']	['a+b two layers', 'few secondary structure elements', 'alpha arrays']	['beta-Grasp', 'RING/U-box-like', 'RuvA-C']	['Ubiquitin-like', 'RING/U-box', 'RuvA-C, UBA, CRAL/TRIO-N, HBS1']	['PB1', 'ZZ', 'UBA_5']	5	0	0
O08629	sp|O08629|TIF1B_RAT	TIF1B_RAT	Trim28	Transcription intermediary factor 1-beta	[]	['tr|A0A8I6ADF3|A0A8I6ADF3_RAT', 'tr|A0A8I6ADF3|A0A8I6ADF3_RAT', 'tr|A0A8I6ADF3|A0A8I6ADF3_RAT', 'tr|A0A8I6ADF3|A0A8I6ADF3_RAT', 'tr|A0A8I6ADF3|A0A8I6ADF3_RAT', 'tr|A0A8I6ADF3|A0A8I6ADF3_RAT', 'tr|A0A8I6ADF3|A0A8I6ADF3_RAT', 'tr|A0A8I6ADF3|A0A8I6ADF3_RAT', 'tr|A0A8I6ADF3|A0A8I6ADF3_RAT', 'tr|A0A8I6ADF3|A0A8I6ADF3_RAT', 'tr|A0A8I6ADF3|A0A8I6ADF3_RAT', 'tr|A0A8I6ADF3|A0A8I6ADF3_RAT', 'tr|A0A8I6ADF3…	835	5.51994	88955.2	47.0137	-0.410419	42.994	[[0, 117], [410, 623], [677, 697], [808, 835]]	[[117, 410], [623, 677], [697, 808]]	4	['66-125', '155-195', '210-247', '637-670']	['CON', 'CON', 'CON', 'CON']	['few secondary structure elements', 'few secondary structure elements', 'few secondary structure elements', 'few secondary structure elements']	['RING/U-box-like', 'B-box zinc-binding domain-like', 'B-box zinc-binding domain-like', 'RING/U-box-like']	['RING/U-box', 'B-box zinc-binding domain', 'B-box zinc-binding domain', 'FYVE/PHD zinc finger']	['zf-RING_2', 'BBOX', 'BBOX', 'PHD_1']	13	0	0
O08651	sp|O08651|SERA_RAT	SERA_RAT	Phgdh	D-3-phosphoglycerate dehydrogenase	['ENSRNOG00000067850', 'ENSRNOG00000067850', 'ENSRNOG00000067850', 'ENSRNOG00000067850', 'ENSRNOG00000066787, ENSRNOG00000067850', 'ENSRNOG00000067850', 'ENSRNOG00000067850', 'ENSRNOG00000067850', 'ENSRNOG00000067850']	['tr|A0A8I5ZZR2|A0A8I5ZZR2_RAT, tr|A0A8L2UMI0|A0A8L2UMI0_RAT', 'tr|A0A8L2UMI0|A0A8L2UMI0_RAT', 'tr|A0A8L2UMI0|A0A8L2UMI0_RAT', 'tr|A0A8L2UMI0|A0A8L2UMI0_RAT', 'tr|A0A8L2UMI0|A0A8L2UMI0_RAT', 'tr|A0A8L2UMI0|A0A8L2UMI0_RAT', 'tr|A0A8I5ZZR2|A0A8I5ZZR2_RAT, tr|A0A8L2UMI0|A0A8L2UMI0_RAT', 'tr|A0A8L2UMI0|A0A8L2UMI0_RAT', 'tr|A0A8L2UMI0|A0A8L2UMI0_RAT', 'tr|A0A8I5ZZR2|A0A8I5ZZR2_RAT, tr|A0A8L2UMI0|A0A8L…	533	6.28306	56492.8	31.827	0.112008	0	[]	[[0, 533]]	3	['8-116', '105-285', '331-410']	['CON', 'CON', 'CON']	['a/b three-layered sandwiches', 'a/b three-layered sandwiches', 'a+b two layers']	['Rossmann-like', 'Rossmann-like', 'FwdE/GAPDH domain-like']	['Formate/glycerate dehydrogenase catalytic domain-like', 'NAD(P)-binding Rossmann-fold domains', 'Serine dehydratase beta chain-like']	['2-Hacid_dh', '2-Hacid_dh_C', 'PRK13581']	32	0	0
O08662	sp|O08662|PI4KA_RAT	PI4KA_RAT	Pi4ka	Phosphatidylinositol 4-kinase alpha	[]	['tr|A0A140TAJ5|A0A140TAJ5_RAT', 'tr|A0A140TAJ5|A0A140TAJ5_RAT']	2096	6.8323	236917	46.1177	-0.14146	5.916	[[0, 25], [240, 287], [741, 756], [1264, 1279], [1450, 1471]]	[[25, 240], [287, 741], [756, 1264], [1279, 1450], [1471, 2096]]	2	['1604-1690', '1726-2077']	['CON', 'CON']	['alpha superhelices', 'a+b complex topology']	['Repetitive alpha hairpins', 'Protein kinase/SAICAR synthase/ATP-grasp']	['ARM repeat', 'Protein kinase']	['PI3Ka', 'PI3_PI4_kinase']	2	0	0
O08678	sp|O08678|MARK1_RAT	MARK1_RAT	Mark1	Serine/threonine-protein kinase MARK1	['Mark3', 'Mark3']	['sp|Q8VHF0|MARK3_RAT, tr|A0A0G2JU56|A0A0G2JU56_RAT, tr|A0A0G2K554|A0A0G2K554_RAT, tr|A0A1B0GWN5|A0A1B0GWN5_RAT, tr|A0A8I5ZV33|A0A8I5ZV33_RAT, tr|A0A8I6GIW6|A0A8I6GIW6_RAT, tr|A0A8L2Q1K3|A0A8L2Q1K3_RAT, tr|F1M836|F1M836_RAT', 'sp|Q8VHF0|MARK3_RAT, tr|A0A0G2JU56|A0A0G2JU56_RAT, tr|A0A0G2K554|A0A0G2K554_RAT, tr|A0A8I6GIW6|A0A8I6GIW6_RAT, tr|A0A8L2Q1K3|A0A8L2Q1K3_RAT', 'tr|A0A0G2K7H9|A0A0G2K7H9_RAT,…	793	9.41936	88233.6	45.7344	-0.665069	49.306	[[0, 57], [371, 706]]	[[57, 371], [706, 793]]	2	['59-307', '708-792']	['CON', 'CON']	['a+b complex topology', 'a+b two layers']	['Protein kinase/SAICAR synthase/ATP-grasp', 'TBP-like']	['Protein kinase', 'Kinase associated domain 1, KA1']	['Pkinase_Tyr', 'KA1']	3	0	0
O08679	sp|O08679|MARK2_RAT	MARK2_RAT	Mark2	Serine/threonine-protein kinase MARK2	['Mark1, Mark3', 'Mark1, Mark3, Mark4']	['tr|A0A0G2K6X6|A0A0G2K6X6_RAT, tr|A0A8I5Y5N7|A0A8I5Y5N7_RAT, tr|A0A8I5Y7M0|A0A8I5Y7M0_RAT, tr|A0A8I5ZU08|A0A8I5ZU08_RAT, tr|A0A8I6AC19|A0A8I6AC19_RAT, tr|A0A8I6GJH6|A0A8I6GJH6_RAT, tr|A0A8L2UKM6|A0A8L2UKM6_RAT', 'sp|O08678|MARK1_RAT, sp|Q8VHF0|MARK3_RAT, tr|A0A0G2JU56|A0A0G2JU56_RAT, tr|A0A0G2K554|A0A0G2K554_RAT, tr|A0A0G2K6X6|A0A0G2K6X6_RAT, tr|A0A0G2K7H9|A0A0G2K7H9_RAT, tr|A0A1B0GWN5|A0A1B0GWN…	722	9.63243	80870.9	47.5672	-0.663989	42.244	[[0, 49], [370, 626]]	[[49, 370], [626, 722]]	3	['52-300', '329-364', '637-721']	['CON', 'CON', 'CON']	['a+b complex topology', 'alpha arrays', 'a+b two layers']	['Protein kinase/SAICAR synthase/ATP-grasp', 'RuvA-C', 'TBP-like']	['Protein kinase', 'RuvA-C, UBA, CRAL/TRIO-N, HBS1', 'Kinase associated domain 1, KA1']	['Pkinase_Tyr', 'UBA_MELK', 'KA1']	6	0	0
O08697	sp|O08697|ARL2_RAT	ARL2_RAT	Arl2	ADP-ribosylation factor-like protein 2	[]	['tr|A0A1B0GWW8|A0A1B0GWW8_RAT, tr|A0A8I5ZKN6|A0A8I5ZKN6_RAT, tr|A0A8I6ARB1|A0A8I6ARB1_RAT, tr|G3V8V0|G3V8V0_RAT', 'tr|A0A1B0GWW8|A0A1B0GWW8_RAT, tr|A0A8I5ZKN6|A0A8I5ZKN6_RAT, tr|A0A8I6ARB1|A0A8I6ARB1_RAT, tr|G3V8V0|G3V8V0_RAT', 'tr|A0A1B0GWW8|A0A1B0GWW8_RAT, tr|A0A8I5ZKN6|A0A8I5ZKN6_RAT, tr|A0A8I6ARB1|A0A8I6ARB1_RAT, tr|G3V8V0|G3V8V0_RAT', 'tr|A0A1B0GWW8|A0A1B0GWW8_RAT, tr|A0A8I5ZKN6|A0A8I5ZKN6_…	184	5.66499	20835.6	39.7929	-0.258152	0	[]	[[0, 184]]	1	['17-169']	['CON']	['a/b three-layered sandwiches']	['P-loop domains-like']	['P-loop containing nucleoside triphosphate hydrolases']	['Ras']	3	0	0
O08719	sp|O08719|EVL_RAT	EVL_RAT	Evl	Ena/VASP-like protein	[]	['tr|A0A8I5Y7H8|A0A8I5Y7H8_RAT, tr|A0A8I6A1B6|A0A8I6A1B6_RAT, tr|A0A8I6AH17|A0A8I6AH17_RAT, tr|A0A8L2R521|A0A8L2R521_RAT, tr|F1M8I7|F1M8I7_RAT', 'tr|A0A8I6A1B6|A0A8I6A1B6_RAT, tr|A0A8I6AH17|A0A8I6AH17_RAT, tr|F1M8I7|F1M8I7_RAT', 'tr|A0A8I5Y7H8|A0A8I5Y7H8_RAT, tr|A0A8I6A1B6|A0A8I6A1B6_RAT, tr|A0A8I6AH17|A0A8I6AH17_RAT, tr|A0A8L2R521|A0A8L2R521_RAT, tr|F1M8I7|F1M8I7_RAT', 'tr|A0A8I5Y7H8|A0A8I5Y7H8_…	420	8.39967	45151.7	68.805	-0.775238	62.381	[[119, 381]]	[[0, 119], [381, 420]]	1	['10-116']	['CON']	['beta barrels']	['PH domain-like']	['PH domain-like']	['WH1']	5	0	0
O08730	sp|O08730|GLYG_RAT	GLYG_RAT	Gyg1	Glycogenin-1	[]	['tr|A0A0G2JXP1|A0A0G2JXP1_RAT, tr|A0A8I5ZLA5|A0A8I5ZLA5_RAT, tr|F8WFR6|F8WFR6_RAT', 'tr|A0A0G2JXP1|A0A0G2JXP1_RAT', 'tr|A0A0G2JXP1|A0A0G2JXP1_RAT, tr|A0A8I5ZLA5|A0A8I5ZLA5_RAT, tr|F8WFR6|F8WFR6_RAT', 'tr|A0A0G2JXP1|A0A0G2JXP1_RAT, tr|A0A8I5ZLA5|A0A8I5ZLA5_RAT, tr|F8WFR6|F8WFR6_RAT', 'tr|A0A0G2JXP1|A0A0G2JXP1_RAT, tr|A0A8I5ZLA5|A0A8I5ZLA5_RAT, tr|F8WFR6|F8WFR6_RAT', 'tr|A0A0G2JXP1|A0A0G2JXP1_RAT,…	333	5.16294	37377.7	37.2715	-0.284084	8.408	[[286, 333]]	[[0, 286]]	1	['3-256']	['CON']	['a/b three-layered sandwiches']	['Nucleotide-diphospho-sugar transferases']	['Nucleotide-diphospho-sugar transferases']	['Glyco_transf_8']	5	0	0
O08769	tr|O08769|O08769_RAT	O08769_RAT	Cdkn1b	Cyclin-dependent kinase inhibitor 1B	[]	[]	197	6.53776	22139.1	74.333	-1.26751	73.604	[[0, 32], [84, 197]]	[[32, 84]]	0							4	0	0
O08773	sp|O08773|RGS14_RAT	RGS14_RAT	Rgs14	Regulator of G-protein signaling 14	[]	['tr|A0A8L2R6V5|A0A8L2R6V5_RAT', 'tr|A0A8L2R6V5|A0A8L2R6V5_RAT', 'tr|A0A8L2R6V5|A0A8L2R6V5_RAT', 'tr|A0A8L2R6V5|A0A8L2R6V5_RAT', 'tr|A0A8L2R6V5|A0A8L2R6V5_RAT', 'tr|A0A8L2R6V5|A0A8L2R6V5_RAT', 'tr|A0A8L2R6V5|A0A8L2R6V5_RAT', 'tr|A0A8L2R6V5|A0A8L2R6V5_RAT', 'tr|A0A8L2R6V5|A0A8L2R6V5_RAT', 'tr|A0A8L2R6V5|A0A8L2R6V5_RAT', 'tr|A0A8L2R6V5|A0A8L2R6V5_RAT']	544	7.13968	59490.8	54.493	-0.432537	52.39	[[0, 63], [188, 299], [433, 544]]	[[63, 188], [299, 433]]	3	['57-184', '304-369', '370-443']	['CON', 'CON', 'CON']	['alpha bundles', 'a+b two layers', 'a+b two layers']	['Regulator of G-protein signaling, RGS', 'beta-Grasp', 'beta-Grasp']	['Regulator of G-protein signaling, RGS', 'Ubiquitin-like', 'Ubiquitin-like']	['RGS', 'RBD', 'RBD']	16	0	0
O08816	sp|O08816|WASL_RAT	WASL_RAT	Wasl	Actin nucleation-promoting factor WASL	['Was']	['tr|A0A8I6ABN7|A0A8I6ABN7_RAT, tr|A0A8I6AE95|A0A8I6AE95_RAT, tr|A0A8I6B641|A0A8I6B641_RAT, tr|F1LSG0|F1LSG0_RAT', 'tr|A0A8I6ABN7|A0A8I6ABN7_RAT, tr|A0A8I6AE95|A0A8I6AE95_RAT, tr|A0A8I6B641|A0A8I6B641_RAT, tr|F1LSG0|F1LSG0_RAT', 'tr|A0A8I6ABN7|A0A8I6ABN7_RAT, tr|A0A8I6AE95|A0A8I6AE95_RAT, tr|A0A8I6B641|A0A8I6B641_RAT, tr|F1LSG0|F1LSG0_RAT', 'tr|A0A8I6ABN7|A0A8I6ABN7_RAT, tr|A0A8I6B641|A0A8I6B641_…	501	8.32637	54324.6	67.8437	-0.841916	63.673	[[0, 14], [138, 207], [265, 501]]	[[14, 138], [207, 265]]	2	['37-135', '203-272']	['CON', 'CON']	['beta barrels', 'alpha arrays']	['PH domain-like', 'CRIB domain']	['PH domain-like', 'CRIB domain']	['WH1', 'PBD']	16	0	0
O08836	sp|O08836|IGBP1_RAT	IGBP1_RAT	Igbp1	Immunoglobulin-binding protein 1	[]	[]	340	5.79027	39134.7	51.6268	-0.84	30.294	[[129, 144], [221, 246], [284, 340]]	[[0, 129], [144, 221], [246, 284]]	1	['15-219']	['CON']	['alpha superhelices']	['Repetitive alpha hairpins']	['ARM repeat']	['TAP42']	3	0	0
O08837	sp|O08837|CDC5L_RAT	CDC5L_RAT	Cdc5l	Cell division cycle 5-like protein	[]	['tr|A0A8I5ZNY5|A0A8I5ZNY5_RAT, tr|A0A8I6A562|A0A8I6A562_RAT']	802	7.98378	92216.5	54.6314	-0.959726	49.626	[[108, 158], [202, 618]]	[[0, 108], [158, 202], [618, 802]]	2	['10-58', '60-106']	['CON', 'CON']	['alpha arrays', 'alpha arrays']	['HTH', 'HTH']	['tri-helical', 'tri-helical']	['Myb_DNA-binding_1', 'Myb_DNA-binding_1']	1	0	0
O08838	sp|O08838|AMPH_RAT	AMPH_RAT	Amph	Amphiphysin	['Bin1', 'Bin1', 'Bin1']	['tr|A0A0G2JX32|A0A0G2JX32_RAT, tr|A0A0G2K5Z4|A0A0G2K5Z4_RAT, tr|F1LPP0|F1LPP0_RAT', 'tr|A0A0G2JX32|A0A0G2JX32_RAT, tr|A0A0G2K5Z4|A0A0G2K5Z4_RAT, tr|F1LPP0|F1LPP0_RAT', 'tr|A0A0G2JX32|A0A0G2JX32_RAT, tr|A0A0G2K5Z4|A0A0G2K5Z4_RAT, tr|F1LPP0|F1LPP0_RAT', 'tr|A0A0G2JX32|A0A0G2JX32_RAT, tr|A0A0G2K5Z4|A0A0G2K5Z4_RAT, tr|F1LPP0|F1LPP0_RAT', 'tr|A0A0G2JX32|A0A0G2JX32_RAT, tr|A0A0G2K5Z4|A0A0G2K5Z4_RAT, t…	683	4.56681	74876.9	57.5214	-0.678331	53.734	[[240, 607]]	[[0, 240], [607, 683]]	2	['36-233', '615-680']	['CON', 'CON']	['alpha duplicates or obligate multimers', 'beta barrels']	['BAR/IMD domain-like', 'SH3']	['BAR/IMD domain-like', 'SH3']	['BAR', 'SH3_1']	48	0	0
O08839	sp|O08839|BIN1_RAT	BIN1_RAT	Bin1	Myc box-dependent-interacting protein 1	[]	['tr|A0A8I5Y9B3|A0A8I5Y9B3_RAT, tr|A0A8I6A3N4|A0A8I6A3N4_RAT, tr|A0A8I6ANM7|A0A8I6ANM7_RAT, tr|A0A8I6AU27|A0A8I6AU27_RAT, tr|A0A8J8YMC5|A0A8J8YMC5_RAT, tr|D4A4P1|D4A4P1_RAT, tr|F1LMX1|F1LMX1_RAT', 'tr|A0A8I5Y9B3|A0A8I5Y9B3_RAT, tr|A0A8I6A3N4|A0A8I6A3N4_RAT, tr|A0A8I6ANM7|A0A8I6ANM7_RAT, tr|A0A8I6AU27|A0A8I6AU27_RAT, tr|A0A8J8YMC5|A0A8J8YMC5_RAT, tr|D4A4P1|D4A4P1_RAT, tr|F1LMX1|F1LMX1_RAT', 'tr|A0…	588	4.95473	64532.4	55.7519	-0.651531	46.939	[[0, 13], [162, 182], [267, 510]]	[[13, 162], [182, 267], [510, 588]]	2	['41-181,202-267', '519-586']	['NC', 'CON']	['alpha duplicates or obligate multimers', 'beta barrels']	['BAR/IMD domain-like', 'SH3']	['BAR/IMD domain-like', 'SH3']	['BAR', 'SH3_1']	25	0	0
O08875	sp|O08875|DCLK1_RAT	DCLK1_RAT	Dclk1	Serine/threonine-protein kinase DCLK1	[]	['tr|A0A8L2QB01|A0A8L2QB01_RAT', 'tr|A0A1W2Q6Q2|A0A1W2Q6Q2_RAT', 'tr|A0A1W2Q6Q2|A0A1W2Q6Q2_RAT']	433	5.51892	47680.3	45.4891	-0.408083	34.873	[[0, 74], [357, 433]]	[[74, 357]]	1	['81-336']	['CON']	['a+b complex topology']	['Protein kinase/SAICAR synthase/ATP-grasp']	['Protein kinase']	['Pkinase_Tyr']	3	0	0
O09032	sp|O09032|ELAV4_RAT	ELAV4_RAT	Elavl4	ELAV-like protein 4	['Elavl2', 'Elavl2', 'Elavl2, Elavl3']	['sp|Q8CH84|ELAV2_RAT, tr|A0A1B0GWQ5|A0A1B0GWQ5_RAT, tr|A0A1B0GWU2|A0A1B0GWU2_RAT, tr|A0A8I5Y0H9|A0A8I5Y0H9_RAT, tr|A0A8I5ZNE4|A0A8I5ZNE4_RAT, tr|A0A8I6A344|A0A8I6A344_RAT, tr|A0A8I6ADY8|A0A8I6ADY8_RAT, tr|A0A8I6AI53|A0A8I6AI53_RAT, tr|A0A8I6APY9|A0A8I6APY9_RAT, tr|A0A8I6AV49|A0A8I6AV49_RAT, tr|A0A8I6B178|A0A8I6B178_RAT, tr|G3V6U4|G3V6U4_RAT', 'tr|A0A8I5Y0H9|A0A8I5Y0H9_RAT, tr|A0A8I5ZNE4|A0A8I5ZN…	385	9.43612	42367.7	40.0657	-0.388571	33.247	[[0, 53], [201, 276]]	[[53, 201], [276, 385]]	3	['51-128', '137-216', '302-380']	['CON', 'CON', 'CON']	['a+b two layers', 'a+b two layers', 'a+b two layers']	['Alpha-beta plaits', 'Alpha-beta plaits', 'Alpha-beta plaits']	['RNA-binding domain, RBD', 'RNA-binding domain, RBD', 'RNA-binding domain, RBD']	['RRM_1', 'RRM_1_1', 'RRM_1_6']	6	0	0
O09175	sp|O09175|AMPB_RAT	AMPB_RAT	Rnpep	Aminopeptidase B	[]	['tr|A0A8I6GJU0|A0A8I6GJU0_RAT, tr|G3V6V1|G3V6V1_RAT', 'tr|G3V6V1|G3V6V1_RAT', 'tr|A0A8I6GJU0|A0A8I6GJU0_RAT, tr|G3V6V1|G3V6V1_RAT', 'tr|A0A8I6GJU0|A0A8I6GJU0_RAT, tr|G3V6V1|G3V6V1_RAT', 'tr|A0A8I6GJU0|A0A8I6GJU0_RAT, tr|G3V6V1|G3V6V1_RAT', 'tr|A0A8I6GJU0|A0A8I6GJU0_RAT, tr|G3V6V1|G3V6V1_RAT', 'tr|A0A8I6GJU0|A0A8I6GJU0_RAT, tr|G3V6V1|G3V6V1_RAT', 'tr|A0A8I6GJU0|A0A8I6GJU0_RAT, tr|G3V6V1|G3V6V1_RA…	650	5.46691	72619	47.0829	-0.218615	3.692	[[0, 24]]	[[24, 650]]	3	['32-237', '244-487', '506-645']	['CON', 'CON', 'CON']	['beta sandwiches', 'mixed a+b and a/b', 'alpha superhelices']	['Baculovirus p35 protein-related', 'Zincin-like', 'Repetitive alpha hairpins']	['Baculovirus p35 protein-related', 'Metalloproteases (zincins) catalytic domain', 'ARM repeat']	['Peptidase_M1_2', 'Peptidase_M1_1', 'Leuk-A4-hydro_C']	39	0	0
O35077	sp|O35077|GPDA_RAT	GPDA_RAT	Gpd1	Glycerol-3-phosphate dehydrogenase [NAD(+)], cytoplasmic	['Gpd1l', 'Gpd1l', 'Gpd1l']	['tr|A0A8I6AA38|A0A8I6AA38_RAT', 'tr|A0A8I6AA38|A0A8I6AA38_RAT, tr|D3ZAP9|D3ZAP9_RAT', 'tr|A0A8I6AA38|A0A8I6AA38_RAT', 'tr|A0A8I6AA38|A0A8I6AA38_RAT', 'tr|A0A8I6AA38|A0A8I6AA38_RAT, tr|D3ZAP9|D3ZAP9_RAT', 'tr|A0A8I6AA38|A0A8I6AA38_RAT', 'tr|A0A8I6AA38|A0A8I6AA38_RAT', 'tr|A0A8I6AA38|A0A8I6AA38_RAT, tr|D3ZAP9|D3ZAP9_RAT', 'tr|A0A8I6AA38|A0A8I6AA38_RAT', 'tr|A0A8I6AA38|A0A8I6AA38_RAT', 'tr|A0A8I6AA…	349	6.15796	37452.1	21.4693	0.134384	0	[]	[[0, 349]]	2	['4-190', '194-342']	['CON', 'CON']	['a/b three-layered sandwiches', 'alpha arrays']	['Rossmann-like', '6-phosphogluconate dehydrogenase C-terminal domain-like']	['NAD(P)-binding Rossmann-fold domains', '6-phosphogluconate dehydrogenase C-terminal domain-like']	['NAD_Gly3P_dh_N', 'NAD_Gly3P_dh_C']	47	1	0
O35095	sp|O35095|NCDN_RAT	NCDN_RAT	Ncdn	Neurochondrin	[]	[]	729	5.43537	78922.5	51.8613	0.131824	3.841	[[0, 28]]	[[28, 729]]	1	['406-442']	['CON']	['alpha complex topology']	['Sigma2 domain-like']	['Sigma2 domain of RNA polymerase sigma factors']	['Sigma70_r2_1']	98	5	0
O35112	sp|O35112|CD166_RAT	CD166_RAT	Alcam	CD166 antigen	[]	['tr|A0A8I5ZQS5|A0A8I5ZQS5_RAT, tr|A0A8L2UHD3|A0A8L2UHD3_RAT', 'tr|A0A8I5ZQS5|A0A8I5ZQS5_RAT, tr|A0A8L2UHD3|A0A8L2UHD3_RAT']	583	5.77447	65021.2	46.1283	-0.370497	14.408	[[0, 25], [499, 583]]	[[25, 499]]	3	['31-170', '133-319', '347-490']	['CON', 'CON', 'CON']	['beta sandwiches', 'beta sandwiches', 'beta sandwiches']	['Immunoglobulin-like beta-sandwich', 'Immunoglobulin-like beta-sandwich', 'Immunoglobulin-like beta-sandwich']	['Immunoglobulin/Fibronectin type III/E set domains/PapD-like', 'Immunoglobulin/Fibronectin type III/E set domains/PapD-like', 'Immunoglobulin/Fibronectin type III/E set domains/PapD-like']	['I-set_15', 'I-set_8', 'I-set_8']	2	0	0
O35115	sp|O35115|FHL2_RAT	FHL2_RAT	Fhl2	Four and a half LIM domains protein 2	[]	['tr|A0A8I6GC70|A0A8I6GC70_RAT', 'tr|A0A8I6A8C5|A0A8I6A8C5_RAT, tr|A0A8I6GC70|A0A8I6GC70_RAT']	279	7.30724	32086.4	46.1222	-0.615771	0	[]	[[0, 279]]	9	['7-44', '28-66', '67-95', '98-127', '129-157', '161-186', '188-226', '218-249', '250-278']	['CON', 'CON', 'CON', 'CON', 'CON', 'CON', 'CON', 'CON', 'CON']	['few secondary structure elements', 'few secondary structure elements', 'few secondary structure elements', 'few secondary structure elements', 'few secondary structure elements', 'few secondary structure elements', 'few secondary structure elements', 'few secondary structure elements', 'few secondary structure elements']	['Glucocorticoid receptor-like', 'Glucocorticoid receptor-like', 'Glucocorticoid receptor-like', 'Glucocorticoid receptor-like', 'Glucocorticoid receptor-like', 'Glucocorticoid receptor-like', 'Glucocorticoid receptor-like', 'Glucocorticoid receptor-like', 'Glucocorticoid receptor-like']	['LIM domain-like', 'LIM domain-like', 'LIM domain-like', 'LIM domain-like', 'LIM domain-like', 'LIM domain-like', 'LIM domain-like', 'LIM domain-like', 'LIM domain-like']	['LIM_C_1', 'LIM_N_4', 'LIM_C_2', 'LIM_N', 'LIM_C_2', 'LIM_N', 'LIM_C_1', 'LIM_N_2', 'LIM_C_2']	2	0	0
O35179	sp|O35179|SH3G2_RAT	SH3G2_RAT	Sh3gl2	Endophilin-A1	['Sh3gl1', 'Sh3gl1', 'Sh3gl3', 'Sh3gl1, Sh3gl3']	['tr|A0A8I5ZRH7|A0A8I5ZRH7_RAT, tr|A0A8I6ABD8|A0A8I6ABD8_RAT, tr|A0A8I6GFM2|A0A8I6GFM2_RAT, tr|A0A8L2Q412|A0A8L2Q412_RAT', 'tr|A0A8I5ZRH7|A0A8I5ZRH7_RAT, tr|A0A8I6ABD8|A0A8I6ABD8_RAT, tr|A0A8I6GFM2|A0A8I6GFM2_RAT, tr|A0A8L2Q412|A0A8L2Q412_RAT', 'tr|A0A8I5ZRH7|A0A8I5ZRH7_RAT, tr|A0A8I6ABD8|A0A8I6ABD8_RAT, tr|A0A8I6GFM2|A0A8I6GFM2_RAT, tr|A0A8L2Q412|A0A8L2Q412_RAT', 'tr|A0A8I5ZRH7|A0A8I5ZRH7_RAT, t…	352	5.26229	39898.8	38.15	-0.68608	20.455	[[0, 28], [246, 290]]	[[28, 246], [290, 352]]	2	['30-242', '293-346']	['CON', 'CON']	['alpha duplicates or obligate multimers', 'beta barrels']	['BAR/IMD domain-like', 'SH3']	['BAR/IMD domain-like', 'SH3']	['BAR', 'SH3_1']	28	0	0
O35180	sp|O35180|SH3G3_RAT	SH3G3_RAT	Sh3gl3	Endophilin-A3	[]	['tr|A0A8I6AFE3|A0A8I6AFE3_RAT, tr|A0A8I6APE5|A0A8I6APE5_RAT, tr|Q9JKT0|Q9JKT0_RAT', 'tr|A0A8I6AFE3|A0A8I6AFE3_RAT, tr|A0A8I6APE5|A0A8I6APE5_RAT, tr|A0A8L2R634|A0A8L2R634_RAT, tr|Q9JKT0|Q9JKT0_RAT', 'tr|A0A8I6AFE3|A0A8I6AFE3_RAT, tr|A0A8I6APE5|A0A8I6APE5_RAT, tr|A0A8L2R634|A0A8L2R634_RAT, tr|Q9JKT0|Q9JKT0_RAT', 'tr|A0A8I6AFE3|A0A8I6AFE3_RAT, tr|A0A8I6APE5|A0A8I6APE5_RAT, tr|A0A8L2R634|A0A8L2R634_…	347	5.01169	39166	47.6043	-0.542939	10.951	[[251, 288]]	[[0, 251], [288, 347]]	2	['30-241', '288-342']	['CON', 'CON']	['alpha duplicates or obligate multimers', 'beta barrels']	['BAR/IMD domain-like', 'SH3']	['BAR/IMD domain-like', 'SH3']	['BAR', 'SH3_1']	7	0	0
O35244	sp|O35244|PRDX6_RAT	PRDX6_RAT	Prdx6	Peroxiredoxin-6	['ENSRNOG00000066549', 'ENSRNOG00000066549', 'ENSRNOG00000066549', 'ENSRNOG00000066549', 'ENSRNOG00000066549', 'ENSRNOG00000066549', 'ENSRNOG00000066549', 'ENSRNOG00000066549', 'ENSRNOG00000066549', 'ENSRNOG00000066549', 'ENSRNOG00000066549', 'ENSRNOG00000066549', 'ENSRNOG00000066549', 'ENSRNOG00000066549', 'ENSRNOG00000066549', 'ENSRNOG00000066549', 'ENSRNOG00000066549', 'ENSRNOG00000066549', 'E…	['tr|A0A8I5ZYW1|A0A8I5ZYW1_RAT, tr|A0A8I6A038|A0A8I6A038_RAT', 'tr|A0A8I5ZYW1|A0A8I5ZYW1_RAT, tr|A0A8I6A038|A0A8I6A038_RAT', 'tr|A0A8I5ZYW1|A0A8I5ZYW1_RAT, tr|A0A8I6A038|A0A8I6A038_RAT', 'tr|A0A8I5ZYW1|A0A8I5ZYW1_RAT, tr|A0A8I6A038|A0A8I6A038_RAT', 'tr|A0A8I6A038|A0A8I6A038_RAT, tr|A0A8I6ASU0|A0A8I6ASU0_RAT', 'tr|A0A8I5ZYW1|A0A8I5ZYW1_RAT, tr|A0A8I6ASU0|A0A8I6ASU0_RAT', 'tr|A0A8I5ZYW1|A0A8I5ZYW1_…	224	5.63697	24818.3	43.0076	-0.215179	2.232	[]	[[0, 224]]	1	['7-185']	['CON']	['a+b three layers']	['Thioredoxin-like']	['Thioredoxin-like']	['AhpC-TSA_1']	54	0	0
O35263	sp|O35263|PA1B3_RAT	PA1B3_RAT	Pafah1b3	Platelet-activating factor acetylhydrolase IB subunit alpha1	['Pafah1b2', 'Pafah1b2']	['tr|A0A8I6A6G3|A0A8I6A6G3_RAT', 'sp|O35264|PA1B2_RAT, tr|A0A8I6A6G3|A0A8I6A6G3_RAT, tr|A0A8L2R003|A0A8L2R003_RAT', 'sp|O35264|PA1B2_RAT, tr|A0A8I6A6G3|A0A8I6A6G3_RAT, tr|A0A8L2R003|A0A8L2R003_RAT', 'tr|A0A8I6A6G3|A0A8I6A6G3_RAT', 'tr|A0A8I6A6G3|A0A8I6A6G3_RAT', 'tr|A0A8I6A6G3|A0A8I6A6G3_RAT', 'tr|A0A8I6A6G3|A0A8I6A6G3_RAT', 'tr|A0A8I6A6G3|A0A8I6A6G3_RAT']	232	6.41595	25863.1	34.669	-0.319828	15.086	[[0, 26]]	[[26, 232]]	1	['41-212']	['CON']	['a/b three-layered sandwiches']	['Flavodoxin-like']	['SGNH hydrolase']	['Lipase_GDSL_2']	7	0	0
O35264	sp|O35264|PA1B2_RAT	PA1B2_RAT	Pafah1b2	Platelet-activating factor acetylhydrolase IB subunit alpha2	[]	['tr|A0A8L2R003|A0A8L2R003_RAT', 'tr|A0A8L2R003|A0A8L2R003_RAT', 'tr|A0A8L2R003|A0A8L2R003_RAT', 'tr|A0A8L2R003|A0A8L2R003_RAT', 'tr|A0A8L2R003|A0A8L2R003_RAT', 'tr|A0A8L2R003|A0A8L2R003_RAT', 'tr|A0A8L2R003|A0A8L2R003_RAT', 'tr|A0A8L2R003|A0A8L2R003_RAT', 'tr|A0A8L2R003|A0A8L2R003_RAT', 'tr|A0A8L2R003|A0A8L2R003_RAT', 'tr|A0A8L2R003|A0A8L2R003_RAT', 'tr|A0A8L2R003|A0A8L2R003_RAT', 'tr|A0A8L2R003…	229	5.56865	25581	35.7472	-0.272926	10.917	[[0, 23]]	[[23, 229]]	1	['41-213']	['CON']	['a/b three-layered sandwiches']	['Flavodoxin-like']	['SGNH hydrolase']	['Lipase_GDSL_2']	22	1	0
O35274	sp|O35274|NEB2_RAT	NEB2_RAT	Ppp1r9b	Neurabin-2	[]	[]	817	4.86061	89645.3	54.4837	-0.832313	62.546	[[0, 457], [615, 662]]	[[457, 615], [662, 817]]	2	['454-487', '497-583']	['CON', 'CON']	['beta barrels', 'beta barrels']	['PDZ domain', 'PDZ domain']	['PDZ domain', 'PDZ domain']	['KOG1945', 'PDZ']	11	0	0
O35314	sp|O35314|SCG1_RAT	SCG1_RAT	Chgb	Secretogranin-1	[]	['tr|A0A8I6A6A1|A0A8I6A6A1_RAT, tr|A0A8I6AW29|A0A8I6AW29_RAT, tr|A0A8L2QFU5|A0A8L2QFU5_RAT', 'tr|A0A8I6A6A1|A0A8I6A6A1_RAT, tr|A0A8I6AW29|A0A8I6AW29_RAT, tr|A0A8L2QFU5|A0A8L2QFU5_RAT', 'tr|A0A8I6A6A1|A0A8I6A6A1_RAT, tr|A0A8I6AW29|A0A8I6AW29_RAT, tr|A0A8L2QFU5|A0A8L2QFU5_RAT', 'tr|A0A8I6A6A1|A0A8I6A6A1_RAT, tr|A0A8I6AW29|A0A8I6AW29_RAT, tr|A0A8L2QFU5|A0A8L2QFU5_RAT', 'tr|A0A8I6A6A1|A0A8I6A6A1_RAT,…	675	4.9694	77534.6	73.4504	-1.49867	92.296	[[0, 675]]	[]	0							3	0	0
O35346	sp|O35346|FAK1_RAT	FAK1_RAT	Ptk2	Focal adhesion kinase 1	[]	['tr|A0A0G2KAT5|A0A0G2KAT5_RAT, tr|A0A8I6A8P2|A0A8I6A8P2_RAT, tr|A0A8I6AH25|A0A8I6AH25_RAT, tr|A0A8I6AMW1|A0A8I6AMW1_RAT, tr|A0A8L2Q4U8|A0A8L2Q4U8_RAT', 'tr|A0A0G2KAT5|A0A0G2KAT5_RAT, tr|A0A8I5ZQM0|A0A8I5ZQM0_RAT, tr|A0A8I6A3T3|A0A8I6A3T3_RAT, tr|A0A8I6A8P2|A0A8I6A8P2_RAT, tr|A0A8I6AH25|A0A8I6AH25_RAT, tr|A0A8I6AMW1|A0A8I6AMW1_RAT, tr|A0A8L2Q4U8|A0A8L2Q4U8_RAT', 'tr|A0A0G2KAT5|A0A0G2KAT5_RAT, tr|…	1055	6.24424	119715	52.2707	-0.503318	30.047	[[0, 31], [361, 408], [691, 930]]	[[31, 361], [408, 691], [930, 1055]]	5	['35-130', '135-247', '255-362', '416-680', '925-1048']	['CON', 'CON', 'CON', 'CON', 'CON']	['a+b two layers', 'alpha bundles', 'beta barrels', 'a+b complex topology', 'alpha bundles']	['beta-Grasp', 'Acyl-CoA binding protein-like', 'PH domain-like', 'Protein kinase/SAICAR synthase/ATP-grasp', 'Four-helical up-and-down bundle']	['Ubiquitin-like', 'Acyl-CoA binding protein-like', 'PH domain-like', 'Protein kinase', 'FAT domain of focal adhesion kinase']	['KOG4257', 'FERM_M', 'FERM_C_FAK1', 'Pkinase_Tyr', 'Focal_AT']	3	0	0
O35412	sp|O35412|SI1L1_RAT	SI1L1_RAT	Sipa1l1	Signal-induced proliferation-associated 1-like protein 1	[]	['tr|A0A0G2KAW2|A0A0G2KAW2_RAT, tr|F1LS65|F1LS65_RAT', 'tr|A0A0G2KAW2|A0A0G2KAW2_RAT, tr|F1LS65|F1LS65_RAT', 'tr|A0A0G2KAW2|A0A0G2KAW2_RAT, tr|F1LS65|F1LS65_RAT', 'tr|A0A0G2KAW2|A0A0G2KAW2_RAT, tr|F1LS65|F1LS65_RAT', 'tr|A0A0G2KAW2|A0A0G2KAW2_RAT, tr|F1LS65|F1LS65_RAT']	1822	8.37285	201922	57.214	-0.66888	61.636	[[0, 455], [1079, 1759]]	[[455, 1079], [1759, 1822]]	5	['489-630', '611-640', '650-836', '900-974', '998-1064']	['CON', 'CON', 'CON', 'CON', 'CON']	['a+b three layers', 'a/b three-layered sandwiches', 'a/b three-layered sandwiches', 'beta barrels', 'beta barrels']	['a+b domain in Rap/Ran-GAP (Pfam 02145)', 'P-loop domains-like', 'P-loop domains-like', 'PH domain-like', 'PDZ domain']	['a+b domain in Rap/Ran-GAP (Pfam 02145)', 'P-loop containing nucleoside triphosphate hydrolases', 'P-loop containing nucleoside triphosphate hydrolases', 'PH domain-like', 'PDZ domain']	['KOG3686', 'Rap_GAP', 'Rap_GAP', 'IRS_1', 'PDZ']	5	0	0
O35430	sp|O35430|APBA1_RAT	APBA1_RAT	Apba1	Amyloid-beta A4 precursor protein-binding family A member 1	[]	['tr|A0A8I6A9Y2|A0A8I6A9Y2_RAT, tr|F1LR60|F1LR60_RAT']	839	4.79809	92652.7	60.3931	-0.692849	53.874	[[0, 452], [502, 515], [565, 580]]	[[452, 502], [515, 565], [580, 839]]	3	['460-618', '659-743', '756-822']	['CON', 'CON', 'CON']	['beta barrels', 'beta barrels', 'beta barrels']	['PH domain-like', 'PDZ domain', 'PDZ domain']	['PH domain-like', 'PDZ domain', 'PDZ domain']	['PID', 'PDZ', 'PDZ']	1	0	0
O35431	sp|O35431|APBA2_RAT	APBA2_RAT	Apba2	Amyloid-beta A4 precursor protein-binding family A member 2	['Apba1']	['tr|A0A8I6GKT7|A0A8I6GKT7_RAT', 'tr|A0A8I6GKT7|A0A8I6GKT7_RAT', 'tr|A0A8I6GKT7|A0A8I6GKT7_RAT', 'tr|A0A8I6GKT7|A0A8I6GKT7_RAT', 'tr|A0A8I6GKT7|A0A8I6GKT7_RAT', 'tr|A0A8I6GKT7|A0A8I6GKT7_RAT', 'sp|O35430|APBA1_RAT, tr|A0A8I6A3M6|A0A8I6A3M6_RAT, tr|A0A8I6A9Y2|A0A8I6A9Y2_RAT, tr|A0A8I6GKT7|A0A8I6GKT7_RAT, tr|F1LR60|F1LR60_RAT', 'tr|A0A8I6GKT7|A0A8I6GKT7_RAT']	750	4.78717	82849.3	55.9036	-0.683067	49.467	[[0, 364]]	[[364, 750]]	3	['370-529', '570-652', '662-733']	['CON', 'CON', 'CON']	['beta barrels', 'beta barrels', 'beta barrels']	['PH domain-like', 'PDZ domain', 'PDZ domain']	['PH domain-like', 'PDZ domain', 'PDZ domain']	['PID', 'PDZ', 'PDZ']	8	0	0
O35509	sp|O35509|RB11B_RAT	RB11B_RAT	Rab11b	Ras-related protein Rab-11B	['Rab11a', 'Rab11a', 'Rab11a', 'Rab11a', 'Rab11a', 'Rab11a', 'Rab11a', 'Rab11a', 'Rab11a', 'Rab11a', 'Rab11a']	['sp|P62494|RB11A_RAT, tr|A0A0G2JZR4|A0A0G2JZR4_RAT, tr|A0A8I5ZKN1|A0A8I5ZKN1_RAT, tr|A0A8I5ZWV2|A0A8I5ZWV2_RAT, tr|A0A8I6AA65|A0A8I6AA65_RAT, tr|A0A8L2Q4N0|A0A8L2Q4N0_RAT', 'tr|A0A0G2JZR4|A0A0G2JZR4_RAT, tr|A0A8I5ZWV2|A0A8I5ZWV2_RAT, tr|A0A8L2Q4N0|A0A8L2Q4N0_RAT', 'tr|A0A0G2JZR4|A0A0G2JZR4_RAT, tr|A0A8I5ZWV2|A0A8I5ZWV2_RAT, tr|A0A8L2Q4N0|A0A8L2Q4N0_RAT', 'sp|P62494|RB11A_RAT, tr|A0A0G2JZR4|A0A0G…	218	5.64408	24488.2	31.661	-0.435321	16.055	[[183, 218]]	[[0, 183]]	1	['12-173']	['CON']	['a/b three-layered sandwiches']	['P-loop domains-like']	['P-loop containing nucleoside triphosphate hydrolases']	['Ras']	17	1	0
O35547	sp|O35547|ACSL4_RAT	ACSL4_RAT	Acsl4	Long-chain-fatty-acid--CoA ligase 4	[]	['tr|A0A8I6AVE1|A0A8I6AVE1_RAT', 'tr|A0A8I6AVE1|A0A8I6AVE1_RAT']	711	8.63968	79064.1	27.7329	-0.185513	0	[]	[[0, 711]]	4	['78-232', '268-477', '488-569', '572-697']	['CON', 'CON', 'CON', 'CON']	['a+b complex topology', 'a/b three-layered sandwiches', 'beta barrels', 'a+b two layers']	['CoA-dependent acyltransferases', 'Rossmann-like domain in Acetyl-CoA synthetase-like proteins', 'beta-barrel domain in acetyl-CoA synthetase-like proteins', 'Alpha-lytic protease prodomain-like']	['CoA-dependent acyltransferases', 'Rossmann-like domain in Acetyl-CoA synthetase-like proteins', 'beta-barrel domain in acetyl-CoA synthetase-like proteins', 'a+b domain in acetyl-CoA synthetase-like proteins']	['AMP-binding_1st', 'AMP-binding_2nd', 'AMP-binding_3rd', 'AMP-binding_C']	2	0	0
O35550	sp|O35550|RABE1_RAT	RABE1_RAT	Rabep1	Rab GTPase-binding effector protein 1	[]	['tr|A0A8I5ZKK4|A0A8I5ZKK4_RAT, tr|A0A8I6AE47|A0A8I6AE47_RAT, tr|A0A8I6AFR7|A0A8I6AFR7_RAT, tr|A0A8I6GD33|A0A8I6GD33_RAT, tr|G3V9J7|G3V9J7_RAT']	862	4.94848	99426.5	56.0593	-0.834107	25.406	[[315, 510]]	[[0, 315], [510, 862]]	0							1	0	0
O35567	sp|O35567|PUR9_RAT	PUR9_RAT	Atic	Bifunctional purine biosynthesis protein ATIC	[]	['tr|A0A8L2QB21|A0A8L2QB21_RAT', 'tr|A0A8L2QB21|A0A8L2QB21_RAT', 'tr|A0A8L2QB21|A0A8L2QB21_RAT', 'tr|A0A8L2QB21|A0A8L2QB21_RAT', 'tr|A0A8L2QB21|A0A8L2QB21_RAT', 'tr|A0A8L2QB21|A0A8L2QB21_RAT', 'tr|A0A8L2QB21|A0A8L2QB21_RAT', 'tr|A0A8L2QB21|A0A8L2QB21_RAT', 'tr|A0A8L2QB21|A0A8L2QB21_RAT', 'tr|A0A8L2QB21|A0A8L2QB21_RAT', 'tr|A0A8L2QB21|A0A8L2QB21_RAT', 'tr|A0A8L2QB21|A0A8L2QB21_RAT', 'tr|A0A8L2QB21…	592	6.68849	64207.7	34.9716	-0.0641892	0	[]	[[0, 592]]	4	['7-195', '203-390', '407-463', '476-590']	['CON', 'CON', 'CON', 'CON']	['a/b three-layered sandwiches', 'a+b three layers', 'a+b three layers', 'a+b three layers']	['Methylglyoxal synthase-like', 'Cytidine deaminase-like', 'Cytidine deaminase-like', 'Cytidine deaminase-like']	['Methylglyoxal synthase-like', 'Cytidine deaminase-like', 'Cytidine deaminase-like', 'Cytidine deaminase-like']	['MGS', 'AICARFT_IMPCHas_1st', 'AICARFT_IMPCHas_2nd', 'AICARFT_IMPCHas_2nd']	49	1	0
O35763	sp|O35763|MOES_RAT	MOES_RAT	Msn	Moesin	['Rdx']	['tr|A0A096MK30|A0A096MK30_RAT, tr|A0A1W2Q6E9|A0A1W2Q6E9_RAT, tr|A0A8I5ZR49|A0A8I5ZR49_RAT, tr|A0A8I5ZUJ9|A0A8I5ZUJ9_RAT, tr|A0A8I6ADR3|A0A8I6ADR3_RAT', 'tr|A0A096MK30|A0A096MK30_RAT, tr|A0A0G2K095|A0A0G2K095_RAT, tr|A0A1W2Q6E9|A0A1W2Q6E9_RAT, tr|A0A8I5ZR49|A0A8I5ZR49_RAT, tr|A0A8I5ZR70|A0A8I5ZR70_RAT, tr|A0A8I5ZUJ9|A0A8I5ZUJ9_RAT, tr|A0A8I6ADR3|A0A8I6ADR3_RAT, tr|A0A8I6AIS5|A0A8I6AIS5_RAT, tr|E9…	577	6.16091	67738.1	53.2928	-0.983536	33.969	[[361, 577]]	[[0, 361]]	4	['3-86', '90-198', '202-297', '501-577']	['CON', 'CON', 'CON', 'CON']	['a+b two layers', 'alpha bundles', 'beta barrels', 'extended segments']	['beta-Grasp', 'Acyl-CoA binding protein-like', 'PH domain-like', 'Moesin tail domain']	['Ubiquitin-like', 'Acyl-CoA binding protein-like', 'PH domain-like', 'Moesin tail domain']	['FERM_N', 'FERM_M', 'FERM_C', 'ERM']	8	0	0
O35764	sp|O35764|NPTXR_RAT	NPTXR_RAT	Nptxr	Neuronal pentraxin receptor	[]	['tr|F1LSY2|F1LSY2_RAT', 'tr|F1LSY2|F1LSY2_RAT', 'tr|F1LSY2|F1LSY2_RAT', 'tr|F1LSY2|F1LSY2_RAT', 'tr|F1LSY2|F1LSY2_RAT', 'tr|F1LSY2|F1LSY2_RAT', 'tr|F1LSY2|F1LSY2_RAT']	494	5.81249	52370.1	51.0174	-0.124899	25.506	[[0, 113], [154, 223]]	[[113, 154], [223, 494]]	1	['292-471']	['CON']	['beta sandwiches']	['jelly-roll']	['Concanavalin A-like lectins/glucanases']	['Pentaxin']	7	0	0
O35796	sp|O35796|C1QBP_RAT	C1QBP_RAT	C1qbp	Complement component 1 Q subcomponent-binding protein, mitochondrial	[]	['tr|A0A8L2QIZ5|A0A8L2QIZ5_RAT', 'tr|A0A8L2QIZ5|A0A8L2QIZ5_RAT', 'tr|A0A8L2QIZ5|A0A8L2QIZ5_RAT', 'tr|A0A8L2QIZ5|A0A8L2QIZ5_RAT', 'tr|A0A8L2QIZ5|A0A8L2QIZ5_RAT', 'tr|A0A8L2QIZ5|A0A8L2QIZ5_RAT', 'tr|A0A8L2QIZ5|A0A8L2QIZ5_RAT', 'tr|A0A8L2QIZ5|A0A8L2QIZ5_RAT', 'tr|A0A8L2QIZ5|A0A8L2QIZ5_RAT', 'tr|A0A8L2QIZ5|A0A8L2QIZ5_RAT']	279	4.77336	30996.5	50.7724	-0.44086	33.333	[[0, 63], [136, 166]]	[[63, 136], [166, 279]]	1	['83-276']	['CON']	['a+b two layers']	['Acidic mitochondrial matrix protein p32-like']	['Acidic mitochondrial matrix protein p32']	['MAM33']	10	0	0
O35814	sp|O35814|STIP1_RAT	STIP1_RAT	Stip1	Stress-induced-phosphoprotein 1	[]	['tr|A0A8I6ANI2|A0A8I6ANI2_RAT', 'tr|A0A8I6ANI2|A0A8I6ANI2_RAT, tr|A0A8I6GI55|A0A8I6GI55_RAT, tr|A0A8L2QFF8|A0A8L2QFF8_RAT', 'tr|A0A8I6ANI2|A0A8I6ANI2_RAT, tr|A0A8I6GI55|A0A8I6GI55_RAT, tr|A0A8L2QFF8|A0A8L2QFF8_RAT', 'tr|A0A8I6ANI2|A0A8I6ANI2_RAT, tr|A0A8I6GI55|A0A8I6GI55_RAT, tr|A0A8L2QFF8|A0A8L2QFF8_RAT', 'tr|A0A8I6ANI2|A0A8I6ANI2_RAT, tr|A0A8I6GI55|A0A8I6GI55_RAT, tr|A0A8L2QFF8|A0A8L2QFF8_RAT'…	543	6.4014	62569.4	39.5227	-0.944751	9.392	[[187, 228]]	[[0, 187], [228, 543]]	4	['6-114', '128-184', '229-483', '486-540']	['CON', 'CON', 'CON', 'CON']	['alpha superhelices', 'alpha arrays', 'alpha superhelices', 'alpha arrays']	['Repetitive alpha hairpins', 'DP domain', 'Repetitive alpha hairpins', 'HTH']	['ARM repeat', 'DP domain', 'ARM repeat', 'XPC-binding domain']	['TPR_11_3', 'KOG0548_1st', 'TPR_15', 'KOG0548_2nd']	49	0	0
O35820	sp|O35820|DNPH1_RAT	DNPH1_RAT	Dnph1	5-hydroxymethyl-dUMP N-hydrolase	[]	[]	163	4.95371	17780.8	38.2534	-0.211043	11.043	[]	[[0, 163]]	1	['12-149']	['CON']	['a/b three-layered sandwiches']	['Flavodoxin-like']	['N-deoxyribosyltransferase']	['Nuc_deoxyrib_tr']	1	0	0
O35831	sp|O35831|CDK17_RAT	CDK17_RAT	Cdk17	Cyclin-dependent kinase 17	[]	['tr|A0A8I5Y814|A0A8I5Y814_RAT, tr|G3V6J5|G3V6J5_RAT', 'tr|A0A8I5Y814|A0A8I5Y814_RAT, tr|G3V6J5|G3V6J5_RAT']	523	8.93695	59431.3	53.2734	-0.498088	34.799	[[0, 182]]	[[182, 523]]	1	['190-469']	['CON']	['a+b complex topology']	['Protein kinase/SAICAR synthase/ATP-grasp']	['Protein kinase']	['Pkinase_Tyr']	2	0	0
O35867	sp|O35867|NEB1_RAT	NEB1_RAT	Ppp1r9a	Neurabin-1	[]	['tr|A0A8I5ZL80|A0A8I5ZL80_RAT', 'tr|A0A8I5ZL80|A0A8I5ZL80_RAT']	1095	5.05449	122734	54.8228	-1.01087	64.932	[[0, 462], [623, 673], [824, 987], [1058, 1095]]	[[462, 623], [673, 824], [987, 1058]]	3	['463-496', '506-592', '988-1050']	['CON', 'CON', 'CON']	['beta barrels', 'beta barrels', 'alpha arrays']	['PDZ domain', 'PDZ domain', 'HhH/H2TH']	['PDZ domain', 'PDZ domain', 'SAM domain-like']	['KOG1945', 'PDZ', 'SAM_1']	2	0	0
O35876	sp|O35876|SMN_RAT	SMN_RAT	Smn1	Survival motor neuron protein	[]	['tr|A0A8I5Y110|A0A8I5Y110_RAT, tr|A0A8I6AP44|A0A8I6AP44_RAT, tr|F7ERF5|F7ERF5_RAT']	289	8.03368	31192.7	56.6149	-0.797578	65.052	[[0, 88], [135, 289]]	[[88, 135]]	2	['1-146', '148-284']	['CON', 'CON']	['beta barrels', 'beta barrels']	['SH3', 'SH3']	['SH3', 'SH3']	['SMN_N', 'SMN_C']	1	0	0
O35910	sp|O35910|MOT4_RAT	MOT4_RAT	Slc16a3	Monocarboxylate transporter 4	[]	['tr|A0A8L2R0R3|A0A8L2R0R3_RAT']	471	8.40695	50548	31.2652	0.576008	19.108	[[0, 15], [201, 219], [414, 471]]	[[15, 201], [219, 414]]	2	['22-197', '232-405']	['CON', 'CON']	['alpha complex topology', 'alpha complex topology']	['Major facilitator superfamily (MFS) general substrate transporter', 'Major facilitator superfamily (MFS) general substrate transporter']	['Major facilitator superfamily (MFS) general substrate transporter', 'Major facilitator superfamily (MFS) general substrate transporter']	['MFS_1', 'MFS_1']	1	0	0
O35952	sp|O35952|GLO2_RAT	GLO2_RAT	Hagh	Hydroxyacylglutathione hydrolase, mitochondrial	[]	['tr|F1LQI1|F1LQI1_RAT', 'tr|F1LQI1|F1LQI1_RAT', 'tr|F1LQI1|F1LQI1_RAT', 'tr|F1LQI1|F1LQI1_RAT', 'tr|F1LQI1|F1LQI1_RAT', 'tr|F1LQI1|F1LQI1_RAT', 'tr|F1LQI1|F1LQI1_RAT', 'tr|F1LQI1|F1LQI1_RAT', 'tr|F1LQI1|F1LQI1_RAT', 'tr|F1LQI1|F1LQI1_RAT', 'tr|F1LQI1|F1LQI1_RAT', 'tr|F1LQI1|F1LQI1_RAT', 'tr|F1LQI1|F1LQI1_RAT', 'tr|F1LQI1|F1LQI1_RAT', 'tr|F1LQI1|F1LQI1_RAT', 'tr|F1LQI1|F1LQI1_RAT', 'tr|F1LQI1|F1L…	309	7.64629	34108.9	32.3392	-0.256958	9.061	[[0, 27]]	[[27, 309]]	1	['73-189']	['CON']	['a+b four layers']	['Metallo-hydrolase/oxidoreductase']	['Metallo-hydrolase/oxidoreductase']	['Lactamase_B_2']	18	0	0
O35964	sp|O35964|SH3G1_RAT	SH3G1_RAT	Sh3gl1	Endophilin-A2	[]	['tr|A0A8I5YC58|A0A8I5YC58_RAT, tr|A0A8I6A0Q5|A0A8I6A0Q5_RAT, tr|A0A8I6AHS1|A0A8I6AHS1_RAT', 'tr|A0A8I5YC58|A0A8I5YC58_RAT, tr|A0A8I6A0Q5|A0A8I6A0Q5_RAT, tr|A0A8I6AHS1|A0A8I6AHS1_RAT', 'tr|A0A8I5YC58|A0A8I5YC58_RAT, tr|A0A8I6A0Q5|A0A8I6A0Q5_RAT', 'tr|A0A8I5YC58|A0A8I5YC58_RAT, tr|A0A8I6A0Q5|A0A8I6A0Q5_RAT', 'tr|A0A8I5YC58|A0A8I5YC58_RAT, tr|A0A8I6A0Q5|A0A8I6A0Q5_RAT, tr|A0A8I6AHS1|A0A8I6AHS1_RAT'…	368	5.44906	41491.5	50.7345	-0.708424	21.467	[[0, 22], [243, 312]]	[[22, 243], [312, 368]]	2	['30-242', '311-362']	['CON', 'CON']	['alpha duplicates or obligate multimers', 'beta barrels']	['BAR/IMD domain-like', 'SH3']	['BAR/IMD domain-like', 'SH3']	['BAR', 'SH3_1']	6	0	0
O35987	sp|O35987|NSF1C_RAT	NSF1C_RAT	Nsfl1c	NSFL1 cofactor p47	['ENSRNOG00000062407']	['tr|A0A0G2K911|A0A0G2K911_RAT, tr|A0A8I6A2Y8|A0A8I6A2Y8_RAT, tr|A0A8I6GA62|A0A8I6GA62_RAT, tr|A0A8L2Q670|A0A8L2Q670_RAT', 'tr|A0A0G2K911|A0A0G2K911_RAT, tr|A0A8I6A2Y8|A0A8I6A2Y8_RAT, tr|A0A8I6GA62|A0A8I6GA62_RAT, tr|A0A8L2Q670|A0A8L2Q670_RAT', 'tr|A0A0G2K911|A0A0G2K911_RAT, tr|A0A8I6A2Y8|A0A8I6A2Y8_RAT, tr|A0A8I6GA62|A0A8I6GA62_RAT, tr|A0A8L2Q670|A0A8L2Q670_RAT', 'tr|A0A0G2K911|A0A0G2K911_RAT, t…	370	5.03948	40679.4	49.7228	-0.637568	45.405	[[48, 172], [248, 291]]	[[0, 48], [172, 248], [291, 370]]	3	['5-45', '179-243', '269-368']	['CON', 'CON', 'CON']	['alpha arrays', 'a+b two layers', 'a+b two layers']	['RuvA-C', 'NSFL1 (p97 ATPase) cofactor p47, SEP domain', 'beta-Grasp']	['RuvA-C, UBA, CRAL/TRIO-N, HBS1', 'NSFL1 (p97 ATPase) cofactor p47, SEP domain', 'Ubiquitin-like']	['UBA_4', 'SEP', 'UBX']	16	0	0
O54715	sp|O54715|VAS1_RAT	VAS1_RAT	Atp6ap1	V-type proton ATPase subunit S1	[]	['tr|A0A8I6AD46|A0A8I6AD46_RAT, tr|A0A8I6ADV4|A0A8I6ADV4_RAT, tr|A6KRR4|A6KRR4_RAT', 'tr|A0A8I6AD46|A0A8I6AD46_RAT, tr|A0A8I6ADV4|A0A8I6ADV4_RAT, tr|A6KRR4|A6KRR4_RAT', 'tr|A0A8I6AD46|A0A8I6AD46_RAT, tr|A0A8I6ADV4|A0A8I6ADV4_RAT, tr|A6KRR4|A6KRR4_RAT']	463	5.28434	51122.1	35.1002	0.231749	4.536	[[0, 21]]	[[21, 463]]	1	['268-411']	['CON']	['beta meanders']	['lysosome-associated membrane protein LAMP-3']	['lysosome-associated membrane protein LAMP-3']	['Lamp_1st']	3	0	0
O54857	sp|O54857|PTEN_RAT	PTEN_RAT	Pten	Phosphatidylinositol 3,4,5-trisphosphate 3-phosphatase and dual-specificity protein phosphatase PTEN	[]	['tr|A0A8I6AU71|A0A8I6AU71_RAT']	403	5.94356	47117.7	44.8479	-0.687345	13.896	[[347, 403]]	[[0, 347]]	2	['54-180', '192-350']	['CON', 'CON']	['a/b three-layered sandwiches', 'beta sandwiches']	['Flavodoxin-like', 'Immunoglobulin-like beta-sandwich']	['(Phosphotyrosine protein) phosphatases II', 'C2 domain']	['Y_phosphatase', 'PTEN_C2']	1	0	0
O54861	sp|O54861|SORT_RAT	SORT_RAT	Sort1	Sortilin	[]	['tr|A0A8I6G6Z1|A0A8I6G6Z1_RAT, tr|A0A8L2QPF6|A0A8L2QPF6_RAT', 'tr|A0A8I6G6Z1|A0A8I6G6Z1_RAT, tr|A0A8L2QPF6|A0A8L2QPF6_RAT', 'tr|A0A8I6G6Z1|A0A8I6G6Z1_RAT, tr|A0A8L2QPF6|A0A8L2QPF6_RAT']	825	5.61117	91168	39.0115	-0.266424	18.061	[[0, 84], [735, 825]]	[[84, 735]]	3	['122-601', '610-660', '668-737']	['CON', 'CON', 'CON']	['beta duplicates or obligate multimers', 'few secondary structure elements', 'few secondary structure elements']	['beta-propeller-like', 'Sortilin C-terminal domain', 'Sortilin C-terminal domain']	['10-bladed', 'Sortilin C-terminal domain', 'Sortilin C-terminal domain']	['Sortilin-Vps10', 'Sortilin_C_1st', 'Sortilin_C_2nd']	3	0	0
O54924	sp|O54924|EXOC8_RAT	EXOC8_RAT	Exoc8	Exocyst complex component 8	[]	[]	716	5.30066	81042.3	49.8898	-0.39162	18.994	[[0, 23], [92, 151], [282, 322], [702, 716]]	[[23, 92], [151, 282], [322, 702]]	2	['23-101', '330-534']	['CON', 'CON']	['a+b complex topology', 'alpha superhelices']	['Orbivirus outer capsid protein VP5', 'Repetitive alpha hairpins']	['Orbivirus outer capsid protein VP5', 'ARM repeat']	['Orbi_VP5', 'Exo84_C']	6	0	0
O54975	sp|O54975|XPP1_RAT	XPP1_RAT	Xpnpep1	Xaa-Pro aminopeptidase 1	[]	['tr|A0A0G2JV31|A0A0G2JV31_RAT, tr|A0A8I6G2V2|A0A8I6G2V2_RAT, tr|A0A8L2QGG3|A0A8L2QGG3_RAT', 'tr|A0A0G2JV31|A0A0G2JV31_RAT, tr|A0A8I6G2V2|A0A8I6G2V2_RAT, tr|A0A8L2QGG3|A0A8L2QGG3_RAT', 'tr|A0A0G2JV31|A0A0G2JV31_RAT, tr|A0A8L2QGG3|A0A8L2QGG3_RAT', 'tr|A0A0G2JV31|A0A0G2JV31_RAT, tr|A0A8I6G2V2|A0A8I6G2V2_RAT, tr|A0A8L2QGG3|A0A8L2QGG3_RAT', 'tr|A0A0G2JV31|A0A0G2JV31_RAT, tr|A0A8I6G2V2|A0A8I6G2V2_RAT,…	623	5.3816	69656.7	38.7632	-0.214286	0	[]	[[0, 623]]	3	['9-155', '168-319', '322-546']	['CON', 'CON', 'CON']	['mixed a+b and a/b', 'mixed a+b and a/b', 'a+b duplicates or obligate multimers']	['Ribonuclease H-like', 'Ribonuclease H-like', 'Creatinase/aminopeptidase-like']	['Creatinase/prolidase N-terminal domain', 'Creatinase/prolidase N-terminal domain', 'Creatinase/aminopeptidase']	['Creatinase_N', 'Creatinase_N_2', 'Peptidase_M24']	28	0	0
O55000	sp|O55000|PP1RA_RAT	PP1RA_RAT	Ppp1r10	Serine/threonine-protein phosphatase 1 regulatory subunit 10	[]	['tr|A0A0G2K3G9|A0A0G2K3G9_RAT']	872	9.21287	92827	51.718	-0.814335	75.344	[[145, 404], [458, 872]]	[[0, 145], [404, 458]]	2	['66-144', '844-863']	['CON', 'CON']	['alpha bundles', 'few secondary structure elements']	['N-cbl like', 'CCCH zinc finger']	['Conserved domain common to transcription factors TFIIS, elongin A, CRSP70', 'CCCH zinc finger']	['Med26', 'zf-CCCH_1']	1	0	0
O55096	sp|O55096|DPP3_RAT	DPP3_RAT	Dpp3	Dipeptidyl peptidase 3	[]	['tr|A0A8I6ANH9|A0A8I6ANH9_RAT', 'tr|A0A8I6ANH9|A0A8I6ANH9_RAT', 'tr|A0A8I6ANH9|A0A8I6ANH9_RAT', 'tr|A0A8I6ANH9|A0A8I6ANH9_RAT', 'tr|A0A8I6ANH9|A0A8I6ANH9_RAT', 'tr|A0A8I6ANH9|A0A8I6ANH9_RAT', 'tr|A0A8I6ANH9|A0A8I6ANH9_RAT', 'tr|A0A8I6ANH9|A0A8I6ANH9_RAT', 'tr|A0A8I6ANH9|A0A8I6ANH9_RAT', 'tr|A0A8I6ANH9|A0A8I6ANH9_RAT', 'tr|A0A8I6ANH9|A0A8I6ANH9_RAT', 'tr|A0A8I6ANH9|A0A8I6ANH9_RAT', 'tr|A0A8I6ANH9…	738	5.12053	83037.6	40.6558	-0.339566	0	[]	[[0, 738]]	1	['34-627']	['CON']	['mixed a+b and a/b']	['Zincin-like']	['Metalloproteases (zincins) catalytic domain']	['Peptidase_M49']	23	0	0
O55166	sp|O55166|VPS52_RAT	VPS52_RAT	Vps52	Vacuolar protein sorting-associated protein 52 homolog	[]	['tr|A0A8I6A724|A0A8I6A724_RAT, tr|A0A8I6G757|A0A8I6G757_RAT', 'tr|A0A8I6A724|A0A8I6A724_RAT, tr|A0A8I6G757|A0A8I6G757_RAT', 'tr|A0A8I6A724|A0A8I6A724_RAT, tr|A0A8I6G757|A0A8I6G757_RAT', 'tr|A0A8I6A724|A0A8I6A724_RAT, tr|A0A8I6G757|A0A8I6G757_RAT', 'tr|A0A8I6A724|A0A8I6A724_RAT, tr|A0A8I6G757|A0A8I6G757_RAT', 'tr|A0A8I6A724|A0A8I6A724_RAT, tr|A0A8I6G757|A0A8I6G757_RAT']	723	5.70393	82102.1	47.6134	-0.1787	7.331	[[0, 53]]	[[53, 723]]	0							6	0	0
O55173	sp|O55173|PDPK1_RAT	PDPK1_RAT	Pdpk1	3-phosphoinositide-dependent protein kinase 1	[]	['tr|A0A8I5ZPJ2|A0A8I5ZPJ2_RAT, tr|A0A8I5ZS05|A0A8I5ZS05_RAT, tr|A0A8I6A046|A0A8I6A046_RAT, tr|A0A8I6GHZ8|A0A8I6GHZ8_RAT', 'tr|A0A8I5ZPJ2|A0A8I5ZPJ2_RAT, tr|A0A8I5ZS05|A0A8I5ZS05_RAT, tr|A0A8I6A046|A0A8I6A046_RAT, tr|A0A8I6GHZ8|A0A8I6GHZ8_RAT', 'tr|A0A8I5ZPJ2|A0A8I5ZPJ2_RAT, tr|A0A8I5ZS05|A0A8I5ZS05_RAT, tr|A0A8I6A046|A0A8I6A046_RAT, tr|A0A8I6GHZ8|A0A8I6GHZ8_RAT', 'tr|A0A8I5ZPJ2|A0A8I5ZPJ2_RAT, t…	559	6.72152	63592.6	56.5181	-0.490877	26.476	[[0, 82], [361, 420]]	[[82, 361], [420, 559]]	2	['83-332', '456-547']	['CON', 'CON']	['a+b complex topology', 'beta barrels']	['Protein kinase/SAICAR synthase/ATP-grasp', 'PH domain-like']	['Protein kinase', 'PH domain-like']	['Pkinase_Tyr', 'PH_3']	11	0	0
O70150	sp|O70150|KCC1B_RAT	KCC1B_RAT	Pnck	Calcium/calmodulin-dependent protein kinase type 1B	[]	[]	343	6.02007	38438.3	45.4006	-0.290087	9.329	[[311, 343]]	[[0, 311]]	1	['15-268']	['CON']	['a+b complex topology']	['Protein kinase/SAICAR synthase/ATP-grasp']	['Protein kinase']	['Pkinase_Tyr']	1	0	0
O70257	sp|O70257|STX7_RAT	STX7_RAT	Stx7	Syntaxin-7	[]	['tr|A0A0G2K6Y9|A0A0G2K6Y9_RAT']	261	5.31669	29850.3	42.6218	-0.575479	19.54	[[122, 161]]	[[0, 122], [161, 261]]	1	['13-121']	['CON']	['alpha bundles']	['STAT-like']	['t-snare proteins']	['Syntaxin_2']	1	0	0
O70351	sp|O70351|HCD2_RAT	HCD2_RAT	Hsd17b10	3-hydroxyacyl-CoA dehydrogenase type-2	[]	['tr|A0A8I6AFS1|A0A8I6AFS1_RAT, tr|A0A8I6AJ41|A0A8I6AJ41_RAT, tr|A0A8J8XAP0|A0A8J8XAP0_RAT', 'tr|A0A8I6AFS1|A0A8I6AFS1_RAT, tr|A0A8I6AJ41|A0A8I6AJ41_RAT, tr|A0A8J8XAP0|A0A8J8XAP0_RAT', 'tr|A0A8I6AJ41|A0A8I6AJ41_RAT, tr|A0A8J8XAP0|A0A8J8XAP0_RAT', 'tr|A0A8I6AFS1|A0A8I6AFS1_RAT, tr|A0A8I6AJ41|A0A8I6AJ41_RAT, tr|A0A8J8XAP0|A0A8J8XAP0_RAT', 'tr|A0A8I6AFS1|A0A8I6AFS1_RAT, tr|A0A8I6AJ41|A0A8I6AJ41_RAT,…	261	8.90503	27245.2	22.0759	0.243295	0	[]	[[0, 261]]	1	['8-257']	['CON']	['a/b three-layered sandwiches']	['Rossmann-like']	['NAD(P)-binding Rossmann-fold domains']	['adh_short_C2']	12	0	0
O70436	sp|O70436|SMAD2_RAT	SMAD2_RAT	Smad2	Mothers against decapentaplegic homolog 2	[]	['tr|A0A0G2K0P2|A0A0G2K0P2_RAT, tr|A0A8I6ASQ0|A0A8I6ASQ0_RAT, tr|A0A8L2QQK5|A0A8L2QQK5_RAT']	467	6.13352	52238.5	52.9784	-0.431263	28.266	[[0, 37], [177, 264]]	[[37, 177], [264, 467]]	2	['10-78,109-171', '273-450']	['NC', 'CON']	['few secondary structure elements', 'beta sandwiches']	['His-Me finger endonucleases', 'SMAD/FHA domain']	['His-Me finger endonucleases', 'SMAD/FHA domain']	['MH1', 'MH2']	1	0	0
O70437	sp|O70437|SMAD4_RAT	SMAD4_RAT	Smad4	Mothers against decapentaplegic homolog 4	[]	['tr|A0A8I5ZMM9|A0A8I5ZMM9_RAT']	552	6.49894	60468.5	51.5283	-0.37971	38.406	[[0, 13], [141, 312], [458, 487]]	[[13, 141], [312, 458], [487, 552]]	2	['19-137', '321-453,488-537']	['CON', 'NC']	['few secondary structure elements', 'beta sandwiches']	['His-Me finger endonucleases', 'SMAD/FHA domain']	['His-Me finger endonucleases', 'SMAD/FHA domain']	['MH1', 'MH2']	1	0	0
O70441	sp|O70441|SYN3_RAT	SYN3_RAT	Syn3	Synapsin-3	[]	['tr|A0A096MIT7|A0A096MIT7_RAT', 'tr|A0A096MIT7|A0A096MIT7_RAT', 'tr|A0A096MIT7|A0A096MIT7_RAT']	579	9.46514	63347.9	65.7836	-0.531261	46.287	[[0, 87], [396, 579]]	[[87, 396]]	2	['92-191', '239-367']	['CON', 'CON']	['a/b three-layered sandwiches', 'a+b complex topology']	['Rossmann-like', 'Protein kinase/SAICAR synthase/ATP-grasp']	['PreATP-grasp domain', 'ATP-grasp']	['Synapsin', 'RimK']	3	0	0
O70593	sp|O70593|SGTA_RAT	SGTA_RAT	Sgta	Small glutamine-rich tetratricopeptide repeat-containing protein alpha	[]	['tr|A0A8I5ZR21|A0A8I5ZR21_RAT, tr|A0A8L2QED2|A0A8L2QED2_RAT', 'tr|A0A8I5ZR21|A0A8I5ZR21_RAT, tr|A0A8I6A276|A0A8I6A276_RAT, tr|A0A8I6G6V0|A0A8I6G6V0_RAT, tr|A0A8I6GM42|A0A8I6GM42_RAT, tr|A0A8L2QED2|A0A8L2QED2_RAT', 'tr|A0A8I5ZR21|A0A8I5ZR21_RAT, tr|A0A8I6A276|A0A8I6A276_RAT, tr|A0A8I6G6V0|A0A8I6G6V0_RAT, tr|A0A8I6GM42|A0A8I6GM42_RAT, tr|A0A8L2QED2|A0A8L2QED2_RAT', 'tr|A0A8I5ZR21|A0A8I5ZR21_RAT, t…	314	5.04818	34156.8	46.6312	-0.499682	28.025	[[59, 96], [239, 314]]	[[0, 59], [96, 239]]	2	['3-59', '89-206']	['CON', 'CON']	['alpha arrays', 'alpha superhelices']	['Dimerization domain of Sgt2', 'Repetitive alpha hairpins']	['Dimerization domain of Sgt2', 'ARM repeat']	['SGTA_dimer', 'TPR_11']	11	0	0
O88267	sp|O88267|ACOT1_RAT	ACOT1_RAT	Acot1	Acyl-coenzyme A thioesterase 1	['Acot3']	['tr|A0A0G2K7Z3|A0A0G2K7Z3_RAT, tr|A0A8I6A6H9|A0A8I6A6H9_RAT']	419	6.33172	46012.5	47.0511	-0.11599	1.909	[]	[[0, 419]]	2	['5-129', '139-260,300-360']	['CON', 'NC']	['beta sandwiches', 'a/b three-layered sandwiches']	['Immunoglobulin-like beta-sandwich', 'alpha/beta-Hydrolases']	['Immunoglobulin/Fibronectin type III/E set domains/PapD-like', 'alpha/beta-Hydrolases']	['Bile_Hydr_Trans', 'Hydrolase_4']	1	0	0
O88339	sp|O88339|EPN1_RAT	EPN1_RAT	Epn1	Epsin-1	['Epn2', 'Epn2', 'Epn2']	['tr|A0A140TAC3|A0A140TAC3_RAT, tr|A0A8I6GJL1|A0A8I6GJL1_RAT', 'tr|A0A140TAC3|A0A140TAC3_RAT, tr|A0A8I6GJL1|A0A8I6GJL1_RAT', 'tr|A0A140TAC3|A0A140TAC3_RAT, tr|A0A8I6GJL1|A0A8I6GJL1_RAT', 'tr|A0A140TAC3|A0A140TAC3_RAT, tr|A0A8I6GJL1|A0A8I6GJL1_RAT', 'tr|A0A140TAC3|A0A140TAC3_RAT, tr|A0A8I6GJL1|A0A8I6GJL1_RAT', 'tr|A0A140TAC3|A0A140TAC3_RAT, tr|A0A8I6GJL1|A0A8I6GJL1_RAT', 'sp|Q9Z1Z3|EPN2_RAT, tr|A0…	575	4.68537	60157.3	62.7595	-0.526435	73.217	[[154, 575]]	[[0, 154]]	1	['17-148']	['CON']	['alpha superhelices']	['Repetitive alpha hairpins']	['ARM repeat']	['ENTH']	24	0	0
O88377	sp|O88377|PI42B_RAT	PI42B_RAT	Pip4k2b	Phosphatidylinositol 5-phosphate 4-kinase type-2 beta	['Pip4k2a']	['tr|A0A8I6A493|A0A8I6A493_RAT', 'tr|A0A8I6A493|A0A8I6A493_RAT', 'tr|A0A8I6A493|A0A8I6A493_RAT', 'tr|A0A8I6A493|A0A8I6A493_RAT', 'tr|A0A8I6A493|A0A8I6A493_RAT', 'tr|A0A8I6A493|A0A8I6A493_RAT', 'tr|A0A8I6A493|A0A8I6A493_RAT', 'tr|A0A8I6A493|A0A8I6A493_RAT', 'tr|A0A8I6A493|A0A8I6A493_RAT', 'tr|A0A8I6A493|A0A8I6A493_RAT', 'tr|A0A8I6A493|A0A8I6A493_RAT', 'tr|A0A8I6A493|A0A8I6A493_RAT', 'tr|A0A8I6A493…	416	7.18271	47263.3	41.674	-0.492308	22.596	[[0, 23], [224, 242], [290, 333]]	[[23, 224], [242, 290], [333, 416]]	1	['34-301,339-415']	['NC']	['a+b complex topology']	['Protein kinase/SAICAR synthase/ATP-grasp']	['SAICAR synthase']	['PIP5K']	17	0	0
O88382	sp|O88382|MAGI2_RAT	MAGI2_RAT	Magi2	Membrane-associated guanylate kinase, WW and PDZ domain-containing protein 2	[]	['tr|A0A0G2JXR9|A0A0G2JXR9_RAT, tr|A0A8I6AD37|A0A8I6AD37_RAT, tr|A0A8I6AH48|A0A8I6AH48_RAT, tr|A0A8I6AQ06|A0A8I6AQ06_RAT, tr|D3ZY03|D3ZY03_RAT', 'tr|A0A0G2JXR9|A0A0G2JXR9_RAT, tr|A0A8I6AD37|A0A8I6AD37_RAT, tr|A0A8I6AH48|A0A8I6AH48_RAT, tr|A0A8I6AQ06|A0A8I6AQ06_RAT, tr|D3ZY03|D3ZY03_RAT', 'tr|A0A0G2JXR9|A0A0G2JXR9_RAT, tr|A0A8I6AD37|A0A8I6AD37_RAT, tr|A0A8I6AH48|A0A8I6AH48_RAT, tr|A0A8I6AQ06|A0A8I…	1277	5.8487	141070	51.7017	-0.639468	41.504	[[0, 17], [179, 307], [392, 406], [519, 600], [682, 767], [863, 920], [1007, 1131], [1254, 1277]]	[[17, 179], [307, 392], [406, 519], [600, 682], [767, 863], [920, 1007], [1131, 1254]]	9	['22-99', '133-187', '301-337', '348-382', '428-508', '605-681', '778-861', '921-1008', '1141-1221']	['CON', 'CON', 'CON', 'CON', 'CON', 'CON', 'CON', 'CON', 'CON']	['beta barrels', 'a/b three-layered sandwiches', 'beta meanders', 'beta meanders', 'beta barrels', 'beta barrels', 'beta barrels', 'beta barrels', 'beta barrels']	['PDZ domain', 'P-loop domains-like', 'WW domain-like', 'WW domain-like', 'PDZ domain', 'PDZ domain', 'PDZ domain', 'PDZ domain', 'PDZ domain']	['PDZ domain', 'P-loop containing nucleoside triphosphate hydrolases', 'WW domain', 'WW domain', 'PDZ domain', 'PDZ domain', 'PDZ domain', 'PDZ domain', 'PDZ domain']	['PDZ', 'Guanylate_kin', 'WW', 'WW', 'PDZ', 'PDZ', 'PDZ', 'PDZ', 'PDZ']	1	0	0
O88483	sp|O88483|PDP1_RAT	PDP1_RAT	Pdp1	[Pyruvate dehydrogenase [acetyl-transferring]]-phosphatase 1, mitochondrial	[]	['tr|A0A0G2JWE0|A0A0G2JWE0_RAT, tr|A0A0G2QC17|A0A0G2QC17_RAT', 'tr|A0A0G2JWE0|A0A0G2JWE0_RAT, tr|A0A0G2QC17|A0A0G2QC17_RAT']	538	6.19451	61179.5	48.9881	-0.405948	14.498	[[0, 78]]	[[78, 538]]	1	['119-173,227-440,473-526']	['NC']	['a+b four layers']	['Ntn/PP2C']	['Protein serine/threonine phosphatase 2C, catalytic domain']	['PP2C']	2	0	0
O88506	sp|O88506|STK39_RAT	STK39_RAT	Stk39	STE20/SPS1-related proline-alanine-rich protein kinase	['Oxsr1', 'Oxsr1', 'Oxsr1']	['sp|A0A8I5ZNK2|OXSR1_RAT, tr|A0A0G2K007|A0A0G2K007_RAT, tr|A0A8L2QHT8|A0A8L2QHT8_RAT, tr|A0A9T0CD43|A0A9T0CD43_RAT, tr|D3ZUC9|D3ZUC9_RAT', 'sp|A0A8I5ZNK2|OXSR1_RAT, tr|A0A0G2K007|A0A0G2K007_RAT, tr|A0A8L2QHT8|A0A8L2QHT8_RAT, tr|A0A9T0CD43|A0A9T0CD43_RAT, tr|D3ZUC9|D3ZUC9_RAT', 'sp|A0A8I5ZNK2|OXSR1_RAT, tr|A0A0G2K007|A0A0G2K007_RAT, tr|A0A8L2QHT8|A0A8L2QHT8_RAT, tr|A0A9T0CD43|A0A9T0CD43_RAT, tr|D…	553	5.92174	60050	42.4582	-0.291501	27.125	[[0, 63], [368, 456]]	[[63, 368], [456, 553]]	2	['67-342', '460-552']	['CON', 'CON']	['a+b complex topology', 'a+b two layers']	['Protein kinase/SAICAR synthase/ATP-grasp', 'FKBP-like']	['Protein kinase', 'Conserved carboxy-terminal domain of oxidative-stress-responsive kinase 1-like kinases']	['Pkinase_Tyr', 'OSR1_C']	7	0	0
O88600	sp|O88600|HSP74_RAT	HSP74_RAT	Hspa4	Heat shock 70 kDa protein 4	['Hspa4l, Hsph1', 'Hspa4l', 'Camk2a, Camk2d, Camk2g', 'Hspa4l, Hsph1', 'Hspa4l, Hsph1', 'Hspa4l, Hsph1', 'Hspa4l, Hsph1']	['tr|A0A8I5ZTY1|A0A8I5ZTY1_RAT, tr|A0A8I6AGA6|A0A8I6AGA6_RAT, tr|F1LRV4|F1LRV4_RAT', 'tr|A0A8I5ZTY1|A0A8I5ZTY1_RAT, tr|A0A8I6AGA6|A0A8I6AGA6_RAT, tr|F1LRV4|F1LRV4_RAT', 'tr|A0A8I5ZTY1|A0A8I5ZTY1_RAT, tr|A0A8I6AGA6|A0A8I6AGA6_RAT, tr|F1LRV4|F1LRV4_RAT', 'tr|A0A8I5ZTY1|A0A8I5ZTY1_RAT, tr|A0A8I6AGA6|A0A8I6AGA6_RAT, tr|F1LRV4|F1LRV4_RAT', 'tr|A0A8I5ZTY1|A0A8I5ZTY1_RAT, tr|A0A8I6AGA6|A0A8I6AGA6_RAT, t…	840	5.12764	94055.5	45.4206	-0.576905	16.667	[[500, 578], [778, 840]]	[[0, 500], [578, 778]]	4	['3-185', '394-502', '598-690', '717-785']	['CON', 'CON', 'CON', 'CON']	['mixed a+b and a/b', 'beta sandwiches', 'alpha bundles', 'alpha bundles']	['Ribonuclease H-like', 'Heat shock protein 70kD (HSP70), peptide-binding domain', 'immunoglobulin/albumin-binding domain-like', 'immunoglobulin/albumin-binding domain-like']	['Ribonuclease H-like', 'Heat shock protein 70kD (HSP70), peptide-binding domain', 'Heat shock protein 70kD (HSP70), C-terminal subdomain', 'Heat shock protein 70kD (HSP70), C-terminal subdomain']	['HSP70_1st', 'HSP70_2nd', 'HSP70_3rd', 'HSP70_3rd']	66	1	0
O88664	sp|O88664|TAOK1_RAT	TAOK1_RAT	Taok1	Serine/threonine-protein kinase TAO1	['Taok3']	['tr|F1M9G6|F1M9G6_RAT', 'tr|F1M9G6|F1M9G6_RAT', 'sp|Q53UA7|TAOK3_RAT, tr|F1LRI6|F1LRI6_RAT, tr|F1M9G6|F1M9G6_RAT', 'tr|F1M9G6|F1M9G6_RAT', 'tr|F1M9G6|F1M9G6_RAT', 'tr|F1M9G6|F1M9G6_RAT']	1001	7.299	115951	59.3396	-0.918581	29.271	[[0, 13], [318, 463], [880, 1001]]	[[13, 318], [463, 880]]	1	['28-279']	['CON']	['a+b complex topology']	['Protein kinase/SAICAR synthase/ATP-grasp']	['Protein kinase']	['Pkinase_Tyr']	6	0	0
O88763	sp|O88763|PK3C3_RAT	PK3C3_RAT	Pik3c3	Phosphatidylinositol 3-kinase catalytic subunit type 3	[]	['tr|A0A8I5ZQC6|A0A8I5ZQC6_RAT, tr|A0A8L2QUD7|A0A8L2QUD7_RAT', 'tr|A0A8I5ZQC6|A0A8I5ZQC6_RAT, tr|A0A8I6AH28|A0A8I6AH28_RAT, tr|A0A8L2QUD7|A0A8L2QUD7_RAT', 'tr|A0A8I5ZQC6|A0A8I5ZQC6_RAT, tr|A0A8L2QUD7|A0A8L2QUD7_RAT']	887	6.36667	101533	42.6927	-0.436528	11.161	[[146, 170], [272, 291], [410, 468]]	[[0, 146], [170, 272], [291, 410], [468, 887]]	3	['14-155', '281-409,472-518', '542-869']	['CON', 'NC', 'CON']	['beta sandwiches', 'alpha superhelices', 'a+b complex topology']	['Immunoglobulin-like beta-sandwich', 'Repetitive alpha hairpins', 'Protein kinase/SAICAR synthase/ATP-grasp']	['C2 domain', 'ARM repeat', 'Protein kinase']	['PI3K_C2', 'PI3Ka', 'PI3_PI4_kinase']	1	0	0
O88767	sp|O88767|PARK7_RAT	PARK7_RAT	Park7	Parkinson disease protein 7 homolog	[]	['tr|A0A8I6GCY6|A0A8I6GCY6_RAT, tr|Q5BKC3|Q5BKC3_RAT', 'tr|A0A8I6GCY6|A0A8I6GCY6_RAT, tr|Q5BKC3|Q5BKC3_RAT', 'tr|A0A8I6GCY6|A0A8I6GCY6_RAT, tr|A0A8L2QD92|A0A8L2QD92_RAT, tr|Q5BKC3|Q5BKC3_RAT', 'tr|A0A8I6GCY6|A0A8I6GCY6_RAT, tr|A0A8L2QD92|A0A8L2QD92_RAT', 'tr|A0A8I6GCY6|A0A8I6GCY6_RAT, tr|A0A8L2QD92|A0A8L2QD92_RAT, tr|Q5BKC3|Q5BKC3_RAT', 'tr|A0A8I6GCY6|A0A8I6GCY6_RAT, tr|Q5BKC3|Q5BKC3_RAT', 'tr|A0…	189	6.32302	19974	28.782	0.0222222	0	[]	[[0, 189]]	1	['4-174']	['CON']	['a/b three-layered sandwiches']	['Flavodoxin-like']	['Class I glutamine amidotransferase-like']	['DJ-1_PfpI']	31	0	0
O88831	sp|O88831|KKCC2_RAT	KKCC2_RAT	Camkk2	Calcium/calmodulin-dependent protein kinase kinase 2	['Camkk1']	['sp|P97756|KKCC1_RAT, tr|A0A8I5YBZ4|A0A8I5YBZ4_RAT, tr|A0A8I5ZSP8|A0A8I5ZSP8_RAT, tr|A0A8I6AEA0|A0A8I6AEA0_RAT, tr|A0A8I6GBY8|A0A8I6GBY8_RAT, tr|A0A8I6GKR3|A0A8I6GKR3_RAT, tr|F1LPT4|F1LPT4_RAT, tr|F1LQD2|F1LQD2_RAT', 'tr|A0A8I5ZSP8|A0A8I5ZSP8_RAT, tr|A0A8I6GKR3|A0A8I6GKR3_RAT, tr|F1LPT4|F1LPT4_RAT', 'tr|A0A8I5ZSP8|A0A8I5ZSP8_RAT, tr|A0A8I6GBY8|A0A8I6GBY8_RAT, tr|A0A8I6GKR3|A0A8I6GKR3_RAT, tr|F1L…	587	5.64652	64445.6	60.567	-0.498126	45.315	[[0, 150], [205, 226], [492, 587]]	[[150, 205], [226, 492]]	1	['160-439']	['CON']	['a+b complex topology']	['Protein kinase/SAICAR synthase/ATP-grasp']	['Protein kinase']	['Pkinase_Tyr']	11	0	0
O88900	sp|O88900|GRB14_RAT	GRB14_RAT	Grb14	Growth factor receptor-bound protein 14	[]	['tr|A0A0G2K3B0|A0A0G2K3B0_RAT']	538	8.78448	60592.2	51.1885	-0.492007	22.491	[[0, 87], [353, 374], [414, 428]]	[[87, 353], [374, 414], [428, 538]]	3	['104-189', '235-337', '434-533']	['CON', 'CON', 'CON']	['a+b two layers', 'beta barrels', 'a+b two layers']	['beta-Grasp', 'PH domain-like', 'SH2']	['Ubiquitin-like', 'PH domain-like', 'SH2']	['RA_2', 'PH', 'SH2']	1	0	0
O88917	sp|O88917|AGRL1_RAT	AGRL1_RAT	Adgrl1	Adhesion G protein-coupled receptor L1	[]	['tr|A0A8I6A141|A0A8I6A141_RAT, tr|A0A8I6ACM1|A0A8I6ACM1_RAT, tr|A0A8I6AG63|A0A8I6AG63_RAT, tr|D4A144|D4A144_RAT']	1515	6.21156	166613	48.2577	-0.226271	33.597	[[0, 28], [396, 475], [1114, 1515]]	[[28, 396], [475, 1114]]	5	['39-131', '140-396', '540-665', '680-846', '859-1104']	['CON', 'CON', 'CON', 'CON', 'CON']	['beta sandwiches', 'beta duplicates or obligate multimers', 'alpha superhelices', 'beta sandwiches', 'alpha bundles']	['jelly-roll', 'beta-propeller-like', 'Repetitive alpha hairpins', 'Glycosyl hydrolase domain-like', 'Family A G protein-coupled receptor-like']	['Latrophilin 1 gal_lectin domain', '6-bladed', 'GPCR-autoproteolysis inducing domain subdomain A', 'ZU5/Nup98-C/GAIN-B autoproteolytic domain-related', 'Family A G protein-coupled receptor-like']	['Gal_Lectin', 'OLF', 'GAIN', 'GPS', '7tm_2']	1	0	0
O88989	sp|O88989|MDHC_RAT	MDHC_RAT	Mdh1	Malate dehydrogenase, cytoplasmic	[]	['tr|A0A8I6A721|A0A8I6A721_RAT', 'tr|A0A8I6A721|A0A8I6A721_RAT', 'tr|A0A8I6A721|A0A8I6A721_RAT', 'tr|A0A8I6A721|A0A8I6A721_RAT', 'tr|A0A8I6A721|A0A8I6A721_RAT', 'tr|A0A8I6A721|A0A8I6A721_RAT', 'tr|A0A8I6A721|A0A8I6A721_RAT', 'tr|A0A8I6A721|A0A8I6A721_RAT', 'tr|A0A8I6A721|A0A8I6A721_RAT', 'tr|A0A8I6A721|A0A8I6A721_RAT', 'tr|A0A8I6A721|A0A8I6A721_RAT', 'tr|A0A8I6A721|A0A8I6A721_RAT', 'tr|A0A8I6A721…	334	6.16262	36482.7	26.5018	-0.0586826	0	[]	[[0, 334]]	2	['6-152', '155-330']	['CON', 'CON']	['a/b three-layered sandwiches', 'a+b complex topology']	['Rossmann-like', 'LDH C-terminal domain-like']	['NAD(P)-binding Rossmann-fold domains', 'LDH C-terminal domain-like']	['Ldh_1_N', 'Ldh_1_C_3']	85	0	0
O89038	sp|O89038|MEF2D_RAT	MEF2D_RAT	Mef2d	Myocyte-specific enhancer factor 2D	[]	['tr|A0A0G2JSU7|A0A0G2JSU7_RAT, tr|A0A8I5ZM68|A0A8I5ZM68_RAT, tr|A0A8I6AGD9|A0A8I6AGD9_RAT, tr|A0A8I6GLN1|A0A8I6GLN1_RAT']	507	8.91419	54367.6	72.387	-0.573373	82.249	[[90, 507]]	[[0, 90]]	1	['16-60']	['CON']	['a+b three layers']	['SRF-like']	['SRF-like']	['SRF-TF']	1	0	0
O89049	sp|O89049|TRXR1_RAT	TRXR1_RAT	Txnrd1	Thioredoxin reductase 1, cytoplasmic	[]	['tr|R9PXU4|R9PXU4_RAT', 'tr|R9PXU4|R9PXU4_RAT', 'tr|R9PXU4|R9PXU4_RAT', 'tr|R9PXU4|R9PXU4_RAT', 'tr|R9PXU4|R9PXU4_RAT', 'tr|R9PXU4|R9PXU4_RAT', 'tr|R9PXU4|R9PXU4_RAT', 'tr|R9PXU4|R9PXU4_RAT', 'tr|R9PXU4|R9PXU4_RAT', 'tr|R9PXU4|R9PXU4_RAT', 'tr|R9PXU4|R9PXU4_RAT', 'tr|R9PXU4|R9PXU4_RAT', 'tr|R9PXU4|R9PXU4_RAT', 'tr|R9PXU4|R9PXU4_RAT', 'tr|R9PXU4|R9PXU4_RAT']	499	6.07156	54623	34.6796	-0.183367	1.403	[]	[[0, 499]]	3	['15-41', '192-359', '367-488']	['CON', 'CON', 'CON']	['a/b three-layered sandwiches', 'a/b three-layered sandwiches', 'a+b two layers']	['Rossmann-like', 'Rossmann-like', 'FAD-linked reductases, C-terminal domain-like']	['FAD/NAD(P)-binding domain', 'NAD(P)-binding Rossmann-fold domains', 'FAD/NAD-linked reduatases, dimerisation (C-terminal) domain']	['Amino_oxidase_1st', 'Pyr_redox_2', 'Pyr_redox_dim']	15	0	0
P00173	sp|P00173|CYB5_RAT	CYB5_RAT	Cyb5a	Cytochrome b5	['CYB5A']	['tr|A0A8I6A1N0|A0A8I6A1N0_RAT, tr|A0A8I6A321|A0A8I6A321_RAT, tr|A0A8I6A7X5|A0A8I6A7X5_RAT, tr|A0A8I6A8N4|A0A8I6A8N4_RAT, tr|A0A8L2QAA3|A0A8L2QAA3_RAT', 'sp|P00167|CYB5_HUMAN, tr|A0A8I5ZZA5|A0A8I5ZZA5_RAT, tr|A0A8I6A7X5|A0A8I6A7X5_RAT, tr|A0A8I6A8N4|A0A8I6A8N4_RAT, tr|A0A8L2QAA3|A0A8L2QAA3_RAT']	134	4.90057	15354.9	43.1007	-0.579104	11.194	[]	[[0, 134]]	1	['10-88']	['CON']	['a+b two layers']	['Cystatin-like']	['Cytochrome b5-like heme/steroid binding domain']	['Cyt-b5']	2	0	0
P00388	sp|P00388|NCPR_RAT	NCPR_RAT	Por	NADPH--cytochrome P450 reductase	[]	['tr|A0A8I5ZS87|A0A8I5ZS87_RAT, tr|A0A8L2Q089|A0A8L2Q089_RAT', 'tr|A0A8I5ZS87|A0A8I5ZS87_RAT, tr|A0A8L2Q089|A0A8L2Q089_RAT', 'tr|A0A8I5ZS87|A0A8I5ZS87_RAT, tr|A0A8L2Q089|A0A8L2Q089_RAT', 'tr|A0A8I5ZS87|A0A8I5ZS87_RAT, tr|A0A8L2Q089|A0A8L2Q089_RAT', 'tr|A0A8I5ZS87|A0A8I5ZS87_RAT, tr|A0A8L2Q089|A0A8L2Q089_RAT', 'tr|A0A8I5ZS87|A0A8I5ZS87_RAT, tr|A0A8L2Q089|A0A8L2Q089_RAT', 'tr|A0A8I5ZS87|A0A8I5ZS87_…	678	5.29907	76962	40.5278	-0.432596	6.785	[[0, 70]]	[[70, 678]]	4	['79-225', '272-327,449-517', '326-451', '521-677']	['CON', 'NC', 'IS', 'CON']	['alpha bundles', 'beta barrels', 'alpha bundles', 'a/b three-layered sandwiches']	['Four-helical up-and-down bundle', 'cradle loop barrel', 'NADPH-cytochrome p450 reductase helical insertion domain', 'Ferredoxin reductase-like, C-terminal NADP-linked domain']	['Cytochromes', 'Alanine racemase-C', 'NADPH-cytochrome p450 reductase helical insertion domain', 'Ferredoxin reductase-like, C-terminal NADP-linked domain']	['Flavodoxin_1', 'FAD_binding_1_1st', 'FAD_binding_1_2nd', 'NAD_binding_1']	12	0	0
P00507	sp|P00507|AATM_RAT	AATM_RAT	Got2	Aspartate aminotransferase, mitochondrial	['ENSRNOG00000064101', 'ENSRNOG00000064101, Got2-ps6', 'ENSRNOG00000064101', 'ENSRNOG00000064101', 'ENSRNOG00000064101, Got2-ps6', 'ENSRNOG00000064101', 'ENSRNOG00000064101', 'ENSRNOG00000064101', 'ENSRNOG00000064101, Got2-ps6', 'ENSRNOG00000064101, Got2-ps6', 'ENSRNOG00000064101, Got2-ps6', 'ENSRNOG00000064101', 'Got2-ps6', 'Got2-ps6', 'ENSRNOG00000064101', 'ENSRNOG00000064101', 'ENSRNOG00000064…	['tr|A0A8I6GJD2|A0A8I6GJD2_RAT, tr|A0A8I6GLH0|A0A8I6GLH0_RAT, tr|A0A8L2Q7Q0|A0A8L2Q7Q0_RAT', 'tr|A0A8I6GJD2|A0A8I6GJD2_RAT, tr|A0A8I6GJR0|A0A8I6GJR0_RAT, tr|A0A8I6GLH0|A0A8I6GLH0_RAT, tr|A0A8L2Q7Q0|A0A8L2Q7Q0_RAT', 'tr|A0A8I6GLH0|A0A8I6GLH0_RAT, tr|A0A8L2Q7Q0|A0A8L2Q7Q0_RAT', 'tr|A0A8I6GLH0|A0A8I6GLH0_RAT, tr|A0A8L2Q7Q0|A0A8L2Q7Q0_RAT', 'tr|A0A8I6GLH0|A0A8I6GLH0_RAT, tr|A0A8L2Q7Q0|A0A8L2Q7Q0_RAT'…	430	9.12816	47313.7	26.216	-0.229535	8.605	[[0, 37]]	[[37, 430]]	2	['44-332', '330-430']	['CON', 'CON']	['a/b three-layered sandwiches', 'a+b two layers']	['PLP-dependent transferases', 'C-terminal domain in some PLP-dependent transferases']	['PLP-dependent transferases', 'C-terminal domain in some PLP-dependent transferases']	['Aminotran_1_2_N', 'Aminotran_1_2_C_3']	70	3	0
P00697	sp|P00697|LYSC1_RAT	LYSC1_RAT	Lyz1	Lysozyme C-1	['Lyz2', 'Lyz2', 'Lyz2']	['sp|Q05820|LYSC2_RAT', 'sp|Q05820|LYSC2_RAT, tr|F1M8E9|F1M8E9_RAT', 'tr|A0A8I6A9R6|A0A8I6A9R6_RAT, tr|F1M8E9|F1M8E9_RAT']	148	9.31757	16728.9	21.6743	-0.399324	8.784	[[0, 13]]	[[13, 148]]	1	['19-146']	['CON']	['a+b complex topology']	['Lysozyme-like']	['Lysozyme-like']	['Lys']	3	0	0
P00786	sp|P00786|CATH_RAT	CATH_RAT	Ctsh	Pro-cathepsin H	[]	['tr|A0A0G2K8H6|A0A0G2K8H6_RAT, tr|A0A0H2UHL6|A0A0H2UHL6_RAT']	333	8.68707	37103.7	33.0393	-0.315916	6.306	[[0, 20]]	[[20, 333]]	2	['32-98', '115-325']	['CON', 'CON']	['alpha arrays', 'a+b complex topology']	['Peptidase inhibitors family I29', 'Cysteine proteinases-like']	['Peptidase inhibitors family I29', 'Cysteine proteinases']	['Inhibitor_I29', 'Peptidase_C1']	1	0	0
P00787	sp|P00787|CATB_RAT	CATB_RAT	Ctsb	Cathepsin B	[]	['tr|Q6IN22|Q6IN22_RAT', 'tr|Q6IN22|Q6IN22_RAT', 'tr|Q6IN22|Q6IN22_RAT', 'tr|Q6IN22|Q6IN22_RAT', 'tr|Q6IN22|Q6IN22_RAT', 'tr|Q6IN22|Q6IN22_RAT', 'tr|Q6IN22|Q6IN22_RAT', 'tr|Q6IN22|Q6IN22_RAT', 'tr|Q6IN22|Q6IN22_RAT', 'tr|Q6IN22|Q6IN22_RAT', 'tr|Q6IN22|Q6IN22_RAT', 'tr|Q6IN22|Q6IN22_RAT']	339	5.36386	37469.6	30.0564	-0.354867	6.49	[[0, 21]]	[[21, 339]]	1	['80-330']	['CON']	['a+b complex topology']	['Cysteine proteinases-like']	['Cysteine proteinases']	['Peptidase_C1']	9	0	0
P01015	sp|P01015|ANGT_RAT	ANGT_RAT	Agt	Angiotensinogen	[]	['tr|A0A8L2UK05|A0A8L2UK05_RAT', 'tr|A0A8L2UK05|A0A8L2UK05_RAT', 'tr|A0A8L2UK05|A0A8L2UK05_RAT', 'tr|A0A8L2UK05|A0A8L2UK05_RAT', 'tr|A0A8L2UK05|A0A8L2UK05_RAT', 'tr|A0A8L2UK05|A0A8L2UK05_RAT', 'tr|A0A8L2UK05|A0A8L2UK05_RAT', 'tr|A0A8L2UK05|A0A8L2UK05_RAT', 'tr|A0A8L2UK05|A0A8L2UK05_RAT', 'tr|A0A8L2UK05|A0A8L2UK05_RAT', 'tr|A0A8L2UK05|A0A8L2UK05_RAT', 'tr|A0A8L2UK05|A0A8L2UK05_RAT', 'tr|A0A8L2UK05…	477	5.37097	51980.9	37.773	0.0155136	17.61	[[0, 69], [425, 441]]	[[69, 425], [441, 477]]	1	['104-473']	['CON']	['a+b complex topology']	['Serpins']	['Serpins']	['Serpin']	13	0	0
P01041	sp|P01041|CYTB_RAT	CYTB_RAT	Cstb	Cystatin-B	[]	['tr|A0A8I5Y627|A0A8I5Y627_RAT', 'tr|A0A8I5Y627|A0A8I5Y627_RAT', 'tr|A0A8I5Y627|A0A8I5Y627_RAT', 'tr|A0A8I5Y627|A0A8I5Y627_RAT', 'tr|A0A8I5Y627|A0A8I5Y627_RAT', 'tr|A0A8I5Y627|A0A8I5Y627_RAT', 'tr|A0A8I5Y627|A0A8I5Y627_RAT', 'tr|A0A8I5Y627|A0A8I5Y627_RAT', 'tr|A0A8I5Y627|A0A8I5Y627_RAT', 'tr|A0A8I5Y627|A0A8I5Y627_RAT', 'tr|A0A8I5Y627|A0A8I5Y627_RAT', 'tr|A0A8I5Y627|A0A8I5Y627_RAT', 'tr|A0A8I5Y627…	98	5.89229	11195.6	35.0031	-0.522449	14.286	[[0, 14]]	[[14, 98]]	1	['4-76']	['CON']	['a+b two layers']	['Cystatin-like']	['Cystatin/monellin']	['Cystatin']	17	0	0
P01048	sp|P01048|KNT1_RAT	KNT1_RAT	Map1	T-kininogen 1	['Kng2', 'Kng1, Kng2', 'Kng1, Kng2, Kng2l1', 'Kng2', 'Kng2', 'Kng2', 'Kng1, Kng2', 'Kng1, Kng2', 'Kng2', 'Kng2', 'Kng2', 'Kng2', 'Kng2', 'Kng2', 'Kng2', 'Kng1, Kng2', 'Kng1, Kng2']	['tr|A0A0G2JVQ5|A0A0G2JVQ5_RAT, tr|A0A8I5ZK39|A0A8I5ZK39_RAT, tr|A0A8I6AXR2|A0A8I6AXR2_RAT, tr|Q5PQU1|Q5PQU1_RAT', 'sp|P08932|KNT2_RAT, tr|A0A0G2JVQ5|A0A0G2JVQ5_RAT, tr|A0A0G2KA54|A0A0G2KA54_RAT, tr|A0A8I5ZK39|A0A8I5ZK39_RAT, tr|A0A8I6AXR2|A0A8I6AXR2_RAT, tr|A0A8L2R8P7|A0A8L2R8P7_RAT, tr|F7EUK4|F7EUK4_RAT, tr|Q5PQU1|Q5PQU1_RAT', 'sp|P08932|KNT2_RAT, sp|P08934|KNG1_RAT, tr|A0A0G2JVQ5|A0A0G2JVQ5_RA…	430	6.08145	47774.7	35.9677	-0.427674	11.163	[[0, 28], [410, 430]]	[[28, 410]]	3	['35-120', '143-204', '265-362']	['CON', 'CON', 'CON']	['a+b two layers', 'a+b two layers', 'a+b two layers']	['Cystatin-like', 'Cystatin-like', 'Cystatin-like']	['Cystatin/monellin', 'Cystatin/monellin', 'Cystatin/monellin']	['Cathelicidins', 'Cystatin', 'Cystatin']	12	0	0
P01830	sp|P01830|THY1_RAT	THY1_RAT	Thy1	Thy-1 membrane glycoprotein	[]	['tr|A0A8I5ZPP2|A0A8I5ZPP2_RAT, tr|A0A8L2Q3U4|A0A8L2Q3U4_RAT', 'tr|A0A8I5ZPP2|A0A8I5ZPP2_RAT, tr|A0A8L2Q3U4|A0A8L2Q3U4_RAT', 'tr|A0A8I5ZPP2|A0A8I5ZPP2_RAT, tr|A0A8L2Q3U4|A0A8L2Q3U4_RAT', 'tr|A0A8I5ZPP2|A0A8I5ZPP2_RAT, tr|A0A8L2Q3U4|A0A8L2Q3U4_RAT', 'tr|A0A8I5ZPP2|A0A8I5ZPP2_RAT, tr|A0A8L2Q3U4|A0A8L2Q3U4_RAT', 'tr|A0A8I5ZPP2|A0A8I5ZPP2_RAT, tr|A0A8L2Q3U4|A0A8L2Q3U4_RAT', 'tr|A0A8I5ZPP2|A0A8I5ZPP2_…	161	9.41975	18172	30.4087	0.0192547	87.578	[[0, 161]]	[]	1	['29-116']	['CON']	['beta sandwiches']	['Immunoglobulin-like beta-sandwich']	['Immunoglobulin/Fibronectin type III/E set domains/PapD-like']	['V-set_9']	7	0	0
P02091	sp|P02091|HBB1_RAT	HBB1_RAT	Hbb	Hemoglobin subunit beta-1	['Hbb-bs', 'Hbb-bs', 'Hbb-bs', 'Hbb-bs', 'Hbb-bs', 'Hbb-bs', 'Hbb-bs', 'Hbb-bs', 'Hbb-bs', 'Hbb-bs', 'Hbb-bs', 'Hbb-bs']	['sp|P11517|HBB2_RAT, tr|A0A0G2JTW9|A0A0G2JTW9_RAT, tr|A0A8I5ZXF1|A0A8I5ZXF1_RAT, tr|A0A8L2R1Q6|A0A8L2R1Q6_RAT, tr|A0A8L2R6L7|A0A8L2R6L7_RAT', 'sp|P11517|HBB2_RAT, tr|A0A0G2JTW9|A0A0G2JTW9_RAT, tr|A0A8I5ZXF1|A0A8I5ZXF1_RAT, tr|A0A8L2R1Q6|A0A8L2R1Q6_RAT, tr|A0A8L2R6L7|A0A8L2R6L7_RAT', 'sp|P11517|HBB2_RAT, tr|A0A0G2JTW9|A0A0G2JTW9_RAT, tr|A0A8I5ZXF1|A0A8I5ZXF1_RAT, tr|A0A8L2R1Q6|A0A8L2R1Q6_RAT, tr|…	147	7.87064	15979.2	2.28367	-0.0421769	0	[]	[[0, 147]]	1	['4-147']	['CON']	['alpha arrays']	['Globin-like']	['Globin-like']	['Globin']	7	0	0
P02625	sp|P02625|PRVA_RAT	PRVA_RAT	Pvalb	Parvalbumin alpha	[]	['tr|A0A8L2UMW7|A0A8L2UMW7_RAT', 'tr|A0A8L2UMW7|A0A8L2UMW7_RAT', 'tr|A0A8L2UMW7|A0A8L2UMW7_RAT', 'tr|A0A8L2UMW7|A0A8L2UMW7_RAT', 'tr|A0A8L2UMW7|A0A8L2UMW7_RAT', 'tr|A0A8L2UMW7|A0A8L2UMW7_RAT', 'tr|A0A8L2UMW7|A0A8L2UMW7_RAT', 'tr|A0A8L2UMW7|A0A8L2UMW7_RAT']	110	5.00089	11925.4	33.1436	-0.342727	6.364	[]	[[0, 110]]	1	['2-107']	['CON']	['alpha arrays']	['EF-hand']	['EF-hand']	['EF-hand_7_3']	10	0	0
P02650	sp|P02650|APOE_RAT	APOE_RAT	Apoe	Apolipoprotein E	[]	['tr|A0A0G2K151|A0A0G2K151_RAT, tr|A0A8I6ACI7|A0A8I6ACI7_RAT, tr|A0A8I6ADM8|A0A8I6ADM8_RAT, tr|A0A8L2QPE1|A0A8L2QPE1_RAT, tr|A0A8L2R071|A0A8L2R071_RAT', 'tr|A0A0G2K151|A0A0G2K151_RAT, tr|A0A8I6ACI7|A0A8I6ACI7_RAT, tr|A0A8I6ADM8|A0A8I6ADM8_RAT, tr|A0A8L2QPE1|A0A8L2QPE1_RAT, tr|A0A8L2R071|A0A8L2R071_RAT', 'tr|A0A0G2K151|A0A0G2K151_RAT, tr|A0A8I6ACI7|A0A8I6ACI7_RAT, tr|A0A8I6ADM8|A0A8I6ADM8_RAT, tr|…	312	5.22893	35753.1	45.2942	-0.707372	25	[[0, 32], [185, 214], [296, 312]]	[[32, 185], [214, 296]]	2	['29-201', '172-295']	['CON', 'CON']	['alpha bundles', 'alpha bundles']	['Four-helical up-and-down bundle', 'uncharacterized protein SYNW0670']	['Apolipoprotein', 'uncharacterized protein SYNW0670']	['Apolipoprotein', 'YlqD']	27	0	0
P02680	sp|P02680|FIBG_RAT	FIBG_RAT	Fgg	Fibrinogen gamma chain	[]	[]	445	5.61788	50632.2	32.0726	-0.613034	9.888	[[0, 29], [425, 445]]	[[29, 425]]	1	['177-414']	['CON']	['a+b complex topology']	['Fibrinogen C-terminal domain-like']	['Fibrinogen C-terminal domain-like']	['Fibrinogen_C']	13	0	0
P02696	sp|P02696|RET1_RAT	RET1_RAT	Rbp1	Retinol-binding protein 1	[]	[]	135	5.10343	15833.9	18.8793	-0.601481	0	[]	[[0, 135]]	1	['5-134']	['CON']	['beta barrels']	['Lipocalins/Streptavidin']	['Lipocalins']	['Lipocalin_7']	6	0	0
P02767	sp|P02767|TTHY_RAT	TTHY_RAT	Ttr	Transthyretin	[]	['tr|A0A8L2QBL5|A0A8L2QBL5_RAT', 'tr|A0A8L2QBL5|A0A8L2QBL5_RAT', 'tr|A0A8L2QBL5|A0A8L2QBL5_RAT', 'tr|A0A8L2QBL5|A0A8L2QBL5_RAT', 'tr|A0A8L2QBL5|A0A8L2QBL5_RAT']	147	5.76765	15719.6	31.1456	0.00136054	18.367	[[0, 27]]	[[27, 147]]	1	['30-144']	['CON']	['beta sandwiches']	['Immunoglobulin-like beta-sandwich']	['Prealbumin-like']	['Transthyretin']	4	0	0
P02770	sp|P02770|ALBU_RAT	ALBU_RAT	Alb	Albumin	['ALB', 'ALB', 'ALB']	['tr|A0A0G2JSH5|A0A0G2JSH5_RAT, tr|A0A8I5Y4N3|A0A8I5Y4N3_RAT', 'tr|A0A0G2JSH5|A0A0G2JSH5_RAT, tr|A0A8I5Y4N3|A0A8I5Y4N3_RAT', 'tr|A0A0G2JSH5|A0A0G2JSH5_RAT, tr|A0A8I5Y4N3|A0A8I5Y4N3_RAT', 'tr|A0A0G2JSH5|A0A0G2JSH5_RAT, tr|A0A8I5Y4N3|A0A8I5Y4N3_RAT', 'tr|A0A0G2JSH5|A0A0G2JSH5_RAT, tr|A0A8I5Y4N3|A0A8I5Y4N3_RAT', 'tr|A0A0G2JSH5|A0A0G2JSH5_RAT, tr|A0A8I5Y4N3|A0A8I5Y4N3_RAT', 'tr|A0A0G2JSH5|A0A0G2JSH5_…	608	6.08691	68730.1	41.1893	-0.380263	3.783	[[0, 23]]	[[23, 608]]	3	['31-210', '223-398', '414-599']	['CON', 'CON', 'CON']	['alpha complex topology', 'alpha complex topology', 'alpha complex topology']	['Serum albumin-like', 'Serum albumin-like', 'Serum albumin-like']	['Serum albumin-like', 'Serum albumin-like', 'Serum albumin-like']	['Serum_albumin', 'Serum_albumin', 'Serum_albumin']	116	2	0
P03994	sp|P03994|HPLN1_RAT	HPLN1_RAT	Hapln1	Hyaluronan and proteoglycan link protein 1	['Hapln3, Hapln4']	['tr|A0A8L2QCT7|A0A8L2QCT7_RAT, tr|D3Z9H2|D3Z9H2_RAT, tr|F7FM52|F7FM52_RAT']	354	8.19537	40261.2	30.7611	-0.338418	6.215	[[0, 22]]	[[22, 354]]	3	['42-155', '157-256', '268-352']	['CON', 'CON', 'CON']	['beta sandwiches', 'a+b complex topology', 'a+b complex topology']	['Immunoglobulin-like beta-sandwich', 'C-type lectin-like', 'C-type lectin-like']	['Immunoglobulin/Fibronectin type III/E set domains/PapD-like', 'C-type lectin-like', 'C-type lectin-like']	['I-set_7', 'Xlink', 'Xlink']	50	1	0
P04041	sp|P04041|GPX1_RAT	GPX1_RAT	Gpx1	Glutathione peroxidase 1	[]	['tr|M0RAM5|M0RAM5_RAT', 'tr|M0RAM5|M0RAM5_RAT', 'tr|M0RAM5|M0RAM5_RAT', 'tr|M0RAM5|M0RAM5_RAT', 'tr|M0RAM5|M0RAM5_RAT', 'tr|M0RAM5|M0RAM5_RAT', 'tr|M0RAM5|M0RAM5_RAT', 'tr|M0RAM5|M0RAM5_RAT', 'tr|M0RAM5|M0RAM5_RAT', 'tr|M0RAM5|M0RAM5_RAT', 'tr|M0RAM5|M0RAM5_RAT', 'tr|M0RAM5|M0RAM5_RAT', 'tr|M0RAM5|M0RAM5_RAT', 'tr|M0RAM5|M0RAM5_RAT']	201	7.6514	22258.1	50.9264	-0.302488	6.468	[[0, 15]]	[[15, 201]]	1	['13-194']	['CON']	['a+b three layers']	['Thioredoxin-like']	['Thioredoxin-like']	['GSHPx']	13	0	0
P04055	sp|P04055|PA21B_RAT	PA21B_RAT	Pla2g1b	Phospholipase A2	[]	['tr|A0A8L2PYZ4|A0A8L2PYZ4_RAT', 'tr|A0A8L2PYZ4|A0A8L2PYZ4_RAT', 'tr|A0A8L2PYZ4|A0A8L2PYZ4_RAT', 'tr|A0A8L2PYZ4|A0A8L2PYZ4_RAT']	146	7.8883	16423.6	13.7034	-0.434247	11.644	[[0, 17]]	[[17, 146]]	1	['24-146']	['CON']	['few secondary structure elements']	['Phospholipase A2, PLA2']	['Phospholipase A2, PLA2']	['Phospholip_A2_1']	4	0	0
P04166	sp|P04166|CYB5B_RAT	CYB5B_RAT	Cyb5b	Cytochrome b5 type B	[]	['tr|A0A8L2Q7E2|A0A8L2Q7E2_RAT, tr|A0A8L2R080|A0A8L2R080_RAT', 'tr|A0A8L2Q7E2|A0A8L2Q7E2_RAT, tr|A0A8L2R080|A0A8L2R080_RAT', 'tr|A0A8L2Q7E2|A0A8L2Q7E2_RAT, tr|A0A8L2R080|A0A8L2R080_RAT', 'tr|A0A8L2Q7E2|A0A8L2Q7E2_RAT, tr|A0A8L2R080|A0A8L2R080_RAT', 'tr|A0A8L2Q7E2|A0A8L2Q7E2_RAT, tr|A0A8L2R080|A0A8L2R080_RAT', 'tr|A0A8L2Q7E2|A0A8L2Q7E2_RAT, tr|A0A8L2R080|A0A8L2R080_RAT']	146	4.91733	16264.7	36.1	-0.626027	25.342	[[0, 18], [98, 146]]	[[18, 98]]	2	['22-98', '115-139']	['CON', 'CON']	['a+b two layers', 'alpha complex topology']	['Cystatin-like', 'Aquaporin-like']	['Cytochrome b5-like heme/steroid binding domain', 'Aquaporin-like']	['Cyt-b5', 'MIP']	6	0	0
P04182	sp|P04182|OAT_RAT	OAT_RAT	Oat	Ornithine aminotransferase, mitochondrial	[]	[]	439	6.53281	48332.1	34.1647	-0.112756	8.884	[[0, 39]]	[[39, 439]]	2	['43-343', '346-436']	['CON', 'CON']	['a/b three-layered sandwiches', 'a+b two layers']	['PLP-dependent transferases', 'C-terminal domain in some PLP-dependent transferases']	['PLP-dependent transferases', 'C-terminal domain in some PLP-dependent transferases']	['Aminotran_3_N', 'Aminotran_3_C']	18	0	0
P04256	sp|P04256|ROA1_RAT	ROA1_RAT	Hnrnpa1	Heterogeneous nuclear ribonucleoprotein A1	['AC109707.1', 'Hnrnpa1-ps20', 'AC109707.1']	['tr|A0A0G2K968|A0A0G2K968_RAT, tr|A0A8I6ALC1|A0A8I6ALC1_RAT, tr|A0A8J8YF53|A0A8J8YF53_RAT, tr|F1M2S4|F1M2S4_RAT', 'tr|A0A0G2K968|A0A0G2K968_RAT, tr|A0A8I6ALC1|A0A8I6ALC1_RAT, tr|A0A8I6GJN1|A0A8I6GJN1_RAT, tr|A0A8J8YF53|A0A8J8YF53_RAT', 'tr|A0A8I6ALC1|A0A8I6ALC1_RAT, tr|A0A8J8YF53|A0A8J8YF53_RAT', 'tr|A0A0G2K968|A0A0G2K968_RAT, tr|A0A8I6ALC1|A0A8I6ALC1_RAT, tr|A0A8J8YF53|A0A8J8YF53_RAT', 'tr|A0A8…	320	9.20301	34211.9	43.8641	-0.868438	45.312	[[186, 320]]	[[0, 186]]	2	['15-90', '105-180']	['CON', 'CON']	['a+b two layers', 'a+b two layers']	['Alpha-beta plaits', 'Alpha-beta plaits']	['RNA-binding domain, RBD', 'RNA-binding domain, RBD']	['RRM_1_5', 'RRM_1_5']	7	0	0
P04276	sp|P04276|VTDB_RAT	VTDB_RAT	Gc	Vitamin D-binding protein	[]	['tr|A0A8I5ZW66|A0A8I5ZW66_RAT, tr|A6KKH1|A6KKH1_RAT', 'tr|A0A8I5ZW66|A0A8I5ZW66_RAT, tr|A6KKH1|A6KKH1_RAT', 'tr|A0A8I5ZW66|A0A8I5ZW66_RAT, tr|A6KKH1|A6KKH1_RAT', 'tr|A0A8I5ZW66|A0A8I5ZW66_RAT, tr|A6KKH1|A6KKH1_RAT', 'tr|A0A8I5ZW66|A0A8I5ZW66_RAT, tr|A6KKH1|A6KKH1_RAT', 'tr|A0A8I5ZW66|A0A8I5ZW66_RAT, tr|A6KKH1|A6KKH1_RAT', 'tr|A0A8I5ZW66|A0A8I5ZW66_RAT, tr|A6KKH1|A6KKH1_RAT', 'tr|A0A8I5ZW66|A0A8I…	476	5.65363	53544	53.0693	-0.357563	4.202	[[0, 20]]	[[20, 476]]	4	['27-208', '218-393', '365-446', '411-471']	['CON', 'CON', 'CON', 'CON']	['alpha complex topology', 'alpha complex topology', 'alpha bundles', 'alpha complex topology']	['Serum albumin-like', 'Serum albumin-like', 'STAT-like', 'Serum albumin-like']	['Serum albumin-like', 'Serum albumin-like', 't-snare proteins', 'Serum albumin-like']	['Serum_albumin', 'Serum_albumin', 'Syntaxin', 'VitD-bind_III']	14	0	0
P04631	sp|P04631|S100B_RAT	S100B_RAT	S100b	Protein S100-B	[]	['tr|A0A8I6A0X7|A0A8I6A0X7_RAT, tr|A0A8L2PZQ2|A0A8L2PZQ2_RAT', 'tr|A0A8I6A0X7|A0A8I6A0X7_RAT, tr|A0A8L2PZQ2|A0A8L2PZQ2_RAT', 'tr|A0A8I6A0X7|A0A8I6A0X7_RAT, tr|A0A8L2PZQ2|A0A8L2PZQ2_RAT', 'tr|A0A8I6A0X7|A0A8I6A0X7_RAT, tr|A0A8L2PZQ2|A0A8L2PZQ2_RAT', 'tr|A0A8I6A0X7|A0A8I6A0X7_RAT, tr|A0A8L2PZQ2|A0A8L2PZQ2_RAT', 'tr|A0A8I6A0X7|A0A8I6A0X7_RAT, tr|A0A8L2PZQ2|A0A8L2PZQ2_RAT', 'tr|A0A8I6A0X7|A0A8I6A0X7_…	92	4.52338	10743.9	38.5478	-0.517391	0	[]	[[0, 92]]	1	['1-89']	['CON']	['alpha arrays']	['EF-hand']	['EF-hand']	['S_100']	38	0	0
P04639	sp|P04639|APOA1_RAT	APOA1_RAT	Apoa1	Apolipoprotein A-I	[]	['tr|A0A0G2JU23|A0A0G2JU23_RAT', 'tr|A0A0G2JU23|A0A0G2JU23_RAT', 'tr|A0A0G2JU23|A0A0G2JU23_RAT', 'tr|A0A0G2JU23|A0A0G2JU23_RAT', 'tr|A0A0G2JU23|A0A0G2JU23_RAT', 'tr|A0A0G2JU23|A0A0G2JU23_RAT', 'tr|A0A0G2JU23|A0A0G2JU23_RAT', 'tr|A0A0G2JU23|A0A0G2JU23_RAT', 'tr|A0A0G2JU23|A0A0G2JU23_RAT', 'tr|A0A0G2JU23|A0A0G2JU23_RAT', 'tr|A0A0G2JU23|A0A0G2JU23_RAT', 'tr|A0A0G2JU23|A0A0G2JU23_RAT', 'tr|A0A0G2JU23…	259	5.51795	30061.8	34.3568	-0.718533	9.653	[[0, 25]]	[[25, 259]]	1	['23-235']	['CON']	['alpha bundles']	['Four-helical up-and-down bundle']	['Apolipoprotein']	['Apolipoprotein']	12	0	0
P04642	sp|P04642|LDHA_RAT	LDHA_RAT	Ldha	L-lactate dehydrogenase A chain	['AC098459.1, ENSRNOG00000068651', 'AC098459.1, ENSRNOG00000068651', 'AC098459.1, ENSRNOG00000068651', 'AC098459.1, ENSRNOG00000068651, Ldhal6b', 'AC098459.1', 'AC098459.1, ENSRNOG00000068651', 'AC098459.1, ENSRNOG00000064251, ENSRNOG00000069963', 'AC098459.1', 'AC098459.1, ENSRNOG00000068011, ENSRNOG00000068651, ENSRNOG00000069963', 'AC098459.1, ENSRNOG00000063729', 'AC098459.1, ENSRNOG000000686…	['tr|A0A8I5ZX39|A0A8I5ZX39_RAT, tr|A0A8I6AAB9|A0A8I6AAB9_RAT, tr|A0A8I6AMT0|A0A8I6AMT0_RAT, tr|A0A8I6ASS6|A0A8I6ASS6_RAT, tr|A0A8I6AT42|A0A8I6AT42_RAT, tr|A0A8I6GK09|A0A8I6GK09_RAT', 'tr|A0A8I5ZX39|A0A8I5ZX39_RAT, tr|A0A8I6AAB9|A0A8I6AAB9_RAT, tr|A0A8I6AMT0|A0A8I6AMT0_RAT, tr|A0A8I6ASS6|A0A8I6ASS6_RAT, tr|A0A8I6AT42|A0A8I6AT42_RAT, tr|A0A8I6GK09|A0A8I6GK09_RAT', 'tr|A0A8I5ZX39|A0A8I5ZX39_RAT, tr|…	332	8.44892	36450.1	23.8904	0.0638554	0	[]	[[0, 332]]	2	['21-160', '161-331']	['CON', 'CON']	['a/b three-layered sandwiches', 'a+b complex topology']	['Rossmann-like', 'LDH C-terminal domain-like']	['NAD(P)-binding Rossmann-fold domains', 'LDH C-terminal domain-like']	['Ldh_1_N', 'Ldh_1_C_13']	86	2	0
P04762	sp|P04762|CATA_RAT	CATA_RAT	Cat	Catalase	['CAT', 'CAT', 'CAT', 'CAT']	['tr|A0A8I6AH65|A0A8I6AH65_RAT', 'sp|P04040|CATA_HUMAN', 'sp|P04040|CATA_HUMAN', 'sp|P04040|CATA_HUMAN', 'sp|P04040|CATA_HUMAN']	527	7.07068	59756.5	33.7798	-0.63852	6.452	[[0, 34]]	[[34, 527]]	3	['27-150,207-432', '151-205', '438-498']	['NC', 'IS', 'CON']	['beta barrels', 'alpha bundles', 'alpha bundles']	['Barrel domain in heme-dependent catalases', 'First alpha-helical domain in heme-dependent catalases', 'Second alpha-helical domain in heme-dependent catalases']	['Barrel domain in heme-dependent catalases', 'First alpha-helical domain in heme-dependent catalases', 'Second alpha-helical domain in heme-dependent catalases']	['Catalase', 'Catalase_1', 'Catalase-rel']	8	0	0
P04764	sp|P04764|ENOA_RAT	ENOA_RAT	Eno1	Alpha-enolase	['ENSRNOG00000065518, ENSRNOG00000069456, Eno1-ps20', 'Eno1-ps20, Eno1l3, Eno3', 'ENSRNOG00000069456', 'Eno1-ps20', 'ENSRNOG00000065518, Eno1-ps20', 'ENSRNOG00000069456', 'Eno1-ps20', 'Eno1-ps20, Eno2, Eno3', 'ENSRNOG00000065518, ENSRNOG00000069456', 'ENSRNOG00000065518', 'Eno1-ps20', 'Eno1-ps20, Eno2, Eno3', 'Eno1-ps20', 'Eno1-ps20', 'Eno1-ps20', 'ENSRNOG00000065518, ENSRNOG00000069456', 'ENSRNO…	['tr|A0A8I5YC61|A0A8I5YC61_RAT, tr|A0A8I6AR18|A0A8I6AR18_RAT, tr|A0A8I6ART9|A0A8I6ART9_RAT, tr|A0A8I6ASH7|A0A8I6ASH7_RAT, tr|A0A8I6GJ97|A0A8I6GJ97_RAT, tr|A0A8L2QCV1|A0A8L2QCV1_RAT, tr|M0R5J4|M0R5J4_RAT', 'tr|A0A8I6AR18|A0A8I6AR18_RAT, tr|A0A8I6ART9|A0A8I6ART9_RAT, tr|A0A8L2QCV1|A0A8L2QCV1_RAT, tr|M0R5J4|M0R5J4_RAT', 'sp|P15429|ENOB_RAT, tr|A0A8I5YC61|A0A8I5YC61_RAT, tr|A0A8I5ZJD5|A0A8I5ZJD5_RAT,…	434	6.16194	47127.3	37.4136	-0.192857	0	[]	[[0, 434]]	2	['3-136', '143-430']	['CON', 'CON']	['a+b two layers', 'a/b barrels']	['Enolase-N/ribosomal protein', 'TIM beta/alpha-barrel']	['Enolase N-terminal domain-like', 'TIM barrels']	['Enolase_N', 'Enolase_C']	108	0	0
P04785	sp|P04785|PDIA1_RAT	PDIA1_RAT	P4hb	Protein disulfide-isomerase	[]	['tr|A0A8I6A1R9|A0A8I6A1R9_RAT', 'tr|A0A8I6A1R9|A0A8I6A1R9_RAT', 'tr|A0A8I6A1R9|A0A8I6A1R9_RAT', 'tr|A0A8I6A7J4|A0A8I6A7J4_RAT', 'tr|A0A8I6A1R9|A0A8I6A1R9_RAT', 'tr|A0A8I6A1R9|A0A8I6A1R9_RAT', 'tr|A0A8I6A1R9|A0A8I6A1R9_RAT', 'tr|A0A8I6A1R9|A0A8I6A1R9_RAT', 'tr|A0A8I6A1R9|A0A8I6A1R9_RAT', 'tr|A0A8I6A1R9|A0A8I6A1R9_RAT', 'tr|A0A8I6A1R9|A0A8I6A1R9_RAT', 'tr|A0A8I6A1R9|A0A8I6A1R9_RAT, tr|A0A8I6A7J4|A…	509	4.81548	56950.6	32.8222	-0.381729	11.198	[[0, 21], [472, 509]]	[[21, 472]]	4	['28-133', '139-237', '238-359', '371-474']	['CON', 'CON', 'CON', 'CON']	['a+b three layers', 'a+b three layers', 'a+b three layers', 'a+b three layers']	['Thioredoxin-like', 'Thioredoxin-like', 'Thioredoxin-like', 'Thioredoxin-like']	['Thioredoxin-like', 'Thioredoxin-like', 'Thioredoxin-like', 'Thioredoxin-like']	['Thioredoxin', 'Thioredoxin_6_N', 'Thioredoxin_6_C', 'Thioredoxin']	24	0	0
P04797	sp|P04797|G3P_RAT	G3P_RAT	Gapdh	Glyceraldehyde-3-phosphate dehydrogenase	['AABR07013086.1, AABR07025010.1, AABR07058366.1, AABR07071101.1, ENSRNOG00000065048, ENSRNOG00000066746, Gapdhl10, LOC108352348, LOC134480898, Mir100hgl', 'AABR07013086.1, AABR07025010.1, AABR07058366.1, AABR07071101.1, ENSRNOG00000065048, ENSRNOG00000066746, Gapdhl10, LOC108352348, LOC134480898, Mir100hgl', 'ENSRNOG00000065048, ENSRNOG00000068905, Gapdhl6, LOC108352348, LOC120101714', 'AABR0707…	['tr|A0A0G2K7M1|A0A0G2K7M1_RAT, tr|A0A0G2K8S2|A0A0G2K8S2_RAT, tr|A0A8I6AIZ9|A0A8I6AIZ9_RAT, tr|A0A8L2QM97|A0A8L2QM97_RAT, tr|D3ZEN2|D3ZEN2_RAT, tr|D3ZGY4|D3ZGY4_RAT, tr|D3ZQT0|D3ZQT0_RAT, tr|E9PTN6|E9PTN6_RAT, tr|E9PTV9|E9PTV9_RAT, tr|F1LUI2|F1LUI2_RAT, tr|F1LUV3|F1LUV3_RAT, tr|M0R660|M0R660_RAT, tr|M0R7H7|M0R7H7_RAT', 'tr|A0A0G2K7M1|A0A0G2K7M1_RAT, tr|A0A0G2K8S2|A0A0G2K8S2_RAT, tr|A0A8I6AIZ9|A0A…	333	8.1407	35827.6	19.1213	-0.0891892	0	[]	[[0, 333]]	2	['2-165', '150-312']	['CON', 'CON']	['a/b three-layered sandwiches', 'a+b two layers']	['Rossmann-like', 'FwdE/GAPDH domain-like']	['NAD(P)-binding Rossmann-fold domains', 'Glyceraldehyde-3-phosphate dehydrogenase-like, C-terminal domain']	['Gp_dh_N_2', 'Gp_dh_C']	117	5	0
P04897	sp|P04897|GNAI2_RAT	GNAI2_RAT	Gnai2	Guanine nucleotide-binding protein G(i) subunit alpha-2	['Gnai1', 'Gnai1, Gnai3, Gnao1', 'Gnai1, Gnai3, Gnao1', 'Gnai1']	['sp|P10824|GNAI1_RAT, tr|A0A8I5Y7W9|A0A8I5Y7W9_RAT, tr|A0A8I6AKS3|A0A8I6AKS3_RAT', 'sp|P08753|GNAI3_RAT, sp|P10824|GNAI1_RAT, tr|A0A8I5Y7W9|A0A8I5Y7W9_RAT, tr|A0A8I5ZT81|A0A8I5ZT81_RAT, tr|A0A8I6AKS3|A0A8I6AKS3_RAT, tr|A0A8L2QEJ0|A0A8L2QEJ0_RAT', 'sp|P08753|GNAI3_RAT, sp|P10824|GNAI1_RAT, tr|A0A8I5Y7W9|A0A8I5Y7W9_RAT, tr|A0A8I5ZT81|A0A8I5ZT81_RAT, tr|A0A8I6AKS3|A0A8I6AKS3_RAT, tr|A0A8L2QEJ0|A0A8…	355	5.2798	40498.6	45.4854	-0.371549	3.38	[]	[[0, 355]]	2	['61-172', '166-344']	['CON', 'CON']	['alpha arrays', 'a/b three-layered sandwiches']	['Transducin (alpha subunit), insertion domain', 'P-loop domains-like']	['Transducin (alpha subunit), insertion domain', 'P-loop containing nucleoside triphosphate hydrolases']	['G-alpha', 'Ras']	5	0	0
P04904	sp|P04904|GSTA3_RAT	GSTA3_RAT	Gsta3	Glutathione S-transferase alpha-3	['Gsta1', 'Gsta1', 'Gsta1', 'Gsta1', 'Gsta1', 'Gsta1', 'Gsta1', 'Gsta1', 'Gsta1', 'Gsta1', 'GSTA1, Gsta1, Gsta6', 'Gsta1', 'Gsta1', 'Gsta1', 'Gsta1', 'Gsta1', 'Gsta1, Gsta2, Gsta5', 'Gsta1', 'GSTA1, Gsta1, Gsta6', 'Gsta1', 'Gsta1', 'Gsta1', 'Gsta1', 'Gsta1', 'GSTA1, Gsta1, Gsta6', 'Gsta1, Gsta5', 'Gsta1', 'Gsta1, Gsta2, Gsta5', 'Gsta1', 'Gsta1', 'GSTA1, Gsta1, Gsta2, Gsta5', 'Gsta1', 'Gsta1', 'Gs…	['tr|A0A0G2JTB1|A0A0G2JTB1_RAT', 'tr|A0A0G2JTB1|A0A0G2JTB1_RAT', 'tr|A0A0G2JTB1|A0A0G2JTB1_RAT', 'tr|A0A0G2JTB1|A0A0G2JTB1_RAT', 'tr|A0A0G2JTB1|A0A0G2JTB1_RAT', 'tr|A0A0G2JTB1|A0A0G2JTB1_RAT', 'tr|A0A0G2JTB1|A0A0G2JTB1_RAT', 'tr|A0A0G2JTB1|A0A0G2JTB1_RAT', 'tr|A0A0G2JTB1|A0A0G2JTB1_RAT', 'tr|A0A0G2JTB1|A0A0G2JTB1_RAT', 'sp|P08263|GSTA1_HUMAN, sp|Q6AXY0|GSTA6_RAT, tr|A0A0G2JTB1|A0A0G2JTB1_RAT', 't…	221	8.77771	25319.1	35.7357	-0.323982	0	[]	[[0, 221]]	2	['4-80', '82-199']	['CON', 'CON']	['a+b three layers', 'alpha superhelices']	['Thioredoxin-like', 'Repetitive alpha hairpins']	['Thioredoxin-like', 'Glutathione S-transferase (GST)-C']	['GST_N_5', 'GST_C_3']	36	1	0
P04905	sp|P04905|GSTM1_RAT	GSTM1_RAT	Gstm1	Glutathione S-transferase Mu 1	['Gstm6', 'Gstm7', 'Gstm7', 'Gstm4, Gstm7', 'Gstm3', 'Gstm6', 'Gstm3, Gstm7', 'Gstm2, Gstm3, Gstm5l, Gstm6', 'Gstm6', 'Gstm3, Gstm7', 'Gstm3, Gstm7', 'Gstm2, Gstm3, Gstm4, Gstm5l, Gstm6, Gstm7', 'Gstm4, Gstm7', 'Gstm4, Gstm7', 'Gstm6', 'Gstm3', 'Gstm4, Gstm7', 'Gstm3, Gstm7', 'AC097845.1, Gstm2, Gstm3, Gstm5l, Gstm6, Gstm7', 'Gstm2, Gstm4, Gstm5l, Gstm6, Gstm7', 'Gstm2, Gstm4, Gstm5l, Gstm6, Gstm…	['tr|A0A8I6AIM5|A0A8I6AIM5_RAT, tr|A0A8I6G8J9|A0A8I6G8J9_RAT, tr|G3V983|G3V983_RAT', 'tr|A0A8I6AIM5|A0A8I6AIM5_RAT, tr|A0A8I6G8J9|A0A8I6G8J9_RAT, tr|B0BN47|B0BN47_RAT, tr|G3V983|G3V983_RAT', 'sp|P08009|GSTM7_RAT, tr|A0A0G2K4U2|A0A0G2K4U2_RAT, tr|A0A8I6AIM5|A0A8I6AIM5_RAT, tr|A0A8I6G8J9|A0A8I6G8J9_RAT, tr|G3V8H3|G3V8H3_RAT, tr|G3V983|G3V983_RAT', 'tr|A0A8I6AIM5|A0A8I6AIM5_RAT, tr|A0A8I6G8J9|A0A8I6…	218	8.26918	25913.7	36.8248	-0.518349	0	[]	[[0, 218]]	2	['3-84', '88-199']	['CON', 'CON']	['a+b three layers', 'alpha superhelices']	['Thioredoxin-like', 'Repetitive alpha hairpins']	['Thioredoxin-like', 'Glutathione S-transferase (GST)-C']	['GST_N_5', 'GST_C_3']	40	1	0
P04906	sp|P04906|GSTP1_RAT	GSTP1_RAT	Gstp1	Glutathione S-transferase P	['GSTP1', 'Atad1', 'Atad1', 'Atad1, ENSRNOG00000069421, GSTP1', 'GSTP1', 'ENSRNOG00000068963, ENSRNOG00000069421, Gstp3', 'ENSRNOG00000068963, ENSRNOG00000069421, Gstp3', 'GSTP1', 'GSTP1', 'Atad1, ENSRNOG00000069421', 'Atad1']	['sp|P09211|GSTP1_HUMAN', 'tr|Q7TP35|Q7TP35_RAT', 'tr|Q7TP35|Q7TP35_RAT', 'sp|P09211|GSTP1_HUMAN, tr|A0A8I6G5W8|A0A8I6G5W8_RAT, tr|Q7TP35|Q7TP35_RAT', 'sp|P09211|GSTP1_HUMAN', 'tr|A0A0G2K4Q5|A0A0G2K4Q5_RAT, tr|A0A8I6A0V1|A0A8I6A0V1_RAT, tr|A0A8I6G5W8|A0A8I6G5W8_RAT, tr|D4A8S2|D4A8S2_RAT', 'tr|A0A0G2K4Q5|A0A0G2K4Q5_RAT, tr|A0A8I6A0V1|A0A8I6A0V1_RAT, tr|A0A8I6G5W8|A0A8I6G5W8_RAT, tr|D4A8S2|D4A8S2_R…	210	6.89078	23438.6	27.9195	-0.22	6.19	[[197, 210]]	[[0, 197]]	2	['4-77', '80-195']	['CON', 'CON']	['a+b three layers', 'alpha superhelices']	['Thioredoxin-like', 'Repetitive alpha hairpins']	['Thioredoxin-like', 'Glutathione S-transferase (GST)-C']	['GST_N_5', 'GST_C_3']	32	0	0
P05065	sp|P05065|ALDOA_RAT	ALDOA_RAT	Aldoa	Fructose-bisphosphate aldolase A	['ENSRNOG00000063843']	['tr|A0A8I6AKC0|A0A8I6AKC0_RAT, tr|A0A8I6ANB6|A0A8I6ANB6_RAT, tr|A0A8L2R0P3|A0A8L2R0P3_RAT, tr|A0A8L2R123|A0A8L2R123_RAT', 'tr|A0A8L2R123|A0A8L2R123_RAT']	364	8.304	39351.5	37.022	-0.272527	0	[]	[[0, 364]]	1	['7-345']	['CON']	['a/b barrels']	['TIM beta/alpha-barrel']	['TIM barrels']	['Glycolytic']	2	0	0
P05197	sp|P05197|EF2_RAT	EF2_RAT	Eef2	Elongation factor 2	['ENSRNOG00000062726', 'ENSRNOG00000062726']	['tr|A0A8I6AFH4|A0A8I6AFH4_RAT', 'tr|A0A8I6AFH4|A0A8I6AFH4_RAT', 'tr|A0A8I6A8A4|A0A8I6A8A4_RAT, tr|A0A8I6AFH4|A0A8I6AFH4_RAT', 'tr|A0A8I6A8A4|A0A8I6A8A4_RAT, tr|A0A8I6AFH4|A0A8I6AFH4_RAT', 'tr|A0A8I6A8A4|A0A8I6A8A4_RAT, tr|A0A8I6AFH4|A0A8I6AFH4_RAT', 'tr|A0A8I6A8A4|A0A8I6A8A4_RAT, tr|A0A8I6AFH4|A0A8I6AFH4_RAT', 'tr|A0A8I6A8A4|A0A8I6A8A4_RAT, tr|A0A8I6AFH4|A0A8I6AFH4_RAT', 'tr|A0A8I6A8A4|A0A8I6A8A…	858	6.40572	95283	34.9659	-0.205828	0	[]	[[0, 858]]	5	['21-181', '388-492', '503-564', '579-738', '740-822']	['CON', 'CON', 'CON', 'CON', 'CON']	['a/b three-layered sandwiches', 'beta barrels', 'a+b two layers', 'a+b two layers', 'a+b two layers']	['P-loop domains-like', 'cradle loop barrel', 'Alpha-beta plaits', 'Ribosomal protein S5 domain 2-like', 'Alpha-beta plaits']	['P-loop containing nucleoside triphosphate hydrolases', 'Alanine racemase-C', 'EF-G C-terminal domain-like', 'Ribosomal protein S5 domain 2-like', 'EF-G C-terminal domain-like']	['MnmE_helical_2nd', 'GTP_EFTU_D2', 'EFG_II', 'EFG_IV', 'EFG_C']	90	1	0
P05370	sp|P05370|G6PD_RAT	G6PD_RAT	G6pdx	Glucose-6-phosphate 1-dehydrogenase	[]	[]	515	5.96931	59375	40.2891	-0.422718	0	[]	[[0, 515]]	2	['32-212', '205-496']	['CON', 'CON']	['a/b three-layered sandwiches', 'a+b two layers']	['Rossmann-like', 'FwdE/GAPDH domain-like']	['NAD(P)-binding Rossmann-fold domains', 'Glyceraldehyde-3-phosphate dehydrogenase-like, C-terminal domain']	['G6PD_N', 'G6PD_C']	19	0	0
P05426	sp|P05426|RL7_RAT	RL7_RAT	Rpl7	Large ribosomal subunit protein uL30	['ENSRNOG00000064315, LOC103694242', 'ENSRNOG00000064315, ENSRNOG00000067266, LOC103694242', 'ENSRNOG00000067266, LOC103694242', 'LOC103694242', 'ENSRNOG00000067266, LOC103694242', 'LOC103694242', 'LOC103694242', 'ENSRNOG00000064315, ENSRNOG00000067266, LOC103694242', 'ENSRNOG00000064315, ENSRNOG00000067266, LOC103694242', 'LOC103694242', 'LOC103694242', 'LOC103694242', 'ENSRNOG00000064315', 'ENS…	['tr|A0A8I5ZP24|A0A8I5ZP24_RAT, tr|F1LUE9|F1LUE9_RAT', 'tr|A0A8I5ZP24|A0A8I5ZP24_RAT, tr|A0A8I6AL81|A0A8I6AL81_RAT, tr|F1LUE9|F1LUE9_RAT', 'tr|A0A8I6AL81|A0A8I6AL81_RAT, tr|F1LUE9|F1LUE9_RAT', 'tr|F1LUE9|F1LUE9_RAT', 'tr|A0A8I6AL81|A0A8I6AL81_RAT, tr|F1LUE9|F1LUE9_RAT', 'tr|F1LUE9|F1LUE9_RAT', 'tr|F1LUE9|F1LUE9_RAT', 'tr|A0A8I5ZP24|A0A8I5ZP24_RAT, tr|A0A8I6AL81|A0A8I6AL81_RAT, tr|F1LUE9|F1LUE9_RA…	260	10.8684	30328.9	42.0985	-0.557308	8.846	[[0, 23]]	[[23, 260]]	1	['101-260']	['CON']	['a+b two layers']	['Ribosomal protein L30p/L7e']	['Ribosomal protein L30p/L7e']	['Ribosomal_L30_1']	17	0	0
P05696	sp|P05696|KPCA_RAT	KPCA_RAT	Prkca	Protein kinase C alpha type	['Prkcb', 'Prkcb', 'Prkcb', 'Prkcb', 'Prkcb', 'Prkcb', 'Prkcb', 'Prkcb', 'Prkcb', 'Prkcb']	['tr|A0A8I5ZMR6|A0A8I5ZMR6_RAT, tr|A0A8I6ABU2|A0A8I6ABU2_RAT, tr|A0A8I6G952|A0A8I6G952_RAT, tr|F1LS98|F1LS98_RAT, tr|F1M2P8|F1M2P8_RAT', 'tr|A0A8I5ZMR6|A0A8I5ZMR6_RAT, tr|A0A8I6ABU2|A0A8I6ABU2_RAT, tr|A0A8I6G952|A0A8I6G952_RAT, tr|F1LS98|F1LS98_RAT, tr|F1M2P8|F1M2P8_RAT', 'sp|P68403|KPCB_RAT, tr|A0A0G2K5Q0|A0A0G2K5Q0_RAT, tr|A0A8I5XW57|A0A8I5XW57_RAT, tr|A0A8I5Y861|A0A8I5Y861_RAT, tr|A0A8I5ZMR6|A…	672	6.61153	76791.1	37.5982	-0.479315	9.077	[[0, 31], [301, 330]]	[[31, 301], [330, 672]]	4	['25-89', '99-154', '164-277', '335-581']	['CON', 'CON', 'CON', 'CON']	['few secondary structure elements', 'few secondary structure elements', 'beta sandwiches', 'a+b complex topology']	['RING/U-box-like', 'RING/U-box-like', 'Immunoglobulin-like beta-sandwich', 'Protein kinase/SAICAR synthase/ATP-grasp']	['Cysteine-rich domain', 'Cysteine-rich domain', 'C2 domain', 'Protein kinase']	['C1_1', 'C1_1', 'C2_2', 'Pkinase_Tyr']	28	0	0
P05714	sp|P05714|RAB4A_RAT	RAB4A_RAT	Rab4a	Ras-related protein Rab-4A	['Cracr2a, Rab10, Rab12, Rab14, Rab15, Rab1A, Rab1a, Rab1b, Rab26, Rab27a, Rab27b, Rab30, Rab33b, Rab34, Rab35, Rab37, Rab39a, Rab3a, Rab3b, Rab3c, Rab3d, Rab42, Rab43, Rab44, Rab4b, Rab6a, Rab6b, Rab8a, Rab8b, Rab9b, Rasef']	['tr|A0A8I5ZK92|A0A8I5ZK92_RAT, tr|A0A8I6GL86|A0A8I6GL86_RAT', 'sp|P10536|RAB1B_RAT, sp|P23640|RB27A_RAT, sp|P35280|RAB8A_RAT, sp|P35281|RAB10_RAT, sp|P35284|RAB12_RAT, sp|P35289|RAB15_RAT, sp|P51146|RAB4B_RAT, sp|P51156|RAB26_RAT, sp|P61107|RAB14_RAT, sp|P62824|RAB3C_RAT, sp|P63012|RAB3A_RAT, sp|P70550|RAB8B_RAT, sp|Q53B90|RAB43_RAT, sp|Q5U1Y1|RAB34_RAT, sp|Q5U316|RAB35_RAT, sp|Q63941|RAB3B_RAT,…	218	5.82005	24408.4	41.7298	-0.312844	12.385	[[191, 218]]	[[0, 191]]	1	['14-175']	['CON']	['a/b three-layered sandwiches']	['P-loop domains-like']	['P-loop containing nucleoside triphosphate hydrolases']	['Ras']	3	0	0
P05942	sp|P05942|S10A4_RAT	S10A4_RAT	S100a4	Protein S100-A4	[]	[]	101	5.04335	11776.3	32.2842	-0.634653	0	[]	[[0, 101]]	1	['4-90']	['CON']	['alpha arrays']	['EF-hand']	['EF-hand']	['S_100']	8	0	0
P05982	sp|P05982|NQO1_RAT	NQO1_RAT	Nqo1	NAD(P)H dehydrogenase [quinone] 1	['NQO1', 'NQO1', 'NQO1', 'NQO1']	['tr|A0A8L2UJ69|A0A8L2UJ69_RAT', 'sp|P15559|NQO1_HUMAN, tr|A0A8L2UJ69|A0A8L2UJ69_RAT', 'tr|A0A8L2UJ69|A0A8L2UJ69_RAT', 'tr|A0A8L2UJ69|A0A8L2UJ69_RAT', 'sp|P15559|NQO1_HUMAN, tr|A0A8L2UJ69|A0A8L2UJ69_RAT', 'sp|P15559|NQO1_HUMAN, tr|A0A8L2UJ69|A0A8L2UJ69_RAT', 'sp|P15559|NQO1_HUMAN, tr|A0A8L2UJ69|A0A8L2UJ69_RAT']	274	8.4203	30946.2	40.4223	-0.204015	6.569	[[256, 274]]	[[0, 256]]	1	['7-157']	['CON']	['a/b three-layered sandwiches']	['Flavodoxin-like']	['Flavoproteins']	['FMN_red']	8	0	0
P06214	sp|P06214|HEM2_RAT	HEM2_RAT	Alad	Delta-aminolevulinic acid dehydratase	[]	['tr|A0A8I6AS85|A0A8I6AS85_RAT, tr|A0A8L2R0C7|A0A8L2R0C7_RAT', 'tr|A0A8I6AS85|A0A8I6AS85_RAT, tr|A0A8L2R0C7|A0A8L2R0C7_RAT', 'tr|A0A8I6AS85|A0A8I6AS85_RAT, tr|A0A8L2R0C7|A0A8L2R0C7_RAT', 'tr|A0A8I6AS85|A0A8I6AS85_RAT, tr|A0A8L2R0C7|A0A8L2R0C7_RAT', 'tr|A0A096MKF7|A0A096MKF7_RAT, tr|A0A8I6AS85|A0A8I6AS85_RAT, tr|A0A8L2R0C7|A0A8L2R0C7_RAT', 'tr|A0A8I6AS85|A0A8I6AS85_RAT, tr|A0A8L2R0C7|A0A8L2R0C7_RA…	330	6.31745	36031.2	48.4152	0.0448485	0	[]	[[0, 330]]	1	['4-328']	['CON']	['a/b barrels']	['TIM beta/alpha-barrel']	['TIM barrels']	['ALAD']	9	0	0
P06238	sp|P06238|A2MG_RAT	A2MG_RAT	A2m	Alpha-2-macroglobulin	[]	['tr|A0A8L2QY59|A0A8L2QY59_RAT']	1472	5.90417	163783	38.5117	-0.149457	1.97	[[0, 29]]	[[29, 1472]]	9	['33-126', '132-227', '229-347', '351-452', '456-566', '569-692,725-784', '792-881', '912-1327', '1339-1465']	['CON', 'CON', 'CON', 'CON', 'CON', 'NC', 'CON', 'CON', 'CON']	['beta sandwiches', 'beta sandwiches', 'beta sandwiches', 'beta sandwiches', 'beta sandwiches', 'beta sandwiches', 'beta sandwiches', 'beta sandwiches', 'beta sandwiches']	['Immunoglobulin-like beta-sandwich', 'Immunoglobulin-like beta-sandwich', 'Immunoglobulin-like beta-sandwich', 'Immunoglobulin-like beta-sandwich', 'Immunoglobulin-like beta-sandwich', 'Immunoglobulin-like beta-sandwich', 'Immunoglobulin-like beta-sandwich', 'jelly-roll', 'Immunoglobulin-like beta-sandwich']	['Immunoglobulin/Fibronectin type III/E set domains/PapD-like', 'Immunoglobulin/Fibronectin type III/E set domains/PapD-like', 'Immunoglobulin/Fibronectin type III/E set domains/PapD-like', 'Immunoglobulin/Fibronectin type III/E set domains/PapD-like', 'Immunoglobulin/Fibronectin type III/E set domains/PapD-like', 'Immunoglobulin/Fibronectin type III/E set domains/PapD-like', 'Immunoglobulin/Fibr…	['KOG1366_1st', 'A2M_N_1', 'KOG1366_2nd', 'MG4', 'A2M_N_2', 'A2M_N', 'A2M_C', 'A2M_comp_1', 'A2M_recep']	1	0	0
P06302	sp|P06302|PTMA_RAT	PTMA_RAT	Ptma	Prothymosin alpha	['Ptmal3', 'Ptmal3', 'Ptmal3', 'Ptmal3', 'Ptmal3']	['tr|A0A8I6AP82|A0A8I6AP82_RAT, tr|A0A8L2QDB6|A0A8L2QDB6_RAT, tr|A0A8L2UMZ6|A0A8L2UMZ6_RAT', 'tr|A0A8I6G747|A0A8I6G747_RAT, tr|A0A8I6GFG4|A0A8I6GFG4_RAT, tr|A0A8L2QDB6|A0A8L2QDB6_RAT, tr|A0A8L2UMZ6|A0A8L2UMZ6_RAT', 'tr|A0A8I6G747|A0A8I6G747_RAT, tr|A0A8I6GFG4|A0A8I6GFG4_RAT, tr|A0A8L2QDB6|A0A8L2QDB6_RAT, tr|A0A8L2UMZ6|A0A8L2UMZ6_RAT', 'tr|A0A8I6AP82|A0A8I6AP82_RAT, tr|A0A8I6G747|A0A8I6G747_RAT, t…	112	4.05003	12382.1	75.0223	-1.97411	100	[[0, 112]]	[]	0							4	0	0
P06399	sp|P06399|FIBA_RAT	FIBA_RAT	Fga	Fibrinogen alpha chain	[]	['tr|A0A8I6A5L4|A0A8I6A5L4_RAT, tr|Q7TQ70|Q7TQ70_RAT', 'tr|A0A8I6A5L4|A0A8I6A5L4_RAT, tr|Q7TQ70|Q7TQ70_RAT', 'tr|A0A8I6A5L4|A0A8I6A5L4_RAT, tr|Q7TQ70|Q7TQ70_RAT', 'tr|A0A8I6A5L4|A0A8I6A5L4_RAT, tr|Q7TQ70|Q7TQ70_RAT', 'tr|A0A8I6A5L4|A0A8I6A5L4_RAT, tr|Q7TQ70|Q7TQ70_RAT', 'tr|A0A8I6A5L4|A0A8I6A5L4_RAT, tr|Q7TQ70|Q7TQ70_RAT', 'tr|A0A8I6A5L4|A0A8I6A5L4_RAT, tr|Q7TQ70|Q7TQ70_RAT', 'tr|A0A8I6A5L4|A0A8I…	782	5.5125	86684.9	40.6365	-0.761893	54.348	[[0, 58], [213, 566], [680, 693]]	[[58, 213], [566, 680], [693, 782]]	1	['546-778']	['CON']	['a+b complex topology']	['Fibrinogen C-terminal domain-like']	['Fibrinogen C-terminal domain-like']	['Fibrinogen_C']	19	0	0
P06685	sp|P06685|AT1A1_RAT	AT1A1_RAT	Atp1a1	Sodium/potassium-transporting ATPase subunit alpha-1	[]	['tr|A0A8I5Y5B0|A0A8I5Y5B0_RAT', 'tr|A0A8I5Y5B0|A0A8I5Y5B0_RAT', 'tr|A0A8I5Y5B0|A0A8I5Y5B0_RAT', 'tr|A0A8I5Y5B0|A0A8I5Y5B0_RAT', 'tr|A0A8I5Y5B0|A0A8I5Y5B0_RAT', 'tr|A0A8I5Y5B0|A0A8I5Y5B0_RAT', 'tr|A0A8I5Y5B0|A0A8I5Y5B0_RAT']	1023	5.30162	113053	31.9839	0.00205279	4.497	[[0, 39]]	[[39, 1023]]	4	['40-168,727-1014', '169-273', '371-385,592-634,688-763', '386-593']	['NC', 'IS', 'NC IS', 'IS']	['alpha bundles', 'beta sandwiches', 'a/b three-layered sandwiches', 'a+b complex topology']	['Calcium ATPase transmembrane domain-related', 'jelly-roll', 'HAD domain-like', 'Metal cation-transporting ATPase, ATP-binding domain']	['Calcium ATPase transmembrane domain M', 'Calcium ATPase, transduction domain A', 'HAD-like', 'Metal cation-transporting ATPase, ATP-binding domain']	['Cation_ATPase_C', 'E1-E2_ATPase_N', 'Hydrolase_3_1', 'Cation_ATPase']	7	0	0
P06686	sp|P06686|AT1A2_RAT	AT1A2_RAT	Atp1a2	Sodium/potassium-transporting ATPase subunit alpha-2	['Atp1a3', 'Atp1a3', 'Atp1a3']	['tr|A0A8I6AF91|A0A8I6AF91_RAT, tr|A0A8I6GJ01|A0A8I6GJ01_RAT', 'tr|A0A8I6AF91|A0A8I6AF91_RAT, tr|A0A8I6GJ01|A0A8I6GJ01_RAT', 'tr|A0A8I6AF91|A0A8I6AF91_RAT, tr|A0A8I6GJ01|A0A8I6GJ01_RAT', 'tr|A0A8I6AF91|A0A8I6AF91_RAT, tr|A0A8I6GJ01|A0A8I6GJ01_RAT', 'tr|A0A8I6AF91|A0A8I6AF91_RAT, tr|A0A8I6GJ01|A0A8I6GJ01_RAT', 'tr|A0A8I6AF91|A0A8I6AF91_RAT, tr|A0A8I6GJ01|A0A8I6GJ01_RAT', 'tr|A0A8I6AF91|A0A8I6AF91_…	1020	5.38921	112216	33.3117	-0.00705882	3.431	[[0, 34]]	[[34, 1020]]	4	['39-166,724-1011', '167-271', '369-383,589-631,685-760', '384-590']	['NC', 'IS', 'NC IS', 'IS']	['alpha bundles', 'beta sandwiches', 'a/b three-layered sandwiches', 'a+b complex topology']	['Calcium ATPase transmembrane domain-related', 'jelly-roll', 'HAD domain-like', 'Metal cation-transporting ATPase, ATP-binding domain']	['Calcium ATPase transmembrane domain M', 'Calcium ATPase, transduction domain A', 'HAD-like', 'Metal cation-transporting ATPase, ATP-binding domain']	['Cation_ATPase_C', 'E1-E2_ATPase_N', 'Hydrolase_3_1', 'Cation_ATPase']	13	0	0
P06687	sp|P06687|AT1A3_RAT	AT1A3_RAT	Atp1a3	Sodium/potassium-transporting ATPase subunit alpha-3	['Atp1a1, Atp1a2, Atp1a4', 'Atp1a1, Atp1a2, Atp1a4', 'Atp1a1, Atp1a4', 'Atp1a1, Atp1a4', 'Atp12a, Atp1a1, Atp1a2, Atp1a4, Atp4a', 'Atp12a, Atp1a1, Atp1a2, Atp1a4, Atp4a', 'Atp1a2, Atp4a', 'Atp1a1, Atp1a2, Atp1a4', 'Atp1a1, Atp1a2', 'Atp1a1, Atp1a2, Atp1a4', 'Atp1a1, Atp1a2, Atp1a4', 'Atp1a1, Atp1a2', 'Atp1a1, Atp1a2', 'Atp1a1, Atp1a2, Atp1a4', 'Atp12a, Atp1a1, Atp1a2, Atp1a4', 'Atp1a1, Atp1a2, At…	['tr|A0A8I5ZQ22|A0A8I5ZQ22_RAT, tr|A0A8L2QEN5|A0A8L2QEN5_RAT', 'tr|A0A8I5ZQ22|A0A8I5ZQ22_RAT, tr|A0A8L2QEN5|A0A8L2QEN5_RAT', 'tr|A0A8I5ZQ22|A0A8I5ZQ22_RAT, tr|A0A8L2QEN5|A0A8L2QEN5_RAT', 'tr|A0A8I5ZQ22|A0A8I5ZQ22_RAT, tr|A0A8L2QEN5|A0A8L2QEN5_RAT', 'sp|P06685|AT1A1_RAT, sp|P06686|AT1A2_RAT, sp|Q64541|AT1A4_RAT, tr|A0A8I5Y5B0|A0A8I5Y5B0_RAT, tr|A0A8I5ZQ22|A0A8I5ZQ22_RAT, tr|A0A8I6AF91|A0A8I6AF91_R…	1013	5.25513	111690	36.6383	-0.00661402	2.567	[[0, 26]]	[[26, 1013]]	4	['31-158,717-1004', '159-263', '361-375,582-624,678-753', '376-583']	['NC', 'IS', 'NC IS', 'IS']	['alpha bundles', 'beta sandwiches', 'a/b three-layered sandwiches', 'a+b complex topology']	['Calcium ATPase transmembrane domain-related', 'jelly-roll', 'HAD domain-like', 'Metal cation-transporting ATPase, ATP-binding domain']	['Calcium ATPase transmembrane domain M', 'Calcium ATPase, transduction domain A', 'HAD-like', 'Metal cation-transporting ATPase, ATP-binding domain']	['Cation_ATPase_C', 'E1-E2_ATPase_N', 'Hydrolase_3_1', 'Cation_ATPase']	49	1	0
P06757	sp|P06757|ADH1_RAT	ADH1_RAT	Adh1	Alcohol dehydrogenase 1	['Adh6']	['tr|A0A8L2R817|A0A8L2R817_RAT']	376	8.51835	39644.9	27.7016	0.213564	0	[]	[[0, 376]]	2	['10-170', '168-335']	['CON', 'CON']	['beta barrels', 'a/b three-layered sandwiches']	['GroES-like', 'Rossmann-like']	['Alcohol dehydrogenase-like, N-terminal domain', 'NAD(P)-binding Rossmann-fold domains']	['ADH_N', 'ADH_zinc_N']	1	0	0
P06761	sp|P06761|BIP_RAT	BIP_RAT	Hspa5	Endoplasmic reticulum chaperone BiP	['Hsc70-ps1, Hspa1l, Hspa2, Hspa8', 'Hsc70-ps1, Hspa1a, Hspa1b, Hspa1l, Hspa8', 'Hspa1l, Hspa2']	['tr|A0A8L2QDI1|A0A8L2QDI1_RAT', 'tr|A0A8L2QDI1|A0A8L2QDI1_RAT', 'tr|A0A8L2QDI1|A0A8L2QDI1_RAT', 'tr|A0A8L2QDI1|A0A8L2QDI1_RAT', 'tr|A0A8L2QDI1|A0A8L2QDI1_RAT', 'tr|A0A8L2QDI1|A0A8L2QDI1_RAT', 'tr|A0A8L2QDI1|A0A8L2QDI1_RAT', 'tr|A0A8L2QDI1|A0A8L2QDI1_RAT', 'tr|A0A8L2QDI1|A0A8L2QDI1_RAT', 'tr|A0A8L2QDI1|A0A8L2QDI1_RAT', 'tr|A0A8L2QDI1|A0A8L2QDI1_RAT', 'tr|A0A8L2QDI1|A0A8L2QDI1_RAT', 'tr|A0A8L2QDI1…	654	5.06512	72346.1	32.681	-0.481193	7.187	[[0, 24], [631, 654]]	[[24, 631]]	4	['30-213', '220-380', '415-528', '533-635']	['CON', 'CON', 'CON', 'CON']	['mixed a+b and a/b', 'mixed a+b and a/b', 'beta sandwiches', 'alpha bundles']	['Ribonuclease H-like', 'Ribonuclease H-like', 'Heat shock protein 70kD (HSP70), peptide-binding domain', 'immunoglobulin/albumin-binding domain-like']	['Ribonuclease H-like', 'Ribonuclease H-like', 'Heat shock protein 70kD (HSP70), peptide-binding domain', 'Heat shock protein 70kD (HSP70), C-terminal subdomain']	['HSP70_1st', 'MreB_Mbl_C', 'HSP70_2nd', 'HSP70_3rd']	44	1	0
P06866	sp|P06866|HPT_RAT	HPT_RAT	Hp	Haptoglobin	[]	['tr|A0A0H2UHM3|A0A0H2UHM3_RAT, tr|A0A8I5ZPF0|A0A8I5ZPF0_RAT, tr|A0A8I6A9F4|A0A8I6A9F4_RAT', 'tr|A0A0H2UHM3|A0A0H2UHM3_RAT, tr|A0A8I5ZPF0|A0A8I5ZPF0_RAT, tr|A0A8I6A9F4|A0A8I6A9F4_RAT', 'tr|A0A0H2UHM3|A0A0H2UHM3_RAT, tr|A0A8I5ZPF0|A0A8I5ZPF0_RAT, tr|A0A8I6A9F4|A0A8I6A9F4_RAT', 'tr|A0A0H2UHM3|A0A0H2UHM3_RAT, tr|A0A8I5ZPF0|A0A8I5ZPF0_RAT, tr|A0A8I6A9F4|A0A8I6A9F4_RAT', 'tr|A0A0H2UHM3|A0A0H2UHM3_RAT,…	347	6.10089	38562.7	34.6216	-0.257349	9.51	[[0, 33]]	[[33, 347]]	2	['32-87', '103-344']	['CON', 'CON']	['few secondary structure elements', 'beta barrels']	['EGF-like', 'cradle loop barrel']	['Complement control module/SCR domain', 'FMN-binding split barrel']	['Sushi_3', 'Trypsin_1']	15	0	0
P07092	sp|P07092|GDN_RAT	GDN_RAT	Serpine2	Glia-derived nexin	[]	['tr|A0A0G2K2I7|A0A0G2K2I7_RAT, tr|G3V7Z4|G3V7Z4_RAT']	397	9.70425	44062.8	39.6821	0.00579345	5.038	[[0, 20]]	[[20, 397]]	1	['32-397']	['CON']	['a+b complex topology']	['Serpins']	['Serpins']	['Serpin']	1	0	0
P07150	sp|P07150|ANXA1_RAT	ANXA1_RAT	Anxa1	Annexin A1	[]	['tr|A0A8I5ZKF7|A0A8I5ZKF7_RAT, tr|A0A8I6A8I9|A0A8I6A8I9_RAT, tr|A0A8I6GD51|A0A8I6GD51_RAT, tr|A0A8I6GKK9|A0A8I6GKK9_RAT, tr|A0A8L2UJV2|A0A8L2UJV2_RAT', 'tr|A0A8I5ZKF7|A0A8I5ZKF7_RAT, tr|A0A8I6A8I9|A0A8I6A8I9_RAT, tr|A0A8I6GD51|A0A8I6GD51_RAT, tr|A0A8I6GKK9|A0A8I6GKK9_RAT, tr|A0A8L2UJV2|A0A8L2UJV2_RAT']	346	6.9657	38829	38.1601	-0.430636	0	[]	[[0, 346]]	4	['41-113', '116-186', '196-269', '275-345']	['CON', 'CON', 'CON', 'CON']	['alpha arrays', 'alpha arrays', 'alpha arrays', 'alpha arrays']	['Annexin', 'Annexin', 'Annexin', 'Annexin']	['Annexin', 'Annexin', 'Annexin', 'Annexin']	['Annexin_1', 'Annexin', 'Annexin_1', 'Annexin']	2	0	0
P07151	sp|P07151|B2MG_RAT	B2MG_RAT	B2m	Beta-2-microglobulin	[]	['tr|A0A8I6A949|A0A8I6A949_RAT', 'tr|A0A8I6A949|A0A8I6A949_RAT']	119	7.80005	13719.8	45.2934	-0.142017	0	[]	[[0, 119]]	1	['19-108']	['CON']	['beta sandwiches']	['Immunoglobulin-like beta-sandwich']	['Immunoglobulin/Fibronectin type III/E set domains/PapD-like']	['C1-set_2']	2	0	0
P07154	sp|P07154|CATL1_RAT	CATL1_RAT	Ctsl	Procathepsin L	[]	['tr|A0A8I6AKK6|A0A8I6AKK6_RAT, tr|A0A8L2QDP6|A0A8L2QDP6_RAT', 'tr|A0A8I6AKK6|A0A8I6AKK6_RAT, tr|A0A8L2QDP6|A0A8L2QDP6_RAT', 'tr|A0A8I6AKK6|A0A8I6AKK6_RAT, tr|A0A8L2QDP6|A0A8L2QDP6_RAT']	334	6.37065	37660.1	21.4354	-0.571257	5.988	[[0, 19]]	[[19, 334]]	2	['23-101', '115-329']	['CON', 'CON']	['alpha arrays', 'a+b complex topology']	['Peptidase inhibitors family I29', 'Cysteine proteinases-like']	['Peptidase inhibitors family I29', 'Cysteine proteinases']	['Inhibitor_I29', 'Peptidase_C1']	3	0	0
P07171	sp|P07171|CALB1_RAT	CALB1_RAT	Calb1	Calbindin	['Calb2', 'Calb2', 'Calb2', 'Calb2']	['tr|A0A8I6AA30|A0A8I6AA30_RAT, tr|A0A8I6GCE9|A0A8I6GCE9_RAT', 'tr|A0A8I6AA30|A0A8I6AA30_RAT, tr|A0A8I6GCE9|A0A8I6GCE9_RAT', 'tr|A0A8I6AA30|A0A8I6AA30_RAT, tr|A0A8I6GCE9|A0A8I6GCE9_RAT', 'tr|A0A8I6AA30|A0A8I6AA30_RAT, tr|A0A8I6GCE9|A0A8I6GCE9_RAT', 'tr|A0A8I6AA30|A0A8I6AA30_RAT, tr|A0A8I6GCE9|A0A8I6GCE9_RAT', 'tr|A0A8I6AA30|A0A8I6AA30_RAT, tr|A0A8I6GCE9|A0A8I6GCE9_RAT', 'tr|A0A8I6AA30|A0A8I6AA30_…	261	4.71118	29993.7	34.9295	-0.483525	1.149	[]	[[0, 261]]	3	['15-81', '101-170', '189-225']	['CON', 'CON', 'CON']	['alpha arrays', 'alpha arrays', 'alpha arrays']	['EF-hand', 'EF-hand', 'EF-hand']	['EF-hand', 'EF-hand', 'EF-hand']	['EF-hand_7_6', 'EF-hand_7_6', 'EF-hand_7_1']	41	0	0
P07323	sp|P07323|ENOG_RAT	ENOG_RAT	Eno2	Gamma-enolase	['Eno1, Eno1l1, Eno3', 'ENSRNOG00000065518, Eno1, Eno1-ps20, Eno3', 'Eno1, Eno1l1, Eno3', 'ENSRNOG00000065518, Eno1, Eno1-ps20, Eno3', 'ENSRNOG00000065518, Eno1', 'ENSRNOG00000069456, Eno1, Eno1-ps20, Eno3', 'Eno3', 'Eno3', 'Eno3', 'ENSRNOG00000065518, Eno1, Eno1-ps20, Eno3', 'Eno3', 'Eno1, Eno1l1, Eno3', 'Eno3', 'ENSRNOG00000065518, ENSRNOG00000069456, Eno1, Eno3', 'ENSRNOG00000065518, Eno1, Eno…	['tr|A0A8I6A5I1|A0A8I6A5I1_RAT, tr|A0A8L2Q241|A0A8L2Q241_RAT, tr|A0A8L2Q2X9|A0A8L2Q2X9_RAT', 'tr|A0A8I5ZMA1|A0A8I5ZMA1_RAT, tr|A0A8L2Q241|A0A8L2Q241_RAT, tr|A0A8L2Q2X9|A0A8L2Q2X9_RAT', 'tr|A0A8I6A5I1|A0A8I6A5I1_RAT, tr|A0A8L2Q241|A0A8L2Q241_RAT, tr|A0A8L2Q2X9|A0A8L2Q2X9_RAT', 'tr|A0A8I5ZMA1|A0A8I5ZMA1_RAT, tr|A0A8L2Q241|A0A8L2Q241_RAT, tr|A0A8L2Q2X9|A0A8L2Q2X9_RAT', 'tr|A0A8I5ZMA1|A0A8I5ZMA1_RAT,…	434	5.02675	47140	36.7327	-0.182719	0	[]	[[0, 434]]	2	['3-136', '144-430']	['CON', 'CON']	['a+b two layers', 'a/b barrels']	['Enolase-N/ribosomal protein', 'TIM beta/alpha-barrel']	['Enolase N-terminal domain-like', 'TIM barrels']	['Enolase_N', 'Enolase_C']	150	0	0
P07335	sp|P07335|KCRB_RAT	KCRB_RAT	Ckb	Creatine kinase B-type	['Ckmt1, Ckmt2', 'CKM, Ckm', 'CKM, Ckm, Ckmt1, Ckmt2', 'CKM, Ckm', 'CKM', 'Ckmt1, Ckmt2']	['tr|A0A8L2Q875|A0A8L2Q875_RAT', 'tr|A0A8L2Q875|A0A8L2Q875_RAT', 'tr|A0A8L2Q875|A0A8L2Q875_RAT', 'tr|A0A8L2Q875|A0A8L2Q875_RAT', 'tr|A0A8L2Q875|A0A8L2Q875_RAT', 'tr|A0A8L2Q875|A0A8L2Q875_RAT', 'tr|A0A8L2Q875|A0A8L2Q875_RAT', 'tr|A0A8L2Q875|A0A8L2Q875_RAT', 'tr|A0A8L2Q875|A0A8L2Q875_RAT', 'tr|A0A8L2Q875|A0A8L2Q875_RAT', 'tr|A0A8L2Q875|A0A8L2Q875_RAT', 'tr|A0A8L2Q875|A0A8L2Q875_RAT', 'tr|A0A8L2Q875…	381	5.39404	42724.8	46.2617	-0.466142	14.436	[[0, 24], [96, 120]]	[[24, 96], [120, 381]]	2	['11-100', '106-366']	['CON', 'CON']	['alpha arrays', 'a+b two layers']	['Guanido kinase-N', 'Glutamine synthetase-like']	['Guanido kinase-N', 'Glutamine synthetase/guanido kinase']	['ATP-gua_PtransN', 'ATP-gua_Ptrans']	128	1	0
P07340	sp|P07340|AT1B1_RAT	AT1B1_RAT	Atp1b1	Sodium/potassium-transporting ATPase subunit beta-1	[]	['tr|A0A096MJI9|A0A096MJI9_RAT, tr|A0A8L2Q0J0|A0A8L2Q0J0_RAT', 'tr|A0A096MJI9|A0A096MJI9_RAT, tr|A0A8L2Q0J0|A0A8L2Q0J0_RAT', 'tr|A0A096MJI9|A0A096MJI9_RAT, tr|A0A8L2Q0J0|A0A8L2Q0J0_RAT', 'tr|A0A096MJI9|A0A096MJI9_RAT, tr|A0A8L2Q0J0|A0A8L2Q0J0_RAT', 'tr|A0A096MJI9|A0A096MJI9_RAT, tr|A0A8L2Q0J0|A0A8L2Q0J0_RAT', 'tr|A0A096MJI9|A0A096MJI9_RAT, tr|A0A8L2Q0J0|A0A8L2Q0J0_RAT', 'tr|A0A096MJI9|A0A096MJI9_…	304	8.8258	35201.2	37.1294	-0.548355	6.25	[[0, 14]]	[[14, 304]]	2	['24-63', '75-303']	['CON', 'CON']	['extended segments', 'beta sandwiches']	['Transmembrane helix in sodium-potassium ATPase beta subunit', 'Immunoglobulin-like beta-sandwich']	['Transmembrane helix in sodium-potassium ATPase beta subunit', 'Immunoglobulin/Fibronectin type III/E set domains/PapD-like']	['Na_K-ATPase_N', 'Na_K-ATPase_C']	20	1	0
P07483	sp|P07483|FABPH_RAT	FABPH_RAT	Fabp3	Fatty acid-binding protein, heart	['FABP3', 'FABP3', 'FABP3', 'FABP3', 'FABP3', 'FABP3', 'FABP3', 'FABP3, Fabp4']	['tr|A0A8I6A2E9|A0A8I6A2E9_RAT', 'tr|A0A8I6A2E9|A0A8I6A2E9_RAT', 'tr|A0A8I6A2E9|A0A8I6A2E9_RAT', 'tr|A0A8I6A2E9|A0A8I6A2E9_RAT', 'tr|A0A8I6A2E9|A0A8I6A2E9_RAT', 'sp|P05413|FABPH_HUMAN, tr|A0A8I6A2E9|A0A8I6A2E9_RAT', 'sp|P05413|FABPH_HUMAN, tr|A0A8I6A2E9|A0A8I6A2E9_RAT', 'sp|P05413|FABPH_HUMAN, tr|A0A8I6A2E9|A0A8I6A2E9_RAT', 'tr|A0A8I6A2E9|A0A8I6A2E9_RAT', 'sp|P05413|FABPH_HUMAN, tr|A0A8I6A2E9|A0A…	133	5.89815	14774.5	9.38571	-0.372932	0	[]	[[0, 133]]	1	['4-131']	['CON']	['beta barrels']	['Lipocalins/Streptavidin']	['Lipocalins']	['Lipocalin_7']	12	0	0
P07632	sp|P07632|SODC_RAT	SODC_RAT	Sod1	Superoxide dismutase [Cu-Zn]	['SOD1']	['tr|A0A8L2Q0T2|A0A8L2Q0T2_RAT', 'tr|A0A8L2Q0T2|A0A8L2Q0T2_RAT', 'tr|A0A8I6G9Z6|A0A8I6G9Z6_RAT, tr|A0A8L2Q0T2|A0A8L2Q0T2_RAT', 'tr|A0A8I6G9Z6|A0A8I6G9Z6_RAT, tr|A0A8L2Q0T2|A0A8L2Q0T2_RAT', 'tr|A0A8L2Q0T2|A0A8L2Q0T2_RAT', 'tr|A0A8L2Q0T2|A0A8L2Q0T2_RAT', 'tr|A0A8I6G9Z6|A0A8I6G9Z6_RAT, tr|A0A8L2Q0T2|A0A8L2Q0T2_RAT', 'tr|A0A8L2Q0T2|A0A8L2Q0T2_RAT', 'tr|A0A8I6G9Z6|A0A8I6G9Z6_RAT, tr|A0A8L2Q0T2|A0A8L2Q…	154	5.88212	15911.5	24.9331	-0.403896	21.429	[[124, 154]]	[[0, 124]]	1	['4-151']	['CON']	['beta sandwiches']	['Immunoglobulin-like beta-sandwich']	['Cu,Zn superoxide dismutase-like']	['Sod_Cu']	34	1	0
P07687	sp|P07687|HYEP_RAT	HYEP_RAT	Ephx1	Epoxide hydrolase 1	[]	['tr|A0A8I5ZSE7|A0A8I5ZSE7_RAT, tr|A0A8L2R8K5|A0A8L2R8K5_RAT, tr|F1LTS8|F1LTS8_RAT', 'tr|A0A8I5ZSE7|A0A8I5ZSE7_RAT, tr|A0A8L2R8K5|A0A8L2R8K5_RAT, tr|F1LTS8|F1LTS8_RAT', 'tr|A0A8I5ZSE7|A0A8I5ZSE7_RAT, tr|A0A8L2R8K5|A0A8L2R8K5_RAT, tr|F1LTS8|F1LTS8_RAT']	455	8.58534	52580.9	35.9551	-0.311868	5.055	[[0, 47]]	[[47, 455]]	1	['135-359,392-449']	['NC']	['a/b three-layered sandwiches']	['alpha/beta-Hydrolases']	['alpha/beta-Hydrolases']	['Hydrolase_4_1']	3	0	0
P07825	sp|P07825|SYPH_RAT	SYPH_RAT	Syp	Synaptophysin	[]	['tr|A0A8I6AQE3|A0A8I6AQE3_RAT', 'tr|A0A0G2KAD8|A0A0G2KAD8_RAT, tr|A0A8I6AQE3|A0A8I6AQE3_RAT', 'tr|A0A0G2KAD8|A0A0G2KAD8_RAT, tr|A0A8I6AQE3|A0A8I6AQE3_RAT', 'tr|A0A0G2KAD8|A0A0G2KAD8_RAT, tr|A0A8I6AQE3|A0A8I6AQE3_RAT', 'tr|A0A0G2KAD8|A0A0G2KAD8_RAT, tr|A0A8I6AQE3|A0A8I6AQE3_RAT', 'tr|A0A0G2KAD8|A0A0G2KAD8_RAT, tr|A0A8I6AQE3|A0A8I6AQE3_RAT', 'tr|A0A0G2KAD8|A0A0G2KAD8_RAT, tr|A0A8I6AQE3|A0A8I6AQE3_…	307	4.91159	33310.3	36.9886	-0.0899023	26.059	[[227, 307]]	[[0, 227]]	0							11	0	0
P07936	sp|P07936|NEUM_RAT	NEUM_RAT	Gap43	Neuromodulin	[]	[]	226	4.61057	23603.1	61.0774	-1.30619	100	[[0, 226]]	[]	0							1	0	0
P07943	sp|P07943|ALDR_RAT	ALDR_RAT	Akr1b1	Aldo-keto reductase family 1 member B1	['Akr1b1-ps2', 'Akr1b1-ps1, Akr1b1-ps2', 'Akr1b1-ps2', 'Akr1b1-ps1, Akr1b1-ps2', 'Akr1b1-ps2', 'Akr1b1-ps1, Akr1b1-ps2', 'Akr1b1-ps2', 'Akr1b1-ps2', 'Akr1b1-ps1, Akr1b1-ps2', 'Akr1b1-ps1, Akr1b1-ps2', 'Akr1b1-ps2', 'Akr1b1-ps2', 'Akr1b1-ps2', 'AC127963.2, Akr1b1-ps2', 'Akr1b1-ps2', 'AC127963.2, Akr1b1-ps2', 'Akr1b1-ps2', 'Akr1b1-ps1, Akr1b1-ps2', 'Akr1b1-ps2', 'Akr1b1-ps2', 'Akr1b1-ps2', 'Akr1b1-…	['tr|A0A8I5ZTF9|A0A8I5ZTF9_RAT, tr|A0A8I6A856|A0A8I6A856_RAT, tr|A0A8L2UIN9|A0A8L2UIN9_RAT', 'tr|A0A8I6A068|A0A8I6A068_RAT, tr|A0A8I6A2P8|A0A8I6A2P8_RAT, tr|A0A8I6A856|A0A8I6A856_RAT, tr|A0A8L2UIN9|A0A8L2UIN9_RAT', 'tr|A0A8I5ZTF9|A0A8I5ZTF9_RAT, tr|A0A8I6A856|A0A8I6A856_RAT, tr|A0A8L2UIN9|A0A8L2UIN9_RAT', 'tr|A0A8I5ZTF9|A0A8I5ZTF9_RAT, tr|A0A8I6A068|A0A8I6A068_RAT, tr|A0A8I6A2P8|A0A8I6A2P8_RAT, t…	316	6.25748	35796.9	37.5873	-0.274684	4.43	[[0, 13]]	[[13, 316]]	1	['5-299']	['CON']	['a/b barrels']	['TIM beta/alpha-barrel']	['TIM barrels']	['Aldo_ket_red']	31	0	0
P08010	sp|P08010|GSTM2_RAT	GSTM2_RAT	Gstm2	Glutathione S-transferase Mu 2	['Gstm6', 'Gstm4, Gstm5l, Gstm7', 'Gstm4, Gstm5l, Gstm7', 'Gstm6']	['tr|A0A0G2JZ09|A0A0G2JZ09_RAT, tr|A0A8L2QDS2|A0A8L2QDS2_RAT', 'tr|A0A8L2QDS2|A0A8L2QDS2_RAT', 'sp|P08009|GSTM7_RAT, sp|Q5BK56|GSTM4_RAT, tr|A0A0G2K6L4|A0A0G2K6L4_RAT, tr|A0A8I5ZKM2|A0A8I5ZKM2_RAT, tr|A0A8I6AJ43|A0A8I6AJ43_RAT, tr|G3V8H3|G3V8H3_RAT', 'sp|P08009|GSTM7_RAT, sp|Q5BK56|GSTM4_RAT, tr|A0A0G2K6L4|A0A0G2K6L4_RAT, tr|A0A8I5ZKM2|A0A8I5ZKM2_RAT, tr|A0A8I6AJ43|A0A8I6AJ43_RAT, tr|G3V8H3|G3V8H…	218	6.90812	25702.3	35.2642	-0.501835	0	[]	[[0, 218]]	2	['3-85', '88-199']	['CON', 'CON']	['a+b three layers', 'alpha superhelices']	['Thioredoxin-like', 'Repetitive alpha hairpins']	['Thioredoxin-like', 'Glutathione S-transferase (GST)-C']	['GST_N_5', 'GST_C_3']	4	0	0
P08081	sp|P08081|CLCA_RAT	CLCA_RAT	Clta	Clathrin light chain A	['Tbc1d8b']	['tr|A0A0G2JYW3|A0A0G2JYW3_RAT, tr|A0A8I6A7H3|A0A8I6A7H3_RAT', 'tr|A0A0G2JYW3|A0A0G2JYW3_RAT, tr|A0A8I6A7H3|A0A8I6A7H3_RAT', 'tr|A0A0G2JYW3|A0A0G2JYW3_RAT, tr|A0A8I6A7H3|A0A8I6A7H3_RAT', 'tr|A0A0G2JYW3|A0A0G2JYW3_RAT', 'tr|A0A0G2JYW3|A0A0G2JYW3_RAT, tr|A0A8I6A7H3|A0A8I6A7H3_RAT', 'tr|A0A0G2JYW3|A0A0G2JYW3_RAT, tr|A0A8I6A7H3|A0A8I6A7H3_RAT', 'tr|A0A0G2JYW3|A0A0G2JYW3_RAT, tr|A0A8I6A7H3|A0A8I6A7H3_…	248	4.41442	26980.2	55.669	-0.720968	39.919	[[0, 98]]	[[98, 248]]	1	['97-191']	['CON']	['extended segments']	['Clathrin light chain B']	['Clathrin light chain B']	['Clathrin_lg_ch']	12	0	0
P08082	sp|P08082|CLCB_RAT	CLCB_RAT	Cltb	Clathrin light chain B	[]	[]	229	4.56283	25117.1	59.5359	-0.871179	41.048	[[0, 94]]	[[94, 229]]	2	['61-121', '90-190']	['CON', 'CON']	['a/b barrels', 'extended segments']	['TIM beta/alpha-barrel', 'Clathrin light chain B']	['TIM barrels', 'Clathrin light chain B']	['RuBisCO_large', 'Clathrin_lg_ch']	5	0	0
P08461	sp|P08461|ODP2_RAT	ODP2_RAT	Dlat	Dihydrolipoyllysine-residue acetyltransferase component of pyruvate dehydrogenase complex, mitochondrial	[]	['tr|A0A8I6B5J2|A0A8I6B5J2_RAT', 'tr|A0A8I6B5J2|A0A8I6B5J2_RAT', 'tr|A0A8I6B5J2|A0A8I6B5J2_RAT', 'tr|A0A8I6B5J2|A0A8I6B5J2_RAT', 'tr|A0A8I6B5J2|A0A8I6B5J2_RAT', 'tr|A0A8I6B5J2|A0A8I6B5J2_RAT', 'tr|A0A8I6B5J2|A0A8I6B5J2_RAT', 'tr|A0A8I6B5J2|A0A8I6B5J2_RAT', 'tr|A0A8I6B5J2|A0A8I6B5J2_RAT', 'tr|A0A8I6B5J2|A0A8I6B5J2_RAT', 'tr|A0A8I6B5J2|A0A8I6B5J2_RAT', 'tr|A0A8I6B5J2|A0A8I6B5J2_RAT', 'tr|A0A8I6B5J2…	632	8.75566	67165	48.5687	-0.0167722	35.601	[[0, 94], [172, 207], [297, 399]]	[[94, 172], [207, 297], [399, 632]]	4	['94-156', '220-283', '343-379', '408-631']	['CON', 'CON', 'CON', 'CON']	['a+b complex topology', 'a+b complex topology', 'alpha arrays', 'a+b complex topology']	['alpha/beta-Hammerhead/Barrel-sandwich hybrid', 'alpha/beta-Hammerhead/Barrel-sandwich hybrid', 'Peripheral subunit-binding domain of 2-oxo acid dehydrogenase complex', 'CoA-dependent acyltransferases']	['Single hybrid motif', 'Single hybrid motif', 'Peripheral subunit-binding domain of 2-oxo acid dehydrogenase complex', 'CoA-dependent acyltransferases']	['Biotin_lipoyl', 'Biotin_lipoyl', 'E3_binding', '2-oxoacid_dh']	34	2	0
P08592	sp|P08592|A4_RAT	A4_RAT	App	Amyloid-beta precursor protein	[]	['tr|A0A0H2UHW9|A0A0H2UHW9_RAT, tr|A0A8I5Y8G9|A0A8I5Y8G9_RAT, tr|A0A8L2QLQ8|A0A8L2QLQ8_RAT', 'tr|A0A0H2UHW9|A0A0H2UHW9_RAT, tr|A0A8I5Y8G9|A0A8I5Y8G9_RAT, tr|A0A8L2QLQ8|A0A8L2QLQ8_RAT', 'tr|A0A0H2UHW9|A0A0H2UHW9_RAT, tr|A0A8I5Y8G9|A0A8I5Y8G9_RAT, tr|A0A8L2QLQ8|A0A8L2QLQ8_RAT', 'tr|A0A0H2UHW9|A0A0H2UHW9_RAT, tr|A0A8I5Y8G9|A0A8I5Y8G9_RAT, tr|A0A8L2QLQ8|A0A8L2QLQ8_RAT', 'tr|A0A0H2UHW9|A0A0H2UHW9_RAT,…	770	4.72783	86703.2	42.67	-0.545974	42.727	[[0, 26], [191, 287], [348, 389], [574, 770]]	[[26, 191], [287, 348], [389, 574]]	6	['30-120', '131-188', '290-342', '390-562', '678-713', '733-770']	['CON', 'CON', 'CON', 'CON', 'CON', 'CON']	['a+b complex topology', 'a+b two layers', 'few secondary structure elements', 'alpha bundles', 'beta sandwiches', 'beta barrels']	['SRCR-like', 'Dodecin subunit-like', 'BPTI-like', 'STAT-like', 'Immunoglobulin-like beta-sandwich', 'PH domain-like']	['A heparin-binding domain', 'Amyloid beta a4 protein copper binding domain (domain 2)', 'BPTI-like', 'CAPPD, an extracellular domain of amyloid beta A4 protein', 'Immunoglobulin/Fibronectin type III/E set domains/PapD-like', 'PH domain-like']	['APP_N', 'APP_Cu_bd', 'Kunitz_BPTI', 'APP_E2', 'Beta-APP', 'APP_amyloid']	15	0	0
P08649	sp|P08649|CO4_RAT	CO4_RAT	C4	Complement C4	['C4a', 'C4a, C4b', 'C4a, C4b', 'C4a, C4b', 'C4a, C4b', 'C4a, C4b', 'C4a, C4b', 'C4a', 'C4a, C4b', 'C4a', 'C4a, C4b', 'C4a, C4b', 'C4a', 'C4a, C4b', 'C4a', 'C4a, C4b', 'C4a', 'C4a, C4b', 'C4a', 'C4a, C4b', 'C4a, C4b', 'C4a, C4b', 'C4a, C4b']	['tr|F1LNM4|F1LNM4_RAT, tr|Q6MG79|Q6MG79_RAT', 'tr|Q6MG79|Q6MG79_RAT, tr|Q6MG90|Q6MG90_RAT', 'tr|F1LNM4|F1LNM4_RAT, tr|Q6MG79|Q6MG79_RAT, tr|Q6MG90|Q6MG90_RAT', 'tr|F1LNM4|F1LNM4_RAT, tr|Q6MG79|Q6MG79_RAT, tr|Q6MG90|Q6MG90_RAT', 'tr|F1LNM4|F1LNM4_RAT, tr|Q6MG79|Q6MG79_RAT, tr|Q6MG90|Q6MG90_RAT', 'tr|F1LNM4|F1LNM4_RAT, tr|Q6MG79|Q6MG79_RAT, tr|Q6MG90|Q6MG90_RAT', 'tr|Q6MG79|Q6MG79_RAT, tr|Q6MG90|Q…	1737	6.98718	192161	46.1515	-0.246172	12.09	[[0, 25], [655, 763], [978, 995], [1223, 1250], [1412, 1456]]	[[25, 655], [763, 978], [995, 1223], [1250, 1412], [1456, 1737]]	11	['20-132', '138-234', '236-362', '365-459', '467-561', '568-662,767-826', '613-753', '833-928', '994-1372', '1449-1566', '1574-1735']	['CON', 'CON', 'CON', 'CON', 'CON', 'NC', 'CON', 'CON', 'CON', 'CON', 'CON']	['beta sandwiches', 'beta sandwiches', 'beta sandwiches', 'beta sandwiches', 'beta sandwiches', 'beta sandwiches', 'beta sandwiches', 'beta sandwiches', 'beta sandwiches', 'beta sandwiches', 'beta barrels']	['Immunoglobulin-like beta-sandwich', 'Immunoglobulin-like beta-sandwich', 'Immunoglobulin-like beta-sandwich', 'Immunoglobulin-like beta-sandwich', 'Immunoglobulin-like beta-sandwich', 'Immunoglobulin-like beta-sandwich', 'Immunoglobulin-like beta-sandwich', 'Immunoglobulin-like beta-sandwich', 'jelly-roll', 'Immunoglobulin-like beta-sandwich', 'OB-fold']	['Immunoglobulin/Fibronectin type III/E set domains/PapD-like', 'Immunoglobulin/Fibronectin type III/E set domains/PapD-like', 'Immunoglobulin/Fibronectin type III/E set domains/PapD-like', 'Immunoglobulin/Fibronectin type III/E set domains/PapD-like', 'Immunoglobulin/Fibronectin type III/E set domains/PapD-like', 'Immunoglobulin/Fibronectin type III/E set domains/PapD-like', 'Immunoglobulin/Fibr…	['KOG1366_1st_1', 'A2M_N_1', 'KOG1366_2nd_1', 'KOG1366_3rd', 'A2M_N_2', 'A2M_N', 'ANATO', 'A2M_C', 'A2M_comp_1', 'A2M_recep', 'NTR']	23	0	0
P09034	sp|P09034|ASSY_RAT	ASSY_RAT	Ass1	Argininosuccinate synthase	[]	['tr|A0A8L2Q5M6|A0A8L2Q5M6_RAT', 'tr|A0A8L2Q5M6|A0A8L2Q5M6_RAT', 'tr|A0A8L2Q5M6|A0A8L2Q5M6_RAT', 'tr|A0A8L2Q5M6|A0A8L2Q5M6_RAT', 'tr|A0A8L2Q5M6|A0A8L2Q5M6_RAT', 'tr|A0A8L2Q5M6|A0A8L2Q5M6_RAT', 'tr|A0A8L2Q5M6|A0A8L2Q5M6_RAT']	412	7.63299	46495.7	36.9913	-0.356796	0	[]	[[0, 412]]	2	['6-171', '178-405']	['CON', 'CON']	['a/b three-layered sandwiches', 'a+b complex topology']	['HUP domain-like', 'Argininosuccinate synthetase-C']	['HUP domains', 'Argininosuccinate synthetase-C']	['Arginosuc_synth_N', 'Arginosuc_synth_C']	8	0	0
P09117	sp|P09117|ALDOC_RAT	ALDOC_RAT	Aldoc	Fructose-bisphosphate aldolase C	['ALDOA, Aldoa, Aldoart2', 'Aldoart2', 'ALDOA, Aldoa, Aldoart2', 'ALDOA, Aldoa, Aldoart2', 'ALDOA, Aldoa, Aldoart2, ENSRNOG00000063843', 'Aldoart2', 'ALDOA, Aldoa, Aldoart2, ENSRNOG00000063843', 'Aldoart2', 'ALDOA, Aldoa, Aldoart2', 'ALDOA, Aldoa, Aldoart2', 'Aldoa, Aldoart2', 'ALDOA, Aldoa, Aldoart2, ENSRNOG00000063843', 'ALDOA, Aldoa, Aldoart2, ENSRNOG00000063843', 'ALDOA, Aldoa, Aldoart2, ENSR…	['sp|P00883|ALDOA_RABIT, sp|P05065|ALDOA_RAT, tr|A0A0G2K3Q6|A0A0G2K3Q6_RAT, tr|A0A8I6AKC0|A0A8I6AKC0_RAT, tr|A0A8L2R0P3|A0A8L2R0P3_RAT, tr|A0A8L2R123|A0A8L2R123_RAT, tr|Q6AY07|Q6AY07_RAT', 'tr|A0A0G2K3Q6|A0A0G2K3Q6_RAT', 'tr|A0A0G2K3Q6|A0A0G2K3Q6_RAT, tr|Q6AY07|Q6AY07_RAT', 'sp|P00883|ALDOA_RABIT, sp|P05065|ALDOA_RAT, tr|A0A0G2K3Q6|A0A0G2K3Q6_RAT, tr|A0A8I6AKC0|A0A8I6AKC0_RAT, tr|A0A8L2R0P3|A0A8L…	363	6.6723	39283.3	34.0774	-0.203857	0	[]	[[0, 363]]	1	['7-345']	['CON']	['a/b barrels']	['TIM beta/alpha-barrel']	['TIM barrels']	['Glycolytic']	97	1	0
P09330	sp|P09330|PRPS2_RAT	PRPS2_RAT	Prps2	Ribose-phosphate pyrophosphokinase 2	[]	['tr|A0A8L2Q1L2|A0A8L2Q1L2_RAT']	318	6.14904	34812.7	34.5654	0.0537736	0	[]	[[0, 318]]	2	['4-158', '164-310']	['CON', 'CON']	['a/b three-layered sandwiches', 'a/b three-layered sandwiches']	['PRTase-like', 'PRTase-like']	['PRTase-like', 'PRTase-like']	['Pribosyltran_N', 'Pribosyl_synth']	1	0	0
P09456	sp|P09456|KAP0_RAT	KAP0_RAT	Prkar1a	cAMP-dependent protein kinase type I-alpha regulatory subunit	['Prkar1b', 'Prkar1b', 'Prkar1b', 'Prkar1b', 'Prkar1b', 'Prkar1b']	['tr|A0A8I5ZQ48|A0A8I5ZQ48_RAT, tr|A0A8I6A621|A0A8I6A621_RAT', 'tr|A0A8I5ZQ48|A0A8I5ZQ48_RAT, tr|A0A8I6A621|A0A8I6A621_RAT', 'tr|A0A8I5ZQ48|A0A8I5ZQ48_RAT, tr|A0A8I6A621|A0A8I6A621_RAT', 'tr|A0A8I5ZQ48|A0A8I5ZQ48_RAT, tr|A0A8I6A621|A0A8I6A621_RAT', 'sp|P81377|KAP1_RAT, tr|A0A8I5ZQ48|A0A8I5ZQ48_RAT, tr|A0A8I6A184|A0A8I6A184_RAT, tr|A0A8I6A621|A0A8I6A621_RAT, tr|A0A8I6AUR5|A0A8I6AUR5_RAT, tr|F1M9X5…	381	5.27366	43094.5	50.4299	-0.413123	13.648	[[67, 108]]	[[0, 67], [108, 381]]	3	['15-58', '127-238', '242-368']	['CON', 'CON', 'CON']	['alpha duplicates or obligate multimers', 'beta sandwiches', 'beta sandwiches']	['Dimerization-anchoring domain of cAMP-dependent type II PK regulatory subunit', 'jelly-roll', 'jelly-roll']	['Dimerization-anchoring domain of cAMP-dependent type II PK regulatory subunit', 'Double-stranded beta-helix', 'Double-stranded beta-helix']	['RIIa', 'cNMP_binding_1', 'cNMP_binding_1']	17	0	0
P09495	sp|P09495|TPM4_RAT	TPM4_RAT	Tpm4	Tropomyosin alpha-4 chain	['ENSRNOG00000066004, Tpm2']	['tr|A0A0G2K2G8|A0A0G2K2G8_RAT, tr|A0A8I6ATZ5|A0A8I6ATZ5_RAT, tr|A0A8L2QBT8|A0A8L2QBT8_RAT', 'sp|P58775|TPM2_RAT, tr|A0A0G2K2G8|A0A0G2K2G8_RAT, tr|A0A8I5YC74|A0A8I5YC74_RAT, tr|A0A8I5ZR83|A0A8I5ZR83_RAT, tr|A0A8I5ZZ90|A0A8I5ZZ90_RAT, tr|A0A8I6AG31|A0A8I6AG31_RAT, tr|A0A8L2QBT8|A0A8L2QBT8_RAT', 'tr|A0A0G2K2G8|A0A0G2K2G8_RAT, tr|A0A8I6ATZ5|A0A8I6ATZ5_RAT, tr|A0A8L2QBT8|A0A8L2QBT8_RAT', 'tr|A0A0G2K2…	248	4.66429	28509.4	43.1286	-1.05605	8.871	[[0, 41]]	[[41, 248]]	1	['119-246']	['CON']	['alpha bundles']	['Helical domain in structural maintenance of chromosomes protein 3']	['Helical domain in structural maintenance of chromosomes protein 3']	['Tropomyosin']	4	0	0
P09527	sp|P09527|RAB7A_RAT	RAB7A_RAT	Rab7a	Ras-related protein Rab-7a	['ENSRNOG00000063413, ENSRNOG00000067171, ENSRNOG00000067477, ENSRNOG00000068976, ENSRNOG00000070838, Rab10, Rab11a, Rab11b, Rab13, Rab15, Rab1A, Rab1a, Rab1b, Rab35, Rab37, Rab8a, Rab8b', 'AABR07068154.1, Cracr2a, Rab10, Rab11a, Rab11b, Rab12, Rab14, Rab15, Rab18, Rab1A, Rab1a, Rab1b, Rab21, Rab22a, Rab26, Rab27a, Rab27b, Rab30, Rab31, Rab33b, Rab34, Rab35, Rab37, Rab39a, Rab3a, Rab3b, Rab3c, Ra…	['tr|A0A0G2K930|A0A0G2K930_RAT, tr|A0A8I5ZQG8|A0A8I5ZQG8_RAT', 'tr|A0A0G2K930|A0A0G2K930_RAT, tr|A0A8I5ZQG8|A0A8I5ZQG8_RAT, tr|A0A8I6AMD0|A0A8I6AMD0_RAT', 'tr|A0A0G2K930|A0A0G2K930_RAT, tr|A0A8I5ZQG8|A0A8I5ZQG8_RAT', 'tr|A0A0G2K930|A0A0G2K930_RAT, tr|A0A8I5ZQG8|A0A8I5ZQG8_RAT, tr|A0A8I6AMD0|A0A8I6AMD0_RAT', 'sp|O35509|RB11B_RAT, sp|P10536|RAB1B_RAT, sp|P35280|RAB8A_RAT, sp|P35281|RAB10_RAT, sp|P3…	207	6.40231	23503.5	28.0387	-0.377295	6.763	[[193, 207]]	[[0, 193]]	1	['9-173']	['CON']	['a/b three-layered sandwiches']	['P-loop domains-like']	['P-loop containing nucleoside triphosphate hydrolases']	['Ras']	23	0	0
P09605	sp|P09605|KCRS_RAT	KCRS_RAT	Ckmt2	Creatine kinase S-type, mitochondrial	[]	['tr|A0A8I6A864|A0A8I6A864_RAT, tr|B0BNC0|B0BNC0_RAT', 'tr|A0A8I6A864|A0A8I6A864_RAT, tr|B0BNC0|B0BNC0_RAT', 'tr|A0A8I6A864|A0A8I6A864_RAT, tr|B0BNC0|B0BNC0_RAT']	419	8.76288	47384.7	37.5337	-0.447733	9.069	[[0, 38]]	[[38, 419]]	2	['48-134', '140-400']	['CON', 'CON']	['alpha arrays', 'a+b two layers']	['Guanido kinase-N', 'Glutamine synthetase-like']	['Guanido kinase-N', 'Glutamine synthetase/guanido kinase']	['ATP-gua_PtransN', 'ATP-gua_Ptrans']	2	0	0
P09895	sp|P09895|RL5_RAT	RL5_RAT	Rpl5	Large ribosomal subunit protein uL18	['ENSRNOG00000070004', 'ENSRNOG00000068299', 'ENSRNOG00000068299', 'ENSRNOG00000070004', 'ENSRNOG00000070004', 'ENSRNOG00000070004', 'ENSRNOG00000070004', 'ENSRNOG00000070004', 'ENSRNOG00000070004', 'ENSRNOG00000070004', 'ENSRNOG00000070004', 'ENSRNOG00000070004', 'ENSRNOG00000070004']	['tr|A0A8I6A0J9|A0A8I6A0J9_RAT, tr|A0A8I6ARH8|A0A8I6ARH8_RAT, tr|A0A8I6GKE4|A0A8I6GKE4_RAT', 'tr|A0A8I6A0J9|A0A8I6A0J9_RAT, tr|A0A8I6AAE6|A0A8I6AAE6_RAT, tr|A0A8I6ARH8|A0A8I6ARH8_RAT', 'tr|A0A8I6A0J9|A0A8I6A0J9_RAT, tr|A0A8I6ARH8|A0A8I6ARH8_RAT', 'tr|A0A8I6A0J9|A0A8I6A0J9_RAT, tr|A0A8I6ARH8|A0A8I6ARH8_RAT', 'tr|A0A8I6A0J9|A0A8I6A0J9_RAT, tr|A0A8I6ARH8|A0A8I6ARH8_RAT', 'tr|A0A8I6ARH8|A0A8I6ARH8_RA…	297	9.75079	34458.3	39.9492	-0.76532	8.081	[[0, 29]]	[[29, 297]]	1	['29-248']	['CON']	['mixed a+b and a/b']	['Ribonuclease H-like']	['Ribonuclease H-like']	['Ribosomal_L5e']	17	0	0
P09951	sp|P09951|SYN1_RAT	SYN1_RAT	Syn1	Synapsin-1	['Syn2', 'Syn2', 'Syn2', 'Syn2', 'Syn2', 'Syn2', 'Syn2']	['sp|Q63537|SYN2_RAT, tr|A0A8I5ZYM8|A0A8I5ZYM8_RAT, tr|G3V733|G3V733_RAT', 'sp|Q63537|SYN2_RAT, tr|A0A8I5ZYM8|A0A8I5ZYM8_RAT, tr|G3V733|G3V733_RAT', 'sp|Q63537|SYN2_RAT, tr|A0A8I5ZYM8|A0A8I5ZYM8_RAT, tr|G3V733|G3V733_RAT', 'sp|Q63537|SYN2_RAT, tr|A0A8I5ZYM8|A0A8I5ZYM8_RAT, tr|G3V733|G3V733_RAT', 'sp|Q63537|SYN2_RAT, tr|A0A8I5ZYM8|A0A8I5ZYM8_RAT, tr|G3V733|G3V733_RAT', 'sp|Q63537|SYN2_RAT, tr|A0A8…	704	9.80604	73987.5	61.2092	-0.575	56.108	[[0, 112], [417, 704]]	[[112, 417]]	2	['114-213', '255-389']	['CON', 'CON']	['a/b three-layered sandwiches', 'a+b complex topology']	['Rossmann-like', 'Protein kinase/SAICAR synthase/ATP-grasp']	['PreATP-grasp domain', 'ATP-grasp']	['Synapsin', 'RimK']	77	1	0
P0C0R5	sp|P0C0R5|PI3R4_RAT	PI3R4_RAT	Pik3r4	Phosphoinositide 3-kinase regulatory subunit 4	[]	['tr|A0A8L2R3Q5|A0A8L2R3Q5_RAT', 'tr|A0A8L2R3Q5|A0A8L2R3Q5_RAT', 'tr|A0A8L2R3Q5|A0A8L2R3Q5_RAT', 'tr|A0A8I6A033|A0A8I6A033_RAT, tr|A0A8L2R3Q5|A0A8L2R3Q5_RAT', 'tr|A0A8L2R3Q5|A0A8L2R3Q5_RAT']	1358	6.74698	152445	48.37	-0.244183	13.623	[[508, 523], [796, 932], [1304, 1358]]	[[0, 508], [523, 796], [932, 1304]]	3	['24-309', '370-703', '982-1270']	['CON', 'CON', 'CON']	['a+b complex topology', 'alpha superhelices', 'beta duplicates or obligate multimers']	['Protein kinase/SAICAR synthase/ATP-grasp', 'Repetitive alpha hairpins', 'beta-propeller-like']	['Protein kinase', 'ARM repeat', '7-bladed']	['Pkinase_Tyr', 'KOG0213', 'ANAPC4_WD40_1']	5	0	0
P0C0S7	sp|P0C0S7|H2AZ_RAT	H2AZ_RAT	H2az1	Histone H2A.Z	['H2az2, H2az2l1, H2az2l2, H2az2l3', 'H2az2, H2az2l1, H2az2l2, H2az2l3']	['tr|A0A0A0MXW3|A0A0A0MXW3_RAT, tr|A0A8I5ZP51|A0A8I5ZP51_RAT, tr|A0A8I5ZWU4|A0A8I5ZWU4_RAT, tr|A0A8I5ZYU7|A0A8I5ZYU7_RAT, tr|A0A8I5ZZV2|A0A8I5ZZV2_RAT, tr|A0A8I6ASE8|A0A8I6ASE8_RAT, tr|A0A8I6G659|A0A8I6G659_RAT, tr|D4AEC0|D4AEC0_RAT', 'tr|A0A0A0MXW3|A0A0A0MXW3_RAT, tr|A0A8I5ZP51|A0A8I5ZP51_RAT, tr|A0A8I5ZWU4|A0A8I5ZWU4_RAT, tr|A0A8I5ZYU7|A0A8I5ZYU7_RAT, tr|A0A8I5ZZV2|A0A8I5ZZV2_RAT, tr|A0A8I6ASE8…	128	10.5804	13552.6	38.8477	-0.310937	21.875	[[0, 27]]	[[27, 128]]	1	['9-109']	['CON']	['alpha arrays']	['Histone-like']	['Histone']	['Histone_1']	2	0	0
P0C0T2	sp|P0C0T2|ANKS6_RAT	ANKS6_RAT	Anks6	Ankyrin repeat and SAM domain-containing protein 6	[]	['tr|A0A0G2JSX8|A0A0G2JSX8_RAT, tr|A0A8I5ZZA2|A0A8I5ZZA2_RAT']	885	7.72546	93807.6	46.9751	-0.452542	54.802	[[0, 67], [412, 784], [849, 885]]	[[67, 412], [784, 849]]	4	['11-170', '181-268', '279-409', '782-833']	['CON', 'CON', 'CON', 'CON']	['alpha superhelices', 'alpha superhelices', 'alpha superhelices', 'alpha arrays']	['Repetitive alpha hairpins', 'Repetitive alpha hairpins', 'Repetitive alpha hairpins', 'HhH/H2TH']	['Ankyrin repeat', 'Ankyrin repeat', 'Ankyrin repeat', 'SAM domain-like']	['Ank_2', 'Ank_2', 'Ank_2', 'SAM_1']	1	0	0
P0C5W1	sp|P0C5W1|MAP1S_RAT	MAP1S_RAT	Map1s	Microtubule-associated protein 1S	[]	['tr|A0A0H2UHQ3|A0A0H2UHQ3_RAT', 'tr|A0A0H2UHQ3|A0A0H2UHQ3_RAT', 'tr|A0A0H2UHQ3|A0A0H2UHQ3_RAT', 'tr|A0A0H2UHQ3|A0A0H2UHQ3_RAT', 'tr|A0A0H2UHQ3|A0A0H2UHQ3_RAT', 'tr|A0A0H2UHQ3|A0A0H2UHQ3_RAT', 'tr|A0A0H2UHQ3|A0A0H2UHQ3_RAT', 'tr|A0A0H2UHQ3|A0A0H2UHQ3_RAT', 'tr|A0A0H2UHQ3|A0A0H2UHQ3_RAT']	972	6.68349	102805	68.3834	-0.283951	44.959	[[0, 13], [444, 868]]	[[13, 444], [868, 972]]	1	['248-303']	['CON']	['a+b four layers']	['Metallo-hydrolase/oxidoreductase']	['Metallo-hydrolase/oxidoreductase']	['Lactamase_B_2']	7	0	0
P0C5X8	sp|P0C5X8|TTYH1_RAT	TTYH1_RAT	Ttyh1	Protein tweety homolog 1	[]	['tr|A0A8I5XWG7|A0A8I5XWG7_RAT, tr|A0A8I6A9D1|A0A8I6A9D1_RAT']	450	4.87266	49031.7	43.8138	0.225333	8	[[424, 450]]	[[0, 424]]	0							1	0	0
P0C627	sp|P0C627|UBX2B_RAT	UBX2B_RAT	Ubxn2b	UBX domain-containing protein 2B	[]	['tr|A0A8I6ADM0|A0A8I6ADM0_RAT, tr|A0A8I6AGB9|A0A8I6AGB9_RAT, tr|A0A8I6AH29|A0A8I6AH29_RAT']	331	5.14179	37075	54.626	-0.646828	29.305	[[0, 122], [222, 236]]	[[122, 222], [236, 331]]	2	['141-205', '251-328']	['CON', 'CON']	['a+b two layers', 'a+b two layers']	['NSFL1 (p97 ATPase) cofactor p47, SEP domain', 'beta-Grasp']	['NSFL1 (p97 ATPase) cofactor p47, SEP domain', 'Ubiquitin-like']	['SEP', 'UBX']	1	0	0
P0C6S7	sp|P0C6S7|ANS1B_RAT	ANS1B_RAT	Anks1b	Ankyrin repeat and sterile alpha motif domain-containing protein 1B	[]	['tr|A0A8I5Y9Y6|A0A8I5Y9Y6_RAT, tr|A0A8I6A7P8|A0A8I6A7P8_RAT, tr|A0A8I6GAB9|A0A8I6GAB9_RAT, tr|A0A8I6GAL6|A0A8I6GAL6_RAT, tr|F1M2J2|F1M2J2_RAT', 'tr|A0A8I5Y9Y6|A0A8I5Y9Y6_RAT, tr|A0A8I6A7P8|A0A8I6A7P8_RAT, tr|A0A8I6GAB9|A0A8I6GAB9_RAT, tr|A0A8I6GAL6|A0A8I6GAL6_RAT, tr|F1M2J2|F1M2J2_RAT', 'tr|A0A8I6A7P8|A0A8I6A7P8_RAT, tr|A0A8I6GAB9|A0A8I6GAB9_RAT, tr|A0A8I6GAL6|A0A8I6GAL6_RAT, tr|F1M2J2|F1M2J2_RA…	1260	5.88985	139205	49.1761	-0.544127	55	[[293, 815], [942, 1046], [1194, 1260]]	[[0, 293], [815, 942], [1046, 1194]]	5	['5-184', '154-284', '813-873', '887-942', '1060-1188']	['CON', 'CON', 'CON', 'CON', 'CON']	['alpha superhelices', 'alpha superhelices', 'alpha arrays', 'alpha arrays', 'beta barrels']	['Repetitive alpha hairpins', 'Repetitive alpha hairpins', 'HhH/H2TH', 'HhH/H2TH', 'PH domain-like']	['Ankyrin repeat', 'Ankyrin repeat', 'SAM domain-like', 'SAM domain-like', 'PH domain-like']	['Ank_2', 'Ank_2', 'SAM_1', 'SAM_1', 'PID']	7	0	0
P0DJJ3	sp|P0DJJ3|SGIP1_RAT	SGIP1_RAT	Sgip1	SH3-containing GRB2-like protein 3-interacting protein 1	[]	['tr|A0A8I5ZUM5|A0A8I5ZUM5_RAT, tr|A0A8I6ACG4|A0A8I6ACG4_RAT, tr|A0A8I6AMB7|A0A8I6AMB7_RAT, tr|A0A8I6GCF4|A0A8I6GCF4_RAT, tr|F1M1Y0|F1M1Y0_RAT', 'tr|A0A8I5ZUM5|A0A8I5ZUM5_RAT, tr|A0A8I6ACG4|A0A8I6ACG4_RAT, tr|A0A8I6AMB7|A0A8I6AMB7_RAT, tr|A0A8I6GCF4|A0A8I6GCF4_RAT, tr|F1M1Y0|F1M1Y0_RAT', 'tr|A0A8I6AMB7|A0A8I6AMB7_RAT, tr|A0A8I6GCF4|A0A8I6GCF4_RAT', 'tr|A0A8I5ZUM5|A0A8I5ZUM5_RAT, tr|A0A8I6ACG4|A0A…	827	8.1857	88583.9	58.8483	-0.582346	63.482	[[0, 525]]	[[525, 827]]	2	['559-687,792-814', '689-790']	['NC', 'IS']	['beta sandwiches', 'beta sandwiches']	['Immunoglobulin-like beta-sandwich', 'Immunoglobulin-like beta-sandwich']	['Common fold of diphtheria toxin/transcription factors/cytochrome f', 'Common fold of diphtheria toxin/transcription factors/cytochrome f']	['muHD_1st_1', 'muHD_2nd_1']	15	0	0
P0DMW0	sp|P0DMW0|HS71A_RAT	HS71A_RAT	Hspa1a	Heat shock 70 kDa protein 1A	['Hspa1b', 'Hspa1b', 'Hspa1b', 'Hspa1b', 'Hspa1b', 'Hspa1b, Hspa1l', 'Hspa1b']	['sp|P0DMW1|HS71B_RAT, tr|A0A8L2RAM6|A0A8L2RAM6_RAT', 'sp|P0DMW1|HS71B_RAT, tr|A0A8L2RAM6|A0A8L2RAM6_RAT', 'sp|P0DMW1|HS71B_RAT, tr|A0A8L2RAM6|A0A8L2RAM6_RAT', 'sp|P0DMW1|HS71B_RAT, tr|A0A8L2RAM6|A0A8L2RAM6_RAT', 'sp|P0DMW1|HS71B_RAT, tr|A0A8L2RAM6|A0A8L2RAM6_RAT', 'sp|P0DMW1|HS71B_RAT, sp|P55063|HS71L_RAT, tr|A0A8L2RAM6|A0A8L2RAM6_RAT', 'sp|P0DMW1|HS71B_RAT, tr|A0A8L2RAM6|A0A8L2RAM6_RAT']	641	5.6048	70184.4	33.2666	-0.395164	4.836	[[610, 641]]	[[0, 610]]	4	['6-187', '195-374', '391-505', '510-612']	['CON', 'CON', 'CON', 'CON']	['mixed a+b and a/b', 'mixed a+b and a/b', 'beta sandwiches', 'alpha bundles']	['Ribonuclease H-like', 'Ribonuclease H-like', 'Heat shock protein 70kD (HSP70), peptide-binding domain', 'immunoglobulin/albumin-binding domain-like']	['Ribonuclease H-like', 'Ribonuclease H-like', 'Heat shock protein 70kD (HSP70), peptide-binding domain', 'Heat shock protein 70kD (HSP70), C-terminal subdomain']	['HSP70_1st', 'MreB_Mbl_C', 'HSP70_2nd', 'HSP70_3rd']	7	0	0
P0DP29	sp|P0DP29|CALM1_RAT	CALM1_RAT	Calm1	Calmodulin-1	['Calm2, Calm3', 'Calm2, Calm3, ENSRNOG00000067501', 'Calm2, Calm3, ENSRNOG00000067501', 'AABR07013776.1, Cabp1, Calm2, Calm3, Calml3', 'Calm2, Calm3', 'Calm2, Calm3', 'Calm2, Calm3', 'Calm2, Calm3', 'Calm2, Calm3, ENSRNOG00000067501', 'AABR07013776.1, Calm2, Calm3, ENSRNOG00000067501', 'Calm2, Calm3', 'Calm2, Calm3, ENSRNOG00000067501', 'Calm2, Calm3, ENSRNOG00000067501', 'Calm2, Calm3, ENSRNOG0…	['sp|P0DP30|CALM2_RAT, sp|P0DP31|CALM3_RAT, tr|A0A8I5XV89|A0A8I5XV89_RAT, tr|A0A8I6B409|A0A8I6B409_RAT, tr|A0A8I6GG73|A0A8I6GG73_RAT, tr|D4ABV5|D4ABV5_RAT', 'sp|P0DP30|CALM2_RAT, sp|P0DP31|CALM3_RAT, tr|A0A8I5XV89|A0A8I5XV89_RAT, tr|A0A8I6B409|A0A8I6B409_RAT, tr|A0A8I6GG73|A0A8I6GG73_RAT, tr|A0A8I6GKN5|A0A8I6GKN5_RAT, tr|D4ABV5|D4ABV5_RAT', 'sp|P0DP30|CALM2_RAT, sp|P0DP31|CALM3_RAT, tr|A0A8I5XV89…	149	4.08692	16837.4	28.2074	-0.653691	0	[]	[[0, 149]]	2	['3-80', '81-147']	['CON', 'CON']	['alpha arrays', 'alpha arrays']	['EF-hand', 'EF-hand']	['EF-hand', 'EF-hand']	['EF-hand_7_5', 'EF-hand_7_8']	39	0	0
P0DSP1	sp|P0DSP1|SORL_RAT	SORL_RAT	Sorl1	Sortilin-related receptor	[]	['tr|A0A8I5ZUZ4|A0A8I5ZUZ4_RAT', 'tr|A0A8I5ZUZ4|A0A8I5ZUZ4_RAT']	2215	5.27843	247313	42.492	-0.367901	8.217	[[0, 82], [1401, 1415], [1452, 1467], [2121, 2215]]	[[82, 1401], [1415, 1452], [1467, 2121]]	19	['120-616', '625-670', '678-742', '759-1010', '1074-1114', '1117-1154', '1156-1193', '1197-1237', '1240-1272', '1280-1316', '1323-1361', '1365-1404', '1417-1454', '1470-1509', '1512-1550', '1561-1628', '1651-1742', '1935-2011', '2027-2101']	['CON', 'CON', 'CON', 'CON', 'CON', 'CON', 'CON', 'CON', 'CON', 'CON', 'CON', 'CON', 'CON', 'CON', 'CON', 'CON', 'CON', 'CON', 'CON']	['beta duplicates or obligate multimers', 'few secondary structure elements', 'few secondary structure elements', 'beta duplicates or obligate multimers', 'few secondary structure elements', 'few secondary structure elements', 'few secondary structure elements', 'few secondary structure elements', 'few secondary structure elements', 'few secondary structure elements', 'few secondary structure ele…	['beta-propeller-like', 'Sortilin C-terminal domain', 'Sortilin C-terminal domain', 'beta-propeller-like', 'EGF-like', 'EGF-like', 'EGF-like', 'EGF-like', 'EGF-like', 'EGF-like', 'EGF-like', 'EGF-like', 'EGF-like', 'EGF-like', 'EGF-like', 'Immunoglobulin-like beta-sandwich', 'Immunoglobulin-like beta-sandwich', 'Immunoglobulin-like beta-sandwich', 'Immunoglobulin-like beta-sandwich']	['10-bladed', 'Sortilin C-terminal domain', 'Sortilin C-terminal domain', '6-bladed', 'LDL receptor-like module', 'LDL receptor-like module', 'LDL receptor-like module', 'LDL receptor-like module', 'LDL receptor-like module', 'LDL receptor-like module', 'LDL receptor-like module', 'LDL receptor-like module', 'LDL receptor-like module', 'LDL receptor-like module', 'LDL receptor-like module', 'Immu…	['Sortilin-Vps10', 'Sortilin_C_1st', 'Sortilin_C_2nd', 'SGL_5', 'Ldl_recept_a', 'Ldl_recept_a', 'Ldl_recept_a', 'Ldl_recept_a', 'Ldl_recept_a', 'Ldl_recept_a', 'Ldl_recept_a', 'Ldl_recept_a', 'Ldl_recept_a', 'Ldl_recept_a', 'Ldl_recept_a', 'fn3', 'fn3', 'fn3', 'fn3']	2	0	0
P10354	sp|P10354|CMGA_RAT	CMGA_RAT	Chga	Chromogranin-A	[]	['tr|A0A8I6G7X3|A0A8I6G7X3_RAT, tr|A0A8I6G819|A0A8I6G819_RAT, tr|A6JEK5|A6JEK5_RAT', 'tr|A6JEK5|A6JEK5_RAT', 'tr|A6JEK5|A6JEK5_RAT']	466	4.68907	52023.9	83.8125	-1.31567	87.339	[[0, 55], [90, 466]]	[[55, 90]]	0							2	0	0
P10362	sp|P10362|SCG2_RAT	SCG2_RAT	Scg2	Secretogranin-2	[]	['tr|A0A8I6A821|A0A8I6A821_RAT, tr|G3V7X2|G3V7X2_RAT', 'tr|A0A8I6A821|A0A8I6A821_RAT, tr|G3V7X2|G3V7X2_RAT', 'tr|A0A8I6A821|A0A8I6A821_RAT, tr|G3V7X2|G3V7X2_RAT']	619	4.71448	71030.4	53.2208	-0.95315	82.876	[[0, 619]]	[]	0							3	0	0
P10686	sp|P10686|PLCG1_RAT	PLCG1_RAT	Plcg1	1-phosphatidylinositol 4,5-bisphosphate phosphodiesterase gamma-1	[]	['tr|A0A8I6ACY2|A0A8I6ACY2_RAT, tr|G3V845|G3V845_RAT', 'tr|A0A8I6ACY2|A0A8I6ACY2_RAT, tr|G3V845|G3V845_RAT', 'tr|A0A8I6ACY2|A0A8I6ACY2_RAT, tr|G3V845|G3V845_RAT', 'tr|A0A8I6ACY2|A0A8I6ACY2_RAT, tr|G3V845|G3V845_RAT', 'tr|A0A8I6ACY2|A0A8I6ACY2_RAT, tr|G3V845|G3V845_RAT', 'tr|A0A8I6ACY2|A0A8I6ACY2_RAT, tr|G3V845|G3V845_RAT', 'tr|A0A8I6ACY2|A0A8I6ACY2_RAT, tr|G3V845|G3V845_RAT']	1290	5.66835	148546	45.123	-0.548527	9.38	[[0, 17], [518, 547], [1216, 1290]]	[[17, 518], [547, 1216]]	6	['37-139,490-535,872-931', '324-467,506-506,939-1066', '547-657', '664-756', '796-848', '1091-1195']	['CP NC IS', 'NC IS', 'IS', 'IS', 'IS', 'CON']	['beta barrels', 'a/b barrels', 'a+b two layers', 'a+b two layers', 'beta barrels', 'beta sandwiches']	['PH domain-like', 'TIM beta/alpha-barrel', 'SH2', 'SH2', 'SH3', 'Immunoglobulin-like beta-sandwich']	['PH domain-like', 'TIM barrels', 'SH2', 'SH2', 'SH3', 'C2 domain']	['PH', 'PI-PLC-X', 'SH2', 'SH2', 'SH3_1', 'C2']	7	0	0
P10687	sp|P10687|PLCB1_RAT	PLCB1_RAT	Plcb1	1-phosphatidylinositol 4,5-bisphosphate phosphodiesterase beta-1	['Plcb2', 'Plcb2', 'Plcb2']	['tr|A0A8I5ZP96|A0A8I5ZP96_RAT, tr|A0A8I6A2P4|A0A8I6A2P4_RAT, tr|F1M084|F1M084_RAT, tr|R9PXY3|R9PXY3_RAT', 'tr|A0A8I5ZP96|A0A8I5ZP96_RAT, tr|A0A8I6A2P4|A0A8I6A2P4_RAT, tr|F1M084|F1M084_RAT, tr|R9PXY3|R9PXY3_RAT', 'tr|A0A8I5ZP96|A0A8I5ZP96_RAT, tr|A0A8I6A2P4|A0A8I6A2P4_RAT, tr|F1M084|F1M084_RAT, tr|R9PXY3|R9PXY3_RAT', 'tr|A0A8I5ZP96|A0A8I5ZP96_RAT, tr|A0A8I6A2P4|A0A8I6A2P4_RAT, tr|F1M084|F1M084_RA…	1216	5.85972	138343	53.2638	-0.665872	22.615	[[0, 13], [465, 566], [831, 899], [965, 993], [1072, 1089], [1168, 1216]]	[[13, 465], [566, 831], [899, 965], [993, 1072], [1089, 1168]]	6	['24-145', '147-220', '223-303', '320-470,523-652', '674-780', '800-828']	['CON', 'CON', 'CON', 'NC', 'CON', 'CON']	['beta barrels', 'alpha arrays', 'alpha arrays', 'a/b barrels', 'beta sandwiches', 'beta sandwiches']	['PH domain-like', 'EF-hand', 'EF-hand', 'TIM beta/alpha-barrel', 'Immunoglobulin-like beta-sandwich', 'Immunoglobulin-like beta-sandwich']	['PH domain-like', 'EF-hand', 'EF-hand', 'TIM barrels', 'C2 domain', 'C2 domain']	['PH_12_1', 'EFh_PI-PLC21', 'EF-hand_like', 'PI-PLC-X', 'C2', 'KOG1265']	72	1	0
P10688	sp|P10688|PLCD1_RAT	PLCD1_RAT	Plcd1	1-phosphatidylinositol 4,5-bisphosphate phosphodiesterase delta-1	[]	['tr|A0A8I5Y0I7|A0A8I5Y0I7_RAT, tr|A0A8I6GIK0|A0A8I6GIK0_RAT, tr|G3V9D1|G3V9D1_RAT', 'tr|A0A8I5Y0I7|A0A8I5Y0I7_RAT, tr|A0A8I6GIK0|A0A8I6GIK0_RAT, tr|G3V9D1|G3V9D1_RAT', 'tr|A0A8I5Y0I7|A0A8I5Y0I7_RAT, tr|A0A8I6GIK0|A0A8I6GIK0_RAT, tr|G3V9D1|G3V9D1_RAT']	756	5.92839	85961.2	50.3044	-0.529762	6.481	[[439, 485]]	[[0, 439], [485, 756]]	5	['12-129', '159-210', '213-283', '300-605', '629-737']	['CON', 'CON', 'CON', 'CON', 'CON']	['beta barrels', 'alpha arrays', 'alpha arrays', 'a/b barrels', 'beta sandwiches']	['PH domain-like', 'EF-hand', 'EF-hand', 'TIM beta/alpha-barrel', 'Immunoglobulin-like beta-sandwich']	['PH domain-like', 'EF-hand', 'EF-hand', 'TIM barrels', 'C2 domain']	['PH_12', 'EF-hand_10', 'EF-hand_like', 'PI-PLC-X', 'C2']	3	0	0
P10719	sp|P10719|ATPB_RAT	ATPB_RAT	Atp5f1b	ATP synthase subunit beta, mitochondrial	['F13a1']	['tr|G3V6D3|G3V6D3_RAT', 'tr|G3V6D3|G3V6D3_RAT', 'tr|G3V6D3|G3V6D3_RAT', 'tr|G3V6D3|G3V6D3_RAT', 'tr|G3V6D3|G3V6D3_RAT', 'tr|G3V6D3|G3V6D3_RAT', 'tr|G3V6D3|G3V6D3_RAT', 'sp|O08619|F13A_RAT, tr|G3V6D3|G3V6D3_RAT, tr|G3V811|G3V811_RAT', 'tr|G3V6D3|G3V6D3_RAT', 'tr|G3V6D3|G3V6D3_RAT', 'tr|G3V6D3|G3V6D3_RAT', 'tr|G3V6D3|G3V6D3_RAT', 'tr|G3V6D3|G3V6D3_RAT', 'tr|G3V6D3|G3V6D3_RAT', 'tr|G3V6D3|G3V6D3_RA…	529	5.18476	56352.9	35.6325	0.0340265	10.586	[[0, 56]]	[[56, 529]]	3	['60-131', '133-406', '416-524']	['CON', 'CON', 'CON']	['beta barrels', 'a/b three-layered sandwiches', 'alpha superhelices']	['cradle loop barrel', 'P-loop domains-like', 'C-terminal domain of alpha and beta subunits of F1 ATP synthase']	['Alanine racemase-C', 'P-loop containing nucleoside triphosphate hydrolases', 'C-terminal domain of alpha and beta subunits of F1 ATP synthase']	['ATP-synt_ab_N', 'ATP-synt_ab', 'ATP-synt_ab_C']	25	0	0
P10760	sp|P10760|SAHH_RAT	SAHH_RAT	Ahcy	Adenosylhomocysteinase	['ENSRNOG00000063861', 'ENSRNOG00000063861', 'ENSRNOG00000063861', 'ENSRNOG00000063861', 'ENSRNOG00000063861', 'Ahcyl1, Ahcyl2', 'ENSRNOG00000063861']	['tr|A0A8I5ZM95|A0A8I5ZM95_RAT', 'tr|A0A8I5ZM95|A0A8I5ZM95_RAT', 'tr|A0A8I5ZM95|A0A8I5ZM95_RAT', 'tr|A0A8I5ZM95|A0A8I5ZM95_RAT', 'tr|A0A8I5ZM95|A0A8I5ZM95_RAT', 'tr|A0A8I5ZM95|A0A8I5ZM95_RAT', 'tr|A0A8I5ZM95|A0A8I5ZM95_RAT', 'tr|A0A8I5ZM95|A0A8I5ZM95_RAT', 'tr|A0A8I5ZM95|A0A8I5ZM95_RAT', 'tr|A0A8I5ZM95|A0A8I5ZM95_RAT', 'tr|A0A8I5ZM95|A0A8I5ZM95_RAT', 'tr|A0A8I5ZM95|A0A8I5ZM95_RAT', 'tr|A0A8I5ZM95…	432	6.07281	47537.5	27.4764	-0.0518519	0	[]	[[0, 432]]	2	['7-190,331-430', '191-352']	['NC', 'IS']	['a/b three-layered sandwiches', 'a/b three-layered sandwiches']	['Rossmann-like', 'Rossmann-like']	['Formate/glycerate dehydrogenase catalytic domain-like', 'NAD(P)-binding Rossmann-fold domains']	['AdoHcyase', 'AdoHcyase_NAD']	50	2	0
P10824	sp|P10824|GNAI1_RAT	GNAI1_RAT	Gnai1	Guanine nucleotide-binding protein G(i) subunit alpha-1	[]	['tr|A0A8I5Y7W9|A0A8I5Y7W9_RAT', 'tr|A0A8I5Y7W9|A0A8I5Y7W9_RAT', 'tr|A0A8I5Y7W9|A0A8I5Y7W9_RAT', 'tr|A0A8I5Y7W9|A0A8I5Y7W9_RAT']	354	5.69324	40344.6	37.9898	-0.320339	0.565	[]	[[0, 354]]	2	['61-171', '165-343']	['CON', 'CON']	['alpha arrays', 'a/b three-layered sandwiches']	['Transducin (alpha subunit), insertion domain', 'P-loop domains-like']	['Transducin (alpha subunit), insertion domain', 'P-loop containing nucleoside triphosphate hydrolases']	['G-alpha', 'Ras']	3	0	0
P10860	sp|P10860|DHE3_RAT	DHE3_RAT	Glud1	Glutamate dehydrogenase 1, mitochondrial	['GLUD1', 'GLUD1', 'GLUD1', 'GLUD1', 'GLUD1', 'GLUD1', 'GLUD1', 'GLUD1', 'GLUD1', 'GLUD1', 'GLUD1', 'GLUD1', 'GLUD1', 'GLUD1', 'GLUD1', 'GLUD1', 'GLUD1', 'GLUD1', 'GLUD1', 'GLUD1', 'GLUD1', 'GLUD1', 'GLUD1', 'GLUD1', 'GLUD1', 'GLUD1', 'GLUD1', 'GLUD1', 'GLUD1', 'GLUD1', 'GLUD1', 'GLUD1', 'GLUD1', 'GLUD1', 'GLUD1', 'GLUD1', 'GLUD1', 'GLUD1', 'GLUD1', 'GLUD1', 'GLUD1', 'GLUD1', 'GLUD1', 'GLUD1', 'G…	['sp|P00366|DHE3_BOVIN', 'sp|P00366|DHE3_BOVIN, tr|A0A8I6AGI7|A0A8I6AGI7_RAT', 'sp|P00366|DHE3_BOVIN, tr|A0A8I6AGI7|A0A8I6AGI7_RAT', 'tr|A0A8I6AGI7|A0A8I6AGI7_RAT', 'sp|P00366|DHE3_BOVIN, tr|A0A8I6AGI7|A0A8I6AGI7_RAT', 'sp|P00366|DHE3_BOVIN, tr|A0A8I6AGI7|A0A8I6AGI7_RAT', 'sp|P00366|DHE3_BOVIN, tr|A0A8I6AGI7|A0A8I6AGI7_RAT', 'sp|P00366|DHE3_BOVIN, tr|A0A8I6AGI7|A0A8I6AGI7_RAT', 'sp|P00366|DHE3_BO…	558	8.05392	61415.2	30.7444	-0.305556	9.14	[[0, 51]]	[[51, 558]]	2	['98-261', '263-451,502-555']	['CON', 'NC']	['a/b three-layered sandwiches', 'a/b three-layered sandwiches']	['Flavodoxin-like', 'Rossmann-like']	['Aminoacid dehydrogenase-like, N-terminal domain', 'NAD(P)-binding Rossmann-fold domains']	['ELFV_dehydrog_N', 'ELFV_dehydrog']	70	1	0
P10960	sp|P10960|SAP_RAT	SAP_RAT	Psap	Prosaposin	[]	['tr|A0A8I6A1Z1|A0A8I6A1Z1_RAT, tr|A0A8I6ASQ4|A0A8I6ASQ4_RAT, tr|Q6P7A4|Q6P7A4_RAT', 'tr|A0A8I6A1Z1|A0A8I6A1Z1_RAT, tr|A0A8I6ASQ4|A0A8I6ASQ4_RAT, tr|Q6P7A4|Q6P7A4_RAT', 'tr|A0A8I6A1Z1|A0A8I6A1Z1_RAT, tr|A0A8I6ASQ4|A0A8I6ASQ4_RAT, tr|Q6P7A4|Q6P7A4_RAT', 'tr|A0A8I6A1Z1|A0A8I6A1Z1_RAT, tr|A0A8I6ASQ4|A0A8I6ASQ4_RAT, tr|Q6P7A4|Q6P7A4_RAT', 'tr|A0A8I6A1Z1|A0A8I6A1Z1_RAT, tr|A0A8I6ASQ4|A0A8I6ASQ4_RAT, t…	554	5.13122	61123.4	47.7962	-0.034296	12.274	[[0, 20], [399, 436]]	[[20, 399], [436, 554]]	5	['10-36,67-95', '62-138', '195-267', '313-387', '438-512']	['NC', 'CON', 'CON', 'CON', 'CON']	['alpha arrays', 'alpha arrays', 'alpha arrays', 'alpha arrays', 'alpha arrays']	['Saposin-like', 'Saposin-like', 'Saposin-like', 'Saposin-like', 'Saposin-like']	['Saposin-like', 'Saposin-like', 'Saposin-like', 'Saposin-like', 'Saposin-like']	['SapB_1', 'SapB_2', 'SapB_2_1', 'SapB_2', 'SapB_2']	33	2	0
P11030	sp|P11030|ACBP_RAT	ACBP_RAT	Dbi	Acyl-CoA-binding protein	['ENSRNOG00000062353', 'ENSRNOG00000062353, LOC102553848', 'ENSRNOG00000062353', 'ENSRNOG00000062353, LOC102553848', 'ENSRNOG00000062353', 'ENSRNOG00000062353, LOC102553848', 'ENSRNOG00000062353, LOC102553848', 'ENSRNOG00000062353, LOC102553848', 'Dbi-ps3, ENSRNOG00000062353, LOC102553848', 'ENSRNOG00000062353, LOC102553848', 'Dbi-ps3', 'ENSRNOG00000062353, LOC102553848', 'ENSRNOG00000062353, LOC…	['tr|A0A8I6A9F5|A0A8I6A9F5_RAT', 'tr|A0A8I5ZTD4|A0A8I5ZTD4_RAT, tr|A0A8I6AW38|A0A8I6AW38_RAT, tr|A0A8L2QZ93|A0A8L2QZ93_RAT', 'tr|A0A8I5ZTD4|A0A8I5ZTD4_RAT, tr|A0A8I5ZVX8|A0A8I5ZVX8_RAT, tr|A0A8I6A9F5|A0A8I6A9F5_RAT, tr|A0A8I6AFN5|A0A8I6AFN5_RAT, tr|A0A8I6AW38|A0A8I6AW38_RAT, tr|A0A8L2QZ93|A0A8L2QZ93_RAT, tr|M0RBE1|M0RBE1_RAT', 'tr|A0A8I5ZTD4|A0A8I5ZTD4_RAT, tr|A0A8I6A9F5|A0A8I6A9F5_RAT, tr|A0A8I6…	87	8.77745	10027.3	25.5908	-0.931034	0	[]	[[0, 87]]	1	['3-85']	['CON']	['alpha bundles']	['Acyl-CoA binding protein-like']	['Acyl-CoA binding protein-like']	['ACBP']	13	0	0
P11232	sp|P11232|THIO_RAT	THIO_RAT	Txn	Thioredoxin	['Txn1', 'Txn1', 'Txn1', 'Txn1', 'Txn1', 'TXN, Txn1', 'Txn1', 'TXN, Txn1', 'Txn1', 'TXN, Txn1', 'Txn1', 'Txn1', 'Txn1', 'Txn1', 'Txn1', 'TXN, Txn1', 'Txn1', 'TXN, Txn1']	['tr|R4GNK3|R4GNK3_RAT', 'tr|R4GNK3|R4GNK3_RAT', 'tr|R4GNK3|R4GNK3_RAT', 'tr|R4GNK3|R4GNK3_RAT', 'tr|R4GNK3|R4GNK3_RAT', 'sp|P10599|THIO_HUMAN, tr|R4GNK3|R4GNK3_RAT', 'tr|R4GNK3|R4GNK3_RAT', 'sp|P10599|THIO_HUMAN, tr|R4GNK3|R4GNK3_RAT', 'tr|R4GNK3|R4GNK3_RAT', 'sp|P10599|THIO_HUMAN, tr|R4GNK3|R4GNK3_RAT', 'tr|R4GNK3|R4GNK3_RAT', 'tr|R4GNK3|R4GNK3_RAT', 'tr|R4GNK3|R4GNK3_RAT', 'tr|R4GNK3|R4GNK3_RA…	105	4.79593	11673.4	22.5477	0.00571429	0	[]	[[0, 105]]	1	['7-102']	['CON']	['a+b three layers']	['Thioredoxin-like']	['Thioredoxin-like']	['Thioredoxin']	19	0	0
P11348	sp|P11348|DHPR_RAT	DHPR_RAT	Qdpr	Dihydropteridine reductase	['AABR07068905.1']	['tr|A0A8I6ARI8|A0A8I6ARI8_RAT, tr|A0A8L2Q0Z9|A0A8L2Q0Z9_RAT', 'tr|A0A8I6ARI8|A0A8I6ARI8_RAT, tr|A0A8L2Q0Z9|A0A8L2Q0Z9_RAT', 'tr|A0A8I6ARI8|A0A8I6ARI8_RAT, tr|A0A8L2Q0Z9|A0A8L2Q0Z9_RAT', 'tr|A0A8L2Q0Z9|A0A8L2Q0Z9_RAT', 'tr|A0A8I6ARI8|A0A8I6ARI8_RAT, tr|A0A8L2Q0Z9|A0A8L2Q0Z9_RAT', 'tr|A0A8L2Q0Z9|A0A8L2Q0Z9_RAT', 'tr|A0A8I6ARI8|A0A8I6ARI8_RAT, tr|A0A8L2Q0Z9|A0A8L2Q0Z9_RAT', 'tr|A0A8L2Q0Z9|A0A8L2Q0Z…	241	7.67232	25551.9	25.3095	-0.0344398	0	[]	[[0, 241]]	1	['8-207']	['CON']	['a/b three-layered sandwiches']	['Rossmann-like']	['NAD(P)-binding Rossmann-fold domains']	['adh_short_C2_1']	49	0	0
P11442	sp|P11442|CLH1_RAT	CLH1_RAT	Cltc	Clathrin heavy chain 1	[]	['tr|A0A8I5Y9U9|A0A8I5Y9U9_RAT, tr|A0A8I6A5W9|A0A8I6A5W9_RAT, tr|A0A8I6AGZ0|A0A8I6AGZ0_RAT, tr|F1M779|F1M779_RAT', 'tr|A0A8I5Y9U9|A0A8I5Y9U9_RAT, tr|A0A8I6A5W9|A0A8I6A5W9_RAT, tr|A0A8I6AGZ0|A0A8I6AGZ0_RAT, tr|F1M779|F1M779_RAT', 'tr|A0A8I5Y9U9|A0A8I5Y9U9_RAT, tr|A0A8I6A5W9|A0A8I6A5W9_RAT, tr|A0A8I6AGZ0|A0A8I6AGZ0_RAT, tr|F1M779|F1M779_RAT', 'tr|A0A8I5Y9U9|A0A8I5Y9U9_RAT, tr|A0A8I6A5W9|A0A8I6A5W9_…	1675	5.50232	191596	41.8383	-0.239642	3.522	[[1617, 1675]]	[[0, 1617]]	2	['8-329', '331-1629']	['CON', 'CON']	['beta duplicates or obligate multimers', 'alpha superhelices']	['beta-propeller-like', 'Repetitive alpha hairpins']	['7-bladed', 'ARM repeat']	['Clathrin_propel', 'Clathrin_H_link']	228	10	0
[truncated: 2,917 more rows]
