# Supplementary material for: Proteins with cognition-associated structural changes in a rat model of aging exhibit reduced refolding capacity
Source: Sci Adv. 2025 Jul 11;11(28):eadt3778. doi: 10.1126/sciadv.adt3778 (PMC12248298; doi:10.1126/sciadv.adt3778)
Supplement: Supplementary file 2 — Data S1 to S4 [file sciadv.adt3778_data_s1_to_s4.zip › adt3778_data_s2.xlsx]

## Sheet: Legend
Column	Description
A	UniProt Accession Code
B	Protein Sequence Header
C	Uniprot Entry Name
D	Gene Symbol
E	Protein Description
F	Additional Genes the Protein May Arise From
G	Additional Proteins the Protein May Match
H	Protein Sequence Length (# of amino acids)
I	Isoelectric Point (calculated by biopython, Bio.SeqUtils.ProtParam module)
J	Molecular Weight (in Daltons, calculated by biopython, Bio.SeqUtils.ProtParam module)
K	Instability Index (calculated by biopython, Bio.SeqUtils.ProtParam module)
L	Hydrophobicity (calculated by biopython, Bio.SeqUtils.ProtParam module)
M	Percent Disordered (calculated by Metapredict)
N	Amino Acid Ranges for Disordered Regions (calculated by Metapredict)
O	Amino Acid Ranges for Folded Regions (calculated by Metapredict)
P	Number of Domains (calculated by DomainMapper, based off ECOD)
Q	Amino Acid Ranges of Domains (calculated by DomainMapper, based off ECOD)
R	Properties of Domain (CON=contiguous, CP=circularly permuted, IS=insertional, NC=non-contiguous, calculated by DomainMapper, based off ECOD)
S	Domain Architectures (calculated by DomainMapper, based off ECOD)
T	Domain X-Groups (calculated by DomainMapper, based off ECOD)
U	Domain T-Groups (calculated by DomainMapper, based off ECOD)
V	Domain F-Groups (calculated by DomainMapper, based off ECOD)
W	Total Peptides Detected for this Protein in the AU vs AI Comparison (must pass filtering of less than or equal to 5 AU and 3 AI missing values after imputation)
X	Significant Peptides Detected for this Protein in the AU vs AI Comparison, Significance Cut-Offs:|log2(AU/AI)|>1, P < 0.01 (P<0.0158 if |log2(AU/AI)|>6)
Y	Significant Peptides Detected for this Protein in the AU vs AI Comparison (P value is adjusted by Benjamini Hochberg Correction), Significance Cut-Offs:|log2(AU/AI)|>1, Adj P < 0.05
Z	Half-life (in days) of Ortholog from 21 Month-Old Mouse Cortex Homogenate, from Kluever et al. (2022)
AA	Half-life (in days) of Ortholog from 21 Month-Old Mouse Cortex Synaptic Fraction, from Kluever et al. (2022)
AB	Half-life (in days) of Ortholog from 5 Month-Old Mouse Cortex Homogenate, from Kluever et al. (2022)
AC	Half-life (in days) of Ortholog from 5 Month-Old Mouse Cortex Synaptic Fraction, from Kluever et al. (2022)
AD	PLAAC (Prion-Like Amino Acid Composition) Score, from Lancaster et al. (2014)
AH-AI	Protein-Level Counts
AH	Total Number of Non-CASC Proteins with this Attribute, Followed by Frequencies, for AU/AI Comparison
AI	Total Number of CASC Proteins with this Attribute, Followed by Frequencies, for AU/AI Comparison
AK-AL	Peptide-Level Counts
AK	Total Non-significant Peptides Belonging to Proteins with this Attribute, for AU/AI Comparison
AL	Total Significant Peptides Belonging to Proteins with this Attribute, followed by Frequencies, for AU/AI Comparison
AM	Total Peptides Belonging to Proteins Associated with this Attribute, for AU/AI Comparison
AQ-AR	Chi-square Analysis
AQ	Expected Counts of Non-CASC Proteins with this Attribute (assuming independence), for AU/AI Comparison
AR	Expected Counts of CASC Proteins with this Attribute (assuming independence), for AU/AI Comparison
AT-AU	"Peptide-level" Chi-square Analysis
AT	Expected Counts of Non-significant Peptides with this Attribute (assuming independence), for AU/AI Comparison
AU	Expected Counts of Significant Peptides with this Attribute (assuming independence), for AU/AI Comparison

## Sheet: CA1 CASC
Protein ID	Protein	Entry Name	Gene	Protein Description	Mapped Genes	Mapped Proteins	Sequence Length	pI	MW (Da)	Instability Index	Hydrophobicity	Percent Disorder	Disorder Regions	Folded Regions	N	RNG	PROP	A	X	T	F	No. of Valid Peptide	No. of Significant Peptide (P-value)	No. of Significant Peptide (Adj. P-value)	HalfTime 21M Cortex Homogenate	HalfTIme 21M Cortex Synaptic	HalfTime 5M Cortex Homogenate	HalfTIme 5M Cortex Synaptic	PLAAC				Threshold: >1 Total >1 Sig ALL									Protein Expected			Peptide Expected
P11442	sp|P11442|CLH1_RAT	CLH1_RAT	Cltc	Clathrin heavy chain 1	[]	['tr|A0A8I5Y9U9|A0A8I5Y9U9_RAT, tr|A0A8I6A5W9|A0A8I6A5W9_RAT, tr|A0A8I6AGZ0|A0A8I6AGZ0_RAT, tr|F1M779|F1M779_RAT', 'tr|A0A8I5Y9U9|A0A8I5Y9U9_RAT, tr|A0A8I6A5W9|A0A8I6A5W9_RAT, tr|A0A8I6AGZ0|A0A8I6AGZ0_RAT, tr|F1M779|F1M779_RAT', 'tr|A0A8I6AGZ0|A0A8I6AGZ0_RAT', 'tr|A0A8I5Y9U9|A0A8I5Y9U9_RAT, tr|A0A8I6A5W9|A0A8I6A5W9_RAT, tr|A0A8I6AGZ0|A0A8I6AGZ0_RAT, tr|F1M779|F1M779_RAT', 'tr|A0A8I5Y9U9|A0A8I5Y9U…	1675	5.50232	191596	41.8383	-0.239642	3.522	[[1617, 1675]]	[[0, 1617]]	2	['8-329', '331-1629']	['CON', 'CON']	['beta duplicates or obligate multimers', 'alpha superhelices']	['beta-propeller-like', 'Repetitive alpha hairpins']	['7-bladed', 'ARM repeat']	['Clathrin_propel', 'Clathrin_H_link']	253	26	10	22.4164	32.94	20.822	28.4943	-6.238				Overall Total:	2756
M0R9X8	tr|M0R9X8|M0R9X8_RAT	M0R9X8_RAT	Dync1h1	Dynein heavy chain, cytosolic	['Dnah10, Dnah11, Dnah17, Dnah2, Dnah5, Dnah8, Dnah9, Dync2h1', 'Serpinb6el1', 'Gns']	['sp|P38650|DYHC1_RAT, tr|F1LRT9|F1LRT9_RAT', 'sp|P38650|DYHC1_RAT, tr|F1LRT9|F1LRT9_RAT', 'sp|P38650|DYHC1_RAT, tr|F1LRT9|F1LRT9_RAT', 'sp|P38650|DYHC1_RAT, tr|F1LRT9|F1LRT9_RAT', 'tr|F1LRT9|F1LRT9_RAT', 'sp|P38650|DYHC1_RAT, tr|F1LRT9|F1LRT9_RAT', 'sp|P38650|DYHC1_RAT, tr|F1LRT9|F1LRT9_RAT', 'sp|P38650|DYHC1_RAT, tr|F1LRT9|F1LRT9_RAT', 'sp|P38650|DYHC1_RAT, tr|F1LRT9|F1LRT9_RAT', 'sp|P38650|DYH…	4646	6.02672	532199	43.0057	-0.340723	3.056	[[0, 24], [487, 504], [929, 951], [2387, 2414], [3266, 3283], [4351, 4381]]	[[24, 487], [504, 929], [951, 2387], [2414, 3266], [3283, 4351], [4381, 4646]]	17	['97-433', '1452-1847', '1885-2041', '2048-2170', '2180-2365', '2374-2541', '2570-2737', '2743-2860', '2889-3094', '3101-3261', '3278-3417', '3424-3554', '3558-3704', '3707-4010', '4031-4148', '4151-4345', '4408-4643']	['CON', 'CON', 'CON', 'CON', 'CON', 'CON', 'CON', 'CON', 'CON', 'CON', 'CON', 'CON', 'CON', 'CON', 'CON', 'CON', 'CON']	['alpha superhelices', 'alpha superhelices', 'a/b three-layered sandwiches', 'alpha arrays', 'a/b three-layered sandwiches', 'alpha arrays', 'a/b three-layered sandwiches', 'alpha arrays', 'a/b three-layered sandwiches', 'alpha arrays', 'alpha bundles', 'alpha arrays', 'a/b three-layered sandwiches', 'alpha arrays', 'a/b three-layered sandwiches', 'alpha arrays', 'a+b complex topology']	['N-terminal fragment of dynein heavy chain', 'Linker domain of cytoplasmic dynein heavy chain', 'P-loop domains-like', 'Histone-like', 'P-loop domains-like', 'Histone-like', 'P-loop domains-like', 'Histone-like', 'P-loop domains-like', 'Histone-like', 'Microtubule-Binding Domain of Flagellar Dynein', 'Histone-like', 'P-loop domains-like', 'Histone-like', 'P-loop domains-like', 'Histone-like', 'C…	['N-terminal fragment of dynein heavy chain', 'Linker domain of cytoplasmic dynein heavy chain', 'P-loop containing nucleoside triphosphate hydrolases', 'AAA+ ATPase lid domain', 'P-loop containing nucleoside triphosphate hydrolases', 'AAA+ ATPase lid domain', 'P-loop containing nucleoside triphosphate hydrolases', 'AAA+ ATPase lid domain', 'P-loop containing nucleoside triphosphate hydrolases', …	['DHC_N1', 'DHC_N2', 'AAA_6_N', 'AAA_6_C', 'AAA_5', 'DYN1_AAA_lid', 'AAA_7_N', 'AAA_7_C', 'AAA_8', 'KOG3595', 'MT', 'KOG3595', 'AAA_9_N', 'AAA_9_C', 'Dynein_heavy_1st', 'Dynein_heavy_2nd', 'Dynein_heavy_3rd']	298	16	7	#NAME?	#NAME?	#NAME?	#NAME?	-10.348
D4AEH9	tr|D4AEH9|D4AEH9_RAT	D4AEH9_RAT	Agl	Glycogen debranching enzyme	[]	[]	1532	6.28386	174330	44.5276	-0.312794	0	[]	[[0, 1532]]	4	['127-252,480-568', '242-328', '895-1017', '1072-1527']	['NC', 'IS', 'CON', 'CON']	['a/b barrels', 'alpha arrays', 'alpha bundles', 'alpha superhelices']	['TIM beta/alpha-barrel', 'Glycogen debranching enzyme (GDE) insertion domain', 'Glycogen debranching enzyme (GDE) middle domain 2', 'Repetitive alpha hairpins']	['TIM barrels', 'Glycogen debranching enzyme (GDE) insertion domain', 'Glycogen debranching enzyme (GDE) middle domain 2', 'alpha/alpha toroid']	['Alpha-amylase', 'hDGE_amylase', 'hGDE_central_C', 'GDE_C']	52	7	7	16.3085	16.9319	14.4624	14.4832	-15.607				Non-CASC	CASC		Non Sig	AllSig Peptides	Tot Peptides
P62483	sp|P62483|KCAB2_RAT	KCAB2_RAT	Kcnab2	Voltage-gated potassium channel subunit beta-2	['Kcnab1']	['tr|A0A0G2K670|A0A0G2K670_RAT, tr|A0A8I5ZVX6|A0A8I5ZVX6_RAT, tr|A0A8I5ZYT6|A0A8I5ZYT6_RAT, tr|A0A8I6APC7|A0A8I6APC7_RAT, tr|A0A8I6GCY0|A0A8I6GCY0_RAT, tr|A0A8L2Q7L3|A0A8L2Q7L3_RAT', 'tr|A0A0G2K670|A0A0G2K670_RAT, tr|A0A8I5ZVX6|A0A8I5ZVX6_RAT, tr|A0A8I5ZYT6|A0A8I5ZYT6_RAT, tr|A0A8I6APC7|A0A8I6APC7_RAT, tr|A0A8I6GCY0|A0A8I6GCY0_RAT, tr|A0A8L2Q7L3|A0A8L2Q7L3_RAT', 'tr|A0A0G2K670|A0A0G2K670_RAT, tr|…	367	9.1054	41020.8	49.4499	-0.26921	7.084	[[0, 26]]	[[26, 367]]	1	['39-362']	['CON']	['a/b barrels']	['TIM beta/alpha-barrel']	['TIM barrels']	['Aldo_ket_red']	22	5	7	10.0981	11.2672	7.52778	9.2149	-12.278
P30835	sp|P30835|PFKAL_RAT	PFKAL_RAT	Pfkl	ATP-dependent 6-phosphofructokinase, liver type	['Pfkp', 'Pfkp', 'Pfkp', 'Pfkp', 'Pfkp', 'Pfkp']	['sp|P47860|PFKAP_RAT, tr|A0A0A0MXY5|A0A0A0MXY5_RAT, tr|A0A8I5ZYA2|A0A8I5ZYA2_RAT, tr|A0A8I6B663|A0A8I6B663_RAT', 'sp|P47860|PFKAP_RAT, tr|A0A0A0MXY5|A0A0A0MXY5_RAT, tr|A0A8I5ZYA2|A0A8I5ZYA2_RAT, tr|A0A8I6B663|A0A8I6B663_RAT', 'sp|P47860|PFKAP_RAT, tr|A0A8I5ZYA2|A0A8I5ZYA2_RAT, tr|A0A8I6B663|A0A8I6B663_RAT', 'sp|P47860|PFKAP_RAT, tr|A0A0A0MXY5|A0A0A0MXY5_RAT, tr|A0A8I5ZYA2|A0A8I5ZYA2_RAT, tr|A0A8…	780	7.06244	85337.9	31.9033	-0.0866667	0	[]	[[0, 780]]	3	['16-195,304-355,402-556', '179-305', '542-667']	['CP NC', 'IS', 'CON']	['a/b three-layered sandwiches', 'a/b three-layered sandwiches', 'a/b three-layered sandwiches']	['Flavodoxin-like', 'Phosphofructokinase C-terminal domain', 'Phosphofructokinase C-terminal domain']	['Phosphofructokinase N-terminal domain', 'Phosphofructokinase C-terminal domain', 'Phosphofructokinase C-terminal domain']	['PFK_N', 'PFK_C', 'PFK_C']	63	8	6	10.6347	12.1186	8.63263	9.93447	-18.711				2543	213		39914	1094	41008
Q07009	sp|Q07009|CAN2_RAT	CAN2_RAT	Capn2	Calpain-2 catalytic subunit	['Capn1', 'Dnaaf9, Uprt']	['tr|A0A8I5Y510|A0A8I5Y510_RAT, tr|A0A8I6A3B4|A0A8I6A3B4_RAT', 'tr|A0A8I5Y510|A0A8I5Y510_RAT, tr|A0A8I6A3B4|A0A8I6A3B4_RAT', 'tr|A0A8I5Y510|A0A8I5Y510_RAT, tr|A0A8I6A3B4|A0A8I6A3B4_RAT', 'tr|A0A8I5Y510|A0A8I5Y510_RAT, tr|A0A8I6A3B4|A0A8I6A3B4_RAT', 'tr|A0A8I5Y510|A0A8I5Y510_RAT, tr|A0A8I6A3B4|A0A8I6A3B4_RAT', 'tr|A0A8I5Y510|A0A8I5Y510_RAT, tr|A0A8I6A3B4|A0A8I6A3B4_RAT', 'tr|A0A8I5Y510|A0A8I5Y510_…	700	4.86231	79918.4	40.4509	-0.407	0	[]	[[0, 700]]	4	['75-343', '356-514', '548-602', '606-676']	['CON', 'CON', 'CON', 'CON']	['a+b complex topology', 'beta sandwiches', 'alpha arrays', 'alpha arrays']	['Cysteine proteinases-like', 'jelly-roll', 'EF-hand', 'EF-hand']	['Cysteine proteinases', 'Galactose-binding domain-like', 'EF-hand', 'EF-hand']	['Peptidase_C2', 'Calpain_III', 'EF-hand_8', 'EF-hand_7_2']	41	6	6	10.6428	10.8572	8.85043	10.5163	-24.877				0.922714	0.0772859			0.0266777
P50398	sp|P50398|GDIA_RAT	GDIA_RAT	Gdi1	Rab GDP dissociation inhibitor alpha	['Gdi2', 'Gdi2', 'Gdi2', 'Gdi2', 'Gdi2', 'Gdi2', 'Gdi2', 'Gdi2', 'Gdi2', 'Gdi2', 'Gdi2', 'Gdi2', 'Gdi2', 'Gdi2', 'Gdi2', 'Gdi2', 'Gdi2', 'Gdi2', 'Gdi2', 'Gdi2', 'Gdi2', 'Gdi2', 'Gdi2', 'Gdi2', 'Gdi2', 'Gdi2', 'Gdi2', 'Gdi2', 'Gdi2', 'Gdi2', 'Gdi2', 'Gdi2', 'Gdi2', 'Gdi2', 'Gdi2', 'Gdi2', 'Gdi2']	['tr|A0A8I5ZR55|A0A8I5ZR55_RAT', 'tr|A0A8I5ZR55|A0A8I5ZR55_RAT', 'tr|A0A8I5ZR55|A0A8I5ZR55_RAT', 'tr|A0A8I5ZR55|A0A8I5ZR55_RAT', 'tr|A0A8I5ZR55|A0A8I5ZR55_RAT', 'tr|A0A8I5ZR55|A0A8I5ZR55_RAT', 'tr|A0A8I5ZR55|A0A8I5ZR55_RAT', 'tr|A0A8I5ZR55|A0A8I5ZR55_RAT', 'tr|A0A8I5ZR55|A0A8I5ZR55_RAT', 'tr|A0A8I5ZR55|A0A8I5ZR55_RAT', 'sp|P50399|GDIB_RAT, tr|A0A8I5YBU1|A0A8I5YBU1_RAT, tr|A0A8I5ZR55|A0A8I5ZR55_RA…	447	5.00157	50536.1	30.7834	-0.303132	2.685	[]	[[0, 447]]	2	['5-286', '292-388']	['CON', 'CON']	['a/b three-layered sandwiches', 'a+b two layers']	['Rossmann-like', 'FAD-linked reductases, C-terminal domain-like']	['FAD/NAD(P)-binding domain', 'FAD-linked reductases-C']	['GDI_1st', 'GDI_2nd']	125	10	5	10.2265	12.3015	8.4464	11.5067	-15.121
A0A8I6AK15	tr|A0A8I6AK15|A0A8I6AK15_RAT	A0A8I6AK15_RAT	Me3	Malic enzyme	['Me1', 'Me1', 'Me2']	['tr|A0A0G2K4C6|A0A0G2K4C6_RAT, tr|F1M5N4|F1M5N4_RAT', 'tr|A0A0G2K4C6|A0A0G2K4C6_RAT, tr|F1M5N4|F1M5N4_RAT', 'tr|A0A0G2K4C6|A0A0G2K4C6_RAT, tr|F1M5N4|F1M5N4_RAT', 'tr|A0A0G2K4C6|A0A0G2K4C6_RAT, tr|F1M5N4|F1M5N4_RAT', 'tr|A0A0G2K4C6|A0A0G2K4C6_RAT, tr|F1M5N4|F1M5N4_RAT', 'tr|A0A0G2K4C6|A0A0G2K4C6_RAT, tr|F1M5N4|F1M5N4_RAT', 'tr|A0A0G2K4C6|A0A0G2K4C6_RAT, tr|F1M5N4|F1M5N4_RAT', 'tr|A0A0G2K4C6|A0A0G…	604	8.15739	67150.8	37.2518	-0.111589	7.947	[[0, 48]]	[[48, 604]]	2	['103-303', '305-562']	['CON', 'CON']	['a/b three-layered sandwiches', 'alpha arrays']	['Flavodoxin-like', 'C-terminal domain of Malic enzyme']	['Aminoacid dehydrogenase-like, N-terminal domain', 'C-terminal domain of Malic enzyme']	['malic', 'Malic_M']	36	6	5	#NAME?	#NAME?	#NAME?	#NAME?	#N/A			Number of domains									Number of domains	CHI.SQ	0.00227267		CHI.SQ	4.9922e-05
Q9QX69	sp|Q9QX69|LANC1_RAT	LANC1_RAT	Lancl1	Glutathione S-transferase LANCL1	['Myo7a']	['tr|A0A8I5ZYR5|A0A8I5ZYR5_RAT, tr|A0A8I6A0Q6|A0A8I6A0Q6_RAT, tr|A0A8L2QA50|A0A8L2QA50_RAT', 'tr|A0A8I6A0Q6|A0A8I6A0Q6_RAT, tr|A0A8L2QA50|A0A8L2QA50_RAT', 'tr|A0A8I6A0Q6|A0A8I6A0Q6_RAT, tr|A0A8L2QA50|A0A8L2QA50_RAT', 'tr|A0A8I5ZYR5|A0A8I5ZYR5_RAT, tr|A0A8I6A0Q6|A0A8I6A0Q6_RAT, tr|A0A8L2QA50|A0A8L2QA50_RAT', 'tr|A0A8I5ZYR5|A0A8I5ZYR5_RAT, tr|A0A8I6A0Q6|A0A8I6A0Q6_RAT, tr|A0A8L2QA50|A0A8L2QA50_RAT'…	399	7.5695	45239.4	35.489	-0.176942	0.251	[]	[[0, 399]]	1	['39-398']	['CON']	['alpha superhelices']	['Repetitive alpha hairpins']	['alpha/alpha toroid']	['LANC_like']	30	5	5	7.04615	7.34305	5.62146	5.90239	-15.259			0	198	4		1839	38	1877			0	186.388	15.6118		1826.93	50.0741
A0A8I5ZKR4	tr|A0A8I5ZKR4|A0A8I5ZKR4_RAT	A0A8I5ZKR4_RAT	Mars1	Methionine--tRNA ligase, cytoplasmic	[]	['tr|A0A8I6A8E9|A0A8I6A8E9_RAT, tr|D3Z941|D3Z941_RAT', 'tr|A0A8I6A8E9|A0A8I6A8E9_RAT, tr|D3Z941|D3Z941_RAT', 'tr|A0A8I6A8E9|A0A8I6A8E9_RAT, tr|D3Z941|D3Z941_RAT', 'tr|A0A8I6A8E9|A0A8I6A8E9_RAT, tr|D3Z941|D3Z941_RAT', 'tr|A0A8I6A8E9|A0A8I6A8E9_RAT, tr|D3Z941|D3Z941_RAT', 'tr|A0A8I6A8E9|A0A8I6A8E9_RAT, tr|D3Z941|D3Z941_RAT', 'tr|A0A8I6A8E9|A0A8I6A8E9_RAT, tr|D3Z941|D3Z941_RAT', 'tr|A0A8I6A8E9|A0A8I…	910	5.85836	102522	48.2495	-0.246923	5.055	[[201, 227], [894, 910]]	[[0, 201], [227, 894]]	4	['1-188', '266-383,452-647', '403-432', '852-899']	['CON', 'NC', 'CON', 'CON']	['alpha superhelices', 'alpha bundles', 'few secondary structure elements', 'alpha arrays']	['Repetitive alpha hairpins', 'Anticodon-binding domain of a subclass of class I aminoacyl-tRNA synthetases', 'Rubredoxin-like', 'S15/NS1 RNA-binding domain']	['Glutathione S-transferase (GST)-C', 'Anticodon-binding domain of a subclass of class I aminoacyl-tRNA synthetases', 'Rubredoxin-related', 'S15/NS1 RNA-binding domain']	['GST_C_3_2', 'tRNA-synt_1g', 'tRNA-synt_1g_1', 'WHEP-TRS']	28	5	5	#NAME?	#NAME?	#NAME?	#NAME?	#N/A			1	1012	78		12278	394	12672			1	1005.76	84.2417		12333.9	338.06
A0A8I5ZPZ9	tr|A0A8I5ZPZ9|A0A8I5ZPZ9_RAT	A0A8I5ZPZ9_RAT	Ptpa	Serine/threonine-protein phosphatase 2A activator	[]	['tr|A0A8I6ASU9|A0A8I6ASU9_RAT, tr|A0A8I6AUP5|A0A8I6AUP5_RAT, tr|F7FF51|F7FF51_RAT', 'tr|A0A8I6ASU9|A0A8I6ASU9_RAT, tr|A0A8I6AUP5|A0A8I6AUP5_RAT, tr|F7FF51|F7FF51_RAT', 'tr|A0A8I6ASU9|A0A8I6ASU9_RAT, tr|A0A8I6AUP5|A0A8I6AUP5_RAT', 'tr|A0A8I6ASU9|A0A8I6ASU9_RAT, tr|A0A8I6AUP5|A0A8I6AUP5_RAT, tr|F7FF51|F7FF51_RAT', 'tr|A0A8I6ASU9|A0A8I6ASU9_RAT, tr|A0A8I6AUP5|A0A8I6AUP5_RAT', 'tr|A0A8I6ASU9|A0A8I6A…	346	5.87257	38861.3	39.1425	-0.172254	7.803	[[0, 27]]	[[27, 346]]	1	['41-300']	['CON']	['alpha arrays']	['PTPA-like']	['PTPA-like']	['PTPA']	26	5	5	#NAME?	#NAME?	#NAME?	#NAME?	#N/A			2	636	56		11732	299	12031			2	638.518	53.4819		11710	320.96
P61078	sp|P61078|UB2D3_RAT	UB2D3_RAT	Ube2d3	Ubiquitin-conjugating enzyme E2 D3	['Ube2d2', 'Ube2d2, Ube2d4l1', 'Ube2d2, Ube2d4l1', 'Ube2d2', 'Ube2d2', 'LOC120099227, Ube2d2, Ube2d4l1', 'Ube2d2', 'Ube2d2', 'Ube2d2', 'Ube2d2', 'Ube2d2, Ube2d2b', 'Ube2d2', 'Ube2d1, Ube2d2', 'LOC120099227, UBE2E1, Ube2d2, Ube2d2b, Ube2e1, Ube2e2, Ube2e3', 'Ube2d2', 'Ube2d2', 'Ube2d1, Ube2d2']	['sp|P62839|UB2D2_RAT, tr|A0A0G2JV72|A0A0G2JV72_RAT, tr|A0A0G2K739|A0A0G2K739_RAT, tr|A0A8I5ZTF1|A0A8I5ZTF1_RAT', 'sp|P62839|UB2D2_RAT, tr|A0A0G2JV72|A0A0G2JV72_RAT, tr|A0A0G2K739|A0A0G2K739_RAT, tr|A0A8I5ZTF1|A0A8I5ZTF1_RAT, tr|A0A8I6GLC9|A0A8I6GLC9_RAT', 'sp|P62839|UB2D2_RAT, tr|A0A0G2JV72|A0A0G2JV72_RAT, tr|A0A0G2K739|A0A0G2K739_RAT, tr|A0A8I5ZTF1|A0A8I5ZTF1_RAT, tr|A0A8I6GLC9|A0A8I6GLC9_RAT',…	147	7.66669	16687	42.8354	-0.34966	0	[]	[[0, 147]]	1	['2-147']	['CON']	['a+b two layers']	['UBC-like']	['UBC-like']	['UQ_con']	15	4	5	6.66015	8.41754	5.65409	#NAME?	-10.829			3	336	26		5866	151	6017			3	334.022	27.9775		5856.48	160.52
A0A0G2JWT2	tr|A0A0G2JWT2|A0A0G2JWT2_RAT	A0A0G2JWT2_RAT	Man2c1	alpha-mannosidase	[]	['sp|P21139|MA2C1_RAT, tr|F1LPQ3|F1LPQ3_RAT', 'sp|P21139|MA2C1_RAT, tr|F1LPQ3|F1LPQ3_RAT', 'sp|P21139|MA2C1_RAT, tr|F1LPQ3|F1LPQ3_RAT', 'sp|P21139|MA2C1_RAT, tr|F1LPQ3|F1LPQ3_RAT', 'sp|P21139|MA2C1_RAT, tr|F1LPQ3|F1LPQ3_RAT', 'sp|P21139|MA2C1_RAT, tr|F1LPQ3|F1LPQ3_RAT', 'sp|P21139|MA2C1_RAT, tr|F1LPQ3|F1LPQ3_RAT', 'sp|P21139|MA2C1_RAT, tr|F1LPQ3|F1LPQ3_RAT', 'sp|P21139|MA2C1_RAT, tr|F1LPQ3|F1LPQ3…	940	5.95442	104732	37.595	-0.139894	0	[]	[[0, 940]]	4	['198-360', '422-515', '596-811', '862-933']	['CON', 'CON', 'CON', 'CON']	['a/b barrels', 'alpha bundles', 'beta sandwiches', 'beta sandwiches']	['TIM beta/alpha-barrel', 'immunoglobulin/albumin-binding domain-like', 'Glycosyl hydrolase domain-like', 'Glycosyl hydrolase domain-like']	['Glycoside hydrolase/deacetylase', 'Families 57/38 glycoside transferase middle domain', 'supersandwich', 'Glycosyl hydrolase domain']	['Glyco_hydro_38', 'Alpha-mann_mid', 'Glyco_hydro_38C_1st', 'Glyco_hydro_38C_2nd']	15	4	5	#NAME?	#NAME?	#NAME?	#NAME?	#N/A			4	171	26		3542	109	3651			4	181.775	15.2253		3553.6	97.4004
P05545	sp|P05545|SPA3K_RAT	SPA3K_RAT	Serpina3k	Serine protease inhibitor A3K	['Serpina3c', 'Serpina3c', 'Serpina3c', 'Serpina3c', 'Serpina3c', 'Serpina3c', 'Serpina3c, Serpina3l, Serpina3n', 'Serpina3c, Serpina3l, Serpina3n', 'Serpina3c, Serpina3l', 'Serpina3c']	['tr|A0A0G2JSK1|A0A0G2JSK1_RAT', 'tr|A0A0G2JSK1|A0A0G2JSK1_RAT', 'tr|A0A0G2JSK1|A0A0G2JSK1_RAT', 'tr|A0A0G2JSK1|A0A0G2JSK1_RAT', 'tr|A0A0G2JSK1|A0A0G2JSK1_RAT', 'tr|A0A0G2JSK1|A0A0G2JSK1_RAT', 'sp|P05544|SPA3L_RAT, tr|A0A0G2JSK1|A0A0G2JSK1_RAT, tr|A0A0G2JXK5|A0A0G2JXK5_RAT, tr|A0A0G2JYK0|A0A0G2JYK0_RAT, tr|A0A0G2K9B1|A0A0G2K9B1_RAT, tr|F1LM05|F1LM05_RAT', 'sp|P05544|SPA3L_RAT, tr|A0A0G2JSK1|A0A0G…	416	5.30731	46561	36.9447	-0.158173	7.933	[[0, 33]]	[[33, 416]]	1	['46-415']	['CON']	['a+b complex topology']	['Serpins']	['Serpins']	['Serpin']	11	3	5	#NAME?	#NAME?	#NAME?	#NAME?	-20.312			5	75	9		1349	41	1390			5	77.508	6.49202		1352.92	37.082
P46462	sp|P46462|TERA_RAT	TERA_RAT	Vcp	Transitional endoplasmic reticulum ATPase	['Nvl, Pex6', 'Afg3l2, Nvl, Pex6', 'Nvl, Pex6', 'Afg2a, Katnal2, Pex1', 'Afg2a, Katnal2, Pex1, Psmc1, Psmc5, Psmc6, Rfc5', 'Afg3l2, Nvl, Pex6']	['sp|P54777|PEX6_RAT, tr|A0A0G2JXU1|A0A0G2JXU1_RAT, tr|D3ZTY9|D3ZTY9_RAT', 'sp|P54777|PEX6_RAT, tr|A0A0G2JXU1|A0A0G2JXU1_RAT, tr|A0A8I5ZLF3|A0A8I5ZLF3_RAT, tr|D3ZTY9|D3ZTY9_RAT, tr|F1LN92|F1LN92_RAT', 'sp|P54777|PEX6_RAT, tr|A0A0G2JXU1|A0A0G2JXU1_RAT, tr|D3ZTY9|D3ZTY9_RAT', 'tr|A0A0G2K0I1|A0A0G2K0I1_RAT, tr|A0A8I5ZLG7|A0A8I5ZLG7_RAT, tr|A0A8I6A2A6|A0A8I6A2A6_RAT, tr|A0A8I6ADS4|A0A8I6ADS4_RAT, tr|…	806	5.13815	89347.8	39.5907	-0.350993	10.67	[[0, 20], [711, 806]]	[[20, 711]]	6	['22-105', '107-189', '236-363', '373-470', '513-635', '649-762']	['CON', 'CON', 'CON', 'CON', 'CON', 'CON']	['beta barrels', 'a+b two layers', 'a/b three-layered sandwiches', 'alpha arrays', 'a/b three-layered sandwiches', 'alpha arrays']	['cradle loop barrel', 'Cdc48 domain 2-like', 'P-loop domains-like', 'Histone-like', 'P-loop domains-like', 'Histone-like']	['double psi', 'Cdc48 domain 2-like', 'P-loop containing nucleoside triphosphate hydrolases', 'AAA+ ATPase lid domain', 'P-loop containing nucleoside triphosphate hydrolases', 'AAA+ ATPase lid domain']	['CDC48_N', 'CDC48_2', 'Sigma54_activat', 'CDC48', 'Sigma54_activat', 'Vps4_C_C']	105	4	4	8.30655	10.5733	6.79521	9.31701	-1.245			6	24	5		560	19	579			6	26.7587	2.24129		563.554	15.4464
P05197	sp|P05197|EF2_RAT	EF2_RAT	Eef2	Elongation factor 2	['ENSRNOG00000062726', 'ENSRNOG00000062726']	['tr|A0A8I6A8A4|A0A8I6A8A4_RAT, tr|A0A8I6AFH4|A0A8I6AFH4_RAT', 'tr|A0A8I6A8A4|A0A8I6A8A4_RAT, tr|A0A8I6AFH4|A0A8I6AFH4_RAT', 'tr|A0A8I6A8A4|A0A8I6A8A4_RAT, tr|A0A8I6AFH4|A0A8I6AFH4_RAT', 'tr|A0A8I6AFH4|A0A8I6AFH4_RAT', 'tr|A0A8I6A8A4|A0A8I6A8A4_RAT, tr|A0A8I6AFH4|A0A8I6AFH4_RAT', 'tr|A0A8I6AFH4|A0A8I6AFH4_RAT', 'tr|A0A8I6A8A4|A0A8I6A8A4_RAT, tr|A0A8I6AFH4|A0A8I6AFH4_RAT', 'tr|A0A8I6A8A4|A0A8I6A8A…	858	6.40572	95283	34.9659	-0.205828	0	[]	[[0, 858]]	5	['21-181', '388-492', '503-564', '579-738', '740-822']	['CON', 'CON', 'CON', 'CON', 'CON']	['a/b three-layered sandwiches', 'beta barrels', 'a+b two layers', 'a+b two layers', 'a+b two layers']	['P-loop domains-like', 'cradle loop barrel', 'Alpha-beta plaits', 'Ribosomal protein S5 domain 2-like', 'Alpha-beta plaits']	['P-loop containing nucleoside triphosphate hydrolases', 'Alanine racemase-C', 'EF-G C-terminal domain-like', 'Ribosomal protein S5 domain 2-like', 'EF-G C-terminal domain-like']	['MnmE_helical_2nd', 'GTP_EFTU_D2', 'EFG_II', 'EFG_IV', 'EFG_C']	97	5	4	4.45729	4.60148	3.17725	3.67379	-12.827			7	14	3		376	12	388			7	15.6861	1.31386		377.649	10.351
P34058	sp|P34058|HS90B_RAT	HS90B_RAT	Hsp90ab1	Heat shock protein HSP 90-beta	['Hsp90ab1-ps13, Hsp90b1', 'ENSRNOG00000065543', 'Hsp90ab1-ps13', 'ENSRNOG00000070967', 'ENSRNOG00000070967', 'ENSRNOG00000065543', 'Hsp90ab1-ps13', 'ENSRNOG00000065543', 'ENSRNOG00000065543', 'ENSRNOG00000065543', 'ENSRNOG00000065543, Hsp90ab1-ps13', 'ENSRNOG00000065543', 'ENSRNOG00000065543', 'ENSRNOG00000070967', 'Hsp90ab1-ps13', 'ENSRNOG00000070967', 'ENSRNOG00000065543, Hsp90ab1-ps13', 'ENSR…	['tr|A0A0G2K793|A0A0G2K793_RAT, tr|A0A8I6AKS6|A0A8I6AKS6_RAT, tr|A0A8L2QEA3|A0A8L2QEA3_RAT', 'tr|A0A0G2K793|A0A0G2K793_RAT, tr|A0A8I6AKS6|A0A8I6AKS6_RAT, tr|A0A8L2QEA3|A0A8L2QEA3_RAT', 'tr|A0A0G2K793|A0A0G2K793_RAT, tr|A0A8I6AKS6|A0A8I6AKS6_RAT, tr|A0A8L2QEA3|A0A8L2QEA3_RAT', 'tr|A0A0G2K793|A0A0G2K793_RAT, tr|A0A8I6AKS6|A0A8I6AKS6_RAT, tr|A0A8L2QEA3|A0A8L2QEA3_RAT', 'tr|A0A0G2K793|A0A0G2K793_RAT,…	724	4.96951	83280.2	42.5632	-0.678177	12.983	[[222, 275], [691, 724]]	[[0, 222], [275, 691]]	4	['29-187', '297-431', '435-539', '541-685']	['CON', 'CON', 'CON', 'CON']	['a+b two layers', 'a+b two layers', 'a/b three-layered sandwiches', 'mixed a+b and a/b']	['ATPase domain of HSP90 chaperone/DNA topoisomerase II/histidine kinase-like', 'Ribosomal protein S5 domain 2-like', 'HSP90 C-terminal a/b domain', 'Zincin-like']	['ATPase domain of HSP90 chaperone/DNA topoisomerase II/histidine kinase', 'Ribosomal protein S5 domain 2-like', 'HSP90 C-terminal a/b domain', 'HSP90 C-terminal domain (C-terminal part of Pfam 00183)']	['HATPase_c', 'HSP90_1st', 'HSP90_2nd', 'HSP90_3rd']	66	5	4	5.52255	6.49104	3.92438	5.10324	-18.017			8	19	2		343	6	349			8	19.377	1.623		339.689	9.31052
Q5RKI0	sp|Q5RKI0|WDR1_RAT	WDR1_RAT	Wdr1	WD repeat-containing protein 1	[]	[]	606	6.14614	66180.6	18.8347	-0.264521	0	[]	[[0, 606]]	3	['38-273', '290-394', '362-604']	['CP', 'CON', 'CON']	['beta duplicates or obligate multimers', 'beta duplicates or obligate multimers', 'beta duplicates or obligate multimers']	['beta-propeller-like', 'beta-propeller-like', 'beta-propeller-like']	['7-bladed', '7-bladed', '7-bladed']	['ANAPC4_WD40_1', 'ANAPC4_WD40_19', 'ANAPC4_WD40_12']	66	6	4	15.147	17.169	13.4565	14.6722	-15.719			>8	58	4		2029	25	2054			>8	57.2083	4.79173		1999.2	54.796
Q68FS4	sp|Q68FS4|AMPL_RAT	AMPL_RAT	Lap3	Cytosol aminopeptidase	['ENSRNOG00000069260', 'ENSRNOG00000069260']	['tr|A0A8I6AG50|A0A8I6AG50_RAT', 'tr|A0A8I6AG50|A0A8I6AG50_RAT', 'tr|A0A8I6AG50|A0A8I6AG50_RAT', 'tr|A0A8I6AG50|A0A8I6AG50_RAT', 'tr|A0A8I6AG50|A0A8I6AG50_RAT', 'tr|A0A8I6AG50|A0A8I6AG50_RAT', 'tr|A0A8I6AG50|A0A8I6AG50_RAT', 'tr|A0A8I6AG50|A0A8I6AG50_RAT', 'tr|A0A8I6AG50|A0A8I6AG50_RAT', 'tr|A0A8I6AG50|A0A8I6AG50_RAT', 'tr|A0A8I6AG50|A0A8I6AG50_RAT', 'tr|A0A8I6AG50|A0A8I6AG50_RAT', 'tr|A0A8I6AG50…	519	6.77631	56149.5	38.3549	-0.166667	5.588	[[0, 29]]	[[29, 519]]	2	['33-189', '193-512']	['CON', 'CON']	['a/b three-layered sandwiches', 'a/b three-layered sandwiches']	['Macro domain-like', 'Phosphorylase/hydrolase-like']	['Macro domain-like', 'Zn-dependent exopeptidases']	['Peptidase_M17_N', 'Peptidase_M17']	32	5	4	14.661	14.9689	11.9593	12.8739	-18.648			0	0.980198	0.019802			0.0202451
A0A0G2K2V2	tr|A0A0G2K2V2|A0A0G2K2V2_RAT	A0A0G2K2V2_RAT	Ap1b1	AP complex subunit beta	[]	['sp|P52303|AP1B1_RAT, tr|A0A8I6AM50|A0A8I6AM50_RAT, tr|A0A8I6AT57|A0A8I6AT57_RAT, tr|G3V9N8|G3V9N8_RAT', 'tr|A0A8I6AM50|A0A8I6AM50_RAT, tr|A0A8I6AT57|A0A8I6AT57_RAT, tr|G3V9N8|G3V9N8_RAT', 'sp|P52303|AP1B1_RAT, tr|A0A8I6AM50|A0A8I6AM50_RAT, tr|A0A8I6AT57|A0A8I6AT57_RAT, tr|G3V9N8|G3V9N8_RAT', 'sp|P52303|AP1B1_RAT, tr|A0A8I6AM50|A0A8I6AM50_RAT, tr|A0A8I6AT57|A0A8I6AT57_RAT, tr|G3V9N8|G3V9N8_RAT',…	949	4.97457	104538	36.6084	-0.0465753	14.436	[[0, 14], [584, 706]]	[[14, 584], [706, 949]]	3	['14-550', '729-823', '837-949']	['CON', 'CON', 'CON']	['alpha superhelices', 'beta sandwiches', 'a+b two layers']	['Repetitive alpha hairpins', 'Immunoglobulin-like beta-sandwich', 'TBP-like']	['ARM repeat', 'Immunoglobulin/Fibronectin type III/E set domains/PapD-like', 'Subdomain of clathrin and coatomer appendage domain']	['Adaptin_N', 'Alpha_adaptinC2', 'B2-adapt-app_C']	31	4	4	#NAME?	#NAME?	#NAME?	#NAME?	-10.283			1	0.92844	0.0715596			0.0310922
Q08602	sp|Q08602|PGTA_RAT	PGTA_RAT	Rabggta	Geranylgeranyl transferase type-2 subunit alpha	[]	['tr|A0A8I5ZK93|A0A8I5ZK93_RAT, tr|A0A8I6GJ12|A0A8I6GJ12_RAT, tr|A0A8L2QNR5|A0A8L2QNR5_RAT', 'tr|A0A8I5ZK93|A0A8I5ZK93_RAT, tr|A0A8I6GJ12|A0A8I6GJ12_RAT, tr|A0A8L2QNR5|A0A8L2QNR5_RAT', 'tr|A0A8I5ZK93|A0A8I5ZK93_RAT, tr|A0A8I6GJ12|A0A8I6GJ12_RAT, tr|A0A8L2QNR5|A0A8L2QNR5_RAT', 'tr|A0A8I5ZK93|A0A8I5ZK93_RAT, tr|A0A8I6GJ12|A0A8I6GJ12_RAT, tr|A0A8L2QNR5|A0A8L2QNR5_RAT', 'tr|A0A8I5ZK93|A0A8I5ZK93_RAT,…	567	5.44577	64903.6	57.7912	-0.269312	1.764	[]	[[0, 567]]	3	['1-247,359-429', '243-344', '446-563']	['NC', 'IS', 'CON']	['alpha superhelices', 'beta sandwiches', 'beta duplicates or obligate multimers']	['Repetitive alpha hairpins', 'Immunoglobulin-like beta-sandwich', 'Single-stranded right-handed beta-helix']	['ARM repeat', 'Immunoglobulin/Fibronectin type III/E set domains/PapD-like', 'Leucine-rich repeats']	['PPTA', 'RabGGT_insert', 'LRR_9']	27	4	4	10.6306	#NAME?	7.60951	#NAME?	-16.263			2	0.919075	0.0809249			0.0248525
B5DFC3	tr|B5DFC3|B5DFC3_RAT	B5DFC3_RAT	Sec23a	Protein transport protein SEC23	['Sec23b', 'Sec23b', 'Sec23b', 'Sec23b', 'Sec23b', 'Sec23b', 'Sec23b']	['tr|A0A0G2JZM2|A0A0G2JZM2_RAT', 'tr|A0A0G2JZM2|A0A0G2JZM2_RAT', 'tr|A0A0G2JZM2|A0A0G2JZM2_RAT, tr|A0A8I5ZKS5|A0A8I5ZKS5_RAT, tr|A0A8I5ZLX7|A0A8I5ZLX7_RAT, tr|D3ZCT7|D3ZCT7_RAT', 'tr|A0A0G2JZM2|A0A0G2JZM2_RAT, tr|A0A8I5ZKS5|A0A8I5ZKS5_RAT, tr|A0A8I5ZLX7|A0A8I5ZLX7_RAT, tr|D3ZCT7|D3ZCT7_RAT', 'tr|A0A0G2JZM2|A0A0G2JZM2_RAT', 'tr|A0A0G2JZM2|A0A0G2JZM2_RAT', 'tr|A0A0G2JZM2|A0A0G2JZM2_RAT', 'tr|A0A0G2…	765	6.64024	86160.8	47.103	-0.235294	2.222	[[211, 228]]	[[0, 211], [228, 765]]	5	['9-65,395-515', '52-121', '127-393', '518-620', '621-757']	['NC', 'IS', 'IS', 'CON', 'CON']	['beta sandwiches', 'few secondary structure elements', 'a/b three-layered sandwiches', 'alpha arrays', 'a+b three layers']	['Immunoglobulin-like beta-sandwich', 'Rubredoxin-like', 'HAD domain-like', 'ERP29 C domain-like', 'Gelsolin-like']	['Common fold of diphtheria toxin/transcription factors/cytochrome f', 'Rubredoxin-related', 'vWA-like', 'Helical domain of Sec23/24', 'Gelsolin-like']	['Sec23_BS', 'zf-Sec23_Sec24', 'Sec23_trunk', 'Sec23_helical', 'Gelsolin']	27	4	4	7.56351	8.63871	6.28655	6.99535	-1.582			3	0.928177	0.0718232			0.0250956
O35264	sp|O35264|PA1B2_RAT	PA1B2_RAT	Pafah1b2	Platelet-activating factor acetylhydrolase IB subunit alpha2	[]	['tr|A0A8L2R003|A0A8L2R003_RAT', 'tr|A0A8L2R003|A0A8L2R003_RAT', 'tr|A0A8L2R003|A0A8L2R003_RAT', 'tr|A0A8L2R003|A0A8L2R003_RAT', 'tr|A0A8L2R003|A0A8L2R003_RAT', 'tr|A0A8L2R003|A0A8L2R003_RAT', 'tr|A0A8L2R003|A0A8L2R003_RAT', 'tr|A0A8L2R003|A0A8L2R003_RAT', 'tr|A0A8L2R003|A0A8L2R003_RAT', 'tr|A0A8L2R003|A0A8L2R003_RAT', 'tr|A0A8L2R003|A0A8L2R003_RAT', 'tr|A0A8L2R003|A0A8L2R003_RAT', 'tr|A0A8L2R003…	229	5.56865	25581	35.7472	-0.272926	10.917	[[0, 23]]	[[23, 229]]	1	['41-213']	['CON']	['a/b three-layered sandwiches']	['Flavodoxin-like']	['SGNH hydrolase']	['Lipase_GDSL_2']	26	4	4	#NAME?	#NAME?	#NAME?	#NAME?	-22.342			4	0.86802	0.13198			0.0298548
Q4G061	sp|Q4G061|EIF3B_RAT	EIF3B_RAT	Eif3b	Eukaryotic translation initiation factor 3 subunit B	[]	['tr|A0A8I6B5U9|A0A8I6B5U9_RAT', 'tr|A0A8I6B5U9|A0A8I6B5U9_RAT', 'tr|A0A8I6B5U9|A0A8I6B5U9_RAT', 'tr|A0A8I6B5U9|A0A8I6B5U9_RAT', 'tr|A0A8I6B5U9|A0A8I6B5U9_RAT', 'tr|A0A8I6B5U9|A0A8I6B5U9_RAT', 'tr|A0A8I6B5U9|A0A8I6B5U9_RAT', 'tr|A0A8I6B5U9|A0A8I6B5U9_RAT', 'tr|A0A8I6B5U9|A0A8I6B5U9_RAT', 'tr|A0A8I6B5U9|A0A8I6B5U9_RAT', 'tr|A0A8I6B5U9|A0A8I6B5U9_RAT', 'tr|A0A8I6B5U9|A0A8I6B5U9_RAT', 'tr|A0A8I6B5U9…	797	4.97167	90909.7	46.4845	-0.660477	25.094	[[0, 164], [761, 797]]	[[164, 761]]	3	['188-241', '321-563', '529-670']	['CON', 'CON', 'CON']	['a+b two layers', 'beta duplicates or obligate multimers', 'beta duplicates or obligate multimers']	['Alpha-beta plaits', 'beta-propeller-like', 'beta-propeller-like']	['RNA-binding domain, RBD', '7-bladed', '6-bladed']	['RRM_1_6', 'ANAPC4_WD40_1', 'DPPIV_N']	25	4	4	8.58385	8.44542	6.50853	6.38609	-18.533			5	0.892857	0.107143			0.0294964
Q01205	sp|Q01205|ODO2_RAT	ODO2_RAT	Dlst	Dihydrolipoyllysine-residue succinyltransferase component of 2-oxoglutarate dehydrogenase complex, mitochondrial	[]	['tr|A0A8I5XWB5|A0A8I5XWB5_RAT, tr|A0A8I6ACB9|A0A8I6ACB9_RAT, tr|G3V6P2|G3V6P2_RAT', 'tr|A0A8I5XWB5|A0A8I5XWB5_RAT, tr|A0A8I6ACB9|A0A8I6ACB9_RAT, tr|G3V6P2|G3V6P2_RAT', 'tr|A0A8I5XWB5|A0A8I5XWB5_RAT, tr|A0A8I6ACB9|A0A8I6ACB9_RAT, tr|G3V6P2|G3V6P2_RAT', 'tr|A0A8I5XWB5|A0A8I5XWB5_RAT, tr|A0A8I6ACB9|A0A8I6ACB9_RAT, tr|G3V6P2|G3V6P2_RAT', 'tr|A0A8I6ACB9|A0A8I6ACB9_RAT, tr|G3V6P2|G3V6P2_RAT', 'tr|A0A8…	454	8.88982	48924.8	54.6286	-0.161233	48.238	[[0, 220]]	[[220, 454]]	2	['88-144', '225-451']	['CON', 'CON']	['a+b complex topology', 'a+b complex topology']	['alpha/beta-Hammerhead/Barrel-sandwich hybrid', 'CoA-dependent acyltransferases']	['Single hybrid motif', 'CoA-dependent acyltransferases']	['Biotin_lipoyl', '2-oxoacid_dh']	22	4	4	40.0057	41.641	25.2559	34.2297	-11.582			6	0.827586	0.172414			0.0328152
P27952	sp|P27952|RS2_RAT	RS2_RAT	Rps2	Small ribosomal subunit protein uS5	['AABR07029195.1, AABR07039648.1, AC136661.1, ENSRNOG00000068920, Rps2-ps42, Rps2-ps44, Rps2-ps6', 'AABR07029195.1, AABR07039648.1, AC136661.1, ENSRNOG00000068920, Rps2-ps42, Rps2-ps44, Rps2-ps6', 'AABR07029195.1, ENSRNOG00000066500, Rps2-ps17, Rps2-ps42, Rps2-ps6', 'AABR07029195.1, AC136661.1, ENSRNOG00000068920, Rps2-ps17, Rps2-ps42, Rps2-ps6', 'AABR07029195.1, AABR07039648.1, AC136661.1, ENSRN…	['tr|A0A0G2K8H4|A0A0G2K8H4_RAT, tr|A0A0U1RVI9|A0A0U1RVI9_RAT, tr|A0A8I6A7W0|A0A8I6A7W0_RAT, tr|A0A8J8XHT4|A0A8J8XHT4_RAT, tr|A0A8J8YHK4|A0A8J8YHK4_RAT, tr|D3ZAS1|D3ZAS1_RAT, tr|D3ZIY7|D3ZIY7_RAT, tr|D3ZQW7|D3ZQW7_RAT, tr|D3ZT78|D3ZT78_RAT, tr|Q6P9V0|Q6P9V0_RAT', 'tr|A0A0G2K8H4|A0A0G2K8H4_RAT, tr|A0A0U1RVI9|A0A0U1RVI9_RAT, tr|A0A8I6A7W0|A0A8I6A7W0_RAT, tr|A0A8J8XHT4|A0A8J8XHT4_RAT, tr|A0A8J8YHK4|A…	293	10.2503	31230.9	18.6887	-0.209898	24.915	[[0, 58], [278, 293]]	[[58, 278]]	4	['57-134', '102-163', '136-196', '204-265']	['CON', 'CON', 'CON', 'CON']	['extended segments', 'a+b two layers', 'a+b two layers', 'a+b two layers']	['N-terminal region in 40S ribosomal protein rpS2 (S5p)', 'dsRBD-like', 'dsRBD-like', 'Ribosomal protein S5 domain 2-like']	['N-terminal region in 40S ribosomal protein rpS2 (S5p)', 'dsRNA-binding domain-like', 'dsRNA-binding domain-like', 'Ribosomal protein S5 domain 2-like']	['Ribosomal_S5_2', 'Ribosomal_S5', 'Ribosomal_S5_3', 'Ribosomal_S5_C_1']	20	4	4	12.4942	12.4755	11.7699	11.0878	-11.641			7	0.823529	0.176471			0.0309278
Q62703	sp|Q62703|RCN2_RAT	RCN2_RAT	Rcn2	Reticulocalbin-2	[]	['tr|A0A8L2QBI0|A0A8L2QBI0_RAT', 'tr|A0A8L2QBI0|A0A8L2QBI0_RAT', 'tr|A0A8L2QBI0|A0A8L2QBI0_RAT', 'tr|A0A8L2QBI0|A0A8L2QBI0_RAT', 'tr|A0A8L2QBI0|A0A8L2QBI0_RAT', 'tr|A0A8L2QBI0|A0A8L2QBI0_RAT', 'tr|A0A8L2QBI0|A0A8L2QBI0_RAT', 'tr|A0A8L2QBI0|A0A8L2QBI0_RAT', 'tr|A0A8L2QBI0|A0A8L2QBI0_RAT', 'tr|A0A8L2QBI0|A0A8L2QBI0_RAT', 'tr|A0A8L2QBI0|A0A8L2QBI0_RAT', 'tr|A0A8L2QBI0|A0A8L2QBI0_RAT', 'tr|A0A8L2QBI0…	320	4.27386	37432.5	50.3044	-0.840625	32.5	[[0, 56], [272, 320]]	[[56, 272]]	4	['62-125', '92-132,186-216', '160-215', '241-293']	['CON', 'NC', 'IS', 'CON']	['alpha arrays', 'alpha arrays', 'alpha arrays', 'alpha arrays']	['EF-hand', 'EF-hand', 'EF-hand', 'EF-hand']	['EF-hand', 'EF-hand', 'EF-hand', 'EF-hand']	['EF-hand_7_7', 'EF-hand_7_5', 'EF-hand_7_7', 'EF-hand_7_6']	20	4	4	6.16636	6.36814	5.77893	4.67195	-24.399			8	0.904762	0.0952381			0.017192
A0A0H2UI36	tr|A0A0H2UI36|A0A0H2UI36_RAT	A0A0H2UI36_RAT	AABR07060872.1	Ig-like domain-containing protein	[]	['sp|P01835|KACB_RAT, tr|F1LTN6|F1LTN6_RAT, tr|F1M229|F1M229_RAT', 'tr|F1LTN6|F1LTN6_RAT, tr|F1M229|F1M229_RAT', 'sp|P01835|KACB_RAT, tr|F1LTN6|F1LTN6_RAT, tr|F1M229|F1M229_RAT', 'tr|F1LTN6|F1LTN6_RAT, tr|F1M229|F1M229_RAT', 'sp|P01835|KACB_RAT, tr|F1LTN6|F1LTN6_RAT, tr|F1M229|F1M229_RAT', 'sp|P01835|KACB_RAT, tr|F1LTN6|F1LTN6_RAT, tr|F1M229|F1M229_RAT', 'sp|P01835|KACB_RAT, sp|P01836|KACA_RAT, t…	157	4.80667	17048.7	49.781	-0.345223	5.732	[]	[[0, 157]]	2	['1-49', '78-120']	['CON', 'CON']	['beta sandwiches', 'beta sandwiches']	['Immunoglobulin-like beta-sandwich', 'Immunoglobulin-like beta-sandwich']	['Immunoglobulin/Fibronectin type III/E set domains/PapD-like', 'Immunoglobulin/Fibronectin type III/E set domains/PapD-like']	['V-set_6', 'C1-set_4']	20	4	4	#NAME?	#NAME?	#NAME?	#NAME?	-25.609			>8	0.935484	0.0645161			0.0121714
Q68FW9	sp|Q68FW9|CSN3_RAT	CSN3_RAT	Cops3	COP9 signalosome complex subunit 3	[]	['tr|A0A8I5Y8F4|A0A8I5Y8F4_RAT', 'tr|A0A8I5Y8F4|A0A8I5Y8F4_RAT', 'tr|A0A8I5Y8F4|A0A8I5Y8F4_RAT', 'tr|A0A8I5Y8F4|A0A8I5Y8F4_RAT', 'tr|A0A8I5Y8F4|A0A8I5Y8F4_RAT', 'tr|A0A8I5Y8F4|A0A8I5Y8F4_RAT', 'tr|A0A8I5Y8F4|A0A8I5Y8F4_RAT', 'tr|A0A8I5Y8F4|A0A8I5Y8F4_RAT', 'tr|A0A8I5Y8F4|A0A8I5Y8F4_RAT', 'tr|A0A8I5Y8F4|A0A8I5Y8F4_RAT', 'tr|A0A8I5Y8F4|A0A8I5Y8F4_RAT', 'tr|A0A8I5Y8F4|A0A8I5Y8F4_RAT']	423	6.18939	47858.6	35.9979	-0.199764	5.437	[[400, 423]]	[[0, 400]]	3	['7-291', '289-364', '369-396']	['CON', 'CON', 'CON']	['alpha superhelices', 'alpha arrays', 'extended segments']	['Repetitive alpha hairpins', 'HTH', '26S proteasome regulatory subunits C-terminal helices']	['ARM repeat', 'winged', '26S proteasome regulatory subunit RPN3 C-terminal helix']	['KOG2581', 'PCI', 'KOG2582_like']	15	4	4	10.8785	#NAME?	8.68215	#NAME?	-13.029
D4A857	tr|D4A857|D4A857_RAT	D4A857_RAT	Ipo9	Importin 9	[]	[]	1046	4.74437	116648	43.8946	0.00889101	7.553	[[0, 18], [939, 1000]]	[[18, 939], [1000, 1046]]	1	['25-299,341-817']	['NC']	['alpha superhelices']	['Repetitive alpha hairpins']	['ARM repeat']	['IBN_N']	11	4	4	6.06205	6.40629	4.57394	4.24262	-17.489			pI									pI	CHI.SQ	#DIV/0!		CHI.SQ	#DIV/0!			Peptide
P23562	sp|P23562|B3AT_RAT	B3AT_RAT	Slc4a1	Band 3 anion transport protein	[]	['tr|A0A0G2K8D8|A0A0G2K8D8_RAT, tr|F8WFT7|F8WFT7_RAT', 'tr|A0A0G2K8D8|A0A0G2K8D8_RAT, tr|F8WFT7|F8WFT7_RAT', 'tr|A0A0G2K8D8|A0A0G2K8D8_RAT, tr|F8WFT7|F8WFT7_RAT', 'tr|A0A0G2K8D8|A0A0G2K8D8_RAT, tr|F8WFT7|F8WFT7_RAT']	927	5.28258	103171	44.4913	0.252427	19.094	[[0, 71], [184, 233], [358, 392], [904, 927]]	[[71, 184], [233, 358], [392, 904]]	2	['71-329', '422-880']	['CON', 'CON']	['a+b three layers', 'alpha complex topology']	['Phoshotransferase/anion transport protein', 'Uracil Transporter UraA']	['Phoshotransferase/anion transport protein', 'Uracil Transporter UraA']	['Band_3_cyto', 'HCO3_cotransp']	4	1	4	23.2183	0	#NAME?	#NAME?	-19.574			<4	0	0		0	0	0			<4	0	0		0	0		<5	5451
A0A0G2KBC7	tr|A0A0G2KBC7|A0A0G2KBC7_RAT	A0A0G2KBC7_RAT	Pfkm	ATP-dependent 6-phosphofructokinase	['Pfkp', 'Pfkl', 'Pfkl, Pfkp', 'Pfkl, Pfkp', 'Pfkl, Pfkp', 'Pfkl', 'Pfkl, Pfkp', 'Pfkl, Pfkp', 'Pfkp', 'Pfkl, Pfkp', 'Pfkp', 'Pfkl, Pfkp', 'Pfkl, Pfkp', 'Pfkl', 'Pfkl', 'Pfkl', 'Pfkl, Pfkp', 'Pfkl, Pfkp', 'Pfkl, Pfkp', 'Pfkl, Pfkp', 'Pfkl, Pfkp']	['sp|P47858|PFKAM_RAT, tr|Q52KS1|Q52KS1_RAT', 'sp|P47858|PFKAM_RAT, tr|A0A8I6ADR0|A0A8I6ADR0_RAT, tr|Q52KS1|Q52KS1_RAT', 'sp|P47858|PFKAM_RAT, tr|A0A8I6ADR0|A0A8I6ADR0_RAT, tr|Q52KS1|Q52KS1_RAT', 'sp|P47858|PFKAM_RAT, tr|A0A8I6ADR0|A0A8I6ADR0_RAT, tr|Q52KS1|Q52KS1_RAT', 'sp|P47858|PFKAM_RAT, sp|P47860|PFKAP_RAT, tr|A0A0A0MXY5|A0A0A0MXY5_RAT, tr|A0A8I5ZYA2|A0A8I5ZYA2_RAT, tr|A0A8I6ADR0|A0A8I6ADR0_…	851	7.09086	93522.9	34.3009	-0.194712	7.051	[[0, 51]]	[[51, 851]]	3	['87-266,374-426,473-631', '250-376', '614-739']	['CP NC', 'IS', 'CON']	['a/b three-layered sandwiches', 'a/b three-layered sandwiches', 'a/b three-layered sandwiches']	['Flavodoxin-like', 'Phosphofructokinase C-terminal domain', 'Phosphofructokinase C-terminal domain']	['Phosphofructokinase N-terminal domain', 'Phosphofructokinase C-terminal domain', 'Phosphofructokinase C-terminal domain']	['PFK_N', 'PFK_C', 'PFK_C']	126	8	3	#NAME?	#NAME?	#NAME?	#NAME?	-11.661			4to5	284	27		5451	122	5573			4to5	286.964	24.0359		5424.33	148.675		5to6	13954
P62944	sp|P62944|AP2B1_RAT	AP2B1_RAT	Ap2b1	AP-2 complex subunit beta	['Ap1b1', 'Ap2b1-ps1', 'Ap1b1, Ap2b1-ps1', 'Ap2b1-ps1', 'Ap2b1-ps1', 'Ap1b1, Ap2b1-ps1, ENSRNOG00000067245', 'ENSRNOG00000064118', 'Ap2b1-ps1', 'Ap2b1-ps1', 'Ap2b1-ps1, ENSRNOG00000064118', 'Ap2b1-ps1', 'Ap2b1-ps1', 'Ap2b1-ps1', 'Ap2b1-ps1', 'Ap1b1, Ap2b1-ps1', 'Ap1b1, Ap2b1-ps1', 'Ap1b1, Ap2b1-ps1', 'Ap2b1-ps1', 'Ap2b1-ps1', 'Ap1b1, Ap2b1-ps1', 'Ap1b1, Ap2b1-ps1', 'Ap2b1-ps1', 'Ap2b1-ps1', 'Ap1b…	['sp|P52303|AP1B1_RAT, tr|A0A0G2K2V2|A0A0G2K2V2_RAT, tr|A0A8I5ZYC5|A0A8I5ZYC5_RAT, tr|A0A8I6AM50|A0A8I6AM50_RAT, tr|A0A8I6AT57|A0A8I6AT57_RAT, tr|A0A8L2R623|A0A8L2R623_RAT, tr|A0A8L2R7J3|A0A8L2R7J3_RAT, tr|G3V9N8|G3V9N8_RAT', 'tr|A0A8I5ZYC5|A0A8I5ZYC5_RAT, tr|A0A8I6A4X2|A0A8I6A4X2_RAT, tr|A0A8L2R623|A0A8L2R623_RAT, tr|A0A8L2R7J3|A0A8L2R7J3_RAT', 'sp|P52303|AP1B1_RAT, tr|A0A0G2K2V2|A0A0G2K2V2_RAT,…	937	5.22114	104551	37.9543	-0.0948773	14.301	[[581, 702]]	[[0, 581], [702, 937]]	3	['14-550', '717-811', '825-937']	['CON', 'CON', 'CON']	['alpha superhelices', 'beta sandwiches', 'a+b two layers']	['Repetitive alpha hairpins', 'Immunoglobulin-like beta-sandwich', 'TBP-like']	['ARM repeat', 'Immunoglobulin/Fibronectin type III/E set domains/PapD-like', 'Subdomain of clathrin and coatomer appendage domain']	['Adaptin_N', 'Alpha_adaptinC2', 'B2-adapt-app_C']	124	10	3	18.438	23.7796	16.5132	21.2579	-9.071			5to6	837	67		13954	344	14298			5to6	834.134	69.8665		13916.6	381.438		6to7	10376
P12785	sp|P12785|FAS_RAT	FAS_RAT	Fasn	Fatty acid synthase	[]	['tr|A0A8I6A2Z2|A0A8I6A2Z2_RAT', 'tr|A0A8I6A2Z2|A0A8I6A2Z2_RAT', 'tr|A0A8I6A2Z2|A0A8I6A2Z2_RAT', 'tr|A0A8I6A2Z2|A0A8I6A2Z2_RAT', 'tr|A0A8I6A2Z2|A0A8I6A2Z2_RAT', 'tr|A0A8I6A2Z2|A0A8I6A2Z2_RAT', 'tr|A0A8I6A2Z2|A0A8I6A2Z2_RAT', 'tr|A0A8I6A2Z2|A0A8I6A2Z2_RAT', 'tr|A0A8I6A2Z2|A0A8I6A2Z2_RAT', 'tr|A0A8I6A2Z2|A0A8I6A2Z2_RAT', 'tr|A0A8I6A2Z2|A0A8I6A2Z2_RAT', 'tr|A0A8I6A2Z2|A0A8I6A2Z2_RAT', 'tr|A0A8I6A2Z2…	2505	5.96084	272647	42.019	-0.0627944	0.878	[[2185, 2205]]	[[0, 2185], [2205, 2505]]	13	['3-241', '213-405', '420-485', '494-621,658-802', '618-675', '857-948', '987-1095', '1221-1389', '1406-1513', '1523-1633', '1636-1811', '1879-2041', '2119-2177']	['CON', 'CON', 'CON', 'NC', 'IS', 'CON', 'CON', 'CON', 'CON', 'CON', 'CON', 'CON', 'CON']	['a/b three-layered sandwiches', 'a/b three-layered sandwiches', 'a+b two layers', 'a/b three-layered sandwiches', 'a+b two layers', 'a+b two layers', 'a+b two layers', 'a/b three-layered sandwiches', 'a/b three-layered sandwiches', 'beta barrels', 'a/b three-layered sandwiches', 'a/b three-layered sandwiches', 'alpha bundles']	['Thiolase-like', 'Thiolase-like', 'KS-MAT linker domain in fatty acid synthase', 'Flavodoxin-like', 'Alpha-beta plaits', 'Thioesterase/thiol ester dehydrase-isomerase-like', 'Thioesterase/thiol ester dehydrase-isomerase-like', 'Rossmann-like', 'Rossmann-like', 'GroES-like', 'Rossmann-like', 'Rossmann-like', 'ACP-like']	['Thiolase-like', 'Thiolase-like', 'KS-MAT linker domain in fatty acid synthase', 'FabD/lysophospholipase-like', 'Probable ACP-binding domain of malonyl-CoA ACP transacylase', 'Thioesterase/thiol ester dehydrase-isomerase', 'Thioesterase/thiol ester dehydrase-isomerase', 'S-adenosyl-L-methionine-dependent methyltransferases', 'NAD(P)-binding Rossmann-fold domains', 'Alcohol dehydrogenase-like, N-…	['ketoacyl-synt', 'Ketoacyl-synt_C_1', 'KAsynt_C_assoc', 'Acyl_transf_1_1st', 'Acyl_transf_1_2nd', 'PS-DH_N', 'PS-DH_C_2', 'Methyltransf_11_3', 'KOG1202_1st', 'KOG1202_2nd', 'ADH_zinc_N', 'adh_short_C2_1', 'PP-binding']	121	10	3	6.93282	7.75655	5.52203	6.65228	-6.184			6to7	617	54		10376	284	10660			6to7	619.141	51.8589		10375.6	284.385		7to8	3137
F1M9V7	tr|F1M9V7|F1M9V7_RAT	F1M9V7_RAT	Npepps	Aminopeptidase	[]	['tr|A0A8I5XWV8|A0A8I5XWV8_RAT', 'tr|A0A8I5XWV8|A0A8I5XWV8_RAT', 'tr|A0A8I5XWV8|A0A8I5XWV8_RAT', 'tr|A0A8I5XWV8|A0A8I5XWV8_RAT', 'tr|A0A8I5XWV8|A0A8I5XWV8_RAT', 'tr|A0A8I5XWV8|A0A8I5XWV8_RAT', 'tr|A0A8I5XWV8|A0A8I5XWV8_RAT', 'tr|A0A8I5XWV8|A0A8I5XWV8_RAT', 'tr|A0A8I5XWV8|A0A8I5XWV8_RAT', 'tr|A0A8I5XWV8|A0A8I5XWV8_RAT', 'tr|A0A8I5XWV8|A0A8I5XWV8_RAT', 'tr|A0A8I5XWV8|A0A8I5XWV8_RAT', 'tr|A0A8I5XWV8…	920	5.53381	103343	39.2386	-0.199457	5.217	[[0, 48]]	[[48, 920]]	3	['54-253', '263-560', '610-910']	['CON', 'CON', 'CON']	['beta sandwiches', 'mixed a+b and a/b', 'alpha superhelices']	['Baculovirus p35 protein-related', 'Zincin-like', 'Repetitive alpha hairpins']	['Baculovirus p35 protein-related', 'Metalloproteases (zincins) catalytic domain', 'ARM repeat']	['Peptidase_M1_2', 'Peptidase_M1', 'ERAP1_C_1']	91	3	3	12.6586	14.1691	10.5368	12.4263	-19.806			7to8	194	17		3137	93	3230			7to8	194.693	16.3073		3143.83	86.169		8to9	4470
Q5XIF6	sp|Q5XIF6|TBA4A_RAT	TBA4A_RAT	Tuba4a	Tubulin alpha-4A chain	['ENSRNOG00000070725, Tuba1a, Tuba1b, Tuba1c, Tuba3a, Tuba8', 'ENSRNOG00000070725, Tuba1a, Tuba1b, Tuba1c, Tuba3a, Tuba8', 'ENSRNOG00000070725, Tuba1a, Tuba1b, Tuba1c, Tuba3a, Tuba8', 'Tuba1b, Tuba1c', 'ENSRNOG00000070725, Tuba1a, Tuba1b, Tuba1c, Tuba3a, Tuba8', 'Tuba1a, Tuba1b, Tuba3a, Tuba8', 'ENSRNOG00000070725, Tuba1a, Tuba1b, Tuba1c, Tuba3a, Tuba8', 'ENSRNOG00000070725, Tuba1a, Tuba1b, Tuba1…	['sp|P68370|TBA1A_RAT, sp|Q68FR8|TBA3_RAT, sp|Q6P9V9|TBA1B_RAT, tr|A0A0H2UHM7|A0A0H2UHM7_RAT, tr|A0A8I6A1R5|A0A8I6A1R5_RAT, tr|A0A8I6A3U6|A0A8I6A3U6_RAT, tr|A0A8I6AF82|A0A8I6AF82_RAT, tr|A0A8I6ALV8|A0A8I6ALV8_RAT, tr|A0A8I6B5M1|A0A8I6B5M1_RAT, tr|A0A8L2R402|A0A8L2R402_RAT, tr|A0A8L2RAD9|A0A8L2RAD9_RAT', 'sp|P68370|TBA1A_RAT, sp|Q68FR8|TBA3_RAT, sp|Q6P9V9|TBA1B_RAT, tr|A0A0H2UHM7|A0A0H2UHM7_RAT, t…	448	4.94666	49923.9	38.0808	-0.251563	3.795	[[431, 448]]	[[0, 431]]	2	['7-27,60-239', '249-435']	['NC', 'CON']	['a/b three-layered sandwiches', 'a+b three layers']	['Rossmann-like', 'Bacillus chorismate mutase-like']	['Tubulin nucleotide-binding domain-like', 'Tubulin C-terminal domain-like']	['Tubulin', 'Tubulin_C']	90	10	3	30.6972	44.2433	23.4244	34.8743	-20.6			8to9	319	34		4470	149	4619			8to9	325.718	27.2819		4495.78	123.224		9to10	1853
A0A8I5ZJL1	tr|A0A8I5ZJL1|A0A8I5ZJL1_RAT	A0A8I5ZJL1_RAT	Myh10	Myosin heavy chain 10	['Myh11', 'Myh11', 'Myh11']	['sp|Q9JLT0|MYH10_RAT, tr|A0A8I6A5G4|A0A8I6A5G4_RAT, tr|A0A8I6A9E0|A0A8I6A9E0_RAT, tr|A0A8I6GLM0|A0A8I6GLM0_RAT, tr|G3V9Y1|G3V9Y1_RAT', 'sp|Q9JLT0|MYH10_RAT, tr|A0A8I6A5G4|A0A8I6A5G4_RAT, tr|A0A8I6A9E0|A0A8I6A9E0_RAT, tr|A0A8I6GLM0|A0A8I6GLM0_RAT, tr|G3V9Y1|G3V9Y1_RAT', 'sp|Q9JLT0|MYH10_RAT, tr|A0A8I6A5G4|A0A8I6A5G4_RAT, tr|A0A8I6A9E0|A0A8I6A9E0_RAT, tr|A0A8I6GLM0|A0A8I6GLM0_RAT, tr|G3V9Y1|G3V9Y1…	2013	5.46606	233613	50.7805	-0.855191	14.754	[[1075, 1237], [1379, 1393], [1731, 1767], [1913, 2013]]	[[0, 1075], [1237, 1379], [1393, 1731], [1767, 1913]]	3	['68-115', '118-809', '811-880']	['CON', 'CON', 'CON']	['beta barrels', 'a/b three-layered sandwiches', 'alpha bundles']	['SH3', 'P-loop domains-like', 'Myosin VI lever arm']	['SH3', 'P-loop containing nucleoside triphosphate hydrolases', 'Myosin VI lever arm']	['Myosin_N', 'Myosin_head', 'KOG0161_1st']	77	5	3	#NAME?	#NAME?	#NAME?	#NAME?	#N/A			9to10	204	11		1853	75	1928			9to10	198.384	16.6165		1876.57	51.4346		>10	673
P61983	sp|P61983|1433G_RAT	1433G_RAT	Ywhag	14-3-3 protein gamma	['Ywhah', 'Ywhab, Ywhah, Ywhaz', 'Ywhah', 'Ywhab, Ywhah, Ywhaz', 'Ywhab', 'ENSRNOG00000065369, ENSRNOG00000065775, Sfn, Sfnl1, Ywhab, Ywhah, Ywhaq', 'Ywhab', 'Ywhah', 'Ywhah', 'Ywhah, Ywhaq', 'Ywhah', 'Ywhab', 'Ywhab', 'Ywhah', 'Ywhah', 'Ywhah', 'Ywhah']	['tr|A0A8L2R1A5|A0A8L2R1A5_RAT', 'tr|A0A8L2R1A5|A0A8L2R1A5_RAT', 'tr|A0A8L2R1A5|A0A8L2R1A5_RAT', 'tr|A0A8L2R1A5|A0A8L2R1A5_RAT', 'sp|P68511|1433F_RAT, tr|A0A0G2K2B8|A0A0G2K2B8_RAT, tr|A0A8I6AI74|A0A8I6AI74_RAT, tr|A0A8L2R1A5|A0A8L2R1A5_RAT', 'tr|A0A8L2R1A5|A0A8L2R1A5_RAT', 'tr|A0A8L2R1A5|A0A8L2R1A5_RAT', 'tr|A0A8L2R1A5|A0A8L2R1A5_RAT', 'tr|A0A8L2R1A5|A0A8L2R1A5_RAT', 'tr|A0A8L2R1A5|A0A8L2R1A5_RAT…	247	4.80053	28302.3	41.9964	-0.680162	5.263	[[234, 247]]	[[0, 234]]	1	['3-234']	['CON']	['alpha superhelices']	['Repetitive alpha hairpins']	['ARM repeat']	['14-3-3']	61	5	3	8.91268	9.60276	7.36483	9.0131	-24.739			>10	88	3		673	27	700			>10	83.967	7.03302		681.326	18.6744
O35567	sp|O35567|PUR9_RAT	PUR9_RAT	Atic	Bifunctional purine biosynthesis protein ATIC	[]	['tr|A0A8L2QB21|A0A8L2QB21_RAT', 'tr|A0A8L2QB21|A0A8L2QB21_RAT', 'tr|A0A8L2QB21|A0A8L2QB21_RAT', 'tr|A0A8L2QB21|A0A8L2QB21_RAT', 'tr|A0A8L2QB21|A0A8L2QB21_RAT', 'tr|A0A8L2QB21|A0A8L2QB21_RAT', 'tr|A0A8L2QB21|A0A8L2QB21_RAT', 'tr|A0A8L2QB21|A0A8L2QB21_RAT', 'tr|A0A8L2QB21|A0A8L2QB21_RAT', 'tr|A0A8L2QB21|A0A8L2QB21_RAT', 'tr|A0A8L2QB21|A0A8L2QB21_RAT', 'tr|A0A8L2QB21|A0A8L2QB21_RAT', 'tr|A0A8L2QB21…	592	6.68849	64207.7	34.9716	-0.0641892	0	[]	[[0, 592]]	4	['7-195', '203-390', '407-463', '476-590']	['CON', 'CON', 'CON', 'CON']	['a/b three-layered sandwiches', 'a+b three layers', 'a+b three layers', 'a+b three layers']	['Methylglyoxal synthase-like', 'Cytidine deaminase-like', 'Cytidine deaminase-like', 'Cytidine deaminase-like']	['Methylglyoxal synthase-like', 'Cytidine deaminase-like', 'Cytidine deaminase-like', 'Cytidine deaminase-like']	['MGS', 'AICARFT_IMPCHas_1st', 'AICARFT_IMPCHas_2nd', 'AICARFT_IMPCHas_2nd']	54	6	3	11.7966	14.5145	9.8491	12.1646	-9.607			<4	#DIV/0!	#DIV/0!			#DIV/0!												Protein
A0A8I6AB61	tr|A0A8I6AB61|A0A8I6AB61_RAT	A0A8I6AB61_RAT	Nbea	Neurobeachin	['Lrba', 'Lrba', 'Lrba', 'Lrba', 'Lrba', 'Lrba', 'Lrba', 'Lrba', 'Lrba']	['tr|A0A0G2JYI0|A0A0G2JYI0_RAT, tr|A0A0G2JYR4|A0A0G2JYR4_RAT, tr|A0A8I6AK76|A0A8I6AK76_RAT, tr|A0A8I6AP41|A0A8I6AP41_RAT, tr|F1M3T7|F1M3T7_RAT', 'tr|A0A8I6AK76|A0A8I6AK76_RAT, tr|A0A8I6AP41|A0A8I6AP41_RAT', 'tr|A0A8I6AK76|A0A8I6AK76_RAT, tr|A0A8I6AP41|A0A8I6AP41_RAT', 'tr|A0A8I6AK76|A0A8I6AK76_RAT, tr|A0A8I6AP41|A0A8I6AP41_RAT', 'tr|A0A8I6AK76|A0A8I6AK76_RAT, tr|A0A8I6AP41|A0A8I6AP41_RAT', 'tr|A0…	2935	5.78129	326719	44.0342	-0.182487	29.574	[[0, 54], [961, 1347], [1476, 1871], [2080, 2140]]	[[54, 961], [1347, 1476], [1871, 2080], [2140, 2935]]	4	['246-397', '2143-2244', '2283-2538', '2655-2799,2841-2923']	['CON', 'CON', 'CON', 'NC']	['beta sandwiches', 'beta barrels', 'alpha arrays', 'beta duplicates or obligate multimers']	['jelly-roll', 'PH domain-like', 'BEACH domain', 'beta-propeller-like']	['Concanavalin A-like lectins/glucanases', 'PH domain-like', 'BEACH domain', '7-bladed']	['Laminin_G_3', 'PH_BEACH', 'Beach', 'ANAPC4_WD40_7']	54	4	3	#NAME?	#NAME?	#NAME?	#NAME?	#N/A			4to5	0.913183	0.0868167			0.0218913				pI	CHI.SQ	0.32011		CHI.SQ	4.49212e-05		<5	284
P63039	sp|P63039|CH60_RAT	CH60_RAT	Hspd1	60 kDa heat shock protein, mitochondrial	['ENSRNOG00000065699, Hspd1l1', 'Hspd1l1', 'Hspd1l1', 'Hspd1l1', 'Hspd1l1', 'Hspd1l1', 'Hspd1l1', 'Hspd1l1', 'Hspd1l1', 'ENSRNOG00000065699, Hspd1l1', 'Hspd1l1', 'Hspd1l1', 'ENSRNOG00000065699, Hspd1l1', 'ENSRNOG00000065699', 'ENSRNOG00000065699, Hspd1l1', 'ENSRNOG00000065699, Hspd1l1', 'ENSRNOG00000065699, Hspd1l1', 'Hspd1l1', 'Hspd1l1', 'Hspd1l1', 'ENSRNOG00000065699, Hspd1l1', 'Hspd1l1', 'Hspd…	['tr|A0A8I5ZVK6|A0A8I5ZVK6_RAT, tr|A0A8I6ACT0|A0A8I6ACT0_RAT', 'tr|A0A8I6ACT0|A0A8I6ACT0_RAT', 'tr|A0A8I6ACT0|A0A8I6ACT0_RAT', 'tr|A0A8I6ACT0|A0A8I6ACT0_RAT', 'tr|A0A8I6ACT0|A0A8I6ACT0_RAT', 'tr|A0A8I6ACT0|A0A8I6ACT0_RAT', 'tr|A0A8I6ACT0|A0A8I6ACT0_RAT', 'tr|A0A8I6ACT0|A0A8I6ACT0_RAT', 'tr|A0A8I6ACT0|A0A8I6ACT0_RAT', 'tr|A0A8I5ZVK6|A0A8I5ZVK6_RAT, tr|A0A8I6ACT0|A0A8I6ACT0_RAT', 'tr|A0A8I6ACT0|A0A…	573	5.91111	60954.8	30.5866	-0.0849913	8.028	[[0, 21], [547, 573]]	[[21, 547]]	3	['28-175', '162-210,368-434', '215-390']	['CON', 'NC', 'IS']	['alpha bundles', 'mixed a+b and a/b', 'a/b three-layered sandwiches']	['GroEL equatorial domain-like', 'Zincin-like', 'The swivelling beta/beta/alpha domains']	['GroEL equatorial domain-like', 'GroEL-intermediate domain like', 'The swivelling beta/beta/alpha domain']	['Cpn60_TCP1_1st', 'Cpn60_TCP1_3rd', 'Cpn60_TCP1_2nd_2']	50	3	3	29.4844	30.9723	25.4602	30.7138	-26.138			5to6	0.925885	0.074115			0.0240593				<5	286.964	24.0359		5424.33	148.675		5to6	837
P13264	sp|P13264|GLSK_RAT	GLSK_RAT	Gls	Glutaminase kidney isoform, mitochondrial	['Gls2', 'Gls2', 'Gls2']	['tr|A0A0G2K1T0|A0A0G2K1T0_RAT, tr|A0A0G2KAN7|A0A0G2KAN7_RAT, tr|A0A8I6AXB6|A0A8I6AXB6_RAT', 'tr|A0A0G2K1T0|A0A0G2K1T0_RAT, tr|A0A0G2KAN7|A0A0G2KAN7_RAT, tr|A0A8I6AXB6|A0A8I6AXB6_RAT', 'tr|A0A0G2K1T0|A0A0G2K1T0_RAT, tr|A0A0G2KAN7|A0A0G2KAN7_RAT, tr|A0A8I6AXB6|A0A8I6AXB6_RAT', 'sp|P28492|GLSL_RAT, tr|A0A0G2K1T0|A0A0G2K1T0_RAT, tr|A0A0G2KAN7|A0A0G2KAN7_RAT, tr|A0A0H2UHL2|A0A0H2UHL2_RAT, tr|A0A0S2EF…	674	8.06417	74022.9	51.1661	-0.290059	22.849	[[0, 135], [653, 674]]	[[135, 653]]	4	['143-221', '229-301,415-536', '288-425', '562-648']	['CON', 'NC', 'IS', 'CON']	['alpha arrays', 'a+b three layers', 'alpha complex topology', 'alpha superhelices']	['EF-hand', 'Profilin-like', 'alpha-helical domain in beta-lactamase/transpeptidase-like proteins', 'Repetitive alpha hairpins']	['EF-hand', 'a+b domain in beta-lactamase/transpeptidase-like proteins', 'alpha-helical domain in beta-lactamase/transpeptidase-like proteins', 'Ankyrin repeat']	['KOG0506', 'Glutaminase_1st', 'Glutaminase_2nd', 'Ank_2']	49	6	3	15.8983	15.7142	13.741	16.0519	2.241			6to7	0.919523	0.0804769			0.0266417				5to6	834.134	69.8665		13916.6	381.438		6to7	617
Q8R491	sp|Q8R491|EHD3_RAT	EHD3_RAT	Ehd3	EH domain-containing protein 3	['Ehd1, Ehd4', 'Ehd1', 'Ehd1', 'Ehd1', 'Ehd1', 'Ehd1', 'Ehd1', 'Ehd1', 'Ehd1', 'Ehd1', 'Ehd1', 'Ehd1', 'Ehd1', 'Ehd1', 'Ehd1', 'Ehd1', 'Ehd1, Ehd4', 'Ehd1']	['tr|A0A0G2JTH6|A0A0G2JTH6_RAT', 'sp|Q641Z6|EHD1_RAT, tr|A0A0G2JTH6|A0A0G2JTH6_RAT, tr|Q8R3Z7|Q8R3Z7_RAT', 'tr|A0A0G2JTH6|A0A0G2JTH6_RAT', 'tr|A0A0G2JTH6|A0A0G2JTH6_RAT', 'tr|A0A0G2JTH6|A0A0G2JTH6_RAT', 'sp|Q641Z6|EHD1_RAT, tr|A0A0G2JTH6|A0A0G2JTH6_RAT', 'sp|Q641Z6|EHD1_RAT, tr|A0A0G2JTH6|A0A0G2JTH6_RAT', 'tr|A0A0G2JTH6|A0A0G2JTH6_RAT', 'tr|A0A0G2JTH6|A0A0G2JTH6_RAT', 'tr|A0A0G2JTH6|A0A0G2JTH6_RA…	535	6.0353	60790.3	28.8198	-0.346916	3.925	[]	[[0, 535]]	3	['61-104,146-232,294-317', '289-400', '442-528']	['NC', 'CON', 'CON']	['a/b three-layered sandwiches', 'alpha bundles', 'alpha arrays']	['P-loop domains-like', 'Helical domain in EHD2', 'EF-hand']	['P-loop containing nucleoside triphosphate hydrolases', 'Helical domain in EHD2', 'EF-hand']	['MnmE_helical_2nd', 'KOG1954', 'EF-hand_4']	40	4	3	12.3998	14.2399	11.038	12.053	-20.857			7to8	0.919431	0.0805687			0.0287926				6to7	619.141	51.8589		10375.6	284.385		7to8	194
Q9Z339	sp|Q9Z339|GSTO1_RAT	GSTO1_RAT	Gsto1	Glutathione S-transferase omega-1	['Gsto2']	['tr|A0A8I6B2N7|A0A8I6B2N7_RAT, tr|A6JHR8|A6JHR8_RAT', 'tr|A0A8I6B2N7|A0A8I6B2N7_RAT, tr|A6JHR8|A6JHR8_RAT', 'tr|A0A8I6B2N7|A0A8I6B2N7_RAT, tr|A6JHR8|A6JHR8_RAT', 'tr|A0A8I6B2N7|A0A8I6B2N7_RAT, tr|A6JHR8|A6JHR8_RAT', 'tr|A0A8I6B2N7|A0A8I6B2N7_RAT, tr|A6JHR8|A6JHR8_RAT', 'tr|A0A8I6B2N7|A0A8I6B2N7_RAT, tr|A6JHR8|A6JHR8_RAT', 'tr|A0A8I6B2N7|A0A8I6B2N7_RAT, tr|A6JHR8|A6JHR8_RAT', 'tr|A0A8I6B2N7|A0A8I…	241	6.24896	27668.6	47.2975	-0.393361	8.299	[[0, 19]]	[[19, 241]]	2	['24-98', '130-210']	['CON', 'CON']	['a+b three layers', 'alpha superhelices']	['Thioredoxin-like', 'Repetitive alpha hairpins']	['Thioredoxin-like', 'Glutathione S-transferase (GST)-C']	['GST_N', 'GST_C_3']	40	5	3	10.6248	0	7.19076	#NAME?	-19.729			8to9	0.903683	0.0963173			0.0322581				7to8	194.693	16.3073		3143.83	86.169		8to9	319
A0A8I6A568	tr|A0A8I6A568|A0A8I6A568_RAT	A0A8I6A568_RAT	Gphn	Gephyrin	[]	['sp|Q03555|GEPH_RAT, tr|A0A8I5ZQC9|A0A8I5ZQC9_RAT, tr|A0A8I6A9T9|A0A8I6A9T9_RAT, tr|A0A8I6AHG6|A0A8I6AHG6_RAT, tr|F1MA86|F1MA86_RAT', 'sp|Q03555|GEPH_RAT, tr|A0A8I5ZQC9|A0A8I5ZQC9_RAT, tr|A0A8I6A9T9|A0A8I6A9T9_RAT, tr|A0A8I6AHG6|A0A8I6AHG6_RAT, tr|F1MA86|F1MA86_RAT', 'sp|Q03555|GEPH_RAT, tr|A0A8I5ZQC9|A0A8I5ZQC9_RAT, tr|A0A8I6A9T9|A0A8I6A9T9_RAT, tr|A0A8I6AHG6|A0A8I6AHG6_RAT, tr|F1MA86|F1MA86_RA…	776	5.48015	84394.7	50.2514	-0.226546	16.237	[[181, 307]]	[[0, 181], [307, 776]]	5	['16-166', '363-405,463-537', '408-498', '541-686', '697-773']	['CON', 'NC', 'IS', 'CON', 'CON']	['a/b three-layered sandwiches', 'a+b two layers', 'a+b complex topology', 'a/b three-layered sandwiches', 'beta barrels']	['Molybdenum cofactor biosynthesis proteins', 'MoeA-I/Ornithine decarboxylase-C/Reverse ferredoxin-like domain in RNA-polymerase', 'MoeA domain II', 'Molybdenum cofactor biosynthesis proteins', 'beta-clip']	['Molybdenum cofactor biosynthesis proteins', 'MoeA-I/Ornithine decarboxylase-C/Reverse ferredoxin-like domain in RNA-polymerase', 'MoeA domain II', 'Molybdenum cofactor biosynthesis proteins', 'MoeA C-terminal domain-like']	['MoCF_biosynth', 'MoeA_N_N', 'MoeA_N_C', 'MoCF_biosynth', 'MoeA_C']	38	3	3	#NAME?	#NAME?	#NAME?	#NAME?	#N/A			9to10	0.948837	0.0511628			0.0389004				8to9	325.718	27.2819		4495.78	123.224		9to10	204
P08461	sp|P08461|ODP2_RAT	ODP2_RAT	Dlat	Dihydrolipoyllysine-residue acetyltransferase component of pyruvate dehydrogenase complex, mitochondrial	[]	['tr|A0A8I6B5J2|A0A8I6B5J2_RAT', 'tr|A0A8I6B5J2|A0A8I6B5J2_RAT', 'tr|A0A8I6B5J2|A0A8I6B5J2_RAT', 'tr|A0A8I6B5J2|A0A8I6B5J2_RAT', 'tr|A0A8I6B5J2|A0A8I6B5J2_RAT', 'tr|A0A8I6B5J2|A0A8I6B5J2_RAT', 'tr|A0A8I6B5J2|A0A8I6B5J2_RAT', 'tr|A0A8I6B5J2|A0A8I6B5J2_RAT', 'tr|A0A8I6B5J2|A0A8I6B5J2_RAT', 'tr|A0A8I6B5J2|A0A8I6B5J2_RAT', 'tr|A0A8I6B5J2|A0A8I6B5J2_RAT', 'tr|A0A8I6B5J2|A0A8I6B5J2_RAT', 'tr|A0A8I6B5J2…	632	8.75566	67165	48.5687	-0.0167722	35.601	[[0, 94], [172, 207], [297, 399]]	[[94, 172], [207, 297], [399, 632]]	4	['94-156', '220-283', '343-379', '408-631']	['CON', 'CON', 'CON', 'CON']	['a+b complex topology', 'a+b complex topology', 'alpha arrays', 'a+b complex topology']	['alpha/beta-Hammerhead/Barrel-sandwich hybrid', 'alpha/beta-Hammerhead/Barrel-sandwich hybrid', 'Peripheral subunit-binding domain of 2-oxo acid dehydrogenase complex', 'CoA-dependent acyltransferases']	['Single hybrid motif', 'Single hybrid motif', 'Peripheral subunit-binding domain of 2-oxo acid dehydrogenase complex', 'CoA-dependent acyltransferases']	['Biotin_lipoyl', 'Biotin_lipoyl', 'E3_binding', '2-oxoacid_dh']	37	4	3	41.884	45.2125	36.0705	41.6073	-5.266			>10	0.967033	0.032967			0.0385714				9to10	198.384	16.6165		1876.57	51.4346		>10	88
A0A8I6A708	tr|A0A8I6A708|A0A8I6A708_RAT	A0A8I6A708_RAT	Cp	ferroxidase	['F8']	['sp|P13635|CERU_RAT, tr|A0A0G2K9I6|A0A0G2K9I6_RAT, tr|G3V7K3|G3V7K3_RAT', 'sp|P13635|CERU_RAT, tr|A0A0G2K9I6|A0A0G2K9I6_RAT, tr|G3V7K3|G3V7K3_RAT', 'sp|P13635|CERU_RAT, tr|A0A0G2K9I6|A0A0G2K9I6_RAT, tr|G3V7K3|G3V7K3_RAT', 'tr|G3V7K3|G3V7K3_RAT', 'sp|P13635|CERU_RAT, tr|A0A0G2K9I6|A0A0G2K9I6_RAT, tr|G3V7K3|G3V7K3_RAT', 'sp|P13635|CERU_RAT, tr|A0A0G2K9I6|A0A0G2K9I6_RAT, tr|D3ZEB1|D3ZEB1_RAT, tr|G3…	1084	5.41598	123672	35.5248	-0.469004	3.137	[[0, 19], [1070, 1084]]	[[19, 1070]]	6	['21-208', '213-356', '369-565', '569-712', '725-899', '909-1050']	['CON', 'CON', 'CON', 'CON', 'CON', 'CON']	['beta sandwiches', 'beta sandwiches', 'beta sandwiches', 'beta sandwiches', 'beta sandwiches', 'beta sandwiches']	['Cupredoxin-like', 'Cupredoxin-like', 'Cupredoxin-like', 'Cupredoxin-like', 'Cupredoxin-like', 'Cupredoxin-like']	['Cupredoxin-related', 'Cupredoxin-related', 'Cupredoxin-related', 'Cupredoxin-related', 'Cupredoxin-related', 'Cupredoxin-related']	['Cu-oxidase_3_2', 'Cu-oxidase_2_1', 'Cu-oxidase_3_2', 'Cu-oxidase_2_1', 'Cu-oxidase_3_2', 'Cu-oxidase_2_1']	34	3	3	#NAME?	#NAME?	#NAME?	#NAME?	#N/A												>10	83.967	7.03302		681.326	18.6744
P35565	sp|P35565|CALX_RAT	CALX_RAT	Canx	Calnexin	[]	['tr|A0A8L2QK91|A0A8L2QK91_RAT', 'tr|A0A8L2QK91|A0A8L2QK91_RAT', 'tr|A0A8L2QK91|A0A8L2QK91_RAT', 'tr|A0A8L2QK91|A0A8L2QK91_RAT', 'tr|A0A8L2QK91|A0A8L2QK91_RAT', 'tr|A0A8L2QK91|A0A8L2QK91_RAT', 'tr|A0A8L2QK91|A0A8L2QK91_RAT', 'tr|A0A8L2QK91|A0A8L2QK91_RAT', 'tr|A0A8L2QK91|A0A8L2QK91_RAT', 'tr|A0A8L2QK91|A0A8L2QK91_RAT', 'tr|A0A8L2QK91|A0A8L2QK91_RAT', 'tr|A0A8L2QK91|A0A8L2QK91_RAT', 'tr|A0A8L2QK91…	591	4.49081	67254	42.0971	-0.896277	40.102	[[0, 60], [265, 356], [503, 591]]	[[60, 265], [356, 503]]	2	['70-263,405-453', '293-391']	['NC', 'IS']	['beta sandwiches', 'few secondary structure elements']	['jelly-roll', 'P-domain of calnexin/calreticulin']	['Concanavalin A-like lectins/glucanases', 'P-domain of calnexin/calreticulin']	['Calreticulin_1st', 'Calreticulin_2nd']	32	3	3	5.63549	6.43892	5.35771	5.72179	-19.876			Percent Disordered
D4A8Y6	tr|D4A8Y6|D4A8Y6_RAT	D4A8Y6_RAT	Vcan	Versican core protein	[]	['sp|Q9ERB4|CSPG2_RAT, tr|A0A0G2K944|A0A0G2K944_RAT, tr|D3Z9N6|D3Z9N6_RAT, tr|D3ZFC3|D3ZFC3_RAT', 'sp|Q9ERB4|CSPG2_RAT, tr|A0A0G2K944|A0A0G2K944_RAT, tr|D3Z9N6|D3Z9N6_RAT, tr|D3ZFC3|D3ZFC3_RAT', 'sp|Q9ERB4|CSPG2_RAT, tr|A0A0G2K944|A0A0G2K944_RAT, tr|D3Z9N6|D3Z9N6_RAT, tr|D3ZFC3|D3ZFC3_RAT', 'sp|Q9ERB4|CSPG2_RAT, tr|A0A0G2K944|A0A0G2K944_RAT, tr|D3Z9N6|D3Z9N6_RAT, tr|D3ZFC3|D3ZFC3_RAT', 'sp|Q9ERB4…	3357	4.44824	366515	50.96	-0.530384	82.663	[[0, 33], [348, 3049], [3315, 3357]]	[[33, 348], [3049, 3315]]	7	['29-147', '150-247', '251-359', '3053-3088', '3090-3124', '3130-3252', '3256-3313']	['CON', 'CON', 'CON', 'CON', 'CON', 'CON', 'CON']	['beta sandwiches', 'a+b complex topology', 'a+b complex topology', 'few secondary structure elements', 'few secondary structure elements', 'a+b complex topology', 'few secondary structure elements']	['Immunoglobulin-like beta-sandwich', 'C-type lectin-like', 'C-type lectin-like', 'EGF-like', 'EGF-like', 'C-type lectin-like', 'EGF-like']	['Immunoglobulin/Fibronectin type III/E set domains/PapD-like', 'C-type lectin-like', 'C-type lectin-like', 'EGF/Laminin', 'EGF/Laminin', 'C-type lectin-like', 'Complement control module/SCR domain']	['I-set_7', 'Xlink', 'Xlink', 'hEGF_3', 'hEGF_1', 'Lectin_C', 'Sushi']	31	3	3	#NAME?	#NAME?	#NAME?	#NAME?	-13.62			0 - 5%	321	43		14595	356	14951			Percent Disordered	CHI.SQ	2.11273e-05		CHI.SQ	9.12219e-05
P49432	sp|P49432|ODPB_RAT	ODPB_RAT	Pdhb	Pyruvate dehydrogenase E1 component subunit beta, mitochondrial	[]	['tr|A0A0G2KAM3|A0A0G2KAM3_RAT, tr|A0A8I6A8K3|A0A8I6A8K3_RAT, tr|A0A8L2Q513|A0A8L2Q513_RAT', 'tr|A0A0G2KAM3|A0A0G2KAM3_RAT, tr|A0A8I6A8K3|A0A8I6A8K3_RAT, tr|A0A8L2Q513|A0A8L2Q513_RAT', 'tr|A0A0G2KAM3|A0A0G2KAM3_RAT, tr|A0A8I6A8K3|A0A8I6A8K3_RAT, tr|A0A8L2Q513|A0A8L2Q513_RAT', 'tr|A0A0G2KAM3|A0A0G2KAM3_RAT, tr|A0A8I6A8K3|A0A8I6A8K3_RAT, tr|A0A8L2Q513|A0A8L2Q513_RAT', 'tr|A0A8I6A8K3|A0A8I6A8K3_RAT,…	359	6.20485	38981.7	42.1426	0.0454039	9.192	[[0, 34]]	[[34, 359]]	2	['31-202', '223-357']	['CON', 'CON']	['a/b three-layered sandwiches', 'a/b three-layered sandwiches']	['Thiamin diphosphate-binding fold (THDP-binding)', 'TK C-terminal domain-like']	['Thiamin diphosphate-binding fold (THDP-binding)', 'TK C-terminal domain-like']	['Transket_pyr', 'Transketolase_C']	30	3	3	39.7109	40.0592	34.2547	39.5025	-4.895			5 - 10%	400	44		6793	214	7007			0 - 5%	336.554	27.4457		14548.2	402.846
A0A8I6A8L3	tr|A0A8I6A8L3|A0A8I6A8L3_RAT	A0A8I6A8L3_RAT	Dnpep	Aspartyl aminopeptidase	['Fdxr']	['tr|A0A8I6ABE2|A0A8I6ABE2_RAT, tr|A0A8I6GKD5|A0A8I6GKD5_RAT, tr|F7FML8|F7FML8_RAT', 'tr|A0A8I6ABE2|A0A8I6ABE2_RAT, tr|A0A8I6GKD5|A0A8I6GKD5_RAT, tr|F7FML8|F7FML8_RAT', 'tr|A0A8I6ABE2|A0A8I6ABE2_RAT, tr|A0A8I6GKD5|A0A8I6GKD5_RAT', 'tr|A0A8I6ABE2|A0A8I6ABE2_RAT, tr|A0A8I6GKD5|A0A8I6GKD5_RAT, tr|F7FML8|F7FML8_RAT', 'tr|A0A8I6ABE2|A0A8I6ABE2_RAT, tr|A0A8I6GKD5|A0A8I6GKD5_RAT, tr|F7FML8|F7FML8_RAT', …	480	6.53276	53064.1	59.3365	-0.167708	1.875	[]	[[0, 480]]	2	['19-111,242-473', '105-247']	['NC', 'IS']	['a/b three-layered sandwiches', 'beta barrels']	['Phosphorylase/hydrolase-like', 'cradle loop barrel']	['Zn-dependent exopeptidases', 'Alanine racemase-C']	['Peptidase_M18_1st', 'Peptidase_M18_2nd']	30	4	3	#NAME?	#NAME?	#NAME?	#NAME?	#N/A			10 - 20%	454	39		6922	200	7122			5 - 10%	410.522	33.4777		6818.2	188.799
P60892	sp|P60892|PRPS1_RAT	PRPS1_RAT	Prps1	Ribose-phosphate pyrophosphokinase 1	['Prps1l1, Prps1l3', 'Prps1l1, Prps1l3', 'Prps1l1, Prps1l3', 'Prps1l3, Prps2', 'Prps1l3', 'Prps1l1, Prps1l3, Prps2', 'Prps1l1, Prps1l3, Prps2', 'Prps1l3, Prps2', 'Prps1l1, Prps1l3, Prps2', 'Prps1l3, Prps2', 'Prps1l3', 'Prps1l1, Prps1l3', 'Prps1l3, Prps2', 'Prps1l3', 'Prps1l1, Prps1l3', 'Prps1l3', 'Prps1l1, Prps1l3, Prps2', 'Prps1l1, Prps1l3, Prps2', 'Prps1l1, Prps1l3, Prps2', 'Prps1l1, Prps1l3', …	['tr|A0A0G2JSV3|A0A0G2JSV3_RAT, tr|A0A8L2R3X1|A0A8L2R3X1_RAT, tr|M0RBK1|M0RBK1_RAT', 'tr|A0A0G2JSV3|A0A0G2JSV3_RAT, tr|A0A8L2R3X1|A0A8L2R3X1_RAT, tr|M0RBK1|M0RBK1_RAT', 'tr|A0A0G2JSV3|A0A0G2JSV3_RAT, tr|A0A8L2R3X1|A0A8L2R3X1_RAT, tr|M0RBK1|M0RBK1_RAT', 'sp|P09330|PRPS2_RAT, tr|A0A0G2JSV3|A0A0G2JSV3_RAT, tr|A0A8L2Q1L2|A0A8L2Q1L2_RAT, tr|A0A8L2R3X1|A0A8L2R3X1_RAT', 'tr|A0A0G2JSV3|A0A0G2JSV3_RAT, tr…	318	6.50667	34833.9	32.9881	0.0333333	0	[]	[[0, 318]]	2	['3-158', '164-310']	['CON', 'CON']	['a/b three-layered sandwiches', 'a/b three-layered sandwiches']	['PRTase-like', 'PRTase-like']	['PRTase-like', 'PRTase-like']	['Pribosyltran_N', 'Pribosyl_synth']	29	3	3	11.4888	13.8189	8.90401	11.4091	-24.501			20 - 30%	280	25		3795	131	3926			10 - 20%	455.828	37.1723		6930.1	191.898
Q6RUV5	sp|Q6RUV5|RAC1_RAT	RAC1_RAT	Rac1	Ras-related C3 botulinum toxin substrate 1	['Rac3', 'Rac2, Rac3', 'Rac2, Rac3', 'Rac3', 'Rac2, Rac3', 'Rac2, Rac3', 'Rac3', 'Rac2, Rac3', 'Rac3', 'Rac3', 'Rac2', 'Rac2', 'Rac2, Rac3', 'Rac2', 'RSA-14-44, Rac2, Rac3, Rhoa, Rhob, Rhoc', 'Rac3', 'RSA-14-44, Rac2, Rac3, Rhoa, Rhob, Rhoc', 'Rac3', 'Rac3', 'Rac2, Rac3']	['tr|A0A0G2JUG6|A0A0G2JUG6_RAT, tr|A0A0G2K0X4|A0A0G2K0X4_RAT, tr|A0A8I6ADV8|A0A8I6ADV8_RAT', 'tr|A0A0G2JUG6|A0A0G2JUG6_RAT, tr|A0A0G2K0X4|A0A0G2K0X4_RAT, tr|A0A0U1RS21|A0A0U1RS21_RAT, tr|A0A8I5Y5L2|A0A8I5Y5L2_RAT, tr|A0A8I6A1P8|A0A8I6A1P8_RAT, tr|A0A8I6ADV8|A0A8I6ADV8_RAT, tr|A0A8I6G820|A0A8I6G820_RAT, tr|F7EM94|F7EM94_RAT, tr|M0R5T4|M0R5T4_RAT', 'tr|A0A0G2JUG6|A0A0G2JUG6_RAT, tr|A0A0G2K0X4|A0A0G…	192	8.77449	21449.9	33.6031	-0.100521	1.562	[]	[[0, 192]]	1	['4-176']	['CON']	['a/b three-layered sandwiches']	['P-loop domains-like']	['P-loop containing nucleoside triphosphate hydrolases']	['Ras']	27	3	3	19.6498	18.9836	16.6851	17.6134	-21.297			30 -40 %	198	12		2098	73	2171			20 - 30%	282.003	22.9971		3820.22	105.784
Q62847	sp|Q62847|ADDG_RAT	ADDG_RAT	Add3	Gamma-adducin	[]	[]	705	5.64942	78817.2	57.337	-0.558156	46.525	[[0, 25], [400, 705]]	[[25, 400]]	1	['138-326']	['CON']	['a+b three layers']	['AraD-like aldolase/epimerase']	['AraD-like aldolase/epimerase']	['Aldolase_II']	21	3	3	11.183	9.6931	9.50463	8.92849	-14.542			40 - 60%	267	12		2830	78	2908			30 - 40%	194.166	15.834		2112.5	58.4963
P25409	sp|P25409|ALAT1_RAT	ALAT1_RAT	Gpt	Alanine aminotransferase 1	[]	[]	496	6.07946	55108.9	41.5962	-0.158065	3.226	[[0, 16]]	[[16, 496]]	2	['61-361', '380-489']	['CON', 'CON']	['a/b three-layered sandwiches', 'a+b two layers']	['PLP-dependent transferases', 'C-terminal domain in some PLP-dependent transferases']	['PLP-dependent transferases', 'C-terminal domain in some PLP-dependent transferases']	['Aminotran_1_2_N', 'Aminotran_1_2_C_2']	20	3	3	13.0718	#NAME?	#NAME?	#NAME?	-15.295			60 - 80 %	147	2		1601	24	1625			40 - 60%	257.963	21.0366		2829.65	78.3543
P40307	sp|P40307|PSB2_RAT	PSB2_RAT	Psmb2	Proteasome subunit beta type-2	[]	[]	201	6.95996	22912.1	47.5025	-0.173134	0	[]	[[0, 201]]	1	['5-191']	['CON']	['a+b four layers']	['Ntn/PP2C']	['Proteasome subunits']	['Proteasome']	20	3	3	7.94353	11.4365	8.03019	10.4637	-16.656			80 - 100 %	128	2		838	17	855			60 - 80 %	137.765	11.2346		1581.22	43.7847
Q6AYS7	sp|Q6AYS7|ACY1A_RAT	ACY1A_RAT	Acy1a	Aminoacylase-1A	['Acy1, Acy1b', 'Acy1', 'Acy1', 'Acy1, Acy1b', 'Acy1', 'Acy1, Acy1b', 'Acy1, Acy1b', 'Acy1', 'Acy1', 'Acy1', 'Acy1', 'Acy1, Acy1b', 'Acy1', 'Acy1, Acy1b', 'Acy1', 'Acy1, Acy1b', 'Acy1, Acy1b', 'Acy1', 'Acy1', 'Acy1', 'Acy1, Acy1b', 'Acy1', 'Acy1, Acy1b']	['sp|Q6PTT0|ACY1B_RAT, tr|A0A8I5ZU87|A0A8I5ZU87_RAT, tr|A0A8I5ZUM3|A0A8I5ZUM3_RAT, tr|A0A8I5ZVF1|A0A8I5ZVF1_RAT, tr|A0A8I6ABX8|A0A8I6ABX8_RAT, tr|A0A8I6ANP4|A0A8I6ANP4_RAT, tr|A0A8L2Q7R2|A0A8L2Q7R2_RAT', 'tr|A0A8I5ZU87|A0A8I5ZU87_RAT, tr|A0A8I5ZUM3|A0A8I5ZUM3_RAT, tr|A0A8I6ABX8|A0A8I6ABX8_RAT, tr|A0A8I6ANP4|A0A8I6ANP4_RAT', 'tr|A0A8I5ZU87|A0A8I5ZU87_RAT, tr|A0A8I5ZUM3|A0A8I5ZUM3_RAT, tr|A0A8I6ABX…	408	6.0299	45803.5	41.7253	-0.291912	2.941	[]	[[0, 408]]	2	['14-166', '195-303']	['CON', 'CON']	['a/b three-layered sandwiches', 'a+b two layers']	['Phosphorylase/hydrolase-like', 'Alpha-beta plaits']	['Zn-dependent exopeptidases', 'Bacterial exopeptidase dimerisation domain']	['Peptidase_M20_1st', 'M20_dimer']	19	3	3	12.8779	#NAME?	#NAME?	#NAME?	-25.31			0 - 5%	0.881868	0.118132			0.0238111				80 - 100 %	120.198	9.80202		831.963	23.0375
D4AE96	tr|D4AE96|D4AE96_RAT	D4AE96_RAT	Ipo7	Importin 7	['Ipo8']	['tr|A0A0G2K6J6|A0A0G2K6J6_RAT']	1038	4.69458	119487	46.4721	-0.248651	9.827	[[879, 953], [1009, 1038]]	[[0, 879], [953, 1009]]	1	['4-866']	['CON']	['alpha superhelices']	['Repetitive alpha hairpins']	['ARM repeat']	['Cse1']	19	3	3	5.45263	6.32041	4.12612	5.27395	-15.1			5 - 10%	0.900901	0.0990991			0.0305409
P01015	sp|P01015|ANGT_RAT	ANGT_RAT	Agt	Angiotensinogen	[]	['tr|A0A8L2UK05|A0A8L2UK05_RAT', 'tr|A0A8L2UK05|A0A8L2UK05_RAT', 'tr|A0A8L2UK05|A0A8L2UK05_RAT', 'tr|A0A8L2UK05|A0A8L2UK05_RAT', 'tr|A0A8L2UK05|A0A8L2UK05_RAT', 'tr|A0A8L2UK05|A0A8L2UK05_RAT', 'tr|A0A8L2UK05|A0A8L2UK05_RAT', 'tr|A0A8L2UK05|A0A8L2UK05_RAT', 'tr|A0A8L2UK05|A0A8L2UK05_RAT', 'tr|A0A8L2UK05|A0A8L2UK05_RAT', 'tr|A0A8L2UK05|A0A8L2UK05_RAT', 'tr|A0A8L2UK05|A0A8L2UK05_RAT', 'tr|A0A8L2UK05…	477	5.37097	51980.9	37.773	0.0155136	17.61	[[0, 69], [425, 441]]	[[69, 425], [441, 477]]	1	['104-473']	['CON']	['a+b complex topology']	['Serpins']	['Serpins']	['Serpin']	17	3	3	#NAME?	#NAME?	#NAME?	#NAME?	-10.322			10 - 20%	0.920892	0.0791075			0.028082
P13676	sp|P13676|ACPH_RAT	ACPH_RAT	Apeh	Acylamino-acid-releasing enzyme	[]	['tr|A0A8I5ZQM6|A0A8I5ZQM6_RAT, tr|G3V9E4|G3V9E4_RAT', 'tr|A0A8I5ZQM6|A0A8I5ZQM6_RAT, tr|G3V9E4|G3V9E4_RAT', 'tr|A0A8I5ZQM6|A0A8I5ZQM6_RAT, tr|G3V9E4|G3V9E4_RAT', 'tr|A0A8I5ZQM6|A0A8I5ZQM6_RAT, tr|G3V9E4|G3V9E4_RAT', 'tr|A0A8I5ZQM6|A0A8I5ZQM6_RAT, tr|G3V9E4|G3V9E4_RAT', 'tr|A0A8I5ZQM6|A0A8I5ZQM6_RAT, tr|G3V9E4|G3V9E4_RAT', 'tr|A0A8I5ZQM6|A0A8I5ZQM6_RAT, tr|G3V9E4|G3V9E4_RAT', 'tr|A0A8I5ZQM6|A0A8I…	732	5.46185	81382.9	43.1917	-0.186339	2.186	[[180, 196]]	[[0, 180], [196, 732]]	2	['222-417', '481-616,650-729']	['CON', 'NC']	['beta duplicates or obligate multimers', 'a/b three-layered sandwiches']	['beta-propeller-like', 'alpha/beta-Hydrolases']	['5-bladed', 'alpha/beta-Hydrolases']	['DPPIV_N_1', 'Hydrolase_4']	17	3	3	10.959	#NAME?	8.76354	#NAME?	-12.684			20 - 30%	0.918033	0.0819672			0.0333673
P43138	sp|P43138|APEX1_RAT	APEX1_RAT	Apex1	DNA repair nuclease/redox regulator APEX1	[]	['tr|A0A8L2Q612|A0A8L2Q612_RAT, tr|A0A8L2QZQ5|A0A8L2QZQ5_RAT', 'tr|A0A8L2Q612|A0A8L2Q612_RAT, tr|A0A8L2QZQ5|A0A8L2QZQ5_RAT', 'tr|A0A8L2Q612|A0A8L2Q612_RAT, tr|A0A8L2QZQ5|A0A8L2QZQ5_RAT', 'tr|A0A8L2Q612|A0A8L2Q612_RAT, tr|A0A8L2QZQ5|A0A8L2QZQ5_RAT', 'tr|A0A8L2Q612|A0A8L2Q612_RAT, tr|A0A8L2QZQ5|A0A8L2QZQ5_RAT', 'tr|A0A8L2Q612|A0A8L2Q612_RAT, tr|A0A8L2QZQ5|A0A8L2QZQ5_RAT', 'tr|A0A8L2Q612|A0A8L2Q612_…	317	8.04219	35538	45.1249	-0.58959	17.981	[[0, 57]]	[[57, 317]]	1	['60-314']	['CON']	['a+b four layers']	['Carbon-nitrogen hydrolase-like']	['DNase I-like']	['Exo_endo_phos']	16	3	3	8.5925	#NAME?	6.86624	#NAME?	-8.821			30 -40 %	0.942857	0.0571429			0.0336251
P61972	sp|P61972|NTF2_RAT	NTF2_RAT	Nutf2	Nuclear transport factor 2	['AABR07006740.1', 'AABR07006740.1, AABR07018058.1', 'AABR07006740.1, AABR07018058.1', 'AABR07018058.1', 'AABR07018058.1', 'AABR07006740.1, AABR07018058.1', 'AABR07018058.1', 'AABR07006740.1', 'AABR07006740.1, AABR07018058.1']	['tr|A0A8L2QDH9|A0A8L2QDH9_RAT', 'tr|A0A8I6AP79|A0A8I6AP79_RAT, tr|A0A8L2QDH9|A0A8L2QDH9_RAT', 'tr|A0A8L2QDH9|A0A8L2QDH9_RAT', 'tr|A0A8I6ABF4|A0A8I6ABF4_RAT, tr|A0A8I6AP79|A0A8I6AP79_RAT, tr|A0A8L2QDH9|A0A8L2QDH9_RAT', 'tr|A0A8L2QDH9|A0A8L2QDH9_RAT', 'tr|A0A8L2QDH9|A0A8L2QDH9_RAT', 'tr|A0A8L2QDH9|A0A8L2QDH9_RAT', 'tr|A0A8I6ABF4|A0A8I6ABF4_RAT, tr|A0A8I6AP79|A0A8I6AP79_RAT, tr|A0A8L2QDH9|A0A8L2QDH…	127	5.09592	14478.3	31.1591	-0.200787	0	[]	[[0, 127]]	1	['9-121']	['CON']	['a+b two layers']	['Cystatin-like']	['NTF2-like']	['NTF2']	16	3	3	14.2783	#NAME?	10.9122	#NAME?	-16.699			40 - 60%	0.956989	0.0430108			0.0268226
P24368	sp|P24368|PPIB_RAT	PPIB_RAT	Ppib	Peptidyl-prolyl cis-trans isomerase B	[]	['tr|A0A8I6GG55|A0A8I6GG55_RAT', 'tr|A0A8I6GG55|A0A8I6GG55_RAT', 'tr|A0A8I6GG55|A0A8I6GG55_RAT', 'tr|A0A8I6GG55|A0A8I6GG55_RAT', 'tr|A0A8I6GG55|A0A8I6GG55_RAT', 'tr|A0A8I6GG55|A0A8I6GG55_RAT', 'tr|A0A8I6GG55|A0A8I6GG55_RAT', 'tr|A0A8I6GG55|A0A8I6GG55_RAT', 'tr|A0A8I6GG55|A0A8I6GG55_RAT', 'tr|A0A8I6GG55|A0A8I6GG55_RAT', 'tr|A0A8I6GG55|A0A8I6GG55_RAT', 'tr|A0A8I6GG55|A0A8I6GG55_RAT', 'tr|A0A8I6GG55…	216	9.50092	23802.3	6.21157	-0.202315	14.815	[[0, 33]]	[[33, 216]]	1	['45-203']	['CON']	['beta barrels']	['Cyclophilin-like']	['Cyclophilin-like']	['Pro_isomerase']	15	3	3	7.01341	5.77966	5.7619	5.61569	-18.03			60 - 80 %	0.986577	0.0134228			0.0147692
A0A0G2K2D4	tr|A0A0G2K2D4|A0A0G2K2D4_RAT	A0A0G2K2D4_RAT	Agap3	ArfGAP with GTPase domain, ankyrin repeat and PH domain 3	['Agap1']	['tr|A0A0G2JZ83|A0A0G2JZ83_RAT, tr|A0A8I5Y9H3|A0A8I5Y9H3_RAT, tr|A0A8I6A118|A0A8I6A118_RAT, tr|G3V9Z5|G3V9Z5_RAT', 'tr|A0A0G2JZ83|A0A0G2JZ83_RAT', 'tr|A0A0G2JZ83|A0A0G2JZ83_RAT', 'tr|A0A0G2JZ83|A0A0G2JZ83_RAT', 'tr|A0A8I5Y9H3|A0A8I5Y9H3_RAT', 'tr|A0A0G2JZ83|A0A0G2JZ83_RAT', 'tr|A0A8I5Y9H3|A0A8I5Y9H3_RAT', 'tr|A0A0G2JZ83|A0A0G2JZ83_RAT', 'tr|A0A0G2JZ83|A0A0G2JZ83_RAT, tr|A0A8I5Y9H3|A0A8I5Y9H3_RAT,…	909	8.6246	97760.7	54.0538	-0.420792	40.594	[[0, 62], [292, 409], [458, 604], [655, 668], [875, 909]]	[[62, 292], [409, 458], [604, 655], [668, 875]]	4	['127-285', '404-459,598-638', '663-773', '787-876']	['CON', 'NC', 'CON', 'CON']	['a/b three-layered sandwiches', 'beta barrels', 'few secondary structure elements', 'alpha superhelices']	['P-loop domains-like', 'PH domain-like', 'Glucocorticoid receptor-like', 'Repetitive alpha hairpins']	['P-loop containing nucleoside triphosphate hydrolases', 'PH domain-like', 'LIM domain-like', 'Ankyrin repeat']	['Ras_1', 'PH', 'ArfGap', 'Ank_2']	14	3	3	7.5819	7.14809	6.12864	4.95071	-6.041			80 - 100 %	0.984615	0.0153846			0.019883
A0A8I5ZSD2	tr|A0A8I5ZSD2|A0A8I5ZSD2_RAT	A0A8I5ZSD2_RAT	Cul1	Cullin 1	[]	['tr|A0A0G2K8N8|A0A0G2K8N8_RAT, tr|A0A8I5Y0H0|A0A8I5Y0H0_RAT, tr|A0A8I6GLA1|A0A8I6GLA1_RAT, tr|F7FMJ3|F7FMJ3_RAT', 'tr|A0A8I5Y0H0|A0A8I5Y0H0_RAT, tr|A0A8I6GLA1|A0A8I6GLA1_RAT, tr|F7FMJ3|F7FMJ3_RAT', 'tr|A0A0G2K8N8|A0A0G2K8N8_RAT, tr|A0A8I5Y0H0|A0A8I5Y0H0_RAT, tr|A0A8I6GLA1|A0A8I6GLA1_RAT, tr|F7FMJ3|F7FMJ3_RAT', 'tr|A0A8I5Y0H0|A0A8I5Y0H0_RAT, tr|A0A8I6GLA1|A0A8I6GLA1_RAT, tr|F7FMJ3|F7FMJ3_RAT', 't…	773	8.18937	89350.1	44.9024	-0.51022	4.398	[[0, 13], [59, 80]]	[[13, 59], [80, 773]]	5	['17-403', '414-502', '504-599', '601-684', '688-773']	['CON', 'CON', 'CON', 'CON', 'CON']	['alpha superhelices', 'alpha superhelices', 'a+b duplicates or obligate multimers', 'alpha arrays', 'alpha arrays']	['Repetitive alpha hairpins', 'Repetitive alpha hairpins', 'a+b domain in cullin-like proteins', 'HTH', 'HTH']	['ARM repeat', 'ARM repeat', 'a+b domain in cullin-like proteins', 'winged', 'winged']	['Cullin_1st', 'Cullin_2nd', 'Cullin_3rd', 'Cullin_4th', 'Cullin_Nedd8']	14	3	3	#NAME?	#NAME?	#NAME?	#NAME?	#N/A
Q9JLA3	sp|Q9JLA3|UGGG1_RAT	UGGG1_RAT	Uggt1	UDP-glucose:glycoprotein glucosyltransferase 1	[]	['tr|A0A8I5ZR75|A0A8I5ZR75_RAT, tr|A0A8I6AAI4|A0A8I6AAI4_RAT', 'tr|A0A8I5ZR75|A0A8I5ZR75_RAT, tr|A0A8I6AAI4|A0A8I6AAI4_RAT', 'tr|A0A8I5ZR75|A0A8I5ZR75_RAT, tr|A0A8I6AAI4|A0A8I6AAI4_RAT', 'tr|A0A8I5ZR75|A0A8I5ZR75_RAT, tr|A0A8I6AAI4|A0A8I6AAI4_RAT', 'tr|A0A8I5ZR75|A0A8I5ZR75_RAT, tr|A0A8I6AAI4|A0A8I6AAI4_RAT', 'tr|A0A8I5ZR75|A0A8I5ZR75_RAT, tr|A0A8I6AAI4|A0A8I6AAI4_RAT', 'tr|A0A8I5ZR75|A0A8I5ZR75_…	1551	5.43258	176428	38.4661	-0.317344	5.803	[[0, 45], [1215, 1241], [1530, 1551]]	[[45, 1215], [1241, 1530]]	2	['765-840,883-916', '1261-1484']	['NC', 'CON']	['a+b three layers', 'a/b three-layered sandwiches']	['Thioredoxin-like', 'Nucleotide-diphospho-sugar transferases']	['Thioredoxin-like', 'Nucleotide-diphospho-sugar transferases']	['UDP-g_GGTase', 'Glyco_transf_8']	13	2	3	7.92755	8.4218	6.44973	6.83456	-11.436			Molecular Weight
A0A0G2JY08	tr|A0A0G2JY08|A0A0G2JY08_RAT	A0A0G2JY08_RAT	Myo18a	Myosin XVIIIa	[]	['sp|D3ZFD0|MY18A_RAT, tr|A0A8I5Y6H7|A0A8I5Y6H7_RAT, tr|A0A8I5ZQS0|A0A8I5ZQS0_RAT, tr|A0A8I5ZUC3|A0A8I5ZUC3_RAT, tr|A0A8I6A163|A0A8I6A163_RAT, tr|A0A8I6A2X3|A0A8I6A2X3_RAT, tr|A0A8I6A9C6|A0A8I6A9C6_RAT, tr|A0A8I6AAE3|A0A8I6AAE3_RAT, tr|A0A8I6ATN3|A0A8I6ATN3_RAT, tr|A0A8L2UMC0|A0A8L2UMC0_RAT', 'sp|D3ZFD0|MY18A_RAT, tr|A0A8I5Y6H7|A0A8I5Y6H7_RAT, tr|A0A8I5ZQS0|A0A8I5ZQS0_RAT, tr|A0A8I5ZUC3|A0A8I5ZUC…	2052	5.90719	233205	54.152	-0.758333	27.729	[[0, 222], [319, 337], [723, 742], [1050, 1076], [1296, 1310], [1352, 1370], [1449, 1648], [1849, 2052]]	[[222, 319], [337, 723], [742, 1050], [1076, 1296], [1310, 1352], [1370, 1449], [1648, 1849]]	3	['220-309', '403-1172', '1175-1243']	['CON', 'CON', 'CON']	['beta barrels', 'a/b three-layered sandwiches', 'alpha bundles']	['PDZ domain', 'P-loop domains-like', 'Myosin VI lever arm']	['PDZ domain', 'P-loop containing nucleoside triphosphate hydrolases', 'Myosin VI lever arm']	['PDZ', 'Myosin_head', 'KOG0161_1st']	13	3	3	#NAME?	#NAME?	#NAME?	#NAME?	-9.614			<20	283	10		2540	75	2615			Molecular Weight	CHI.SQ	0.00700883		CHI.SQ	0.109921
P50408	sp|P50408|VATF_RAT	VATF_RAT	Atp6v1f	V-type proton ATPase subunit F	['ENSRNOG00000065235', 'ENSRNOG00000065235', 'LOC108352909, Rnase4', 'LOC108352909, Rnase4', 'LOC108352909, Rnase4', 'LOC108352909, Rnase4', 'ENSRNOG00000065235', 'ENSRNOG00000065235', 'ENSRNOG00000065235', 'ENSRNOG00000065235', 'ENSRNOG00000065235', 'ENSRNOG00000065235', 'LOC108352909, Rnase4']	['tr|A0A8I6GI88|A0A8I6GI88_RAT', 'tr|A0A8I6GI88|A0A8I6GI88_RAT', 'tr|A0A8I5ZNA0|A0A8I5ZNA0_RAT, tr|B2GUW7|B2GUW7_RAT', 'tr|A0A8I5ZNA0|A0A8I5ZNA0_RAT, tr|B2GUW7|B2GUW7_RAT', 'tr|A0A8I5ZNA0|A0A8I5ZNA0_RAT, tr|B2GUW7|B2GUW7_RAT', 'tr|A0A8I5ZNA0|A0A8I5ZNA0_RAT, tr|B2GUW7|B2GUW7_RAT', 'tr|A0A8I6GI88|A0A8I6GI88_RAT', 'tr|A0A8I6GI88|A0A8I6GI88_RAT', 'tr|A0A8I6GI88|A0A8I6GI88_RAT', 'tr|A0A8I6GI88|A0A8I6G…	119	5.51562	13370.1	37.8731	-0.257983	0	[]	[[0, 119]]	1	['7-92']	['CON']	['a/b three-layered sandwiches']	['Flavodoxin-like']	['AtpF-like']	['ATP-synt_F']	12	3	3	13.7839	15.6397	10.6143	13.3253	-28.947			20-30	365	21		4493	118	4611			<20	270.355	22.6448		2545.24	69.7622
A0A8I5YBG7	tr|A0A8I5YBG7|A0A8I5YBG7_RAT	A0A8I5YBG7_RAT	Plpbp	Pyridoxal phosphate homeostasis protein	[]	['tr|A0A8I6AQ45|A0A8I6AQ45_RAT, tr|D3ZCA0|D3ZCA0_RAT', 'tr|A0A8I6AQ45|A0A8I6AQ45_RAT, tr|D3ZCA0|D3ZCA0_RAT', 'tr|A0A8I6AQ45|A0A8I6AQ45_RAT, tr|D3ZCA0|D3ZCA0_RAT', 'tr|A0A8I6AQ45|A0A8I6AQ45_RAT, tr|D3ZCA0|D3ZCA0_RAT', 'tr|A0A8I6AQ45|A0A8I6AQ45_RAT, tr|D3ZCA0|D3ZCA0_RAT', 'tr|A0A8I6AQ45|A0A8I6AQ45_RAT, tr|A0A8I6AV58|A0A8I6AV58_RAT, tr|D3ZCA0|D3ZCA0_RAT', 'tr|A0A8I6AQ45|A0A8I6AQ45_RAT, tr|D3ZCA0|D3Z…	263	6.24487	28845.8	38.4304	-0.19962	13.308	[[0, 36]]	[[36, 263]]	1	['24-241']	['CON']	['a/b barrels']	['TIM beta/alpha-barrel']	['TIM barrels']	['Ala_racemase_N']	12	3	3	#NAME?	#NAME?	#NAME?	#NAME?	#N/A			30-40	378	29		4585	141	4726			20-30	356.168	29.8324		4487.99	123.011
A0A8I6A897	tr|A0A8I6A897|A0A8I6A897_RAT	A0A8I6A897_RAT	Fbn1	Fibrillin 1	[]	['tr|A0A8I6G7Y9|A0A8I6G7Y9_RAT, tr|G3V9M6|G3V9M6_RAT', 'tr|A0A8I6G7Y9|A0A8I6G7Y9_RAT, tr|G3V9M6|G3V9M6_RAT', 'tr|A0A8I6G7Y9|A0A8I6G7Y9_RAT, tr|G3V9M6|G3V9M6_RAT', 'tr|A0A8I6G7Y9|A0A8I6G7Y9_RAT, tr|G3V9M6|G3V9M6_RAT', 'tr|A0A8I6G7Y9|A0A8I6G7Y9_RAT, tr|G3V9M6|G3V9M6_RAT', 'tr|A0A8I6G7Y9|A0A8I6G7Y9_RAT, tr|G3V9M6|G3V9M6_RAT', 'tr|A0A8I6G7Y9|A0A8I6G7Y9_RAT, tr|G3V9M6|G3V9M6_RAT', 'tr|A0A8I6G7Y9|A0A8I…	2813	4.82537	305548	45.1325	-0.396054	12.62	[[0, 66], [297, 315], [378, 443], [2055, 2081], [2292, 2311], [2459, 2521], [2622, 2694]]	[[66, 297], [315, 378], [443, 2055], [2081, 2292], [2311, 2459], [2521, 2622], [2694, 2813]]	50	['53-81', '89-110', '147-176', '178-223', '236-278,717-753,1020-1063,1098-1132,1195-1235,1302-1338', '257-320', '328-385', '448-481', '461-518', '500-560', '542-602', '583-641', '655-708', '762-802', '777-839', '847-889', '907-947', '953-1006', '1139-1178', '1154-1213', '1222-1257', '1237-1296', '1320-1392', '1388-1427', '1429-1460', '1441-1470,1970-1997,2430-2458', '1471-1532', '1548-1588', '156…	['CON', 'CON', 'CON', 'CON', 'CP NC', 'IS', 'IS', 'CON', 'IS', 'IS', 'IS', 'IS', 'IS', 'IS', 'IS', 'IS', 'IS', 'IS', 'CON', 'IS', 'CON', 'IS', 'CON', 'CON', 'CON', 'CP NC', 'IS', 'IS', 'IS', 'IS', 'IS', 'IS', 'IS', 'IS', 'IS', 'CON', 'IS', 'CON', 'IS', 'CON', 'IS', 'IS', 'IS', 'IS', 'CON', 'CON', 'CON', 'CON', 'CON', 'CON']	['few secondary structure elements', 'few secondary structure elements', 'few secondary structure elements', 'few secondary structure elements', 'few secondary structure elements', 'few secondary structure elements', 'few secondary structure elements', 'few secondary structure elements', 'few secondary structure elements', 'few secondary structure elements', 'few secondary structure elements', 'f…	['EGF-like', 'EGF-like', 'EGF-like', 'TB module/8-cys domain', 'EGF-like', 'EGF-like', 'TB module/8-cys domain', 'EGF-like', 'EGF-like', 'EGF-like', 'EGF-like', 'EGF-like', 'TB module/8-cys domain', 'EGF-like', 'EGF-like', 'TB module/8-cys domain', 'EGF-like', 'TB module/8-cys domain', 'EGF-like', 'EGF-like', 'EGF-like', 'EGF-like', 'EGF-like', 'EGF-like', 'EGF-like', 'EGF-like', 'TB module/8-cys…	['EGF/Laminin', 'EGF/Laminin', 'EGF/Laminin', 'TB module/8-cys domain', 'EGF/Laminin', 'EGF/Laminin', 'TB module/8-cys domain', 'EGF/Laminin', 'EGF/Laminin', 'EGF/Laminin', 'EGF/Laminin', 'EGF/Laminin', 'TB module/8-cys domain', 'EGF/Laminin', 'EGF/Laminin', 'TB module/8-cys domain', 'EGF/Laminin', 'TB module/8-cys domain', 'EGF/Laminin', 'EGF/Laminin', 'EGF/Laminin', 'EGF/Laminin', 'EGF/Laminin'…	['EMI_like', 'EGF_2_like_2', 'hEGF_3', 'TB', 'EGF_CA_1', 'EGF_CA_1', 'TB', 'EGF_CA', 'EGF_CA_1', 'EGF_CA_1', 'EGF_CA_1', 'EGF_CA_1', 'TB', 'EGF_CA', 'EGF_CA_1', 'TB', 'EGF_CA', 'TB', 'EGF_CA', 'EGF_CA_1', 'EGF_CA_2', 'EGF_CA_1', 'EGF_CA_1', 'EGF_CA', 'EGF_CA_2', 'FXa_inhibition', 'TB', 'EGF_CA', 'EGF_CA_1', 'TB', 'EGF_CA', 'EGF_CA_1', 'EGF_CA_1', 'EGF_CA_1', 'EGF_CA', 'EGF_CA', 'TB', 'EGF_CA', 'E…	11	2	3	#NAME?	#NAME?	#NAME?	#NAME?	#N/A			40-50	318	24		5737	128	5865			30-40	375.545	31.4554		4599.92	126.079
Q5RKJ4	tr|Q5RKJ4|Q5RKJ4_RAT	Q5RKJ4_RAT	Fnta	Protein farnesyltransferase/geranylgeranyltransferase type-1 subunit alpha	[]	['sp|Q04631|FNTA_RAT', 'sp|Q04631|FNTA_RAT', 'sp|Q04631|FNTA_RAT', 'sp|Q04631|FNTA_RAT', 'sp|Q04631|FNTA_RAT', 'sp|Q04631|FNTA_RAT', 'sp|Q04631|FNTA_RAT', 'sp|Q04631|FNTA_RAT']	377	4.82554	44036.7	59.6194	-0.709019	18.037	[[0, 55], [364, 377]]	[[55, 364]]	1	['72-363']	['CON']	['alpha superhelices']	['Repetitive alpha hairpins']	['ARM repeat']	['PPTA']	9	1	3	#NAME?	#NAME?	#NAME?	#NAME?	-14.062			50-60	275	29		4472	143	4615			40-50	315.568	26.4318		5708.54	156.465
M0RD14	tr|M0RD14|M0RD14_RAT	M0RD14_RAT	Pkml1	Pyruvate kinase	['Pkm', 'Pkm', 'Pkm', 'Pkm', 'Pkm', 'Pkm', 'ENSRNOG00000065303, Pkm', 'Pkm', 'Pkm', 'ENSRNOG00000065303, Pkm', 'Pkm']	['tr|A0A8I6G5T6|A0A8I6G5T6_RAT, tr|A0A8L2Q7B9|A0A8L2Q7B9_RAT', 'tr|A0A8I6G5T6|A0A8I6G5T6_RAT, tr|A0A8L2Q7B9|A0A8L2Q7B9_RAT', 'tr|A0A8I6G5T6|A0A8I6G5T6_RAT, tr|A0A8L2Q7B9|A0A8L2Q7B9_RAT', 'tr|A0A8I6G5T6|A0A8I6G5T6_RAT, tr|A0A8L2Q7B9|A0A8L2Q7B9_RAT', 'tr|A0A8I6G5T6|A0A8I6G5T6_RAT, tr|A0A8L2Q7B9|A0A8L2Q7B9_RAT', 'tr|A0A8I6G5T6|A0A8I6G5T6_RAT, tr|A0A8L2Q7B9|A0A8L2Q7B9_RAT', 'tr|A0A8I6AKN1|A0A8I6AKN1_…	514	7.95445	55913	26.1665	-0.105642	1.556	[]	[[0, 514]]	3	['29-123,199-378', '117-201', '384-512']	['NC', 'CON', 'CON']	['a/b barrels', 'beta barrels', 'a/b three-layered sandwiches']	['TIM beta/alpha-barrel', 'cradle loop barrel', 'PK C-terminal domain-like']	['TIM barrels', 'PK beta-barrel domain-like', 'PK C-terminal domain-like']	['PK_1st', 'PK_2nd', 'PK_C']	9	3	3	#NAME?	#NAME?	#NAME?	#NAME?	-20.767			60-80	309	29		5472	140	5612			50-60	280.505	23.4949		4491.88	123.118
A0A8I6AS56	tr|A0A8I6AS56|A0A8I6AS56_RAT	A0A8I6AS56_RAT	Abhd11	sn-1-specific diacylglycerol lipase ABHD11	[]	['tr|D3ZXK4|D3ZXK4_RAT', 'tr|D3ZXK4|D3ZXK4_RAT', 'tr|D3ZXK4|D3ZXK4_RAT', 'tr|D3ZXK4|D3ZXK4_RAT', 'tr|D3ZXK4|D3ZXK4_RAT', 'tr|D3ZXK4|D3ZXK4_RAT', 'tr|D3ZXK4|D3ZXK4_RAT', 'tr|D3ZXK4|D3ZXK4_RAT']	342	10.2459	37378.5	48.8395	-0.140058	22.807	[[0, 78]]	[[78, 342]]	1	['89-342']	['CON']	['a/b three-layered sandwiches']	['alpha/beta-Hydrolases']	['alpha/beta-Hydrolases']	['Hydrolase_4_1']	8	1	3	#NAME?	#NAME?	#NAME?	#NAME?	#N/A			80-100	180	22		3918	108	4026			60-80	311.877	26.1226		5462.28	149.715
Q63468	sp|Q63468|KPRA_RAT	KPRA_RAT	Prpsap1	Phosphoribosyl pyrophosphate synthase-associated protein 1	[]	['tr|G3V7B5|G3V7B5_RAT', 'tr|A0A8I5ZZP2|A0A8I5ZZP2_RAT, tr|G3V7B5|G3V7B5_RAT', 'tr|G3V7B5|G3V7B5_RAT', 'tr|A0A8I5ZZP2|A0A8I5ZZP2_RAT, tr|G3V7B5|G3V7B5_RAT', 'tr|A0A8I5ZZP2|A0A8I5ZZP2_RAT, tr|G3V7B5|G3V7B5_RAT', 'tr|A0A8I5ZZP2|A0A8I5ZZP2_RAT, tr|G3V7B5|G3V7B5_RAT', 'tr|A0A8I5ZZP2|A0A8I5ZZP2_RAT, tr|G3V7B5|G3V7B5_RAT']	356	6.72629	39435.4	44.1694	-0.0168539	1.124	[]	[[0, 356]]	2	['16-164', '170-204,235-345']	['CON', 'NC']	['a/b three-layered sandwiches', 'a/b three-layered sandwiches']	['PRTase-like', 'PRTase-like']	['PRTase-like', 'PRTase-like']	['Pribosyltran_N', 'Pribosyl_synth']	6	2	3	10.576	#NAME?	8.03736	#NAME?	-22.728			>100	435	49		8697	241	8938			80-100	186.388	15.6118		3918.6	107.405
Q80X08	sp|Q80X08|WASC2_RAT	WASC2_RAT	Washc2	WASH complex subunit 2	['Washc2c', 'Washc2c', 'Washc2c', 'Washc2c', 'Washc2c', 'Washc2c']	['tr|A0A8I5ZQB3|A0A8I5ZQB3_RAT, tr|A0A8I6ADQ6|A0A8I6ADQ6_RAT, tr|A0A8I6AM40|A0A8I6AM40_RAT, tr|F1LPG9|F1LPG9_RAT', 'tr|A0A8I5ZQB3|A0A8I5ZQB3_RAT, tr|A0A8I6ADQ6|A0A8I6ADQ6_RAT, tr|A0A8I6AM40|A0A8I6AM40_RAT', 'tr|A0A8I6ADQ6|A0A8I6ADQ6_RAT, tr|A0A8I6AM40|A0A8I6AM40_RAT, tr|F1LPG9|F1LPG9_RAT', 'tr|A0A8I5ZQB3|A0A8I5ZQB3_RAT, tr|A0A8I6ADQ6|A0A8I6ADQ6_RAT, tr|A0A8I6AM40|A0A8I6AM40_RAT, tr|F1LPG9|F1LPG9_…	1328	4.6316	145147	57.4283	-0.90113	89.759	[[0, 21], [154, 1328]]	[[21, 154]]	0							6	2	3	5.67911	#NAME?	3.59588	#NAME?	-16.662			<20	0.96587	0.0341297			0.0286807				>100	446.594	37.4064		8699.55	238.445
Q4V8K5	sp|Q4V8K5|BROX_RAT	BROX_RAT	Brox	BRO1 domain-containing protein BROX	[]	['tr|A0A8I6ACA4|A0A8I6ACA4_RAT', 'tr|A0A8I6ACA4|A0A8I6ACA4_RAT', 'tr|A0A8I6ACA4|A0A8I6ACA4_RAT', 'tr|A0A8I6ACA4|A0A8I6ACA4_RAT', 'tr|A0A8I6ACA4|A0A8I6ACA4_RAT', 'tr|A0A8I6ACA4|A0A8I6ACA4_RAT']	411	7.57876	46191.3	35.2504	-0.40365	9.489	[[374, 411]]	[[0, 374]]	1	['32-320']	['CON']	['alpha superhelices']	['Repetitive alpha hairpins']	['ARM repeat']	['BRO1']	6	3	3	4.66182	4.33913	3.68111	3.75105	-16.651			20-30	0.945596	0.0544041			0.025591
A0A1W2Q6I2	tr|A0A1W2Q6I2|A0A1W2Q6I2_RAT	A0A1W2Q6I2_RAT	Otud6b	ubiquitinyl hydrolase 1	[]	['tr|A0A1W2Q6D9|A0A1W2Q6D9_RAT, tr|A0A8I6A6P1|A0A8I6A6P1_RAT, tr|D3ZGY2|D3ZGY2_RAT', 'tr|A0A1W2Q6D9|A0A1W2Q6D9_RAT, tr|A0A8I6A6P1|A0A8I6A6P1_RAT, tr|D3ZGY2|D3ZGY2_RAT', 'tr|A0A1W2Q6D9|A0A1W2Q6D9_RAT, tr|A0A8I6A6P1|A0A8I6A6P1_RAT, tr|D3ZGY2|D3ZGY2_RAT', 'tr|A0A1W2Q6D9|A0A1W2Q6D9_RAT, tr|A0A8I6A6P1|A0A8I6A6P1_RAT, tr|D3ZGY2|D3ZGY2_RAT', 'tr|A0A1W2Q6D9|A0A1W2Q6D9_RAT, tr|D3ZGY2|D3ZGY2_RAT', 'tr|A0A1…	333	6.25567	38233.3	61.3357	-0.664264	13.213	[[0, 23], [111, 133]]	[[23, 111], [133, 333]]	1	['165-313']	['CON']	['a+b complex topology']	['Cysteine proteinases-like']	['Cysteine proteinases']	['OTU']	5	1	3	#NAME?	#NAME?	#NAME?	#NAME?	#N/A			30-40	0.928747	0.0712531			0.029835
A0A8I5Y830	tr|A0A8I5Y830|A0A8I5Y830_RAT	A0A8I5Y830_RAT	Psma7	Proteasome subunit alpha type	['Psma8', 'Psma8', 'Psma8', 'Psma8']	['tr|A0A8I6A6N6|A0A8I6A6N6_RAT, tr|A0A8I6ASC7|A0A8I6ASC7_RAT', 'sp|P48004|PSA7_RAT, tr|A0A0G2K0W9|A0A0G2K0W9_RAT, tr|A0A8I6A6N6|A0A8I6A6N6_RAT', 'sp|P48004|PSA7_RAT, tr|A0A0G2K0W9|A0A0G2K0W9_RAT, tr|A0A8I6A6N6|A0A8I6A6N6_RAT, tr|A0A8I6AS04|A0A8I6AS04_RAT, tr|A0A8I6ASC7|A0A8I6ASC7_RAT, tr|F1M6I7|F1M6I7_RAT', 'tr|A0A0G2K0W9|A0A0G2K0W9_RAT, tr|A0A8I6A6N6|A0A8I6A6N6_RAT, tr|A0A8I6ASC7|A0A8I6ASC7_RAT'…	224	8.98568	24867.2	35.3196	-0.241071	0	[]	[[0, 224]]	1	['31-216']	['CON']	['a+b four layers']	['Ntn/PP2C']	['Proteasome subunits']	['Proteasome']	5	2	3	#NAME?	#NAME?	#NAME?	#NAME?	#N/A			40-50	0.929825	0.0701754			0.0218244
P63081	sp|P63081|VATL_RAT	VATL_RAT	Atp6v0c	V-type proton ATPase 16 kDa proteolipid subunit c	[]	['tr|A0A8I6A7E7|A0A8I6A7E7_RAT', 'tr|A0A8I6A7E7|A0A8I6A7E7_RAT', 'tr|A0A8L2Q4M1|A0A8L2Q4M1_RAT', 'tr|A0A8I6A7E7|A0A8I6A7E7_RAT, tr|A0A8L2Q4M1|A0A8L2Q4M1_RAT']	155	9.09837	15807.7	18.2406	1.07548	0	[]	[[0, 155]]	2	['12-76', '87-154']	['CON', 'CON']	['extended segments', 'extended segments']	['F1F0 ATP synthase subunit C', 'F1F0 ATP synthase subunit C']	['F1F0 ATP synthase subunit C', 'F1F0 ATP synthase subunit C']	['ATP-synt_C', 'ATP-synt_C']	4	0	3	24.1843	21.8482	19.3847	20.1434	-13.494			50-60	0.904605	0.0953947			0.0309859
A0A8I5ZY80	tr|A0A8I5ZY80|A0A8I5ZY80_RAT	A0A8I5ZY80_RAT	Uba1	Ubiquitin-like modifier-activating enzyme 1	['Uba1y, Ube1y1', 'Uba1y, Ube1y1', 'Uba1y, Ube1y1', 'Uba1y, Ube1y1', 'Uba1y, Ube1y1', 'Uba1y, Ube1y1', 'Uba1y, Ube1y1', 'Uba1y, Ube1y1', 'Uba1y, Ube1y1', 'Rnf128, Uba1y, Ube1y1', 'Uba1y, Ube1y1', 'Uba1y, Ube1y1', 'Uba1y, Ube1y1', 'Uba1y, Ube1y1', 'Uba1y, Ube1y1', 'Uba1y, Ube1y1', 'Uba1y, Ube1y1', 'Uba1y, Ube1y1', 'Uba1y, Ube1y1', 'Uba1y, Ube1y1', 'Uba1y, Ube1y1', 'Uba1y, Ube1y1']	['sp|Q5U300|UBA1_RAT, tr|A0A8L2QII5|A0A8L2QII5_RAT', 'sp|Q5U300|UBA1_RAT', 'sp|Q5U300|UBA1_RAT, tr|A0A8L2QII5|A0A8L2QII5_RAT', 'sp|Q5U300|UBA1_RAT, tr|A0A8L2QII5|A0A8L2QII5_RAT', 'sp|Q5U300|UBA1_RAT, tr|A0A8L2QII5|A0A8L2QII5_RAT', 'sp|Q5U300|UBA1_RAT, tr|A0A8L2QII5|A0A8L2QII5_RAT', 'sp|Q5U300|UBA1_RAT, tr|A0A8L2QII5|A0A8L2QII5_RAT', 'sp|Q5U300|UBA1_RAT, tr|A0A8I5ZVX0|A0A8I5ZVX0_RAT, tr|A0A8I6A544…	1018	5.25541	113758	39.4244	-0.25609	0.786	[]	[[0, 1018]]	4	['10-171,229-395,409-570', '176-257', '590-751,783-849', '911-1014']	['CP NC', 'IS', 'NC', 'CON']	['alpha arrays', 'beta barrels', 'alpha arrays', 'a+b two layers']	['Catalytic cysteine domain in ubiquitin-activating enzyme', 'cradle loop barrel', 'Catalytic cysteine domain in ubiquitin-activating enzyme', 'beta-Grasp']	['Catalytic cysteine domain in ubiquitin-activating enzyme', 'Alanine racemase-C', 'Catalytic cysteine domain in ubiquitin-activating enzyme', 'E2-binding domain of E1']	['ThiF_3', 'E1_FCCH', 'UBA_e1_thiolCys', 'E1_UFD']	114	5	2	#NAME?	#NAME?	#NAME?	#NAME?	#N/A			60-80	0.914201	0.0857988			0.0249465
P63102	sp|P63102|1433Z_RAT	1433Z_RAT	Ywhaz	14-3-3 protein zeta/delta	['Ywhab', 'Ywhab', 'Ywhae', 'Ywhab, Ywhaq', 'Sfn, Sfnl1, Ywhab, Ywhae, Ywhag, Ywhah, Ywhaq', 'Ywhab', 'Sfn, Sfnl1, Ywhab, Ywhae, Ywhag, Ywhah, Ywhaq', 'Ywhaq', 'Sfn, Sfnl1, Ywhab, Ywhae, Ywhag, Ywhah, Ywhaq', 'Ywhab', 'Ywhab, Ywhag, Ywhah, Ywhaq', 'Ywhab', 'Ywhab', 'Ywhab', 'Ywhab, Ywhag', 'Ywhab', 'Ywhae', 'Ywhab', 'Ywhab, Ywhaq', 'Sfn, Sfnl1, Ywhab, Ywhae, Ywhah, Ywhaq', 'Ywhab, Ywhaq', 'Ywhab'…	['tr|A0A0G2JV65|A0A0G2JV65_RAT', 'sp|P35213|1433B_RAT, tr|A0A0G2JV65|A0A0G2JV65_RAT, tr|A0A8I6GMK2|A0A8I6GMK2_RAT', 'sp|P35213|1433B_RAT, tr|A0A0G2JV65|A0A0G2JV65_RAT, tr|A0A8I6GMK2|A0A8I6GMK2_RAT', 'tr|A0A0G2JV65|A0A0G2JV65_RAT', 'sp|P62260|1433E_RAT, tr|A0A0G2JV65|A0A0G2JV65_RAT, tr|A0A8I5ZSP3|A0A8I5ZSP3_RAT, tr|A0A8I6AKE2|A0A8I6AKE2_RAT, tr|A0A8I6GEP3|A0A8I6GEP3_RAT', 'tr|A0A0G2JV65|A0A0G2JV65…	245	4.72619	27770.8	47.2017	-0.634694	6.939	[[228, 245]]	[[0, 228]]	1	['1-229']	['CON']	['alpha superhelices']	['Repetitive alpha hairpins']	['ARM repeat']	['14-3-3']	112	6	2	11.3735	13.0967	10.307	12.535	-22.956			80-100	0.891089	0.108911			0.0268256
P63329	sp|P63329|PP2BA_RAT	PP2BA_RAT	Ppp3ca	Protein phosphatase 3 catalytic subunit alpha	['Ppp3cb', 'Ppp3cb', 'Ppp3cb', 'Ppp3cb', 'Ppp3cb, Ppp3cc', 'Ppp3cb', 'Ppp3cb, Ppp3cc', 'Ppp3cb', 'Ppp3cb, Ppp3cc', 'Ppp3cb', 'Ppp3cb, Ppp3cc', 'Ppp3cb', 'Ppp3cb', 'Ppp3cb, Ppp3cc', 'Ppp3cb, Ppp3cc', 'Ppp3cb', 'Ppp3cb, Ppp3cc', 'Ppp3cb, Ppp3cc', 'Ppp3cb', 'Ppp3cb, Ppp3cc', 'Ppp3cb, Ppp3cc', 'Ppp3cb', 'Ppp3cb', 'Ppp3cb', 'Ppp3cb, Ppp3cc', 'Ppp3cb, Ppp3cc', 'ENSRNOG00000067514, Ppp3cb', 'Ppp3cb, Ppp…	['tr|A0A8I5Y7T7|A0A8I5Y7T7_RAT', 'tr|A0A8I5Y7T7|A0A8I5Y7T7_RAT', 'sp|P20651|PP2BB_RAT, tr|A0A0G2K7T5|A0A0G2K7T5_RAT, tr|A0A8I5Y7T7|A0A8I5Y7T7_RAT, tr|A0A8I6A2X6|A0A8I6A2X6_RAT, tr|A0A8I6A8I8|A0A8I6A8I8_RAT, tr|A0A8I6AAD3|A0A8I6AAD3_RAT, tr|A0A8I6GLZ4|A0A8I6GLZ4_RAT', 'sp|P20651|PP2BB_RAT, tr|A0A0G2K7T5|A0A0G2K7T5_RAT, tr|A0A8I5Y7T7|A0A8I5Y7T7_RAT, tr|A0A8I6A2X6|A0A8I6A2X6_RAT, tr|A0A8I6A8I8|A0A8I…	521	5.57849	58643.1	48.609	-0.311132	20.154	[[0, 14], [428, 521]]	[[14, 428]]	1	['83-337']	['CON']	['a+b four layers']	['Carbon-nitrogen hydrolase-like']	['Metallo-dependent phosphatases']	['Metallophos_2_1']	96	9	2	9.76008	11.6455	8.53289	10.0747	-8.229			>100	0.89876	0.10124			0.0269635
D3ZC55	tr|D3ZC55|D3ZC55_RAT	D3ZC55_RAT	Hspa12a	Heat shock protein family A (Hsp70) member 12A	['Hspa12b', 'Hspa12b', 'Hspa12b', 'Hspa12b', 'Hspa12b', 'Hspa12b', 'Hspa12b', 'Hspa12b', 'Hspa12b']	['tr|A0A8I6A691|A0A8I6A691_RAT, tr|A0A8I6A9B3|A0A8I6A9B3_RAT', 'tr|A0A8I6A691|A0A8I6A691_RAT, tr|A0A8I6A9B3|A0A8I6A9B3_RAT', 'tr|A0A8I6A691|A0A8I6A691_RAT, tr|A0A8I6A9B3|A0A8I6A9B3_RAT', 'tr|A0A8I6A691|A0A8I6A691_RAT, tr|A0A8I6A9B3|A0A8I6A9B3_RAT', 'tr|A0A8I6A691|A0A8I6A691_RAT, tr|A0A8I6A9B3|A0A8I6A9B3_RAT', 'tr|A0A8I6A691|A0A8I6A691_RAT, tr|A0A8I6A9B3|A0A8I6A9B3_RAT', 'tr|A0A8I6A691|A0A8I6A691_…	675	6.17643	74829.4	42.2812	-0.230222	6.963	[[0, 47]]	[[47, 675]]	2	['58-244', '414-513']	['CON', 'CON']	['mixed a+b and a/b', 'mixed a+b and a/b']	['Ribonuclease H-like', 'Ribonuclease H-like']	['Ribonuclease H-like', 'Ribonuclease H-like']	['HSP70_1st', 'FtsA']	82	4	2	16.3773	17.3798	13.0485	15.3951	-16.483
A0A8I6A2Y7	tr|A0A8I6A2Y7|A0A8I6A2Y7_RAT	A0A8I6A2Y7_RAT	Crmp1	Collapsin response mediator protein 1	['Dpysl3', 'Dpysl3', 'Dpysl3']	['sp|Q62950|DPYL1_RAT, tr|A0A8I6ALU3|A0A8I6ALU3_RAT', 'sp|Q62950|DPYL1_RAT, tr|A0A8I6ALU3|A0A8I6ALU3_RAT, tr|A0A8I6ANJ3|A0A8I6ANJ3_RAT', 'sp|Q62950|DPYL1_RAT, tr|A0A8I6ALU3|A0A8I6ALU3_RAT, tr|A0A8I6ANJ3|A0A8I6ANJ3_RAT', 'sp|Q62950|DPYL1_RAT, tr|A0A8I6ALU3|A0A8I6ALU3_RAT', 'sp|Q62950|DPYL1_RAT, tr|A0A8I6ALU3|A0A8I6ALU3_RAT, tr|A0A8I6ANJ3|A0A8I6ANJ3_RAT', 'sp|Q62950|DPYL1_RAT, tr|A0A8I6ALU3|A0A8I6A…	686	6.34274	74248	43.773	-0.350437	24.49	[[0, 115], [617, 686]]	[[115, 617]]	2	['131-186,489-569', '182-513']	['NC', 'IS']	['beta sandwiches', 'a/b barrels']	['Composite domain of metallo-dependent hydrolases', 'TIM beta/alpha-barrel']	['Composite domain of metallo-dependent hydrolases', 'TIM barrels']	['D-HYD_C', 'DHOase']	76	5	2	#NAME?	#NAME?	#NAME?	#NAME?	#N/A
O88600	sp|O88600|HSP74_RAT	HSP74_RAT	Hspa4	Heat shock 70 kDa protein 4	['Hspa4l', 'Hspa4l, Hsph1', 'Hspa4l, Hsph1', 'Hspa4l', 'Camk2a, Camk2d, Camk2g', 'Hspa4l, Hsph1', 'Hspa4l, Hsph1', 'Hspa4l, Hsph1', 'Hspa4l, Hsph1']	['tr|A0A8I5ZTY1|A0A8I5ZTY1_RAT, tr|A0A8I6AGA6|A0A8I6AGA6_RAT, tr|F1LRV4|F1LRV4_RAT', 'tr|A0A8I5ZTY1|A0A8I5ZTY1_RAT, tr|A0A8I6AGA6|A0A8I6AGA6_RAT, tr|F1LRV4|F1LRV4_RAT', 'tr|A0A8I5ZTY1|A0A8I5ZTY1_RAT, tr|A0A8I6AGA6|A0A8I6AGA6_RAT, tr|F1LRV4|F1LRV4_RAT', 'tr|A0A8I5ZTY1|A0A8I5ZTY1_RAT, tr|A0A8I6AGA6|A0A8I6AGA6_RAT, tr|F1LRV4|F1LRV4_RAT', 'tr|A0A8I5ZTY1|A0A8I5ZTY1_RAT, tr|A0A8I6AGA6|A0A8I6AGA6_RAT, t…	840	5.12764	94055.5	45.4206	-0.576905	16.667	[[500, 578], [778, 840]]	[[0, 500], [578, 778]]	4	['3-185', '394-502', '598-690', '717-785']	['CON', 'CON', 'CON', 'CON']	['mixed a+b and a/b', 'beta sandwiches', 'alpha bundles', 'alpha bundles']	['Ribonuclease H-like', 'Heat shock protein 70kD (HSP70), peptide-binding domain', 'immunoglobulin/albumin-binding domain-like', 'immunoglobulin/albumin-binding domain-like']	['Ribonuclease H-like', 'Heat shock protein 70kD (HSP70), peptide-binding domain', 'Heat shock protein 70kD (HSP70), C-terminal subdomain', 'Heat shock protein 70kD (HSP70), C-terminal subdomain']	['HSP70_1st', 'HSP70_2nd', 'HSP70_3rd', 'HSP70_3rd']	74	4	2	9.29837	10.6835	7.56343	9.51939	-17.219			Proteins Containing This Domain
A0A0G2JT63	tr|A0A0G2JT63|A0A0G2JT63_RAT	A0A0G2JT63_RAT	Cyfip2	Cytoplasmic FMR1-interacting protein	['Cyfip1', 'Cyfip1', 'Cyfip1', 'Cyfip1', 'Cyfip1', 'Cyfip1', 'Cps1, Cyfip1, Taf7', 'Cyfip1', 'Cyfip1', 'Cyfip1', 'Cyfip1', 'Cyfip1', 'Cyfip1', 'Cyfip1', 'Cyfip1', 'Cyfip1', 'Cyfip1', 'Cyfip1', 'Cyfip1', 'Cyfip1', 'Cyfip1', 'Cyfip1', 'Cyfip1', 'Cyfip1', 'Cyfip1', 'Cyfip1', 'Cyfip1', 'Cyfip1']	['tr|A0A8I6AHL8|A0A8I6AHL8_RAT', 'tr|A0A8I6AHL8|A0A8I6AHL8_RAT', 'tr|A0A8I6AHL8|A0A8I6AHL8_RAT, tr|D3ZX82|D3ZX82_RAT', 'tr|A0A8I6AHL8|A0A8I6AHL8_RAT', 'tr|A0A8I6AHL8|A0A8I6AHL8_RAT', 'tr|A0A0G2K472|A0A0G2K472_RAT, tr|A0A8I6AHL8|A0A8I6AHL8_RAT, tr|D4A8H8|D4A8H8_RAT', 'tr|A0A8I6AHL8|A0A8I6AHL8_RAT', 'tr|A0A0G2K472|A0A0G2K472_RAT, tr|A0A8I6AHL8|A0A8I6AHL8_RAT, tr|D4A8H8|D4A8H8_RAT', 'tr|A0A0G2K472|A…	1253	6.64047	145644	47.7806	-0.250599	6.225	[[0, 36], [525, 545], [1233, 1253]]	[[36, 525], [545, 1233]]	1	['5-1249']	['CON']	['alpha complex topology']	['Nck-associated protein 1/Cytoplasmic FMR1-interacting protein 1']	['Nck-associated protein 1/Cytoplasmic FMR1-interacting protein 1']	['FragX_IP']	67	4	2	#NAME?	#NAME?	#NAME?	#NAME?	-2.866			'TIM beta/alpha-barrel'	66	8		1871	46	1917
P04636	sp|P04636|MDHM_RAT	MDHM_RAT	Mdh2	Malate dehydrogenase, mitochondrial	['Pygl, Ttn']	['tr|A0A8I6ABC9|A0A8I6ABC9_RAT', 'tr|A0A8I6ABC9|A0A8I6ABC9_RAT', 'tr|A0A8I6ABC9|A0A8I6ABC9_RAT', 'tr|A0A8I6ABC9|A0A8I6ABC9_RAT', 'tr|A0A8I6ABC9|A0A8I6ABC9_RAT', 'tr|A0A8I6ABC9|A0A8I6ABC9_RAT', 'tr|A0A8I6ABC9|A0A8I6ABC9_RAT', 'tr|A0A8I6ABC9|A0A8I6ABC9_RAT', 'tr|A0A8I6ABC9|A0A8I6ABC9_RAT', 'tr|A0A8I6ABC9|A0A8I6ABC9_RAT', 'tr|A0A8I6ABC9|A0A8I6ABC9_RAT', 'tr|A0A8I6ABC9|A0A8I6ABC9_RAT', 'tr|A0A8I6ABC9…	338	8.9276	35683.1	32.392	0.118935	7.101	[[0, 24]]	[[24, 338]]	2	['25-168', '170-333']	['CON', 'CON']	['a/b three-layered sandwiches', 'a+b complex topology']	['Rossmann-like', 'LDH C-terminal domain-like']	['NAD(P)-binding Rossmann-fold domains', 'LDH C-terminal domain-like']	['Ldh_1_N', 'Ldh_1_C_1']	65	5	2	35.221	36.4267	29.8626	36.5198	-16.682			'beta-propeller-like'	89	11		1527	60	1587
A0A8I6A732	tr|A0A8I6A732|A0A8I6A732_RAT	A0A8I6A732_RAT	Myo5a	Myosin VA	['Myo5c', 'Myo5b, Myo5c', 'Myo5b, Myo5c', 'Myo5c', 'Myo5b, Myo5c', 'Myo5b']	['tr|A0A0G2K4Y7|A0A0G2K4Y7_RAT, tr|A0A0G2K9S4|A0A0G2K9S4_RAT, tr|A0A0G2K9X3|A0A0G2K9X3_RAT, tr|A0A8I5ZJ51|A0A8I5ZJ51_RAT', 'sp|Q9QYF3|MYO5A_RAT, tr|A0A0G2K4Y7|A0A0G2K4Y7_RAT, tr|A0A0G2K9S4|A0A0G2K9S4_RAT, tr|A0A0G2K9X3|A0A0G2K9X3_RAT, tr|A0A8I5ZJ51|A0A8I5ZJ51_RAT', 'sp|Q9QYF3|MYO5A_RAT, tr|A0A0G2K4Y7|A0A0G2K4Y7_RAT, tr|A0A0G2K9S4|A0A0G2K9S4_RAT, tr|A0A0G2K9X3|A0A0G2K9X3_RAT, tr|A0A8I5ZJ51|A0A8I5Z…	1855	8.68294	215259	46.8495	-0.556496	15.795	[[589, 634], [1097, 1329], [1436, 1470], [1635, 1654]]	[[0, 589], [634, 1097], [1329, 1436], [1470, 1635], [1654, 1855]]	5	['9-53', '68-752', '753-942', '935-1079', '1472-1855']	['CON', 'CON', 'CON', 'CON', 'CON']	['beta barrels', 'a/b three-layered sandwiches', 'alpha bundles', 'alpha bundles', 'alpha superhelices']	['SH3', 'P-loop domains-like', 'Myosin VI lever arm', 'Myosin VI lever arm', 'Repetitive alpha hairpins']	['SH3', 'P-loop containing nucleoside triphosphate hydrolases', 'Myosin VI lever arm', 'Myosin VI lever arm', 'ARM repeat']	['Myosin_N_1', 'Myosin_head', 'IQ_1', 'IQ_1', 'DIL']	61	6	2	#NAME?	#NAME?	#NAME?	#NAME?	#N/A			'SH3'	117	6		1615	37	1652
G3V8A5	tr|G3V8A5|G3V8A5_RAT	G3V8A5_RAT	Vps35	Vacuolar protein sorting-associated protein 35	[]	['tr|A0A8I6AI89|A0A8I6AI89_RAT', 'tr|A0A8I6AI89|A0A8I6AI89_RAT', 'tr|A0A8I6AI89|A0A8I6AI89_RAT', 'tr|A0A8I6AI89|A0A8I6AI89_RAT', 'tr|A0A8I6AI89|A0A8I6AI89_RAT', 'tr|A0A8I6AI89|A0A8I6AI89_RAT', 'tr|A0A8I6AI89|A0A8I6AI89_RAT', 'tr|A0A8I6AI89|A0A8I6AI89_RAT', 'tr|A0A8I6AI89|A0A8I6AI89_RAT', 'tr|A0A8I6AI89|A0A8I6AI89_RAT', 'tr|A0A8I6AI89|A0A8I6AI89_RAT', 'tr|A0A8I6AI89|A0A8I6AI89_RAT', 'tr|A0A8I6AI89…	796	5.28446	91725.9	44.5862	-0.314698	5.151	[[162, 175], [777, 796]]	[[0, 162], [175, 777]]	2	['38-468', '544-774']	['CON', 'CON']	['alpha superhelices', 'alpha superhelices']	['Repetitive alpha hairpins', 'Repetitive alpha hairpins']	['ARM repeat', 'ARM repeat']	['Vps35', 'Vps35']	55	6	2	9.41402	10.4393	8.0741	8.98275	-18.193			'beta-Grasp'	81	5		999	24	1023
G3V733	tr|G3V733|G3V733_RAT	G3V733_RAT	Syn2	Synapsin II	[]	['sp|Q63537|SYN2_RAT, tr|A0A8I5ZYM8|A0A8I5ZYM8_RAT', 'sp|Q63537|SYN2_RAT, tr|A0A8I5ZYM8|A0A8I5ZYM8_RAT', 'sp|Q63537|SYN2_RAT, tr|A0A8I5ZYM8|A0A8I5ZYM8_RAT', 'sp|Q63537|SYN2_RAT, tr|A0A8I5ZYM8|A0A8I5ZYM8_RAT', 'sp|Q63537|SYN2_RAT, tr|A0A8I5ZYM8|A0A8I5ZYM8_RAT', 'sp|Q63537|SYN2_RAT, tr|A0A8I5ZYM8|A0A8I5ZYM8_RAT', 'sp|Q63537|SYN2_RAT, tr|A0A8I5ZYM8|A0A8I5ZYM8_RAT', 'sp|Q63537|SYN2_RAT', 'sp|Q63537|S…	586	8.58978	63411.9	59.9094	-0.450512	46.587	[[0, 111], [421, 586]]	[[111, 421]]	2	['114-214', '258-390']	['CON', 'CON']	['a/b three-layered sandwiches', 'a+b complex topology']	['Rossmann-like', 'Protein kinase/SAICAR synthase/ATP-grasp']	['PreATP-grasp domain', 'ATP-grasp']	['Synapsin', 'RimK']	55	2	2	#NAME?	#NAME?	#NAME?	#NAME?	7.713			'Rossmann-like'	112	14		3279	65	3344
Q66HA8	sp|Q66HA8|HS105_RAT	HS105_RAT	Hsph1	Heat shock protein 105 kDa	[]	['tr|A0A8I5ZXF4|A0A8I5ZXF4_RAT, tr|A0A8I6AB23|A0A8I6AB23_RAT, tr|A0A8I6GLC4|A0A8I6GLC4_RAT', 'tr|A0A8I5ZXF4|A0A8I5ZXF4_RAT, tr|A0A8I6AB23|A0A8I6AB23_RAT, tr|A0A8I6GLC4|A0A8I6GLC4_RAT', 'tr|A0A8I5ZXF4|A0A8I5ZXF4_RAT, tr|A0A8I6AB23|A0A8I6AB23_RAT, tr|A0A8I6GLC4|A0A8I6GLC4_RAT', 'tr|A0A8I5ZXF4|A0A8I5ZXF4_RAT, tr|A0A8I6AB23|A0A8I6AB23_RAT, tr|A0A8I6GLC4|A0A8I6GLC4_RAT', 'tr|A0A8I5ZXF4|A0A8I5ZXF4_RAT,…	858	5.40496	96417.4	45.1854	-0.547786	19.464	[[498, 592], [784, 858]]	[[0, 498], [592, 784]]	4	['3-185', '324-384', '614-706', '741-803']	['CON', 'CON', 'CON', 'CON']	['mixed a+b and a/b', 'mixed a+b and a/b', 'alpha bundles', 'alpha bundles']	['Ribonuclease H-like', 'Ribonuclease H-like', 'immunoglobulin/albumin-binding domain-like', 'immunoglobulin/albumin-binding domain-like']	['Ribonuclease H-like', 'Ribonuclease H-like', 'Heat shock protein 70kD (HSP70), C-terminal subdomain', 'Heat shock protein 70kD (HSP70), C-terminal subdomain']	['HSP70_1st', 'FGGY_C', 'HSP70_3rd', 'HSP70_3rd']	53	4	2	6.79843	8.41218	5.28893	6.84458	-12.702			'P-loop domains-like'	186	20		3540	102	3642
P50554	sp|P50554|GABT_RAT	GABT_RAT	Abat	4-aminobutyrate aminotransferase, mitochondrial	[]	['tr|A0A8I5ZW33|A0A8I5ZW33_RAT, tr|A0A8I6G7C5|A0A8I6G7C5_RAT', 'tr|A0A8I6G7C5|A0A8I6G7C5_RAT', 'tr|A0A8I6G7C5|A0A8I6G7C5_RAT', 'tr|A0A8I6G7C5|A0A8I6G7C5_RAT', 'tr|A0A8I5ZW33|A0A8I5ZW33_RAT, tr|A0A8I6G7C5|A0A8I6G7C5_RAT', 'tr|A0A8I6G7C5|A0A8I6G7C5_RAT', 'tr|A0A8I6G7C5|A0A8I6G7C5_RAT', 'tr|A0A8I6G7C5|A0A8I6G7C5_RAT', 'tr|A0A8I6G7C5|A0A8I6G7C5_RAT', 'tr|A0A8I6G7C5|A0A8I6G7C5_RAT', 'tr|A0A8I5ZW33|A0A…	500	8.14527	56455.1	40.5602	-0.2852	4.2	[[0, 21]]	[[21, 500]]	2	['58-402', '406-500']	['CON', 'CON']	['a/b three-layered sandwiches', 'a+b two layers']	['PLP-dependent transferases', 'C-terminal domain in some PLP-dependent transferases']	['PLP-dependent transferases', 'C-terminal domain in some PLP-dependent transferases']	['Aminotran_3_N', 'Aminotran_3_C_1']	52	3	2	22.2927	22.6563	18.701	21.3299	-9.66			'Phosphorylase/hydrolase-like'	10	3		207	11	218
A0A8I5ZWQ8	tr|A0A8I5ZWQ8|A0A8I5ZWQ8_RAT	A0A8I5ZWQ8_RAT	Dclk1	non-specific serine/threonine protein kinase	['Dclk2', 'Dclk2', 'Dclk2', 'Dcx']	['tr|A0A0G2KB92|A0A0G2KB92_RAT, tr|A0A1W2Q6Q2|A0A1W2Q6Q2_RAT, tr|A0A8I6AMY9|A0A8I6AMY9_RAT, tr|M0RDS3|M0RDS3_RAT', 'sp|O08875|DCLK1_RAT, tr|A0A1W2Q632|A0A1W2Q632_RAT, tr|A0A1W2Q6Q2|A0A1W2Q6Q2_RAT, tr|A0A8I6AMY9|A0A8I6AMY9_RAT, tr|A0A8L2QB01|A0A8L2QB01_RAT', 'tr|A0A0G2KB92|A0A0G2KB92_RAT, tr|A0A1W2Q6Q2|A0A1W2Q6Q2_RAT, tr|A0A8I6AMY9|A0A8I6AMY9_RAT, tr|M0RDS3|M0RDS3_RAT', 'tr|A0A0G2KB92|A0A0G2KB92_R…	756	8.99858	84108.1	45.1352	-0.520503	40.212	[[0, 58], [143, 182], [273, 398], [674, 756]]	[[58, 143], [182, 273], [398, 674]]	3	['55-153', '184-265', '404-659']	['CON', 'CON', 'CON']	['a+b two layers', 'a+b two layers', 'a+b complex topology']	['beta-Grasp', 'beta-Grasp', 'Protein kinase/SAICAR synthase/ATP-grasp']	['Ubiquitin-like', 'Ubiquitin-like', 'Protein kinase']	['DCX', 'DCX', 'Pkinase_Tyr']	52	2	2	#NAME?	#NAME?	#NAME?	#NAME?	#N/A			'Thioredoxin-like'	50	6		852	22	874
F2Z3Q8	tr|F2Z3Q8|F2Z3Q8_RAT	F2Z3Q8_RAT	Kpnb1	Karyopherin subunit beta 1	[]	['sp|P52296|IMB1_RAT', 'sp|P52296|IMB1_RAT', 'sp|P52296|IMB1_RAT', 'sp|P52296|IMB1_RAT', 'sp|P52296|IMB1_RAT', 'sp|P52296|IMB1_RAT', 'sp|P52296|IMB1_RAT', 'sp|P52296|IMB1_RAT', 'sp|P52296|IMB1_RAT', 'sp|P52296|IMB1_RAT', 'sp|P52296|IMB1_RAT', 'sp|P52296|IMB1_RAT', 'sp|P52296|IMB1_RAT', 'sp|P52296|IMB1_RAT', 'sp|P52296|IMB1_RAT', 'sp|P52296|IMB1_RAT', 'sp|P52296|IMB1_RAT', 'sp|P52296|IMB1_RAT', 's…	876	4.68003	97183.1	43.3118	-0.0973744	0	[]	[[0, 876]]	1	['1-874']	['CON']	['alpha superhelices']	['Repetitive alpha hairpins']	['ARM repeat']	['IBN_N']	52	2	2	#NAME?	#NAME?	#NAME?	#NAME?	-13.716			'Ribonuclease H-like'	34	5		1064	16	1080
Q5RKI1	sp|Q5RKI1|IF4A2_RAT	IF4A2_RAT	Eif4a2	Eukaryotic initiation factor 4A-II	['Eif4a1, Eif4a1-ps8', 'Eif4a1, Eif4a1-ps8', 'Eif4a1', 'Eif4a1, Eif4a1-ps8', 'Eif4a1', 'Eif4a1', 'Eif4a1', 'Eif4a1, Eif4a1-ps8', 'Eif4a1, Eif4a1-ps8', 'Eif4a1', 'ENSRNOG00000069412, Eif4a1, Eif4a1-ps8, Usp35', 'Eif4a1, Eif4a1-ps8', 'Eif4a1, Eif4a1-ps8', 'Eif4a1, Eif4a1-ps8', 'Eif4a1, Eif4a1-ps8', 'ENSRNOG00000069412, Eif4a1, Eif4a1-ps8, Eif4a3', 'Eif4a1, Eif4a1-ps8', 'Eif4a3', 'Eif4a1, Eif4a1-ps8…	['tr|A0A8L2PZP8|A0A8L2PZP8_RAT', 'tr|A0A0G2K8B7|A0A0G2K8B7_RAT, tr|A0A8I6AR25|A0A8I6AR25_RAT', 'tr|A0A8L2PZP8|A0A8L2PZP8_RAT', 'tr|A0A0G2K8B7|A0A0G2K8B7_RAT, tr|A0A8I6AR25|A0A8I6AR25_RAT, tr|A0A8L2PZP8|A0A8L2PZP8_RAT', 'tr|A0A8L2PZP8|A0A8L2PZP8_RAT', 'tr|A0A0G2K8B7|A0A0G2K8B7_RAT, tr|A0A8I6AR25|A0A8I6AR25_RAT', 'tr|A0A0G2K8B7|A0A0G2K8B7_RAT, tr|A0A8I6AR25|A0A8I6AR25_RAT', 'tr|A0A8L2PZP8|A0A8L2PZP…	407	5.3276	46401.7	39.7851	-0.257985	5.651	[[0, 23]]	[[23, 407]]	2	['34-235', '274-381']	['CON', 'CON']	['a/b three-layered sandwiches', 'a/b three-layered sandwiches']	['P-loop domains-like', 'P-loop domains-like']	['P-loop containing nucleoside triphosphate hydrolases', 'P-loop containing nucleoside triphosphate hydrolases']	['DEAD', 'Helicase_C_1']	52	4	2	4.31204	5.48638	2.90293	3.77384	-18.357			'HTH'	88	2		990	32	1022
O35077	sp|O35077|GPDA_RAT	GPDA_RAT	Gpd1	Glycerol-3-phosphate dehydrogenase [NAD(+)], cytoplasmic	['Gpd1l', 'Gpd1l', 'Gpd1l']	['tr|A0A8I6AA38|A0A8I6AA38_RAT', 'tr|A0A8I6AA38|A0A8I6AA38_RAT', 'tr|A0A8I6AA38|A0A8I6AA38_RAT', 'tr|A0A8I6AA38|A0A8I6AA38_RAT, tr|D3ZAP9|D3ZAP9_RAT', 'tr|A0A8I6AA38|A0A8I6AA38_RAT', 'tr|A0A8I6AA38|A0A8I6AA38_RAT', 'tr|A0A8I6AA38|A0A8I6AA38_RAT, tr|D3ZAP9|D3ZAP9_RAT', 'tr|A0A8I6AA38|A0A8I6AA38_RAT', 'tr|A0A8I6AA38|A0A8I6AA38_RAT', 'tr|A0A8I6AA38|A0A8I6AA38_RAT, tr|D3ZAP9|D3ZAP9_RAT', 'tr|A0A8I6AA…	349	6.15796	37452.1	21.4693	0.134384	0	[]	[[0, 349]]	2	['4-190', '194-342']	['CON', 'CON']	['a/b three-layered sandwiches', 'alpha arrays']	['Rossmann-like', '6-phosphogluconate dehydrogenase C-terminal domain-like']	['NAD(P)-binding Rossmann-fold domains', '6-phosphogluconate dehydrogenase C-terminal domain-like']	['NAD_Gly3P_dh_N', 'NAD_Gly3P_dh_C']	49	3	2	11.9107	13.32	9.61728	11.6759	-25.259			'Alpha-beta plaits'	132	10		1642	52	1694
D4ACB8	tr|D4ACB8|D4ACB8_RAT	D4ACB8_RAT	Cct8	T-complex protein 1 subunit theta	[]	['tr|A0A8I5ZU19|A0A8I5ZU19_RAT', 'tr|A0A8I6AAR4|A0A8I6AAR4_RAT', 'tr|A0A8I5ZU19|A0A8I5ZU19_RAT', 'tr|A0A8I5ZU19|A0A8I5ZU19_RAT, tr|A0A8I6AAR4|A0A8I6AAR4_RAT', 'tr|A0A8I5ZU19|A0A8I5ZU19_RAT, tr|A0A8I6AAR4|A0A8I6AAR4_RAT', 'tr|A0A8I6AAR4|A0A8I6AAR4_RAT', 'tr|A0A8I5ZU19|A0A8I5ZU19_RAT, tr|A0A8I6AAR4|A0A8I6AAR4_RAT', 'tr|A0A8I5ZU19|A0A8I5ZU19_RAT', 'tr|A0A8I5ZU19|A0A8I5ZU19_RAT, tr|A0A8I6AAR4|A0A8I6A…	548	5.37631	59587.9	32.3447	-0.0784672	3.832	[[527, 548]]	[[0, 527]]	3	['24-231', '220-367', '354-527']	['CON', 'CON', 'CON']	['alpha bundles', 'a/b three-layered sandwiches', 'alpha bundles']	['GroEL equatorial domain-like', 'The swivelling beta/beta/alpha domains', 'GroEL equatorial domain-like']	['GroEL equatorial domain-like', 'The swivelling beta/beta/alpha domain', 'GroEL equatorial domain-like']	['Cpn60_TCP1_1st', 'Cpn60_TCP1_2nd', 'Cpn60_TCP1_1st']	48	2	2	7.86247	9.93288	6.05811	8.29214	-19.184			'Repetitive alpha hairpins'	242	39		4863	171	5034
Q5HZA6	sp|Q5HZA6|PPCEL_RAT	PPCEL_RAT	Prepl	Prolyl endopeptidase-like	[]	['tr|A0A0G2JX67|A0A0G2JX67_RAT, tr|A0A8L2UN13|A0A8L2UN13_RAT, tr|D3ZZ32|D3ZZ32_RAT', 'tr|A0A0G2JX67|A0A0G2JX67_RAT, tr|A0A8L2UN13|A0A8L2UN13_RAT, tr|D3ZZ32|D3ZZ32_RAT', 'tr|A0A0G2JX67|A0A0G2JX67_RAT, tr|A0A8L2UN13|A0A8L2UN13_RAT, tr|D3ZZ32|D3ZZ32_RAT', 'tr|A0A0G2JX67|A0A0G2JX67_RAT, tr|A0A8L2UN13|A0A8L2UN13_RAT, tr|D3ZZ32|D3ZZ32_RAT', 'tr|A0A0G2JX67|A0A0G2JX67_RAT, tr|A0A8L2UN13|A0A8L2UN13_RAT, t…	726	6.08003	83480.7	43.0587	-0.467631	11.019	[[0, 81]]	[[81, 726]]	2	['94-425', '451-587,621-694']	['CON', 'NC']	['beta duplicates or obligate multimers', 'a/b three-layered sandwiches']	['beta-propeller-like', 'alpha/beta-Hydrolases']	['7-bladed', 'alpha/beta-Hydrolases']	['Peptidase_S9_N', 'Hydrolase_4']	43	3	2	4.6861	0	1.61175	#NAME?	-20.209			'jelly-roll'	76	4		1139	29	1168
D3ZHY9	tr|D3ZHY9|D3ZHY9_RAT	D3ZHY9_RAT	Rasal1	RAS protein activator like 1	['Dnah2']	['tr|A0A0G2JYL5|A0A0G2JYL5_RAT']	801	5.95124	89596	41.0186	-0.324844	2.871	[[746, 801]]	[[0, 746]]	5	['5-125', '134-236', '289-552', '566-671', '682-705']	['CON', 'CON', 'CON', 'CON', 'CON']	['beta sandwiches', 'beta sandwiches', 'alpha bundles', 'beta barrels', 'few secondary structure elements']	['Immunoglobulin-like beta-sandwich', 'Immunoglobulin-like beta-sandwich', 'GTPase activation domain, GAP', 'PH domain-like', 'Btk/CHORD zinc fingers']	['C2 domain', 'C2 domain', 'GTPase activation domain, GAP', 'PH domain-like', 'Btk/CHORD zinc fingers']	['C2_1', 'C2_1', 'RasGAP', 'PH', 'BTK']	42	2	2	13.4856	15.4033	10.4682	13.1403	-12.762			'Flavodoxin-like'	60	10		1451	48	1499
P35213	sp|P35213|1433B_RAT	1433B_RAT	Ywhab	14-3-3 protein beta/alpha	['Ywhaq', 'Ywhaq']	['tr|A0A8I6GMK2|A0A8I6GMK2_RAT', 'tr|A0A8I6GMK2|A0A8I6GMK2_RAT', 'tr|A0A8I6GMK2|A0A8I6GMK2_RAT', 'tr|A0A8I6GMK2|A0A8I6GMK2_RAT', 'tr|A0A8I6GMK2|A0A8I6GMK2_RAT', 'tr|A0A8I6GMK2|A0A8I6GMK2_RAT', 'tr|A0A8I6GMK2|A0A8I6GMK2_RAT', 'tr|A0A8I6GMK2|A0A8I6GMK2_RAT', 'tr|A0A8I6GMK2|A0A8I6GMK2_RAT', 'tr|A0A8I6GMK2|A0A8I6GMK2_RAT', 'tr|A0A8I6GMK2|A0A8I6GMK2_RAT', 'tr|A0A8I6GMK2|A0A8I6GMK2_RAT', 'tr|A0A8I6GMK2…	246	4.8123	28054.1	46.9818	-0.681301	6.504	[[230, 246]]	[[0, 230]]	1	['3-231']	['CON']	['alpha superhelices']	['Repetitive alpha hairpins']	['ARM repeat']	['14-3-3']	41	2	2	9.21284	10.0398	7.73479	9.47034	-16.807			'TIM beta/alpha-barrel'	0.891892	0.108108			0.0239958
P28480	sp|P28480|TCPA_RAT	TCPA_RAT	Tcp1	T-complex protein 1 subunit alpha	[]	['tr|A0A096MJA0|A0A096MJA0_RAT', 'tr|A0A096MJA0|A0A096MJA0_RAT', 'tr|A0A096MJA0|A0A096MJA0_RAT', 'tr|A0A096MJA0|A0A096MJA0_RAT', 'tr|A0A096MJA0|A0A096MJA0_RAT', 'tr|A0A096MJA0|A0A096MJA0_RAT', 'tr|A0A096MJA0|A0A096MJA0_RAT', 'tr|A0A096MJA0|A0A096MJA0_RAT', 'tr|A0A096MJA0|A0A096MJA0_RAT', 'tr|A0A096MJA0|A0A096MJA0_RAT', 'tr|A0A096MJA0|A0A096MJA0_RAT', 'tr|A0A096MJA0|A0A096MJA0_RAT', 'tr|A0A096MJA0…	556	5.86376	60359	30.5689	-0.0181655	5.935	[[534, 556]]	[[0, 534]]	4	['10-182', '145-215', '212-368', '384-532']	['CON', 'CON', 'CON', 'CON']	['alpha bundles', 'mixed a+b and a/b', 'a/b three-layered sandwiches', 'alpha bundles']	['GroEL equatorial domain-like', 'Zincin-like', 'The swivelling beta/beta/alpha domains', 'GroEL equatorial domain-like']	['GroEL equatorial domain-like', 'GroEL-intermediate domain like', 'The swivelling beta/beta/alpha domain', 'GroEL equatorial domain-like']	['Cpn60_TCP1_1st', 'Cpn60_TCP1_2nd_1', 'Cpn60_TCP1_2nd', 'Cpn60_TCP1_1st']	39	2	2	8.01526	10.0336	6.47762	8.67652	-14.723			'beta-propeller-like'	0.89	0.11			0.0378072
Q99NA5	sp|Q99NA5|IDH3A_RAT	IDH3A_RAT	Idh3a	Isocitrate dehydrogenase [NAD] subunit alpha, mitochondrial	[]	['tr|F1LNF7|F1LNF7_RAT', 'tr|F1LNF7|F1LNF7_RAT', 'tr|F1LNF7|F1LNF7_RAT', 'tr|F1LNF7|F1LNF7_RAT', 'tr|F1LNF7|F1LNF7_RAT', 'tr|F1LNF7|F1LNF7_RAT', 'tr|F1LNF7|F1LNF7_RAT', 'tr|F1LNF7|F1LNF7_RAT', 'tr|F1LNF7|F1LNF7_RAT', 'tr|F1LNF7|F1LNF7_RAT', 'tr|F1LNF7|F1LNF7_RAT', 'tr|F1LNF7|F1LNF7_RAT', 'tr|F1LNF7|F1LNF7_RAT', 'tr|F1LNF7|F1LNF7_RAT', 'tr|F1LNF7|F1LNF7_RAT', 'tr|F1LNF7|F1LNF7_RAT', 'tr|F1LNF7|F1L…	366	6.46461	39613.2	39.2473	-0.0729508	6.557	[[0, 24]]	[[24, 366]]	1	['33-362']	['CON']	['a/b three-layered sandwiches']	['Isocitrate/Isopropylmalate dehydrogenase-like']	['Isocitrate/Isopropylmalate dehydrogenase-like']	['Iso_dh']	36	3	2	31.7189	32.1234	27.1565	31.3222	-16.698			'SH3'	0.95122	0.0487805			0.0223971
P18266	sp|P18266|GSK3B_RAT	GSK3B_RAT	Gsk3b	Glycogen synthase kinase-3 beta	['Gsk3a', 'Gsk3a', 'Gsk3a', 'Gsk3a', 'Gsk3a', 'Gsk3a', 'Gsk3a', 'Gsk3a', 'Gsk3a', 'Gsk3a', 'Gsk3a', 'Gsk3a', 'Gsk3a', 'Gsk3a', 'Gsk3a', 'Gsk3a', 'Gsk3a', 'Gsk3a', 'Gsk3a']	['tr|A0A0G2JSH4|A0A0G2JSH4_RAT, tr|A0A0G2KB98|A0A0G2KB98_RAT, tr|A0A8I6GL38|A0A8I6GL38_RAT', 'tr|A0A0G2JSH4|A0A0G2JSH4_RAT, tr|A0A0G2KB98|A0A0G2KB98_RAT, tr|A0A8I6GL38|A0A8I6GL38_RAT', 'sp|P18265|GSK3A_RAT, tr|A0A0G2JSH4|A0A0G2JSH4_RAT, tr|A0A0G2KB98|A0A0G2KB98_RAT, tr|A0A8I6GL38|A0A8I6GL38_RAT, tr|A0A8L2QGG1|A0A8L2QGG1_RAT', 'tr|A0A0G2JSH4|A0A0G2JSH4_RAT, tr|A0A0G2KB98|A0A0G2KB98_RAT, tr|A0A8I6G…	420	8.98169	46741.8	31.3255	-0.320238	20.952	[[0, 49], [381, 420]]	[[49, 381]]	1	['56-332']	['CON']	['a+b complex topology']	['Protein kinase/SAICAR synthase/ATP-grasp']	['Protein kinase']	['Pkinase_Tyr']	34	5	2	7.22405	7.43056	5.79634	6.37837	-1.184			'beta-Grasp'	0.94186	0.0581395			0.0234604
P13697	sp|P13697|MAOX_RAT	MAOX_RAT	Me1	NADP-dependent malic enzyme	[]	['tr|A0A0G2K1S6|A0A0G2K1S6_RAT, tr|F1LQQ1|F1LQQ1_RAT', 'tr|A0A0G2K1S6|A0A0G2K1S6_RAT, tr|F1LQQ1|F1LQQ1_RAT', 'tr|A0A0G2K1S6|A0A0G2K1S6_RAT, tr|F1LQQ1|F1LQQ1_RAT', 'tr|A0A0G2K1S6|A0A0G2K1S6_RAT, tr|F1LQQ1|F1LQQ1_RAT', 'tr|A0A0G2K1S6|A0A0G2K1S6_RAT, tr|F1LQQ1|F1LQQ1_RAT', 'tr|A0A0G2K1S6|A0A0G2K1S6_RAT, tr|F1LQQ1|F1LQQ1_RAT', 'tr|A0A0G2K1S6|A0A0G2K1S6_RAT, tr|F1LQQ1|F1LQQ1_RAT', 'tr|A0A0G2K1S6|A0A0G…	572	6.492	64002	38.6521	-0.190559	1.923	[]	[[0, 572]]	2	['68-268', '270-527']	['CON', 'CON']	['a/b three-layered sandwiches', 'alpha arrays']	['Flavodoxin-like', 'C-terminal domain of Malic enzyme']	['Aminoacid dehydrogenase-like, N-terminal domain', 'C-terminal domain of Malic enzyme']	['malic', 'Malic_M']	32	3	2	13.6711	14.5344	11.2568	12.4706	-16.699			'Rossmann-like'	0.888889	0.111111			0.0194378
A0A8I5ZQ24	tr|A0A8I5ZQ24|A0A8I5ZQ24_RAT	A0A8I5ZQ24_RAT	Atp6v1h	V-type proton ATPase subunit H	[]	['tr|A0A0G2K9J2|A0A0G2K9J2_RAT, tr|A0A8I5ZWI2|A0A8I5ZWI2_RAT, tr|A0A8I6ACJ2|A0A8I6ACJ2_RAT, tr|A0A8I6AIG1|A0A8I6AIG1_RAT, tr|E9PTI1|E9PTI1_RAT', 'tr|A0A0G2K9J2|A0A0G2K9J2_RAT, tr|A0A8I5ZWI2|A0A8I5ZWI2_RAT, tr|A0A8I6ACJ2|A0A8I6ACJ2_RAT, tr|A0A8I6AIG1|A0A8I6AIG1_RAT, tr|E9PTI1|E9PTI1_RAT', 'tr|A0A0G2K9J2|A0A0G2K9J2_RAT, tr|A0A8I5ZWI2|A0A8I5ZWI2_RAT, tr|A0A8I6ACJ2|A0A8I6ACJ2_RAT, tr|A0A8I6AIG1|A0A8I…	483	6.18109	55868.5	48.3104	-0.367909	3.934	[]	[[0, 483]]	1	['78-457']	['CON']	['alpha superhelices']	['Repetitive alpha hairpins']	['ARM repeat']	['V-ATPase_H_C']	32	2	2	#NAME?	#NAME?	#NAME?	#NAME?	#N/A			'P-loop domains-like'	0.902913	0.0970874			0.0280066
A0A8I6A1U8	tr|A0A8I6A1U8|A0A8I6A1U8_RAT	A0A8I6A1U8_RAT	Sucla2	Succinate--CoA ligase [ADP-forming] subunit beta, mitochondrial	[]	['tr|F1LM47|F1LM47_RAT', 'tr|F1LM47|F1LM47_RAT', 'tr|F1LM47|F1LM47_RAT', 'tr|F1LM47|F1LM47_RAT', 'tr|F1LM47|F1LM47_RAT', 'tr|F1LM47|F1LM47_RAT', 'tr|F1LM47|F1LM47_RAT', 'tr|F1LM47|F1LM47_RAT', 'tr|F1LM47|F1LM47_RAT', 'tr|F1LM47|F1LM47_RAT', 'tr|F1LM47|F1LM47_RAT', 'tr|F1LM47|F1LM47_RAT', 'tr|F1LM47|F1LM47_RAT', 'tr|F1LM47|F1LM47_RAT', 'tr|F1LM47|F1LM47_RAT', 'tr|F1LM47|F1LM47_RAT', 'tr|F1LM47|F1L…	458	7.99751	49395.5	40.8707	-0.0227074	12.009	[[0, 56]]	[[56, 458]]	2	['56-280', '303-442']	['CON', 'CON']	['a+b complex topology', 'a/b three-layered sandwiches']	['Protein kinase/SAICAR synthase/ATP-grasp', 'Flavodoxin-like']	['ATP-grasp', 'Succinyl-CoA synthetase domains']	['ATP-grasp_2', 'Citrate_bind']	30	2	2	#NAME?	#NAME?	#NAME?	#NAME?	#N/A			'Phosphorylase/hydrolase-like'	0.769231	0.230769			0.0504587
P10719	sp|P10719|ATPB_RAT	ATPB_RAT	Atp5f1b	ATP synthase subunit beta, mitochondrial	['F13a1']	['tr|G3V6D3|G3V6D3_RAT', 'tr|G3V6D3|G3V6D3_RAT', 'tr|G3V6D3|G3V6D3_RAT', 'tr|G3V6D3|G3V6D3_RAT', 'tr|G3V6D3|G3V6D3_RAT', 'tr|G3V6D3|G3V6D3_RAT', 'tr|G3V6D3|G3V6D3_RAT', 'tr|G3V6D3|G3V6D3_RAT', 'tr|G3V6D3|G3V6D3_RAT', 'sp|O08619|F13A_RAT, tr|G3V6D3|G3V6D3_RAT, tr|G3V811|G3V811_RAT', 'tr|G3V6D3|G3V6D3_RAT', 'tr|G3V6D3|G3V6D3_RAT', 'tr|G3V6D3|G3V6D3_RAT', 'tr|G3V6D3|G3V6D3_RAT', 'tr|G3V6D3|G3V6D3_RA…	529	5.18476	56352.9	35.6325	0.0340265	10.586	[[0, 56]]	[[56, 529]]	3	['60-131', '133-406', '416-524']	['CON', 'CON', 'CON']	['beta barrels', 'a/b three-layered sandwiches', 'alpha superhelices']	['cradle loop barrel', 'P-loop domains-like', 'C-terminal domain of alpha and beta subunits of F1 ATP synthase']	['Alanine racemase-C', 'P-loop containing nucleoside triphosphate hydrolases', 'C-terminal domain of alpha and beta subunits of F1 ATP synthase']	['ATP-synt_ab_N', 'ATP-synt_ab', 'ATP-synt_ab_C']	28	2	2	30.266	30.8145	26.7508	30.8322	-11.536			'Thioredoxin-like'	0.892857	0.107143			0.0251716
P85968	sp|P85968|6PGD_RAT	6PGD_RAT	Pgd	6-phosphogluconate dehydrogenase, decarboxylating	['Kif1b', 'Kif1b', 'Kif1b', 'Kif1b', 'Kif1b', 'Kif1b', 'Kif1b', 'Kif1b', 'Kif1b', 'Kif1b', 'Kif1b', 'Kif1b', 'Kif1b', 'Kif1b', 'Kif1b', 'Kif1b', 'Kif1b', 'Kif1b', 'Kif1b', 'Kif1b', 'Kif1b', 'Kif1b', 'Kif1b', 'Kif1b', 'Kif1b', 'Kif1b', 'Kif1b', 'Kif1b', 'Kif1b', 'Kif1b']	['tr|A0A0G2K7Q8|A0A0G2K7Q8_RAT', 'tr|A0A0G2K7Q8|A0A0G2K7Q8_RAT', 'tr|A0A0G2K7Q8|A0A0G2K7Q8_RAT', 'tr|A0A0G2K7Q8|A0A0G2K7Q8_RAT', 'tr|A0A0G2K7Q8|A0A0G2K7Q8_RAT', 'tr|A0A0G2K7Q8|A0A0G2K7Q8_RAT', 'tr|A0A0G2K7Q8|A0A0G2K7Q8_RAT', 'tr|A0A0G2K7Q8|A0A0G2K7Q8_RAT', 'tr|A0A0G2K7Q8|A0A0G2K7Q8_RAT', 'tr|A0A0G2K7Q8|A0A0G2K7Q8_RAT', 'tr|A0A0G2K7Q8|A0A0G2K7Q8_RAT', 'tr|A0A0G2K7Q8|A0A0G2K7Q8_RAT', 'tr|A0A0G2K7Q8…	483	6.57499	53235.6	28.6416	-0.143271	1.242	[]	[[0, 483]]	2	['5-164', '178-469']	['CON', 'CON']	['a/b three-layered sandwiches', 'alpha arrays']	['Rossmann-like', '6-phosphogluconate dehydrogenase C-terminal domain-like']	['NAD(P)-binding Rossmann-fold domains', '6-phosphogluconate dehydrogenase C-terminal domain-like']	['NAD_binding_2', '6PGD']	28	4	2	12.8279	14.506	10.8631	13.7173	-14.23			'Ribonuclease H-like'	0.871795	0.128205			0.0148148
Q5FVM4	sp|Q5FVM4|NONO_RAT	NONO_RAT	Nono	Non-POU domain-containing octamer-binding protein	['ENSRNOG00000065396', 'ENSRNOG00000065396']	['tr|A0A8I6AD10|A0A8I6AD10_RAT', 'tr|A0A8I6AD10|A0A8I6AD10_RAT']	476	9.00934	54924.7	68.0773	-1.03782	43.067	[[0, 66], [346, 476]]	[[66, 346]]	2	['78-150', '153-232']	['CON', 'CON']	['a+b two layers', 'a+b two layers']	['Alpha-beta plaits', 'Alpha-beta plaits']	['RNA-binding domain, RBD', 'RNA-binding domain, RBD']	['RRM_1_7', 'RRM_1_8']	28	3	2	7.59664	10.7426	6.74248	10.1285	21.988			'HTH'	0.977778	0.0222222			0.0313112
B2GV79	tr|B2GV79|B2GV79_RAT	B2GV79_RAT	Pdxp	Pdxp protein	[]	['sp|Q8VD52|PLPP_RAT', 'sp|Q8VD52|PLPP_RAT', 'sp|Q8VD52|PLPP_RAT', 'sp|Q8VD52|PLPP_RAT', 'sp|Q8VD52|PLPP_RAT', 'sp|Q8VD52|PLPP_RAT', 'sp|Q8VD52|PLPP_RAT', 'sp|Q8VD52|PLPP_RAT', 'sp|Q8VD52|PLPP_RAT', 'sp|Q8VD52|PLPP_RAT', 'sp|Q8VD52|PLPP_RAT', 'sp|Q8VD52|PLPP_RAT', 'sp|Q8VD52|PLPP_RAT', 'sp|Q8VD52|PLPP_RAT', 'sp|Q8VD52|PLPP_RAT', 'sp|Q8VD52|PLPP_RAT', 'sp|Q8VD52|PLPP_RAT', 'sp|Q8VD52|PLPP_RAT', 's…	292	5.34323	31423.5	38.3846	-0.0349315	0	[]	[[0, 292]]	1	['35-86,206-288']	['NC']	['a/b three-layered sandwiches']	['HAD domain-like']	['HAD-like']	['HAD_2']	28	3	2	#NAME?	#NAME?	#NAME?	#NAME?	-23.674			'Alpha-beta plaits'	0.929577	0.0704225			0.0306966
A0A8I6ALX8	tr|A0A8I6ALX8|A0A8I6ALX8_RAT	A0A8I6ALX8_RAT	Arpc4	Actin-related protein 2/3 complex subunit 4	[]	['tr|A0A8I5Y5E8|A0A8I5Y5E8_RAT, tr|A0A8I5Y976|A0A8I5Y976_RAT, tr|A0A8I6APA3|A0A8I6APA3_RAT, tr|A6IBR0|A6IBR0_RAT', 'tr|A0A8I5Y5E8|A0A8I5Y5E8_RAT, tr|A0A8I5Y976|A0A8I5Y976_RAT, tr|A0A8I6APA3|A0A8I6APA3_RAT, tr|A6IBR0|A6IBR0_RAT', 'tr|A0A8I5Y5E8|A0A8I5Y5E8_RAT, tr|A0A8I5Y976|A0A8I5Y976_RAT, tr|A0A8I6APA3|A0A8I6APA3_RAT, tr|A6IBR0|A6IBR0_RAT', 'tr|A0A8I5Y5E8|A0A8I5Y5E8_RAT, tr|A0A8I5Y976|A0A8I5Y976_…	172	8.51958	20171.3	49.8855	-0.176744	0	[]	[[0, 172]]	1	['10-154']	['CON']	['a+b two layers']	['Type III secretory system chaperone-like']	['Arp2/3 complex subunits']	['ARPC4']	28	2	2	#NAME?	#NAME?	#NAME?	#NAME?	#N/A			'Repetitive alpha hairpins'	0.86121	0.13879			0.033969
D3ZAI6	tr|D3ZAI6|D3ZAI6_RAT	D3ZAI6_RAT	Nt5dc3	5'-nucleotidase domain containing 3	[]	[]	546	8.73767	63123.7	45.0819	-0.359158	13.919	[[0, 49], [518, 546]]	[[49, 518]]	1	['96-506']	['CON']	['alpha bundles']	['HAD superfamily helical bundle insertion domain']	["Insertion domain in cytosolic IMP-GMP specific 5'-nucleotidase"]	['5_nucleotid']	28	4	2	8.88631	8.67206	7.1251	8.62065	-15.806			'jelly-roll'	0.95	0.05			0.0248288
P04785	sp|P04785|PDIA1_RAT	PDIA1_RAT	P4hb	Protein disulfide-isomerase	[]	['tr|A0A8I6A1R9|A0A8I6A1R9_RAT', 'tr|A0A8I6A7J4|A0A8I6A7J4_RAT', 'tr|A0A8I6A1R9|A0A8I6A1R9_RAT', 'tr|A0A8I6A1R9|A0A8I6A1R9_RAT', 'tr|A0A8I6A1R9|A0A8I6A1R9_RAT', 'tr|A0A8I6A1R9|A0A8I6A1R9_RAT', 'tr|A0A8I6A7J4|A0A8I6A7J4_RAT', 'tr|A0A8I6A1R9|A0A8I6A1R9_RAT', 'tr|A0A8I6A1R9|A0A8I6A1R9_RAT', 'tr|A0A8I6A1R9|A0A8I6A1R9_RAT', 'tr|A0A8I6A1R9|A0A8I6A1R9_RAT', 'tr|A0A8I6A1R9|A0A8I6A1R9_RAT', 'tr|A0A8I6A1R9…	509	4.81548	56950.6	32.8222	-0.381729	11.198	[[0, 21], [472, 509]]	[[21, 472]]	4	['28-133', '139-237', '238-359', '371-474']	['CON', 'CON', 'CON', 'CON']	['a+b three layers', 'a+b three layers', 'a+b three layers', 'a+b three layers']	['Thioredoxin-like', 'Thioredoxin-like', 'Thioredoxin-like', 'Thioredoxin-like']	['Thioredoxin-like', 'Thioredoxin-like', 'Thioredoxin-like', 'Thioredoxin-like']	['Thioredoxin', 'Thioredoxin_6_N', 'Thioredoxin_6_C', 'Thioredoxin']	27	2	2	7.43929	7.5089	5.94957	6.60968	-26.833			'Flavodoxin-like'	0.857143	0.142857			0.0320213
A1L1M0	tr|A1L1M0|A1L1M0_RAT	A1L1M0_RAT	Prkaca	cAMP-dependent protein kinase catalytic subunit alpha	['Prkacb', 'Prkacb', 'Prkacb', 'Prkacb', 'Prkacb', 'Prkacb', 'Prkacb', 'Prkacb', 'Prkacb', 'Prkacb', 'Prkacb', 'Prkacb', 'Prkacb', 'Prkacb', 'Prkacb', 'Prkacb', 'Prkacb', 'Prkacb', 'Prkacb', 'Prkacb', 'Prkacb']	['sp|P27791|KAPCA_RAT, sp|P68182|KAPCB_RAT, tr|A0A8I5YBQ9|A0A8I5YBQ9_RAT, tr|A0A8I5ZMH0|A0A8I5ZMH0_RAT, tr|A0A8I5ZTW8|A0A8I5ZTW8_RAT, tr|A0A8I6A4F6|A0A8I6A4F6_RAT, tr|A0A8I6AD31|A0A8I6AD31_RAT, tr|A0A8I6AUN6|A0A8I6AUN6_RAT, tr|A0A8I6AV42|A0A8I6AV42_RAT, tr|A0A8I6GBC1|A0A8I6GBC1_RAT', 'sp|P27791|KAPCA_RAT, sp|P68182|KAPCB_RAT, tr|A0A8I5YBQ9|A0A8I5YBQ9_RAT, tr|A0A8I5ZMH0|A0A8I5ZMH0_RAT, tr|A0A8I5ZT…	351	8.8436	40605.1	32.0761	-0.416524	3.419	[]	[[0, 351]]	1	['41-282']	['CON']	['a+b complex topology']	['Protein kinase/SAICAR synthase/ATP-grasp']	['Protein kinase']	['Pkinase_Tyr']	26	2	2	#NAME?	#NAME?	#NAME?	#NAME?	-23.283
A0A8I6A1X4	tr|A0A8I6A1X4|A0A8I6A1X4_RAT	A0A8I6A1X4_RAT	Tom1l2	Target of myb1 like 2 membrane trafficking protein	['Tom1', 'Tom1']	['tr|A0A0G2K9L2|A0A0G2K9L2_RAT, tr|A0A8I5ZP70|A0A8I5ZP70_RAT, tr|A0A8I5ZT36|A0A8I5ZT36_RAT', 'tr|A0A0G2K9L2|A0A0G2K9L2_RAT, tr|A0A8I5ZP70|A0A8I5ZP70_RAT, tr|A0A8I5ZT36|A0A8I5ZT36_RAT, tr|A0A8I6GLT5|A0A8I6GLT5_RAT', 'tr|A0A0G2K9L2|A0A0G2K9L2_RAT, tr|A0A8I5ZP70|A0A8I5ZP70_RAT, tr|A0A8I5ZT36|A0A8I5ZT36_RAT', 'tr|A0A0G2K9L2|A0A0G2K9L2_RAT, tr|A0A8I5ZNE6|A0A8I5ZNE6_RAT, tr|A0A8I5ZP70|A0A8I5ZP70_RAT, t…	487	4.77836	53364.3	56.9033	-0.427926	53.388	[[0, 19], [155, 218], [309, 487]]	[[19, 155], [218, 309]]	2	['12-151', '220-311']	['CON', 'CON']	['alpha superhelices', 'alpha bundles']	['Repetitive alpha hairpins', 'Spectrin repeat-like']	['ARM repeat', 'GAT-like domain']	['VHS', 'GAT']	26	2	2	#NAME?	#NAME?	#NAME?	#NAME?	#N/A
P41562	sp|P41562|IDHC_RAT	IDHC_RAT	Idh1	Isocitrate dehydrogenase [NADP] cytoplasmic	['Idh2', 'Idh2']	['tr|A0A8L2QA85|A0A8L2QA85_RAT', 'tr|A0A8L2QA85|A0A8L2QA85_RAT', 'tr|A0A8L2QA85|A0A8L2QA85_RAT', 'tr|A0A8L2QA85|A0A8L2QA85_RAT', 'tr|A0A8L2QA85|A0A8L2QA85_RAT', 'tr|A0A8L2QA85|A0A8L2QA85_RAT', 'tr|A0A8L2QA85|A0A8L2QA85_RAT', 'tr|A0A8L2QA85|A0A8L2QA85_RAT', 'tr|A0A8L2QA85|A0A8L2QA85_RAT', 'tr|A0A8L2QA85|A0A8L2QA85_RAT', 'tr|A0A8L2QA85|A0A8L2QA85_RAT', 'tr|A0A8L2QA85|A0A8L2QA85_RAT', 'tr|A0A8L2QA85…	414	6.5327	46733.9	28.7928	-0.397101	0	[]	[[0, 414]]	1	['10-405']	['CON']	['a/b three-layered sandwiches']	['Isocitrate/Isopropylmalate dehydrogenase-like']	['Isocitrate/Isopropylmalate dehydrogenase-like']	['Iso_dh']	25	2	2	15.019	17.0504	12.5639	15.2081	-15.245
Q2TL32	sp|Q2TL32|UBR4_RAT	UBR4_RAT	Ubr4	E3 ubiquitin-protein ligase UBR4	['Lrrcc1']	['tr|A0A0G2JU89|A0A0G2JU89_RAT, tr|F1LQI5|F1LQI5_RAT', 'tr|A0A0G2JU89|A0A0G2JU89_RAT, tr|F1LQI5|F1LQI5_RAT', 'tr|A0A0G2JU89|A0A0G2JU89_RAT, tr|F1LQI5|F1LQI5_RAT', 'tr|A0A0G2JU89|A0A0G2JU89_RAT, tr|F1LQI5|F1LQI5_RAT', 'tr|A0A0G2JU89|A0A0G2JU89_RAT, tr|F1LQI5|F1LQI5_RAT', 'tr|A0A0G2JU89|A0A0G2JU89_RAT, tr|F1LQI5|F1LQI5_RAT', 'tr|A0A0G2JU89|A0A0G2JU89_RAT, tr|F1LQI5|F1LQI5_RAT', 'tr|A0A0G2JU89|A0A0G…	5194	5.72837	573785	50.371	-0.19665	20.851	[[0, 34], [161, 240], [354, 373], [447, 464], [546, 644], [883, 911], [1607, 1659], [1725, 1791], [2430, 2618], [2705, 2984], [3076, 3151], [3346, 3400], [3771, 3803], [3844, 3865], [4033, 4054], [4369, 4393], [4803, 4831]]	[[34, 161], [240, 354], [373, 447], [464, 546], [644, 883], [911, 1607], [1659, 1725], [1791, 2430], [2618, 2705], [2984, 3076], [3151, 3346], [3400, 3771], [3803, 3844], [3865, 4033], [4054, 4369], [4393, 4803], [4831, 5194]]	0							24	4	2	4.98184	5.26068	4.62255	4.83329	-3.758			Instability Index									Number of domains	CHI.SQ	0.000861542		CHI.SQ	0.000698521
A0A0G2K542	tr|A0A0G2K542|A0A0G2K542_RAT	A0A0G2K542_RAT	Ugp2	UTP--glucose-1-phosphate uridylyltransferase	[]	['tr|A0A8I6ANT4|A0A8I6ANT4_RAT, tr|A0A8I6G7V9|A0A8I6G7V9_RAT, tr|Q4V8I9|Q4V8I9_RAT', 'tr|A0A8I6ANT4|A0A8I6ANT4_RAT, tr|A0A8I6G7V9|A0A8I6G7V9_RAT, tr|Q4V8I9|Q4V8I9_RAT', 'tr|A0A8I6ANT4|A0A8I6ANT4_RAT, tr|A0A8I6G7V9|A0A8I6G7V9_RAT, tr|Q4V8I9|Q4V8I9_RAT', 'tr|A0A8I6ANT4|A0A8I6ANT4_RAT, tr|A0A8I6G7V9|A0A8I6G7V9_RAT, tr|Q4V8I9|Q4V8I9_RAT', 'tr|A0A8I6ANT4|A0A8I6ANT4_RAT, tr|A0A8I6G7V9|A0A8I6G7V9_RAT, t…	508	7.18169	56996.7	34.7299	-0.276378	1.575	[]	[[0, 508]]	2	['35-399', '421-501']	['CON', 'CON']	['a/b three-layered sandwiches', 'beta duplicates or obligate multimers']	['Nucleotide-diphospho-sugar transferases', 'Single-stranded left-handed beta-helix']	['Nucleotide-diphospho-sugar transferases', 'Trimeric LpxA-like enzymes']	['UDPGP_N', 'UDPGP_C']	23	2	2	#NAME?	#NAME?	#NAME?	#NAME?	-16.619			<25	77	6		1443	31	1474			0	76.5853	6.41473		1434.68	39.323
B2RYN0	tr|B2RYN0|B2RYN0_RAT	B2RYN0_RAT	Pgm3	Phosphoacetylglucosamine mutase	[]	['tr|A0A0G2JY00|A0A0G2JY00_RAT', 'tr|A0A0G2JY00|A0A0G2JY00_RAT', 'tr|A0A0G2JY00|A0A0G2JY00_RAT', 'tr|A0A0G2JY00|A0A0G2JY00_RAT', 'tr|A0A0G2JY00|A0A0G2JY00_RAT', 'tr|A0A0G2JY00|A0A0G2JY00_RAT', 'tr|A0A0G2JY00|A0A0G2JY00_RAT', 'tr|A0A0G2JY00|A0A0G2JY00_RAT', 'tr|A0A0G2JY00|A0A0G2JY00_RAT', 'tr|A0A0G2JY00|A0A0G2JY00_RAT', 'tr|A0A0G2JY00|A0A0G2JY00_RAT', 'tr|A0A0G2JY00|A0A0G2JY00_RAT', 'tr|A0A0G2JY00…	542	5.84068	59684.3	37.8902	-0.207565	0	[]	[[0, 542]]	4	['22-172', '181-288', '297-433', '436-526']	['CON', 'CON', 'CON', 'CON']	['N/A', 'a/b three-layered sandwiches', 'a/b three-layered sandwiches', 'a+b two layers']	['N/A', 'Phosphoglucomutase, first 3 domains', 'Phosphoglucomutase, first 3 domains', 'TBP-like']	['N/A', 'Phosphoglucomutase, first 3 domains', 'Phosphoglucomutase, first 3 domains', 'Phosphoglucomutase, C-terminal domain']	['PGM_PMM_I_1', 'PGM_PMM_II', 'PGM3', 'PGM_PMM_IV_1']	23	3	2	#NAME?	#NAME?	#NAME?	#NAME?	-15.123			25-30	104	6		2166	41	2207			1	101.499	8.50145		2148.12	58.8777
Q6P3V8	tr|Q6P3V8|Q6P3V8_RAT	Q6P3V8_RAT	Eif4a1	Eukaryotic initiation factor 4A-I	['Eif4a1-ps8', 'Eif4a1-ps8', 'Eif4a1-ps8', 'Eif4a1-ps8', 'Eif4a1-ps8', 'Eif4a1-ps8', 'Eif4a1-ps8', 'Eif4a1-ps8', 'Eif4a2', 'Eif4a2', 'Eif4a2', 'Eif4a1-ps8', 'Eif4a1-ps8', 'Eif4a2, Eif4a3', 'Eif4a1-ps8', 'Eif4a2', 'Eif4a1-ps8']	['tr|A0A8I5Y8H4|A0A8I5Y8H4_RAT, tr|A0A8I6GF11|A0A8I6GF11_RAT, tr|F7F7A6|F7F7A6_RAT', 'tr|A0A8I5Y8H4|A0A8I5Y8H4_RAT, tr|F7F7A6|F7F7A6_RAT', 'tr|A0A8I5Y8H4|A0A8I5Y8H4_RAT, tr|A0A8I6GF11|A0A8I6GF11_RAT, tr|F7F7A6|F7F7A6_RAT', 'tr|A0A8I5Y8H4|A0A8I5Y8H4_RAT, tr|A0A8I6GF11|A0A8I6GF11_RAT, tr|F7F7A6|F7F7A6_RAT', 'tr|A0A8I5Y8H4|A0A8I5Y8H4_RAT, tr|A0A8I6GF11|A0A8I6GF11_RAT, tr|F7F7A6|F7F7A6_RAT', 'tr|A0A8…	406	5.32186	46153.4	49.467	-0.26133	5.665	[[0, 23]]	[[23, 406]]	2	['33-234', '273-380']	['CON', 'CON']	['a/b three-layered sandwiches', 'a/b three-layered sandwiches']	['P-loop domains-like', 'P-loop domains-like']	['P-loop containing nucleoside triphosphate hydrolases', 'P-loop containing nucleoside triphosphate hydrolases']	['DEAD', 'Helicase_C_1']	23	2	2	5.14992	#NAME?	2.90042	#NAME?	-18.554			30-35	247	25		4925	127	5052			2	250.978	21.0218		4917.22	134.776
F1LRI5	tr|F1LRI5|F1LRI5_RAT	F1LRI5_RAT	Gcn1	GCN1 activator of EIF2AK4	[]	['tr|A0A8I6G9H9|A0A8I6G9H9_RAT', 'tr|A0A8I6G9H9|A0A8I6G9H9_RAT', 'tr|A0A8I6G9H9|A0A8I6G9H9_RAT', 'tr|A0A8I6G9H9|A0A8I6G9H9_RAT', 'tr|A0A8I6G9H9|A0A8I6G9H9_RAT', 'tr|A0A8I6G9H9|A0A8I6G9H9_RAT', 'tr|A0A8I6G9H9|A0A8I6G9H9_RAT', 'tr|A0A8I6G9H9|A0A8I6G9H9_RAT', 'tr|A0A8I6G9H9|A0A8I6G9H9_RAT', 'tr|A0A8I6G9H9|A0A8I6G9H9_RAT', 'tr|A0A8I6G9H9|A0A8I6G9H9_RAT', 'tr|A0A8I6G9H9|A0A8I6G9H9_RAT', 'tr|A0A8I6G9H9…	2671	6.98605	293069	45.2395	0.0495694	1.76	[[91, 107], [714, 729]]	[[0, 91], [107, 714], [729, 2671]]	7	['240-347,575-599,691-691', '1046-1486', '1472-1594', '1616-1704,1718-1843', '1904-2055', '2154-2226,2257-2359,2395-2468', '2353-2384']	['NC', 'CON', 'CON', 'CP NC', 'CON', 'NC', 'CON']	['alpha superhelices', 'alpha superhelices', 'alpha superhelices', 'alpha superhelices', 'alpha superhelices', 'alpha superhelices', 'alpha superhelices']	['Repetitive alpha hairpins', 'Repetitive alpha hairpins', 'Repetitive alpha hairpins', 'Repetitive alpha hairpins', 'Repetitive alpha hairpins', 'Repetitive alpha hairpins', 'Repetitive alpha hairpins']	['ARM repeat', 'ARM repeat', 'ARM repeat', 'ARM repeat', 'ARM repeat', 'ARM repeat', 'ARM repeat']	['CLASP_N_2', 'IBN_N', 'IBN_N', 'CLASP_N_1', 'IBN_N', 'IBN_N', 'HEAT_2_1']	22	3	2	5.62764	8.7666	4.00271	8.44893	-14.584			35-40	404	44		7715	193	7908			3	413.376	34.6241		7697.03	210.967
Q6PDW4	tr|Q6PDW4|Q6PDW4_RAT	Q6PDW4_RAT	Psmb1	Proteasome subunit beta	[]	['sp|P18421|PSB1_RAT, tr|A0A8I5ZZZ8|A0A8I5ZZZ8_RAT, tr|A0A8I6G498|A0A8I6G498_RAT, tr|F7FBL2|F7FBL2_RAT', 'tr|A0A8I5ZZZ8|A0A8I5ZZZ8_RAT, tr|A0A8I6G498|A0A8I6G498_RAT', 'tr|A0A8I5ZZZ8|A0A8I5ZZZ8_RAT, tr|A0A8I6G498|A0A8I6G498_RAT', 'sp|P18421|PSB1_RAT, tr|A0A8I5ZZZ8|A0A8I5ZZZ8_RAT, tr|A0A8I6G498|A0A8I6G498_RAT, tr|F7FBL2|F7FBL2_RAT', 'sp|P18421|PSB1_RAT, tr|A0A8I5ZZZ8|A0A8I5ZZZ8_RAT, tr|A0A8I6G498|A…	240	7.64998	26406.9	29.025	-0.159583	5	[]	[[0, 240]]	1	['37-235']	['CON']	['a+b four layers']	['Ntn/PP2C']	['Proteasome subunits']	['Proteasome']	22	3	2	#NAME?	#NAME?	#NAME?	#NAME?	-10.023			40-45	484	41		8241	231	8472			4	484.425	40.5751		8245.99	226.014
G3V8C4	tr|G3V8C4|G3V8C4_RAT	G3V8C4_RAT	Clic4	Chloride intracellular channel protein	['Clic6', 'Clic6', 'Clic6']	['sp|Q9Z0W7|CLIC4_RAT', 'sp|Q9Z0W7|CLIC4_RAT', 'sp|Q9Z0W7|CLIC4_RAT', 'sp|Q9Z0W7|CLIC4_RAT', 'sp|Q9Z0W7|CLIC4_RAT', 'sp|Q9Z0W7|CLIC4_RAT', 'sp|Q9Z0W7|CLIC4_RAT', 'sp|Q811Q2|CLIC6_RAT, sp|Q9Z0W7|CLIC4_RAT, tr|F1M9X4|F1M9X4_RAT', 'sp|Q811Q2|CLIC6_RAT, sp|Q9Z0W7|CLIC4_RAT, tr|F1M9X4|F1M9X4_RAT', 'sp|Q9Z0W7|CLIC4_RAT', 'sp|Q9Z0W7|CLIC4_RAT', 'sp|Q9Z0W7|CLIC4_RAT', 'sp|Q811Q2|CLIC6_RAT, sp|Q9Z0W7|CLIC…	253	5.44287	28668.6	42.2265	-0.413834	4.743	[[0, 13]]	[[13, 253]]	2	['20-98', '124-233']	['CON', 'CON']	['a+b three layers', 'alpha superhelices']	['Thioredoxin-like', 'Repetitive alpha hairpins']	['Thioredoxin-like', 'Glutathione S-transferase (GST)-C']	['GST_N_2', 'GST_C_3']	21	2	2	#NAME?	#NAME?	#NAME?	#NAME?	-26.906			45-50	421	51		6244	215	6459			5	435.521	36.479		6286.69	172.311
O88588	sp|O88588|PACS1_RAT	PACS1_RAT	Pacs1	Phosphofurin acidic cluster sorting protein 1	[]	['tr|A0A8I5Y5S7|A0A8I5Y5S7_RAT, tr|F1LPG3|F1LPG3_RAT', 'tr|A0A8I5Y5S7|A0A8I5Y5S7_RAT, tr|F1LPG3|F1LPG3_RAT', 'tr|A0A8I5Y5S7|A0A8I5Y5S7_RAT, tr|F1LPG3|F1LPG3_RAT', 'tr|A0A8I5Y5S7|A0A8I5Y5S7_RAT, tr|F1LPG3|F1LPG3_RAT', 'tr|A0A8I5Y5S7|A0A8I5Y5S7_RAT, tr|F1LPG3|F1LPG3_RAT', 'tr|A0A8I5Y5S7|A0A8I5Y5S7_RAT, tr|F1LPG3|F1LPG3_RAT', 'tr|A0A8I5Y5S7|A0A8I5Y5S7_RAT, tr|F1LPG3|F1LPG3_RAT', 'tr|A0A8I5Y5S7|A0A8I…	961	7.61201	104699	56.1825	-0.467534	51.925	[[0, 99], [251, 543], [754, 852]]	[[99, 251], [543, 754], [852, 961]]	1	['374-443']	['CON']	['a+b three layers']	['Thioredoxin-like']	['Major capsid protein gp5']	['P22_CoatProtein_1st']	21	2	2	12.9341	14.6814	10.6264	11.9843	16.894			50-55	328	21		3877	125	4002			6	322.027	26.9728		3895.24	106.764
F7EU69	tr|F7EU69|F7EU69_RAT	F7EU69_RAT	Lancl2	LanC like glutathione S-transferase 2	[]	['tr|Q68FQ9|Q68FQ9_RAT', 'tr|Q68FQ9|Q68FQ9_RAT', 'tr|Q68FQ9|Q68FQ9_RAT', 'tr|Q68FQ9|Q68FQ9_RAT', 'tr|Q68FQ9|Q68FQ9_RAT', 'tr|Q68FQ9|Q68FQ9_RAT', 'tr|Q68FQ9|Q68FQ9_RAT', 'tr|Q68FQ9|Q68FQ9_RAT', 'tr|Q68FQ9|Q68FQ9_RAT', 'tr|Q68FQ9|Q68FQ9_RAT', 'tr|Q68FQ9|Q68FQ9_RAT', 'tr|Q68FQ9|Q68FQ9_RAT', 'tr|Q68FQ9|Q68FQ9_RAT', 'tr|Q68FQ9|Q68FQ9_RAT', 'tr|Q68FQ9|Q68FQ9_RAT', 'tr|Q68FQ9|Q68FQ9_RAT', 'tr|Q68FQ9|Q68…	470	7.84143	53144.7	40.8145	-0.296596	3.191	[[0, 15]]	[[15, 470]]	1	['100-463']	['CON']	['alpha superhelices']	['Repetitive alpha hairpins']	['alpha/alpha toroid']	['LANC_like']	21	3	2	#NAME?	#NAME?	#NAME?	#NAME?	#N/A			55-60	201	15		2863	80	2943			7	199.306	16.6938		2864.49	78.5125
Q5MJ12	sp|Q5MJ12|FXL16_RAT	FXL16_RAT	Fbxl16	F-box/LRR-repeat protein 16	[]	[]	479	6.17342	51850.5	44.4449	0.0793319	19.833	[[0, 95]]	[[95, 479]]	1	['213-457']	['CON']	['beta duplicates or obligate multimers']	['Single-stranded right-handed beta-helix']	['Leucine-rich repeats']	['LRR_8_3']	20	2	2	5.70403	#NAME?	3.65588	#NAME?	-6.47			60-65	120	3		1292	32	1324			8	113.494	9.50617		1288.68	35.3213
A0A0G2JV77	tr|A0A0G2JV77|A0A0G2JV77_RAT	A0A0G2JV77_RAT	Mink1	non-specific serine/threonine protein kinase	['Map4k4, Tnik', 'Map4k4, Tnik', 'Map4k4', 'Map4k4']	['sp|F1LP90|MINK1_RAT, tr|A0A0G2K382|A0A0G2K382_RAT, tr|A0A8I5ZKJ7|A0A8I5ZKJ7_RAT, tr|A0A8I6B5X1|A0A8I6B5X1_RAT, tr|F1LN69|F1LN69_RAT', 'tr|A0A8I6B5X1|A0A8I6B5X1_RAT, tr|F1LN69|F1LN69_RAT', 'sp|F1LP90|MINK1_RAT, tr|A0A0G2K382|A0A0G2K382_RAT, tr|A0A0G2K490|A0A0G2K490_RAT, tr|A0A0G2K7W4|A0A0G2K7W4_RAT, tr|A0A8I5ZKJ7|A0A8I5ZKJ7_RAT, tr|A0A8I5ZL09|A0A8I5ZL09_RAT, tr|A0A8I5ZLV4|A0A8I5ZLV4_RAT, tr|A0A8…	1346	7.63418	151595	64.0084	-0.848068	55.052	[[0, 15], [301, 1025]]	[[15, 301], [1025, 1346]]	1	['25-285']	['CON']	['a+b complex topology']	['Protein kinase/SAICAR synthase/ATP-grasp']	['Protein kinase']	['Pkinase_Tyr']	20	2	2	#NAME?	#NAME?	#NAME?	#NAME?	25.085			>65	157	1		1148	19	1167			>8	145.789	12.2112		1135.87	31.1329
A0A8I5ZKV9	tr|A0A8I5ZKV9|A0A8I5ZKV9_RAT	A0A8I5ZKV9_RAT	Ddx5	Probable ATP-dependent RNA helicase DDX5	['Ddx3, Ddx3x, Ddx3y']	['tr|A0A8I5ZYB4|A0A8I5ZYB4_RAT, tr|A0A8I6G4Y3|A0A8I6G4Y3_RAT, tr|Q6AYI1|Q6AYI1_RAT', 'tr|A0A8I5ZYB4|A0A8I5ZYB4_RAT, tr|A0A8I6G4Y3|A0A8I6G4Y3_RAT, tr|Q6AYI1|Q6AYI1_RAT', 'tr|A0A8I5ZYB4|A0A8I5ZYB4_RAT, tr|A0A8I6G4Y3|A0A8I6G4Y3_RAT, tr|Q6AYI1|Q6AYI1_RAT', 'tr|A0A8I5ZYB4|A0A8I5ZYB4_RAT, tr|A0A8I6G4Y3|A0A8I6G4Y3_RAT, tr|Q6AYI1|Q6AYI1_RAT', 'tr|A0A8I5ZYB4|A0A8I5ZYB4_RAT, tr|Q6AYI1|Q6AYI1_RAT', 'tr|A0A8…	617	9.21016	69409.7	38.1976	-0.613452	28.687	[[0, 35], [475, 617]]	[[35, 475]]	3	['98-303', '313-364', '329-467']	['CON', 'CON', 'CON']	['a/b three-layered sandwiches', 'a/b three-layered sandwiches', 'a/b three-layered sandwiches']	['P-loop domains-like', 'P-loop domains-like', 'P-loop domains-like']	['P-loop containing nucleoside triphosphate hydrolases', 'P-loop containing nucleoside triphosphate hydrolases', 'P-loop containing nucleoside triphosphate hydrolases']	['DEAD', 'Helicase_C_5', 'Helicase_C_1']	19	2	2	#NAME?	#NAME?	#NAME?	#NAME?	#N/A			<25	0.927711	0.0722892			0.0210312
P46844	sp|P46844|BIEA_RAT	BIEA_RAT	Blvra	Biliverdin reductase A	[]	['tr|Q6AZ33|Q6AZ33_RAT', 'tr|Q6AZ33|Q6AZ33_RAT', 'tr|Q6AZ33|Q6AZ33_RAT', 'tr|Q6AZ33|Q6AZ33_RAT', 'tr|Q6AZ33|Q6AZ33_RAT', 'tr|Q6AZ33|Q6AZ33_RAT', 'tr|Q6AZ33|Q6AZ33_RAT', 'tr|Q6AZ33|Q6AZ33_RAT', 'tr|Q6AZ33|Q6AZ33_RAT', 'tr|Q6AZ33|Q6AZ33_RAT', 'tr|Q6AZ33|Q6AZ33_RAT', 'tr|Q6AZ33|Q6AZ33_RAT', 'tr|Q6AZ33|Q6AZ33_RAT', 'tr|Q6AZ33|Q6AZ33_RAT', 'tr|Q6AZ33|Q6AZ33_RAT', 'tr|Q6AZ33|Q6AZ33_RAT', 'tr|Q6AZ33|Q6A…	295	5.82181	33565.2	52.0102	-0.250847	0.678	[]	[[0, 295]]	2	['59-118', '130-232']	['CON', 'CON']	['a/b three-layered sandwiches', 'a+b two layers']	['Rossmann-like', 'FwdE/GAPDH domain-like']	['NAD(P)-binding Rossmann-fold domains', 'Glyceraldehyde-3-phosphate dehydrogenase-like, C-terminal domain']	['GFO_IDH_MocA', 'Biliv-reduc_cat']	19	2	2	11.9181	12.6629	9.75466	10.3318	-24.492			25-30	0.945455	0.0545455			0.0185773
Q6AYG3	sp|Q6AYG3|PRUN1_RAT	PRUN1_RAT	Prune1	Exopolyphosphatase PRUNE1	[]	['tr|A0A8I6AAC6|A0A8I6AAC6_RAT', 'tr|A0A8I6AAC6|A0A8I6AAC6_RAT', 'tr|A0A8I6AAC6|A0A8I6AAC6_RAT', 'tr|A0A8I6AAC6|A0A8I6AAC6_RAT', 'tr|A0A8I6AAC6|A0A8I6AAC6_RAT', 'tr|A0A8I6AAC6|A0A8I6AAC6_RAT', 'tr|A0A8I6AAC6|A0A8I6AAC6_RAT', 'tr|A0A8I6AAC6|A0A8I6AAC6_RAT', 'tr|A0A8I6AAC6|A0A8I6AAC6_RAT', 'tr|A0A8I6AAC6|A0A8I6AAC6_RAT', 'tr|A0A8I6AAC6|A0A8I6AAC6_RAT', 'tr|A0A8I6AAC6|A0A8I6AAC6_RAT', 'tr|A0A8I6AAC6…	454	4.92222	49997.8	54.1868	-0.0819383	11.013	[[393, 454]]	[[0, 393]]	2	['11-187', '226-359']	['CON', 'CON']	['a/b three-layered sandwiches', 'a+b three layers']	['HAD domain-like', 'C-terminal domain in DHH phosphoesterases']	['DHH phosphoesterases', 'C-terminal domain in DHH phosphoesterases']	['DHH', 'DHHA2']	19	2	2	8.77743	#NAME?	8.45561	#NAME?	-18.651			30-35	0.908088	0.0919118			0.0251386
Q8K4M9	sp|Q8K4M9|OSBL1_RAT	OSBL1_RAT	Osbpl1a	Oxysterol-binding protein-related protein 1	['Osbpl2', 'Osbpl2']	['tr|A0A0G2K327|A0A0G2K327_RAT, tr|A0A8I6GFS2|A0A8I6GFS2_RAT', 'tr|A0A0G2K327|A0A0G2K327_RAT, tr|A0A8I6GFS2|A0A8I6GFS2_RAT', 'tr|A0A0G2K327|A0A0G2K327_RAT, tr|A0A8I6GFS2|A0A8I6GFS2_RAT', 'tr|A0A0G2K327|A0A0G2K327_RAT, tr|A0A8I6GFS2|A0A8I6GFS2_RAT', 'tr|A0A0G2K327|A0A0G2K327_RAT, tr|A0A8I6GFS2|A0A8I6GFS2_RAT', 'tr|A0A0G2K327|A0A0G2K327_RAT, tr|A0A8I6GFS2|A0A8I6GFS2_RAT', 'tr|A0A0G2K327|A0A0G2K327_…	950	6.09987	107764	38.8722	-0.566526	16.842	[[337, 353], [459, 541], [790, 822], [885, 911]]	[[0, 337], [353, 459], [541, 790], [822, 885], [911, 950]]	4	['6-118', '128-218', '239-332', '566-804,850-919']	['CON', 'CON', 'CON', 'NC']	['alpha superhelices', 'alpha superhelices', 'beta barrels', 'beta barrels']	['Repetitive alpha hairpins', 'Repetitive alpha hairpins', 'PH domain-like', 'Oxysterol-binding protein']	['Ankyrin repeat', 'Ankyrin repeat', 'PH domain-like', 'Oxysterol-binding protein']	['Ank_2', 'Ank_2', 'PH', 'Oxysterol_BP']	19	2	2	5.52238	0	4.43102	#NAME?	-22.196			35-40	0.901786	0.0982143			0.0244057
A0A0G2JSL8	tr|A0A0G2JSL8|A0A0G2JSL8_RAT	A0A0G2JSL8_RAT	Adk	Adenosine kinase	[]	['sp|Q64640|ADK_RAT, tr|A0A0G2K6X9|A0A0G2K6X9_RAT', 'sp|Q64640|ADK_RAT, tr|A0A0G2K6X9|A0A0G2K6X9_RAT', 'sp|Q64640|ADK_RAT, tr|A0A0G2K6X9|A0A0G2K6X9_RAT', 'sp|Q64640|ADK_RAT, tr|A0A0G2K6X9|A0A0G2K6X9_RAT', 'sp|Q64640|ADK_RAT, tr|A0A0G2K6X9|A0A0G2K6X9_RAT', 'sp|Q64640|ADK_RAT, tr|A0A0G2K6X9|A0A0G2K6X9_RAT', 'sp|Q64640|ADK_RAT, tr|A0A0G2K6X9|A0A0G2K6X9_RAT', 'sp|Q64640|ADK_RAT, tr|A0A0G2K6X9|A0A0G2K…	361	5.83847	40132.2	31.7158	-0.298061	3.878	[[0, 14]]	[[14, 361]]	1	['27-353']	['CON']	['a/b three-layered sandwiches']	['Rossmann-like']	['Ribokinase-like']	['PfkB']	19	2	2	#NAME?	#NAME?	#NAME?	#NAME?	-18.875			40-45	0.921905	0.0780952			0.0272663
A0A8I5ZW49	tr|A0A8I5ZW49|A0A8I5ZW49_RAT	A0A8I5ZW49_RAT	Nipsnap1	Nipsnap homolog 1	['Nipsnap2']	['tr|A0A8I6AAU8|A0A8I6AAU8_RAT, tr|A0A8I6ALY8|A0A8I6ALY8_RAT, tr|G3V728|G3V728_RAT', 'tr|A0A8I6AAU8|A0A8I6AAU8_RAT, tr|A0A8I6ALY8|A0A8I6ALY8_RAT, tr|G3V728|G3V728_RAT', 'tr|A0A8I6AAU8|A0A8I6AAU8_RAT, tr|A0A8I6ALY8|A0A8I6ALY8_RAT, tr|G3V728|G3V728_RAT', 'tr|A0A8I6AAU8|A0A8I6AAU8_RAT, tr|A0A8I6ALY8|A0A8I6ALY8_RAT, tr|G3V728|G3V728_RAT', 'tr|A0A8I6ALY8|A0A8I6ALY8_RAT, tr|G3V728|G3V728_RAT', 'tr|A0A8…	258	8.93533	30675.6	49.2221	-0.689922	0	[]	[[0, 258]]	2	['46-147', '158-256']	['CON', 'CON']	['a+b two layers', 'a+b two layers']	['Alpha-beta plaits', 'Alpha-beta plaits']	['Dimeric alpha+beta barrel', 'Dimeric alpha+beta barrel']	['NIPSNAP', 'NIPSNAP']	19	2	2	#NAME?	#NAME?	#NAME?	#NAME?	#N/A			45-50	0.891949	0.108051			0.0332869
Q4G017	sp|Q4G017|NISCH_RAT	NISCH_RAT	Nisch	Nischarin	[]	['tr|A0A8I5ZTG9|A0A8I5ZTG9_RAT, tr|A0A8I6AMT4|A0A8I6AMT4_RAT, tr|A0A8L2QGU1|A0A8L2QGU1_RAT', 'tr|A0A8I5ZTG9|A0A8I5ZTG9_RAT, tr|A0A8I6AMT4|A0A8I6AMT4_RAT, tr|A0A8I6ATD2|A0A8I6ATD2_RAT, tr|A0A8L2QGU1|A0A8L2QGU1_RAT', 'tr|A0A8I5ZTG9|A0A8I5ZTG9_RAT, tr|A0A8I6AMT4|A0A8I6AMT4_RAT, tr|A0A8I6ATD2|A0A8I6ATD2_RAT, tr|A0A8L2QGU1|A0A8L2QGU1_RAT', 'tr|A0A8I5ZTG9|A0A8I5ZTG9_RAT, tr|A0A8I6AMT4|A0A8I6AMT4_RAT, t…	1502	5.22023	166501	49.9539	-0.225965	20.573	[[0, 22], [461, 577], [626, 685], [1012, 1123]]	[[22, 461], [577, 626], [685, 1012], [1123, 1502]]	2	['27-117', '281-419']	['CON', 'CON']	['a+b two layers', 'beta duplicates or obligate multimers']	['PX domain', 'Single-stranded right-handed beta-helix']	['PX domain', 'Leucine-rich repeats']	['PX', 'LRR_8_3']	18	2	2	5.97627	4.81599	8.83637	#NAME?	-5.619			50-55	0.939828	0.0601719			0.0312344
Q5U2N3	sp|Q5U2N3|PITM1_RAT	PITM1_RAT	Pitpnm1	Membrane-associated phosphatidylinositol transfer protein 1	[]	['tr|A0A8I6AQF3|A0A8I6AQF3_RAT', 'tr|A0A8I6AQF3|A0A8I6AQF3_RAT', 'tr|A0A8I6AQF3|A0A8I6AQF3_RAT', 'tr|A0A8I6AQF3|A0A8I6AQF3_RAT', 'tr|A0A8I6AQF3|A0A8I6AQF3_RAT', 'tr|A0A8I6AQF3|A0A8I6AQF3_RAT', 'tr|A0A8I6AQF3|A0A8I6AQF3_RAT', 'tr|A0A8I6AQF3|A0A8I6AQF3_RAT', 'tr|A0A8I6AQF3|A0A8I6AQF3_RAT', 'tr|A0A8I6AQF3|A0A8I6AQF3_RAT', 'tr|A0A8I6AQF3|A0A8I6AQF3_RAT', 'tr|A0A8I6AQF3|A0A8I6AQF3_RAT', 'tr|A0A8I6AQF3…	1242	5.64067	134982	49.6064	-0.305797	33.092	[[0, 49], [257, 451], [576, 682], [789, 819], [1168, 1242]]	[[49, 257], [451, 576], [682, 789], [819, 1168]]	2	['2-249', '1040-1085']	['CON', 'CON']	['a+b two layers', 'a/b three-layered sandwiches']	['TBP-like', 'HAD domain-like']	['Bet v1-like', 'HAD-like']	['IP_trans', 'Acid_phosphat_B']	18	2	2	7.9472	#NAME?	6.25101	#NAME?	-3.942			55-60	0.930556	0.0694444			0.0271831
P18265	sp|P18265|GSK3A_RAT	GSK3A_RAT	Gsk3a	Glycogen synthase kinase-3 alpha	[]	['tr|A0A8L2QGG1|A0A8L2QGG1_RAT', 'tr|A0A8L2QGG1|A0A8L2QGG1_RAT', 'tr|A0A8L2QGG1|A0A8L2QGG1_RAT', 'tr|A0A8L2QGG1|A0A8L2QGG1_RAT', 'tr|A0A8L2QGG1|A0A8L2QGG1_RAT', 'tr|A0A8L2QGG1|A0A8L2QGG1_RAT', 'tr|A0A8L2QGG1|A0A8L2QGG1_RAT', 'tr|A0A8L2QGG1|A0A8L2QGG1_RAT', 'tr|A0A8L2QGG1|A0A8L2QGG1_RAT', 'tr|A0A8L2QGG1|A0A8L2QGG1_RAT', 'tr|A0A8L2QGG1|A0A8L2QGG1_RAT', 'tr|A0A8L2QGG1|A0A8L2QGG1_RAT', 'tr|A0A8L2QGG1…	483	8.99542	51026.2	41.7698	-0.22795	29.607	[[0, 98], [438, 483]]	[[98, 438]]	1	['119-394']	['CON']	['a+b complex topology']	['Protein kinase/SAICAR synthase/ATP-grasp']	['Protein kinase']	['Pkinase_Tyr']	17	2	2	7.12414	8.12185	6.03461	6.93818	12.763			60-65	0.97561	0.0243902			0.0241692
O88794	sp|O88794|PNPO_RAT	PNPO_RAT	Pnpo	Pyridoxine-5'-phosphate oxidase	[]	['tr|A0A8I6GIN9|A0A8I6GIN9_RAT', 'tr|A0A8I6GIN9|A0A8I6GIN9_RAT', 'tr|A0A8I6GIN9|A0A8I6GIN9_RAT', 'tr|A0A8I6GIN9|A0A8I6GIN9_RAT']	261	8.66115	30184.1	34.1341	-0.651724	15.709	[[0, 41]]	[[41, 261]]	1	['68-166,200-220']	['NC']	['beta barrels']	['cradle loop barrel']	['FMN-binding split barrel']	['Putative_PNPOx']	17	2	2	#NAME?	#NAME?	#NAME?	#NAME?	-20.111			>65	0.993671	0.00632911			0.0162811
A0A0G2JZM8	tr|A0A0G2JZM8|A0A0G2JZM8_RAT	A0A0G2JZM8_RAT	Clasp2	Cytoplasmic linker associated protein 2	['Clasp1', 'Clasp1', 'Clasp1']	['sp|Q99JD4|CLAP2_RAT, tr|A0A8I5YBJ9|A0A8I5YBJ9_RAT, tr|A0A8I5ZKF9|A0A8I5ZKF9_RAT, tr|A0A8I5ZX03|A0A8I5ZX03_RAT, tr|A0A8I5ZZH0|A0A8I5ZZH0_RAT, tr|A0A8I6AMJ1|A0A8I6AMJ1_RAT, tr|A0A8I6AMK8|A0A8I6AMK8_RAT, tr|A0A8I6GL90|A0A8I6GL90_RAT, tr|A0A8L2UIH1|A0A8L2UIH1_RAT', 'sp|Q99JD4|CLAP2_RAT, tr|A0A0G2JTD7|A0A0G2JTD7_RAT, tr|A0A0G2JUI5|A0A0G2JUI5_RAT, tr|A0A1B0GWM1|A0A1B0GWM1_RAT, tr|A0A1B0GWS3|A0A1B0GWS…	1424	8.50842	155850	50.7739	-0.415169	42.065	[[145, 213], [448, 783], [1006, 1181], [1406, 1424]]	[[0, 145], [213, 448], [783, 1006], [1181, 1406]]	3	['3-111', '235-428', '792-936,1170-1406']	['CON', 'CON', 'CP NC']	['alpha superhelices', 'alpha superhelices', 'alpha superhelices']	['Repetitive alpha hairpins', 'Repetitive alpha hairpins', 'Repetitive alpha hairpins']	['ARM repeat', 'ARM repeat', 'ARM repeat']	['CLASP_N_1', 'CLASP_N', 'IBN_N']	17	2	2	#NAME?	#NAME?	#NAME?	#NAME?	0.261
O08629	sp|O08629|TIF1B_RAT	TIF1B_RAT	Trim28	Transcription intermediary factor 1-beta	[]	['tr|A0A8I6ADF3|A0A8I6ADF3_RAT', 'tr|A0A8I6ADF3|A0A8I6ADF3_RAT', 'tr|A0A8I6ADF3|A0A8I6ADF3_RAT', 'tr|A0A8I6ADF3|A0A8I6ADF3_RAT', 'tr|A0A8I6ADF3|A0A8I6ADF3_RAT', 'tr|A0A8I6ADF3|A0A8I6ADF3_RAT', 'tr|A0A8I6ADF3|A0A8I6ADF3_RAT', 'tr|A0A8I6ADF3|A0A8I6ADF3_RAT', 'tr|A0A8I6ADF3|A0A8I6ADF3_RAT', 'tr|A0A8I6ADF3|A0A8I6ADF3_RAT', 'tr|A0A8I6ADF3|A0A8I6ADF3_RAT', 'tr|A0A8I6ADF3|A0A8I6ADF3_RAT', 'tr|A0A8I6ADF3…	835	5.51994	88955.2	47.0137	-0.410419	42.994	[[0, 117], [410, 623], [677, 697], [808, 835]]	[[117, 410], [623, 677], [697, 808]]	4	['66-125', '155-195', '210-247', '637-670']	['CON', 'CON', 'CON', 'CON']	['few secondary structure elements', 'few secondary structure elements', 'few secondary structure elements', 'few secondary structure elements']	['RING/U-box-like', 'B-box zinc-binding domain-like', 'B-box zinc-binding domain-like', 'RING/U-box-like']	['RING/U-box', 'B-box zinc-binding domain', 'B-box zinc-binding domain', 'FYVE/PHD zinc finger']	['zf-RING_2', 'BBOX', 'BBOX', 'PHD_1']	16	2	2	6.03173	#NAME?	4.8614	#NAME?	-3.734
Q4VSI4	sp|Q4VSI4|UBP7_RAT	UBP7_RAT	Usp7	Ubiquitin carboxyl-terminal hydrolase 7	[]	['tr|A0A8I5ZSA1|A0A8I5ZSA1_RAT, tr|A0A8I5ZZJ8|A0A8I5ZZJ8_RAT, tr|A0A8I6A6B9|A0A8I6A6B9_RAT, tr|A0A8I6AKU3|A0A8I6AKU3_RAT, tr|A0A8I6AP58|A0A8I6AP58_RAT, tr|F1LM09|F1LM09_RAT', 'tr|A0A8I5ZSA1|A0A8I5ZSA1_RAT, tr|A0A8I5ZZJ8|A0A8I5ZZJ8_RAT, tr|A0A8I6A6B9|A0A8I6A6B9_RAT, tr|A0A8I6AKU3|A0A8I6AKU3_RAT, tr|A0A8I6AP58|A0A8I6AP58_RAT, tr|F1LM09|F1LM09_RAT', 'tr|A0A8I5ZSA1|A0A8I5ZSA1_RAT, tr|A0A8I5ZZJ8|A0A8I…	1103	5.30986	128430	45.0922	-0.644062	7.706	[[0, 65], [627, 647]]	[[65, 627], [647, 1103]]	7	['71-198', '213-521', '562-667', '684-791', '794-890', '892-976', '988-1082']	['CON', 'CON', 'CON', 'CON', 'CON', 'CON', 'CON']	['beta sandwiches', 'a+b complex topology', 'a+b two layers', 'a+b two layers', 'a+b two layers', 'a+b two layers', 'a+b two layers']	['Immunoglobulin-like beta-sandwich', 'Cysteine proteinases-like', 'beta-Grasp', 'beta-Grasp', 'beta-Grasp', 'beta-Grasp', 'beta-Grasp']	['TRAF domain-like', 'Cysteine proteinases', 'Ubiquitin-like', 'Ubiquitin-like', 'Ubiquitin-like', 'Ubiquitin-like', 'Ubiquitin-like']	['MATH', 'UCH', 'USP7_ICP0_bdg_1st', 'USP7_ICP0_bdg_2nd', 'USP7_ICP0_bdg_3rd', 'USP7_C2_N', 'USP7_C2_C']	16	2	2	7.85152	12.8119	7.01584	#NAME?	-6.952
B0BNA5	sp|B0BNA5|COTL1_RAT	COTL1_RAT	Cotl1	Coactosin-like protein	[]	['tr|A0A8L2QC84|A0A8L2QC84_RAT', 'tr|A0A8L2QC84|A0A8L2QC84_RAT', 'tr|A0A8L2QC84|A0A8L2QC84_RAT', 'tr|A0A8L2QC84|A0A8L2QC84_RAT', 'tr|A0A8L2QC84|A0A8L2QC84_RAT', 'tr|A0A8L2QC84|A0A8L2QC84_RAT', 'tr|A0A8L2QC84|A0A8L2QC84_RAT', 'tr|A0A8L2QC84|A0A8L2QC84_RAT', 'tr|A0A8L2QC84|A0A8L2QC84_RAT', 'tr|A0A8L2QC84|A0A8L2QC84_RAT', 'tr|A0A8L2QC84|A0A8L2QC84_RAT', 'tr|A0A8L2QC84|A0A8L2QC84_RAT', 'tr|A0A8L2QC84…	142	5.27593	15931.7	35.4183	-0.419014	7.746	[]	[[0, 142]]	1	['8-130']	['CON']	['a+b three layers']	['Gelsolin-like']	['Gelsolin-like']	['Cofilin_ADF']	16	2	2	19.7689	21.2178	17.6651	17.0481	-23.626			Fornasiero 21M Cortex Homogenate Lifetime (days)	1404
G3V8U9	tr|G3V8U9|G3V8U9_RAT	G3V8U9_RAT	Psmb4	Proteasome subunit beta type-4	[]	['sp|P34067|PSB4_RAT', 'sp|P34067|PSB4_RAT', 'sp|P34067|PSB4_RAT', 'sp|P34067|PSB4_RAT', 'sp|P34067|PSB4_RAT', 'sp|P34067|PSB4_RAT', 'sp|P34067|PSB4_RAT', 'sp|P34067|PSB4_RAT', 'sp|P34067|PSB4_RAT', 'sp|P34067|PSB4_RAT', 'sp|P34067|PSB4_RAT', 'sp|P34067|PSB4_RAT', 'sp|P34067|PSB4_RAT', 'sp|P34067|PSB4_RAT', 'sp|P34067|PSB4_RAT', 'sp|P34067|PSB4_RAT']	339	8.29529	37205.1	39.267	-0.143068	19.174	[[0, 65]]	[[65, 339]]	1	['129-319']	['CON']	['a+b four layers']	['Ntn/PP2C']	['Proteasome subunits']	['Proteasome']	16	2	2	#NAME?	#NAME?	#NAME?	#NAME?	-13.782			1 to 4	74	5		518	18	536			Fornasiero 21M Cortex Homogenate Lifetime (days)	CHI.SQ	0.24826		CHI.SQ	1.05583e-07
F7F6D1	tr|F7F6D1|F7F6D1_RAT	F7F6D1_RAT	Anxa7	Annexin	['ENSRNOG00000068776', 'ENSRNOG00000068776', 'ENSRNOG00000068776', 'ENSRNOG00000068776', 'ENSRNOG00000068776', 'ENSRNOG00000068776']	['tr|A0A8I5ZM12|A0A8I5ZM12_RAT, tr|A0A8I6A9P3|A0A8I6A9P3_RAT, tr|A0A8I6AH11|A0A8I6AH11_RAT, tr|Q6IRJ7|Q6IRJ7_RAT', 'tr|A0A8I5ZM12|A0A8I5ZM12_RAT, tr|A0A8I6A9P3|A0A8I6A9P3_RAT, tr|A0A8I6AH11|A0A8I6AH11_RAT, tr|Q6IRJ7|Q6IRJ7_RAT', 'tr|A0A8I5ZM12|A0A8I5ZM12_RAT, tr|A0A8I5ZY79|A0A8I5ZY79_RAT, tr|A0A8I6A9P3|A0A8I6A9P3_RAT, tr|A0A8I6AH11|A0A8I6AH11_RAT, tr|Q6IRJ7|Q6IRJ7_RAT', 'tr|A0A8I5ZM12|A0A8I5ZM12_…	485	5.2703	52415.2	54.9602	-0.476289	37.113	[[0, 180]]	[[180, 485]]	4	['180-251', '258-323', '339-410', '415-484']	['CON', 'CON', 'CON', 'CON']	['alpha arrays', 'alpha arrays', 'alpha arrays', 'alpha arrays']	['Annexin', 'Annexin', 'Annexin', 'Annexin']	['Annexin', 'Annexin', 'Annexin', 'Annexin']	['Annexin_1', 'Annexin_1', 'Annexin', 'Annexin']	15	2	2	#NAME?	#NAME?	#NAME?	#NAME?	#N/A			4 to 8	450	53		6839	229	7068			1 to 4	71.2913	7.70869		522.425	13.5748
P56571	sp|P56571|ES1_RAT	ES1_RAT		ES1 protein homolog, mitochondrial	['Gatd3a', 'Gatd3a', 'Gatd3a', 'Gatd3a', 'Gatd3a', 'Gatd3a', 'Gatd3a', 'Gatd3a', 'Gatd3a', 'Gatd3a', 'Gatd3a', 'Gatd3a', 'Gatd3a', 'Gatd3a', 'Gatd3a', 'Gatd3a', 'Gatd3a', 'Gatd3a']	['tr|A0A8L2Q046|A0A8L2Q046_RAT', 'tr|A0A8L2Q046|A0A8L2Q046_RAT', 'tr|A0A8L2Q046|A0A8L2Q046_RAT', 'tr|A0A8L2Q046|A0A8L2Q046_RAT', 'tr|A0A8L2Q046|A0A8L2Q046_RAT', 'tr|A0A8L2Q046|A0A8L2Q046_RAT', 'tr|A0A8L2Q046|A0A8L2Q046_RAT', 'tr|A0A8L2Q046|A0A8L2Q046_RAT', 'tr|A0A8L2Q046|A0A8L2Q046_RAT', 'tr|A0A8L2Q046|A0A8L2Q046_RAT', 'tr|A0A8L2Q046|A0A8L2Q046_RAT', 'tr|A0A8L2Q046|A0A8L2Q046_RAT', 'tr|A0A8L2Q046…	266	9.10998	28172.2	31.0466	-0.0665414	13.91	[[0, 38]]	[[38, 266]]	1	['43-240']	['CON']	['a/b three-layered sandwiches']	['Flavodoxin-like']	['Class I glutamine amidotransferase-like']	['DJ-1_PfpI']	15	2	2	28.188	29.9704	24.614	28.9877	-22.018			8 to 12	359	38		6778	193	6971			4 to 8	453.918	49.0819		6888.99	179.005
G3V918	tr|G3V918|G3V918_RAT	G3V918_RAT	Gart	Trifunctional purine biosynthetic protein adenosine-3	[]	[]	1010	6.16791	107578	37.8618	0.0231683	0	[]	[[0, 1010]]	6	['4-105', '109-292', '333-426', '450-596', '604-778', '809-998']	['CON', 'CON', 'CON', 'CON', 'CON', 'CON']	['a/b three-layered sandwiches', 'a+b complex topology', 'a+b complex topology', 'a+b three layers', 'a+b two layers', 'a/b three-layered sandwiches']	['Rossmann-like', 'Protein kinase/SAICAR synthase/ATP-grasp', 'alpha/beta-Hammerhead/Barrel-sandwich hybrid', 'Bacillus chorismate mutase-like', 'Alpha-beta plaits', 'Formyltransferase']	['PreATP-grasp domain', 'ATP-grasp', 'CO dehydrogenase molybdoprotein N-domain-like', 'PurM N-terminal domain-like', 'PurM C-terminal domain-like', 'Formyltransferase']	['GARS_N', 'ATP-grasp', 'GARS_C', 'AIRS', 'AIRS_C', 'Formyl_trans_N']	14	2	2	8.24791	6.59518	6.85814	7.5068	-15.915			12 to 16	190	16		5307	79	5386			8 to 12	358.261	38.7386		6794.45	176.549
P06214	sp|P06214|HEM2_RAT	HEM2_RAT	Alad	Delta-aminolevulinic acid dehydratase	[]	['tr|A0A8I6AS85|A0A8I6AS85_RAT, tr|A0A8L2R0C7|A0A8L2R0C7_RAT', 'tr|A0A8I6AS85|A0A8I6AS85_RAT, tr|A0A8L2R0C7|A0A8L2R0C7_RAT', 'tr|A0A8I6AS85|A0A8I6AS85_RAT, tr|A0A8L2R0C7|A0A8L2R0C7_RAT', 'tr|A0A8I6AS85|A0A8I6AS85_RAT, tr|A0A8L2R0C7|A0A8L2R0C7_RAT', 'tr|A0A8I6AS85|A0A8I6AS85_RAT, tr|A0A8L2R0C7|A0A8L2R0C7_RAT', 'tr|A0A8I6AS85|A0A8I6AS85_RAT, tr|A0A8L2R0C7|A0A8L2R0C7_RAT', 'tr|A0A8I6AS85|A0A8I6AS85_…	330	6.31745	36031.2	48.4152	0.0448485	0	[]	[[0, 330]]	1	['4-328']	['CON']	['a/b barrels']	['TIM beta/alpha-barrel']	['TIM barrels']	['ALAD']	14	2	2	10.4601	12.8049	8.52622	#NAME?	-15.17			16 to 24	114	9		2564	52	2616			12 to 16	185.899	20.1011		5249.59	136.407
B2GV54	sp|B2GV54|NCEH1_RAT	NCEH1_RAT	Nceh1	Neutral cholesterol ester hydrolase 1	[]	['tr|A0A8I6AE54|A0A8I6AE54_RAT', 'tr|A0A8I6AE54|A0A8I6AE54_RAT', 'tr|A0A8I6AE54|A0A8I6AE54_RAT', 'tr|A0A8I6AE54|A0A8I6AE54_RAT', 'tr|A0A8I6AE54|A0A8I6AE54_RAT', 'tr|A0A8I6AE54|A0A8I6AE54_RAT', 'tr|A0A8I6AE54|A0A8I6AE54_RAT', 'tr|A0A8I6AE54|A0A8I6AE54_RAT', 'tr|A0A8I6AE54|A0A8I6AE54_RAT', 'tr|A0A8I6AE54|A0A8I6AE54_RAT', 'tr|A0A8I6AE54|A0A8I6AE54_RAT', 'tr|A0A8I6AE54|A0A8I6AE54_RAT', 'tr|A0A8I6AE54…	408	6.55919	45821.2	37.5571	0.00661765	0	[]	[[0, 408]]	1	['91-226,324-381']	['NC']	['a/b three-layered sandwiches']	['alpha/beta-Hydrolases']	['alpha/beta-Hydrolases']	['Hydrolase_4']	14	2	2	6.42864	6.19549	5.12822	5.56635	-8.569			24 to 32	56	10		1267	35	1302			16 to 24	110.998	12.0021		2549.75	66.2532
Q64620	sp|Q64620|PPP6_RAT	PPP6_RAT	Ppp6c	Serine/threonine-protein phosphatase 6 catalytic subunit	['Ppp2ca, Ppp2cal1, Ppp2cb, Ppp4c']	['tr|A0A8I5ZK68|A0A8I5ZK68_RAT, tr|A0A8L2QAN5|A0A8L2QAN5_RAT', 'tr|A0A8I5ZK68|A0A8I5ZK68_RAT, tr|A0A8L2QAN5|A0A8L2QAN5_RAT', 'tr|A0A8I5ZK68|A0A8I5ZK68_RAT, tr|A0A8L2QAN5|A0A8L2QAN5_RAT', 'tr|A0A8I5ZK68|A0A8I5ZK68_RAT, tr|A0A8L2QAN5|A0A8L2QAN5_RAT', 'tr|A0A8I5ZK68|A0A8I5ZK68_RAT, tr|A0A8L2QAN5|A0A8L2QAN5_RAT', 'tr|A0A8I5ZK68|A0A8I5ZK68_RAT', 'tr|A0A8I5ZK68|A0A8I5ZK68_RAT', 'tr|A0A8I5ZK68|A0A8I5ZK6…	305	5.42701	35158.8	30.0184	-0.224262	0	[]	[[0, 305]]	1	['47-276']	['CON']	['a+b four layers']	['Carbon-nitrogen hydrolase-like']	['Metallo-dependent phosphatases']	['Metallophos_2_1']	14	2	2	8.12158	10.1757	6.41672	6.82923	-22.465			32 to 64	21	5		867	21	888			24 to 32	59.5598	6.44017		1269.03	32.9746
A0A0G2K261	tr|A0A0G2K261|A0A0G2K261_RAT	A0A0G2K261_RAT	Iars2	isoleucine--tRNA ligase	[]	['tr|D4A8P9|D4A8P9_RAT', 'tr|D4A8P9|D4A8P9_RAT', 'tr|D4A8P9|D4A8P9_RAT', 'tr|D4A8P9|D4A8P9_RAT', 'tr|D4A8P9|D4A8P9_RAT', 'tr|D4A8P9|D4A8P9_RAT', 'tr|D4A8P9|D4A8P9_RAT', 'tr|D4A8P9|D4A8P9_RAT']	986	6.51798	109986	48.49	-0.214503	6.085	[[0, 60]]	[[60, 986]]	4	['108-238,481-561,592-706', '269-408', '530-584', '725-886']	['NC', 'IS', 'IS', 'CON']	['alpha bundles', 'beta barrels', 'few secondary structure elements', 'alpha bundles']	['Anticodon-binding domain of a subclass of class I aminoacyl-tRNA synthetases', 'cradle loop barrel', 'Rubredoxin-like', 'Anticodon-binding domain of a subclass of class I aminoacyl-tRNA synthetases']	['Anticodon-binding domain of a subclass of class I aminoacyl-tRNA synthetases', 'acid protease', 'Rubredoxin-related', 'Anticodon-binding domain of a subclass of class I aminoacyl-tRNA synthetases']	['tRNA-synt_1g', 'tRNA-synt_1_2nd', 'ileS_1st_1', 'Anticodon_1']	14	2	2	24.61	27.6894	20.5892	25.8293	-15.716			>64	3	1		67	2	69			32 to 64	23.463	2.53704		865.51	22.4896
D3ZWX4	tr|D3ZWX4|D3ZWX4_RAT	D3ZWX4_RAT	Nckipsd	NCK interacting protein with SH3 domain	[]	[]	705	5.67233	77502.4	58.979	-0.241844	28.794	[[93, 292]]	[[0, 93], [292, 705]]	1	['10-44']	['CON']	['beta barrels']	['SH3']	['SH3']	['SH3_1_1']	14	2	2	9.42523	9.42627	8.44942	8.8711	-6.117			1 to 4	0.936709	0.0632911			0.0335821				>64	3.60969	0.390313		67.2525	1.7475
P37996	sp|P37996|ARL3_RAT	ARL3_RAT	Arl3	ADP-ribosylation factor-like protein 3	['Arfrp1', 'Arfrp1']	['tr|A0A8I5ZWC9|A0A8I5ZWC9_RAT, tr|A0A8I6A6P9|A0A8I6A6P9_RAT, tr|A0A8I6A9X7|A0A8I6A9X7_RAT, tr|F8WG91|F8WG91_RAT', 'tr|A0A8I5ZWC9|A0A8I5ZWC9_RAT, tr|A0A8I6A6P9|A0A8I6A6P9_RAT, tr|A0A8I6A9X7|A0A8I6A9X7_RAT, tr|F8WG91|F8WG91_RAT', 'tr|A0A8I5ZWC9|A0A8I5ZWC9_RAT, tr|A0A8I6A6P9|A0A8I6A6P9_RAT, tr|A0A8I6A9X7|A0A8I6A9X7_RAT, tr|F8WG91|F8WG91_RAT', 'sp|Q63055|ARFRP_RAT, tr|A0A8I5ZWC9|A0A8I5ZWC9_RAT, tr|A…	182	6.74221	20456.3	47.5758	-0.26978	0	[]	[[0, 182]]	1	['18-177']	['CON']	['a/b three-layered sandwiches']	['P-loop domains-like']	['P-loop containing nucleoside triphosphate hydrolases']	['Ras']	13	2	2	6.53546	11.9032	4.76487	7.61106	-21.474			4 to 8	0.894632	0.105368			0.0323995
Q6AXR4	sp|Q6AXR4|HEXB_RAT	HEXB_RAT	Hexb	Beta-hexosaminidase subunit beta	['Hexa']	['tr|A0A8I5ZT00|A0A8I5ZT00_RAT, tr|A0A8I6A2C4|A0A8I6A2C4_RAT, tr|F1LR87|F1LR87_RAT', 'tr|A0A8I5ZT00|A0A8I5ZT00_RAT, tr|A0A8I6A2C4|A0A8I6A2C4_RAT, tr|F1LR87|F1LR87_RAT', 'tr|A0A8I5ZT00|A0A8I5ZT00_RAT, tr|A0A8I6A2C4|A0A8I6A2C4_RAT, tr|F1LR87|F1LR87_RAT', 'tr|A0A8I5ZT00|A0A8I5ZT00_RAT, tr|A0A8I6A2C4|A0A8I6A2C4_RAT, tr|F1LR87|F1LR87_RAT', 'tr|A0A8I5ZT00|A0A8I5ZT00_RAT, tr|A0A8I6A2C4|A0A8I6A2C4_RAT, t…	537	8.02072	61526.7	49.473	-0.237244	5.028	[[0, 28]]	[[28, 537]]	2	['38-176', '178-529']	['CON', 'CON']	['mixed a+b and a/b', 'a/b barrels']	['Zincin-like', 'TIM beta/alpha-barrel']	['beta-N-acetylhexosaminidase-like domain', 'TIM barrels']	['Glycohydro_20b2', 'Glyco_hydro_20']	13	2	2	5.62788	5.77065	4.24225	3.76546	-13.791			8 to 12	0.904282	0.0957179	0.292683		0.0276861
A0A0G2JWA3	tr|A0A0G2JWA3|A0A0G2JWA3_RAT	A0A0G2JWA3_RAT	Xpo7	Exportin 7	[]	['tr|A0A8I6AH01|A0A8I6AH01_RAT, tr|F1LQM9|F1LQM9_RAT', 'tr|A0A8I6AH01|A0A8I6AH01_RAT, tr|F1LQM9|F1LQM9_RAT', 'tr|A0A8I6AH01|A0A8I6AH01_RAT, tr|F1LQM9|F1LQM9_RAT', 'tr|A0A8I6AH01|A0A8I6AH01_RAT, tr|F1LQM9|F1LQM9_RAT', 'tr|A0A8I6AH01|A0A8I6AH01_RAT, tr|F1LQM9|F1LQM9_RAT', 'tr|A0A8I6AH01|A0A8I6AH01_RAT, tr|F1LQM9|F1LQM9_RAT', 'tr|A0A8I6AH01|A0A8I6AH01_RAT, tr|F1LQM9|F1LQM9_RAT', 'tr|A0A8I6AH01|A0A8I…	1088	5.96391	123866	41.0173	-0.0850184	2.206	[[1065, 1088]]	[[0, 1065]]	1	['8-1045']	['CON']	['alpha superhelices']	['Repetitive alpha hairpins']	['ARM repeat']	['Xpo1_1']	12	2	2	#NAME?	#NAME?	#NAME?	#NAME?	-14.284			12 to 16	0.92233	0.0776699			0.0146677
F1LP76	tr|F1LP76|F1LP76_RAT	F1LP76_RAT	Elp1	Elongator complex protein 1	['Cyld']	['sp|Q8VHU4|ELP1_RAT', 'sp|Q8VHU4|ELP1_RAT', 'sp|Q8VHU4|ELP1_RAT', 'sp|Q8VHU4|ELP1_RAT', 'sp|Q8VHU4|ELP1_RAT', 'sp|Q8VHU4|ELP1_RAT', 'sp|Q66H62|CYLD_RAT, sp|Q8VHU4|ELP1_RAT, tr|A0A8I5ZS00|A0A8I5ZS00_RAT, tr|A0A8I6AAK9|A0A8I6AAK9_RAT, tr|F1LPJ6|F1LPJ6_RAT', 'sp|Q8VHU4|ELP1_RAT', 'sp|Q8VHU4|ELP1_RAT', 'sp|Q8VHU4|ELP1_RAT', 'sp|Q8VHU4|ELP1_RAT']	1331	5.93043	149197	39.5917	-0.238542	5.334	[[1141, 1212]]	[[0, 1141], [1212, 1331]]	2	['82-139,181-243,287-453', '898-1144,1222-1256']	['NC', 'NC']	['beta duplicates or obligate multimers', 'alpha superhelices']	['beta-propeller-like', 'Repetitive alpha hairpins']	['7-bladed', 'ARM repeat']	['ANAPC4_WD40_9', 'KOG1920']	12	2	2	#NAME?	#NAME?	#NAME?	#NAME?	-14.74			16 to 24	0.926829	0.0731707			0.0198777
Q7TP52	sp|Q7TP52|CMBL_RAT	CMBL_RAT	Cmbl	Carboxymethylenebutenolidase homolog	[]	['tr|A0A8I5ZMF1|A0A8I5ZMF1_RAT', 'tr|A0A8I5ZMF1|A0A8I5ZMF1_RAT', 'tr|A0A8I5ZMF1|A0A8I5ZMF1_RAT', 'tr|A0A8I5ZMF1|A0A8I5ZMF1_RAT', 'tr|A0A8I5ZMF1|A0A8I5ZMF1_RAT', 'tr|A0A8I5ZMF1|A0A8I5ZMF1_RAT', 'tr|A0A8I5ZMF1|A0A8I5ZMF1_RAT', 'tr|A0A8I5ZMF1|A0A8I5ZMF1_RAT', 'tr|A0A8I5ZMF1|A0A8I5ZMF1_RAT', 'tr|A0A8I5ZMF1|A0A8I5ZMF1_RAT', 'tr|A0A8I5ZMF1|A0A8I5ZMF1_RAT']	245	6.24111	27902.5	35.6416	-0.268163	2.449	[]	[[0, 245]]	1	['30-243']	['CON']	['a/b three-layered sandwiches']	['alpha/beta-Hydrolases']	['alpha/beta-Hydrolases']	['Hydrolase_4']	12	2	2	11.7924	#NAME?	#NAME?	#NAME?	-17.978			24 to 32	0.848485	0.151515			0.0268817
A0A0G2K1L0	tr|A0A0G2K1L0|A0A0G2K1L0_RAT	A0A0G2K1L0_RAT	Tnc	Tenascin C	[]	['tr|A0A8I6AG89|A0A8I6AG89_RAT, tr|A0A8I6AIS3|A0A8I6AIS3_RAT, tr|A0A8I6ARC1|A0A8I6ARC1_RAT, tr|A0A8I6GHT4|A0A8I6GHT4_RAT', 'tr|A0A8I6AG89|A0A8I6AG89_RAT, tr|A0A8I6AIS3|A0A8I6AIS3_RAT, tr|A0A8I6ARC1|A0A8I6ARC1_RAT, tr|A0A8I6GHT4|A0A8I6GHT4_RAT', 'tr|A0A8I6AG89|A0A8I6AG89_RAT, tr|A0A8I6AIS3|A0A8I6AIS3_RAT, tr|A0A8I6ARC1|A0A8I6ARC1_RAT, tr|A0A8I6GHT4|A0A8I6GHT4_RAT', 'tr|A0A8I6AG89|A0A8I6AG89_RAT, t…	2110	4.79075	231671	34.6874	-0.397678	12.133	[[0, 173], [934, 985], [1568, 1586], [2096, 2110]]	[[173, 934], [985, 1568], [1586, 2096]]	11	['415-436', '624-703', '714-798', '804-886', '894-979', '986-1068', '1170-1241', '1619-1700', '1711-1782', '1798-1875', '1890-2097']	['CON', 'CON', 'CON', 'CON', 'CON', 'CON', 'CON', 'CON', 'CON', 'CON', 'CON']	['few secondary structure elements', 'beta sandwiches', 'beta sandwiches', 'beta sandwiches', 'beta sandwiches', 'beta sandwiches', 'beta sandwiches', 'beta sandwiches', 'beta sandwiches', 'beta sandwiches', 'a+b complex topology']	['EGF-like', 'Immunoglobulin-like beta-sandwich', 'Immunoglobulin-like beta-sandwich', 'Immunoglobulin-like beta-sandwich', 'Immunoglobulin-like beta-sandwich', 'Immunoglobulin-like beta-sandwich', 'Immunoglobulin-like beta-sandwich', 'Immunoglobulin-like beta-sandwich', 'Immunoglobulin-like beta-sandwich', 'Immunoglobulin-like beta-sandwich', 'Fibrinogen C-terminal domain-like']	['EGF/Laminin', 'Immunoglobulin/Fibronectin type III/E set domains/PapD-like', 'Immunoglobulin/Fibronectin type III/E set domains/PapD-like', 'Immunoglobulin/Fibronectin type III/E set domains/PapD-like', 'Immunoglobulin/Fibronectin type III/E set domains/PapD-like', 'Immunoglobulin/Fibronectin type III/E set domains/PapD-like', 'Immunoglobulin/Fibronectin type III/E set domains/PapD-like', 'Immu…	['hEGF_6', 'fn3', 'fn3', 'fn3', 'fn3', 'fn3', 'fn3', 'fn3', 'fn3_8', 'fn3', 'Fibrinogen_C']	11	2	2	25.3982	#NAME?	#NAME?	#NAME?	-7.479			32 to 64	0.807692	0.192308			0.0236486
P00787	sp|P00787|CATB_RAT	CATB_RAT	Ctsb	Cathepsin B	[]	['tr|Q6IN22|Q6IN22_RAT', 'tr|Q6IN22|Q6IN22_RAT', 'tr|Q6IN22|Q6IN22_RAT', 'tr|Q6IN22|Q6IN22_RAT', 'tr|Q6IN22|Q6IN22_RAT', 'tr|Q6IN22|Q6IN22_RAT', 'tr|Q6IN22|Q6IN22_RAT', 'tr|Q6IN22|Q6IN22_RAT', 'tr|Q6IN22|Q6IN22_RAT', 'tr|Q6IN22|Q6IN22_RAT', 'tr|Q6IN22|Q6IN22_RAT', 'tr|Q6IN22|Q6IN22_RAT', 'tr|Q6IN22|Q6IN22_RAT', 'tr|Q6IN22|Q6IN22_RAT']	339	5.36386	37469.6	30.0564	-0.354867	6.49	[[0, 21]]	[[21, 339]]	1	['80-330']	['CON']	['a+b complex topology']	['Cysteine proteinases-like']	['Cysteine proteinases']	['Peptidase_C1']	11	2	2	5.5251	5.64444	3.35271	3.59208	-16.54			>64	0.75	0.25			0.0289855
P13234	sp|P13234|KCC4_RAT	KCC4_RAT	Camk4	Calcium/calmodulin-dependent protein kinase type IV	[]	['tr|A0A8L2UQP4|A0A8L2UQP4_RAT', 'tr|A0A8L2UQP4|A0A8L2UQP4_RAT', 'tr|A0A8L2UQP4|A0A8L2UQP4_RAT', 'tr|A0A8L2UQP4|A0A8L2UQP4_RAT', 'tr|A0A8L2UQP4|A0A8L2UQP4_RAT', 'tr|A0A8L2UQP4|A0A8L2UQP4_RAT', 'tr|A0A8L2UQP4|A0A8L2UQP4_RAT', 'tr|A0A8L2UQP4|A0A8L2UQP4_RAT', 'tr|A0A8L2UQP4|A0A8L2UQP4_RAT', 'tr|A0A8L2UQP4|A0A8L2UQP4_RAT', 'tr|A0A8L2UQP4|A0A8L2UQP4_RAT', 'tr|A0A8L2UQP4|A0A8L2UQP4_RAT']	474	4.84538	53150.5	51.3447	-0.507806	36.287	[[0, 26], [329, 474]]	[[26, 329]]	1	['42-292']	['CON']	['a+b complex topology']	['Protein kinase/SAICAR synthase/ATP-grasp']	['Protein kinase']	['Pkinase_Tyr']	11	2	2	6.10627	#NAME?	5.24886	#NAME?	-16.116
P30713	sp|P30713|GSTT2_RAT	GSTT2_RAT	Gstt2	Glutathione S-transferase theta-2	[]	['tr|A0A8L2R9M6|A0A8L2R9M6_RAT, tr|A0A8L2UQ98|A0A8L2UQ98_RAT', 'tr|A0A8L2R9M6|A0A8L2R9M6_RAT, tr|A0A8L2UQ98|A0A8L2UQ98_RAT', 'tr|A0A8L2R9M6|A0A8L2R9M6_RAT, tr|A0A8L2UQ98|A0A8L2UQ98_RAT', 'tr|A0A8L2R9M6|A0A8L2R9M6_RAT', 'tr|A0A8L2R9M6|A0A8L2R9M6_RAT, tr|A0A8L2UQ98|A0A8L2UQ98_RAT', 'tr|A0A8L2R9M6|A0A8L2R9M6_RAT', 'tr|A0A8L2R9M6|A0A8L2R9M6_RAT, tr|A0A8L2UQ98|A0A8L2UQ98_RAT', 'tr|A0A8L2R9M6|A0A8L2R9M…	244	7.74991	27438.7	40.8811	-0.00737705	0	[]	[[0, 244]]	2	['4-79', '85-199']	['CON', 'CON']	['a+b three layers', 'alpha superhelices']	['Thioredoxin-like', 'Repetitive alpha hairpins']	['Thioredoxin-like', 'Glutathione S-transferase (GST)-C']	['GST_N', 'GST_C_3']	11	2	2	#NAME?	#NAME?	#NAME?	#NAME?	-27.046
P54313	sp|P54313|GBB2_RAT	GBB2_RAT	Gnb2	Guanine nucleotide-binding protein G(I)/G(S)/G(T) subunit beta-2	['Gnb4', 'Gnb4', 'Gnb4', 'Gnb4']	['tr|A0A8I5Y9Z8|A0A8I5Y9Z8_RAT, tr|A0A8I5ZP07|A0A8I5ZP07_RAT, tr|A0A8I5ZPQ2|A0A8I5ZPQ2_RAT, tr|A0A8I6B5S0|A0A8I6B5S0_RAT', 'tr|A0A8I5ZP07|A0A8I5ZP07_RAT, tr|A0A8I5ZPQ2|A0A8I5ZPQ2_RAT, tr|A0A8I6B5S0|A0A8I6B5S0_RAT', 'tr|A0A8I5Y9Z8|A0A8I5Y9Z8_RAT, tr|A0A8I5ZP07|A0A8I5ZP07_RAT, tr|A0A8I5ZPQ2|A0A8I5ZPQ2_RAT, tr|A0A8I6B5S0|A0A8I6B5S0_RAT', 'tr|A0A8I5Y9Z8|A0A8I5Y9Z8_RAT, tr|A0A8I5ZP07|A0A8I5ZP07_RAT, t…	340	5.60401	37330.7	45.4182	-0.177059	0	[]	[[0, 340]]	1	['47-340']	['CON']	['beta duplicates or obligate multimers']	['beta-propeller-like']	['7-bladed']	['ANAPC4_WD40_1']	11	2	2	30.7991	30.7395	26.8317	28.4438	-23.364			Fornasiero 21M Cortex Synaptic Lifetime (days)	1014
Q5FVH2	sp|Q5FVH2|PLD3_RAT	PLD3_RAT	Pld3	5'-3' exonuclease PLD3	[]	['tr|A0A8I5ZPG5|A0A8I5ZPG5_RAT', 'tr|A0A8I5ZPG5|A0A8I5ZPG5_RAT', 'tr|A0A8I5ZPG5|A0A8I5ZPG5_RAT', 'tr|A0A8I5ZPG5|A0A8I5ZPG5_RAT', 'tr|A0A8I5ZPG5|A0A8I5ZPG5_RAT', 'tr|A0A8I5ZPG5|A0A8I5ZPG5_RAT', 'tr|A0A8I5ZPG5|A0A8I5ZPG5_RAT', 'tr|A0A8I5ZPG5|A0A8I5ZPG5_RAT', 'tr|A0A8I5ZPG5|A0A8I5ZPG5_RAT', 'tr|A0A8I5ZPG5|A0A8I5ZPG5_RAT']	488	6.06838	54398.5	39.3906	-0.153279	6.352	[[0, 30]]	[[30, 488]]	2	['96-250', '307-467']	['CON', 'CON']	['a+b three layers', 'a+b three layers']	['Phospholipase D/nuclease', 'Phospholipase D/nuclease']	['Phospholipase D/nuclease', 'Phospholipase D/nuclease']	['PLDc_2', 'PLDc_2']	11	2	2	3.456	2.6836	1.96334	2.10718	-11.271			1 to 4	58	7		680	29	709			Fornasiero 21M Cortex Synaptic Lifetime (days)	CHI.SQ	0.289456		CHI.SQ	1.7401e-06
Q63083	sp|Q63083|NUCB1_RAT	NUCB1_RAT	Nucb1	Nucleobindin-1	[]	['tr|A0A0G2K9Z3|A0A0G2K9Z3_RAT, tr|A0A8L2UKK1|A0A8L2UKK1_RAT', 'tr|A0A0G2K9Z3|A0A0G2K9Z3_RAT, tr|A0A8L2UKK1|A0A8L2UKK1_RAT', 'tr|A0A0G2K9Z3|A0A0G2K9Z3_RAT, tr|A0A8L2UKK1|A0A8L2UKK1_RAT', 'tr|A0A0G2K9Z3|A0A0G2K9Z3_RAT, tr|A0A8L2UKK1|A0A8L2UKK1_RAT', 'tr|A0A0G2K9Z3|A0A0G2K9Z3_RAT, tr|A0A8L2UKK1|A0A8L2UKK1_RAT', 'tr|A0A0G2K9Z3|A0A0G2K9Z3_RAT, tr|A0A8L2UKK1|A0A8L2UKK1_RAT', 'tr|A0A0G2K9Z3|A0A0G2K9Z3_…	459	5.03806	53506.1	57.1721	-1.02244	26.362	[[0, 45], [395, 459]]	[[45, 395]]	1	['246-324']	['CON']	['alpha arrays']	['EF-hand']	['EF-hand']	['EF-hand_7_2']	11	2	2	#NAME?	5.09762	#NAME?	3.63816	-6.02			4 to 8	213	26		4053	121	4174			1 to 4	58.141	6.85897		692.271	16.729
Q9R085	sp|Q9R085|UBP15_RAT	UBP15_RAT	Usp15	Ubiquitin carboxyl-terminal hydrolase 15	['Usp11, Usp19, Usp32, Usp4', 'Usp11, Usp19, Usp32, Usp4']	['tr|A0A0A0MY07|A0A0A0MY07_RAT, tr|A0A0G2K1U1|A0A0G2K1U1_RAT', 'tr|A0A0A0MY07|A0A0A0MY07_RAT, tr|A0A0G2K1U1|A0A0G2K1U1_RAT', 'tr|A0A0A0MY07|A0A0A0MY07_RAT, tr|A0A0G2K1U1|A0A0G2K1U1_RAT', 'sp|B2GUZ1|UBP4_RAT, sp|Q5D006|UBP11_RAT, sp|Q6J1Y9|UBP19_RAT, tr|A0A0A0MY07|A0A0A0MY07_RAT, tr|A0A0G2JVN4|A0A0G2JVN4_RAT, tr|A0A0G2K1U1|A0A0G2K1U1_RAT, tr|A0A0G2K952|A0A0G2K952_RAT, tr|A0A8I5ZMS3|A0A8I5ZMS3_RAT,…	952	4.98497	109253	42.5808	-0.668067	14.601	[[592, 675], [912, 952]]	[[0, 592], [675, 912]]	3	['10-128', '132-222', '258-448,746-904']	['CON', 'CON', 'NC']	['a+b complex topology', 'a+b two layers', 'a+b complex topology']	['DUSP, domain in ubiquitin-specific proteases', 'beta-Grasp', 'Cysteine proteinases-like']	['DUSP, domain in ubiquitin-specific proteases', 'Ubiquitin-like', 'Cysteine proteinases']	['DUSP', 'Ubiquitin_3', 'UCH']	11	2	2	4.85729	#NAME?	3.21071	#NAME?	-2.479			8 to 12	245	31		4936	141	5077			4 to 8	213.78	25.2199		4075.51	98.4863
Q5XID1	sp|Q5XID1|CPIN1_RAT	CPIN1_RAT	Ciapin1	Anamorsin	[]	['tr|A0A8I6ASY3|A0A8I6ASY3_RAT', 'tr|A0A8I6ASY3|A0A8I6ASY3_RAT', 'tr|A0A8I6ASY3|A0A8I6ASY3_RAT', 'tr|A0A8I6ASY3|A0A8I6ASY3_RAT', 'tr|A0A8I6ASY3|A0A8I6ASY3_RAT', 'tr|A0A8I6ASY3|A0A8I6ASY3_RAT', 'tr|A0A8I6ASY3|A0A8I6ASY3_RAT']	309	5.29588	33041.2	54.0521	-0.31521	37.864	[[161, 309]]	[[0, 161]]	1	['22-133']	['CON']	['a/b three-layered sandwiches']	['Rossmann-like']	['S-adenosyl-L-methionine-dependent methyltransferases']	['Methyltransf_11_2']	11	2	2	5.93737	#NAME?	#NAME?	#NAME?	-22.136			12 to 16	168	19		5343	85	5428			8 to 12	246.876	29.1243		4957.21	119.793
F2Z3T7	tr|F2Z3T7|F2Z3T7_RAT	F2Z3T7_RAT	Isoc1	Isochorismatase domain-containing protein 1	[]	['sp|Q6I7R3|ISOC1_RAT, tr|A0A8I6GF98|A0A8I6GF98_RAT', 'sp|Q6I7R3|ISOC1_RAT', 'sp|Q6I7R3|ISOC1_RAT, tr|A0A8I6GF98|A0A8I6GF98_RAT', 'tr|A0A8I6GF98|A0A8I6GF98_RAT', 'sp|Q6I7R3|ISOC1_RAT, tr|A0A8I6GF98|A0A8I6GF98_RAT', 'sp|Q6I7R3|ISOC1_RAT, tr|A0A8I6GF98|A0A8I6GF98_RAT', 'sp|Q6I7R3|ISOC1_RAT, tr|A0A8I6GF98|A0A8I6GF98_RAT', 'sp|Q6I7R3|ISOC1_RAT, tr|A0A8I6GF98|A0A8I6GF98_RAT', 'sp|Q6I7R3|ISOC1_RAT, tr|…	297	6.9603	32032.2	36.9387	0.339057	8.754	[[0, 26]]	[[26, 297]]	1	['113-265']	['CON']	['a/b three-layered sandwiches']	['Isochorismatase-like hydrolases']	['Isochorismatase-like hydrolases']	['Isochorismatase']	11	2	2	12.1199	#NAME?	8.9996	#NAME?	-16.975			16 to 24	129	9		2868	53	2921			12 to 16	167.267	19.7327		5299.93	128.075
P51146	sp|P51146|RAB4B_RAT	RAB4B_RAT	Rab4b	Ras-related protein Rab-4B	[]	['tr|A0A8I6A0H0|A0A8I6A0H0_RAT, tr|A0A8I6AD18|A0A8I6AD18_RAT', 'tr|A0A8I6A0H0|A0A8I6A0H0_RAT, tr|A0A8I6AD18|A0A8I6AD18_RAT', 'tr|A0A8I6A0H0|A0A8I6A0H0_RAT, tr|A0A8I6AD18|A0A8I6AD18_RAT', 'tr|A0A8I6A0H0|A0A8I6A0H0_RAT, tr|A0A8I6AD18|A0A8I6AD18_RAT', 'tr|A0A8I6AD18|A0A8I6AD18_RAT', 'tr|A0A8I6A0H0|A0A8I6A0H0_RAT, tr|A0A8I6AD18|A0A8I6AD18_RAT', 'tr|A0A8I6A0H0|A0A8I6A0H0_RAT, tr|A0A8I6AD18|A0A8I6AD18_…	213	5.80164	23628.5	41.893	-0.22723	10.329	[[191, 213]]	[[0, 191]]	1	['9-170']	['CON']	['a/b three-layered sandwiches']	['P-loop domains-like']	['P-loop containing nucleoside triphosphate hydrolases']	['Ras']	10	2	2	8.49467	9.33507	5.32346	7.88513	-22.309			24 to 32	61	6		1379	29	1408			16 to 24	123.438	14.5621		2852.08	68.9215
A0A8I5ZLL5	tr|A0A8I5ZLL5|A0A8I5ZLL5_RAT	A0A8I5ZLL5_RAT	Nmt2	Glycylpeptide N-tetradecanoyltransferase	[]	['tr|A0A8I5ZWZ4|A0A8I5ZWZ4_RAT, tr|A0A8I6A8X5|A0A8I6A8X5_RAT, tr|A0A8I6A9A8|A0A8I6A9A8_RAT, tr|F1M110|F1M110_RAT', 'tr|A0A8I5ZWZ4|A0A8I5ZWZ4_RAT, tr|A0A8I6A8X5|A0A8I6A8X5_RAT, tr|A0A8I6A9A8|A0A8I6A9A8_RAT, tr|F1M110|F1M110_RAT', 'tr|A0A8I5ZWZ4|A0A8I5ZWZ4_RAT, tr|A0A8I6A8X5|A0A8I6A8X5_RAT, tr|A0A8I6A9A8|A0A8I6A9A8_RAT, tr|F1M110|F1M110_RAT', 'tr|A0A8I5ZWZ4|A0A8I5ZWZ4_RAT', 'tr|A0A8I5ZWZ4|A0A8I5ZWZ…	508	8.55091	58021.9	54.8788	-0.44252	14.961	[[0, 77]]	[[77, 508]]	2	['167-298', '308-506']	['CON', 'CON']	['a+b three layers', 'a+b three layers']	['Nat/Ivy', 'Nat/Ivy']	['Acyl-CoA N-acyltransferases (Nat)', 'Acyl-CoA N-acyltransferases (Nat)']	['NMT', 'NMT_C']	10	2	2	#NAME?	#NAME?	#NAME?	#NAME?	#N/A			32 to 64	32	9		1345	40	1385			24 to 32	59.93	7.07002		1374.78	33.222
P36506	sp|P36506|MP2K2_RAT	MP2K2_RAT	Map2k2	Dual specificity mitogen-activated protein kinase kinase 2	[]	['tr|A0A8I5ZPN3|A0A8I5ZPN3_RAT, tr|A0A8I6A1A4|A0A8I6A1A4_RAT, tr|A0A8I6AIR2|A0A8I6AIR2_RAT, tr|A0A8I6AW22|A0A8I6AW22_RAT, tr|A0A8L2QEI7|A0A8L2QEI7_RAT', 'tr|A0A8I5ZPN3|A0A8I5ZPN3_RAT, tr|A0A8I6A1A4|A0A8I6A1A4_RAT, tr|A0A8I6AIR2|A0A8I6AIR2_RAT, tr|A0A8I6AW22|A0A8I6AW22_RAT, tr|A0A8L2QEI7|A0A8L2QEI7_RAT', 'tr|A0A8I5ZPN3|A0A8I5ZPN3_RAT, tr|A0A8I6A1A4|A0A8I6A1A4_RAT, tr|A0A8I6AIR2|A0A8I6AIR2_RAT, tr|…	400	6.61728	44281.3	50.4608	-0.32975	20.25	[[0, 32], [276, 314]]	[[32, 276], [314, 400]]	1	['67-264,303-363']	['NC']	['a+b complex topology']	['Protein kinase/SAICAR synthase/ATP-grasp']	['Protein kinase']	['Pkinase_Tyr']	9	1	2	8.07168	#NAME?	7.71806	#NAME?	-16.236			>64	1	0		4	0	4			32 to 64	36.6736	4.32643		1352.32	32.6793
P42346	sp|P42346|MTOR_RAT	MTOR_RAT	Mtor	Serine/threonine-protein kinase mTOR	[]	['tr|A0A0G2JX74|A0A0G2JX74_RAT, tr|A0A8I6APT3|A0A8I6APT3_RAT, tr|A0A8L2Q797|A0A8L2Q797_RAT', 'tr|A0A0G2JX74|A0A0G2JX74_RAT, tr|A0A8I6APT3|A0A8I6APT3_RAT, tr|A0A8L2Q797|A0A8L2Q797_RAT', 'tr|A0A0G2JX74|A0A0G2JX74_RAT, tr|A0A8I6APT3|A0A8I6APT3_RAT, tr|A0A8L2Q797|A0A8L2Q797_RAT', 'tr|A0A0G2JX74|A0A0G2JX74_RAT, tr|A0A8I6APT3|A0A8I6APT3_RAT, tr|A0A8L2Q797|A0A8L2Q797_RAT', 'tr|A0A0G2JX74|A0A0G2JX74_RAT,…	2549	6.7309	288791	41.1552	-0.191095	9.376	[[0, 27], [302, 358], [904, 935], [1235, 1256], [1810, 1870], [2433, 2478]]	[[27, 302], [358, 904], [935, 1235], [1256, 1810], [1870, 2433], [2478, 2549]]	6	['367-516', '609-809', '964-1201', '1450-1841,1875-1961', '2016-2116', '2115-2258,2296-2428,2494-2540']	['CON', 'CON', 'CON', 'NC', 'CON', 'NC']	['alpha superhelices', 'alpha superhelices', 'alpha superhelices', 'alpha superhelices', 'alpha bundles', 'a+b complex topology']	['Repetitive alpha hairpins', 'Repetitive alpha hairpins', 'Repetitive alpha hairpins', 'Repetitive alpha hairpins', 'Four-helical up-and-down bundle', 'Protein kinase/SAICAR synthase/ATP-grasp']	['ARM repeat', 'ARM repeat', 'ARM repeat', 'ARM repeat', 'FKBP12-rapamycin-binding domain of FKBP-rapamycin-associated protein (FRAP)', 'Protein kinase']	['IBN_N', 'IBN_N', 'IBN_N', 'FAT', 'FRB_dom', 'PI3_PI4_kinase']	9	2	2	6.54033	7.76441	5.6056	6.8035	-6.757			1 to 4	0.892308	0.107692			0.0409027				>64	0.894477	0.105523		3.90562	0.0943807
P62804	sp|P62804|H4_RAT	H4_RAT	H4c2	Histone H4	[]	[]	103	11.3629	11367.2	42.9544	-0.521359	20.388	[[0, 21]]	[[21, 103]]	1	['15-97']	['CON']	['alpha arrays']	['Histone-like']	['Histone']	['Histone_1']	9	2	2	75.7453	61.8075	60.7075	55.1605	-30.356			4 to 8	0.891213	0.108787			0.028989
Q66HA6	sp|Q66HA6|ARL8B_RAT	ARL8B_RAT	Arl8b	ADP-ribosylation factor-like protein 8B	['Arl8a', 'Arl8a', 'Arl8a', 'Arl8a', 'Arl8a', 'Arl8a']	['tr|A0A8L2R5Y9|A0A8L2R5Y9_RAT, tr|D3ZPP2|D3ZPP2_RAT', 'tr|A0A8L2R5Y9|A0A8L2R5Y9_RAT, tr|D3ZPP2|D3ZPP2_RAT', 'tr|A0A8L2R5Y9|A0A8L2R5Y9_RAT, tr|D3ZPP2|D3ZPP2_RAT', 'tr|A0A8I5ZTT2|A0A8I5ZTT2_RAT, tr|A0A8L2R5Y9|A0A8L2R5Y9_RAT, tr|D3ZPP2|D3ZPP2_RAT', 'tr|A0A8I5ZTT2|A0A8I5ZTT2_RAT, tr|A0A8L2R5Y9|A0A8L2R5Y9_RAT', 'tr|A0A8I5ZTT2|A0A8I5ZTT2_RAT, tr|A0A8L2R5Y9|A0A8L2R5Y9_RAT, tr|D3ZPP2|D3ZPP2_RAT', 'tr|A0…	186	8.66611	21538.8	47.9747	-0.272043	0	[]	[[0, 186]]	1	['22-180']	['CON']	['a/b three-layered sandwiches']	['P-loop domains-like']	['P-loop containing nucleoside triphosphate hydrolases']	['Ras']	9	2	2	5.61914	5.43604	3.75614	5.03211	-22.218			8 to 12	0.887681	0.112319			0.0277723
Q3ZBA0	sp|Q3ZBA0|TCPR1_RAT	TCPR1_RAT	Tecpr1	Tectonin beta-propeller repeat-containing protein 1	[]	[]	1166	6.0299	130185	43.6136	-0.497341	17.839	[[377, 533], [1119, 1166]]	[[0, 377], [533, 1119]]	8	['69-168', '206-284', '293-378', '651-719', '734-800', '828-922', '955-1035', '1039-1129']	['CON', 'CON', 'CON', 'CON', 'CON', 'CON', 'CON', 'CON']	['beta complex topology', 'beta duplicates or obligate multimers', 'beta duplicates or obligate multimers', 'beta barrels', 'beta duplicates or obligate multimers', 'beta complex topology', 'beta duplicates or obligate multimers', 'beta duplicates or obligate multimers']	['Myoferlin inner DysF domain', 'beta-propeller-like', 'beta-propeller-like', 'PH domain-like', 'beta-propeller-like', 'Myoferlin inner DysF domain', 'beta-propeller-like', 'beta-propeller-like']	['Myoferlin inner DysF domain', '7-bladed', '7-bladed', 'PH domain-like', '7-bladed', 'Myoferlin inner DysF domain', '7-bladed', '7-bladed']	['Pex24p', 'Hyd_WA', 'Hyd_WA', 'PH', 'Hyd_WA', 'Pex24p', 'Hyd_WA', 'Hyd_WA']	9	2	2	8.2159	9.57299	7.71948	7.69221	-8.938			12 to 16	0.898396	0.101604			0.0156595
Q66H61	sp|Q66H61|SYQ_RAT	SYQ_RAT	Qars1	Glutamine--tRNA ligase	[]	['tr|A0A8I5ZUS3|A0A8I5ZUS3_RAT, tr|A0A8I6A3K2|A0A8I6A3K2_RAT, tr|A0A8I6A418|A0A8I6A418_RAT, tr|A0A8I6GL54|A0A8I6GL54_RAT, tr|A0A8L2R4U7|A0A8L2R4U7_RAT', 'tr|A0A8I5ZUS3|A0A8I5ZUS3_RAT, tr|A0A8I6A3K2|A0A8I6A3K2_RAT, tr|A0A8I6A418|A0A8I6A418_RAT, tr|A0A8I6GL54|A0A8I6GL54_RAT, tr|A0A8L2R4U7|A0A8L2R4U7_RAT', 'tr|A0A8I5ZUS3|A0A8I5ZUS3_RAT, tr|A0A8I6A3K2|A0A8I6A3K2_RAT, tr|A0A8I6A418|A0A8I6A418_RAT, tr|…	775	6.93177	87699.4	38.3441	-0.354581	2.452	[[189, 208]]	[[0, 189], [208, 775]]	4	['7-182', '229-564', '571-673', '673-771']	['CON', 'CON', 'CON', 'CON']	['alpha arrays', 'alpha bundles', 'beta barrels', 'beta barrels']	['ERP29 C domain-like', 'Zn-binding domain in glutaminyl-tRNA synthetase', 'Ribosomal protein L25-like', 'Ribosomal protein L25-like']	['GatB/GatE C-terminal domain', 'Zn-binding domain in glutaminyl-tRNA synthetase', 'Ribosomal protein L25-like', 'Ribosomal protein L25-like']	['tRNA_synt_1c_R1', 'tRNA-synt_1c', 'tRNA-synt_1c_C_N', 'tRNA-synt_1c_C_C']	9	2	2	5.9072	#NAME?	#NAME?	#NAME?	-13.082			16 to 24	0.934783	0.0652174			0.0181445
Q6MGD0	sp|Q6MGD0|CUTA_RAT	CUTA_RAT	Cuta	Protein CutA	[]	['tr|A0A0G2JT00|A0A0G2JT00_RAT, tr|G3V616|G3V616_RAT', 'tr|A0A0G2JT00|A0A0G2JT00_RAT, tr|G3V616|G3V616_RAT', 'tr|A0A0G2JT00|A0A0G2JT00_RAT, tr|G3V616|G3V616_RAT', 'tr|A0A0G2JT00|A0A0G2JT00_RAT, tr|G3V616|G3V616_RAT', 'tr|A0A0G2JT00|A0A0G2JT00_RAT, tr|G3V616|G3V616_RAT', 'tr|A0A0G2JT00|A0A0G2JT00_RAT, tr|G3V616|G3V616_RAT', 'tr|A0A0G2JT00|A0A0G2JT00_RAT, tr|G3V616|G3V616_RAT', 'tr|A0A0G2JT00|A0A0G…	177	6.28721	18658.6	55.565	0.348023	35.593	[[0, 63]]	[[63, 177]]	1	['68-166']	['CON']	['a+b two layers']	['Alpha-beta plaits']	['GlnB-like']	['CutA1']	9	2	2	#NAME?	#NAME?	#NAME?	#NAME?	-15.92			24 to 32	0.910448	0.0895522			0.0205966
A0A0G2JY22	tr|A0A0G2JY22|A0A0G2JY22_RAT	A0A0G2JY22_RAT	Dip2b	Disco-interacting protein 2 homolog B	['Dip2a, Dip2c']	['tr|A0A8I6ABD0|A0A8I6ABD0_RAT, tr|A0A8I6ARX7|A0A8I6ARX7_RAT', 'tr|A0A8I6ABD0|A0A8I6ABD0_RAT, tr|A0A8I6ARX7|A0A8I6ARX7_RAT', 'tr|A0A8I6ABD0|A0A8I6ABD0_RAT, tr|A0A8I6ARX7|A0A8I6ARX7_RAT', 'tr|A0A8I6ABD0|A0A8I6ABD0_RAT, tr|A0A8I6ARX7|A0A8I6ARX7_RAT', 'tr|A0A8I6ABD0|A0A8I6ABD0_RAT, tr|A0A8I6ARX7|A0A8I6ARX7_RAT', 'tr|A0A8I6ABD0|A0A8I6ABD0_RAT, tr|A0A8I6ARX7|A0A8I6ARX7_RAT', 'tr|A0A8I6ABD0|A0A8I6ABD0_…	1574	8.42281	170990	47.4121	-0.0766836	20.902	[[0, 329]]	[[329, 1574]]	8	['365-467', '526-674', '721-774', '813-925', '989-1129', '1148-1301', '1364-1440', '1467-1567']	['CON', 'CON', 'CON', 'CON', 'CON', 'CON', 'CON', 'CON']	['a+b complex topology', 'a/b three-layered sandwiches', 'beta barrels', 'a+b two layers', 'a+b complex topology', 'a/b three-layered sandwiches', 'beta barrels', 'a+b two layers']	['CoA-dependent acyltransferases', 'Rossmann-like domain in Acetyl-CoA synthetase-like proteins', 'beta-barrel domain in acetyl-CoA synthetase-like proteins', 'Alpha-lytic protease prodomain-like', 'CoA-dependent acyltransferases', 'Rossmann-like domain in Acetyl-CoA synthetase-like proteins', 'beta-barrel domain in acetyl-CoA synthetase-like proteins', 'Alpha-lytic protease prodomain-like']	['CoA-dependent acyltransferases', 'Rossmann-like domain in Acetyl-CoA synthetase-like proteins', 'beta-barrel domain in acetyl-CoA synthetase-like proteins', 'a+b domain in acetyl-CoA synthetase-like proteins', 'CoA-dependent acyltransferases', 'Rossmann-like domain in Acetyl-CoA synthetase-like proteins', 'beta-barrel domain in acetyl-CoA synthetase-like proteins', 'a+b domain in acetyl-CoA syn…	['AMP-binding_1st', 'AMP-binding_2nd', 'AMP-binding_3rd', 'AMP-binding_C_2_1', 'AMP-binding_1st', 'AMP-binding_2nd', 'AMP-binding_3rd', 'AMP-binding_C_2_1']	9	2	2	7.54327	8.27313	6.49007	6.67106	-10.033			32 to 64	0.780488	0.219512			0.0288809
A0A1B0GWW0	tr|A0A1B0GWW0|A0A1B0GWW0_RAT	A0A1B0GWW0_RAT	Ube3c	HECT-type E3 ubiquitin transferase	[]	['tr|D3ZHB7|D3ZHB7_RAT', 'tr|D3ZHB7|D3ZHB7_RAT', 'tr|D3ZHB7|D3ZHB7_RAT', 'tr|D3ZHB7|D3ZHB7_RAT', 'tr|D3ZHB7|D3ZHB7_RAT', 'tr|D3ZHB7|D3ZHB7_RAT', 'tr|D3ZHB7|D3ZHB7_RAT', 'tr|D3ZHB7|D3ZHB7_RAT', 'tr|D3ZHB7|D3ZHB7_RAT']	1065	6.09174	121690	53.7783	-0.13108	5.258	[[0, 20], [333, 370]]	[[20, 333], [370, 1065]]	1	['677-1057']	['CON']	['a+b complex topology']	['Hect, E3 ligase catalytic domain']	['Hect, E3 ligase catalytic domain']	['HECT']	9	2	2	#NAME?	#NAME?	#NAME?	#NAME?	-12.636			>64	1	0			0
A0A8I6A4P4	tr|A0A8I6A4P4|A0A8I6A4P4_RAT	A0A8I6A4P4_RAT	Dbt	Dihydrolipoamide acetyltransferase component of pyruvate dehydrogenase complex	[]	['tr|B2GV15|B2GV15_RAT', 'tr|B2GV15|B2GV15_RAT', 'tr|B2GV15|B2GV15_RAT', 'tr|B2GV15|B2GV15_RAT', 'tr|B2GV15|B2GV15_RAT', 'tr|B2GV15|B2GV15_RAT', 'tr|B2GV15|B2GV15_RAT', 'tr|B2GV15|B2GV15_RAT', 'tr|B2GV15|B2GV15_RAT']	466	7.63401	51549.9	39.8839	-0.169313	16.953	[[121, 233]]	[[0, 121], [233, 466]]	3	['62-123', '156-195', '237-462']	['CON', 'CON', 'CON']	['a+b complex topology', 'alpha arrays', 'a+b complex topology']	['alpha/beta-Hammerhead/Barrel-sandwich hybrid', 'Peripheral subunit-binding domain of 2-oxo acid dehydrogenase complex', 'CoA-dependent acyltransferases']	['Single hybrid motif', 'Peripheral subunit-binding domain of 2-oxo acid dehydrogenase complex', 'CoA-dependent acyltransferases']	['Biotin_lipoyl', 'E3_binding', '2-oxoacid_dh']	9	2	2	#NAME?	#NAME?	#NAME?	#NAME?	#N/A
A0A8I6A5Y0	tr|A0A8I6A5Y0|A0A8I6A5Y0_RAT	A0A8I6A5Y0_RAT	Vta1	Vesicle trafficking 1	[]	['tr|A0A096MKH2|A0A096MKH2_RAT, tr|A0A8I5ZX91|A0A8I5ZX91_RAT, tr|Q4KM55|Q4KM55_RAT', 'tr|A0A096MKH2|A0A096MKH2_RAT, tr|A0A8I5ZX91|A0A8I5ZX91_RAT, tr|Q4KM55|Q4KM55_RAT', 'tr|A0A096MKH2|A0A096MKH2_RAT', 'tr|A0A096MKH2|A0A096MKH2_RAT, tr|A0A8I5ZX91|A0A8I5ZX91_RAT, tr|Q4KM55|Q4KM55_RAT', 'tr|A0A096MKH2|A0A096MKH2_RAT', 'tr|A0A096MKH2|A0A096MKH2_RAT', 'tr|A0A096MKH2|A0A096MKH2_RAT', 'tr|A0A096MKH2|A0A…	309	5.74451	33974.8	47.4525	-0.504531	32.686	[[158, 257]]	[[0, 158], [257, 309]]	3	['10-73', '85-158', '270-304']	['CON', 'CON', 'CON']	['alpha bundles', 'alpha bundles', 'alpha bundles']	['Spectrin repeat-like', 'Spectrin repeat-like', 'Spectrin repeat-like']	['MIT domain', 'MIT domain', 'MIT domain']	['Vta1_N', 'Vta1_C', 'KOG0917']	9	2	2	#NAME?	#NAME?	#NAME?	#NAME?	#N/A
A0A8I6GJG8	tr|A0A8I6GJG8|A0A8I6GJG8_RAT	A0A8I6GJG8_RAT	Inpp1	inositol-1,4-bisphosphate 1-phosphatase	[]	['tr|A6INV6|A6INV6_RAT, tr|F7FA04|F7FA04_RAT', 'tr|A6INV6|A6INV6_RAT, tr|F7FA04|F7FA04_RAT', 'tr|A6INV6|A6INV6_RAT, tr|F7FA04|F7FA04_RAT', 'tr|A6INV6|A6INV6_RAT, tr|F7FA04|F7FA04_RAT', 'tr|A6INV6|A6INV6_RAT, tr|F7FA04|F7FA04_RAT', 'tr|A6INV6|A6INV6_RAT, tr|F7FA04|F7FA04_RAT', 'tr|A6INV6|A6INV6_RAT, tr|F7FA04|F7FA04_RAT', 'tr|A6INV6|A6INV6_RAT, tr|F7FA04|F7FA04_RAT', 'tr|A6INV6|A6INV6_RAT, tr|F7FA…	430	4.91932	47089	45.0679	-0.176977	3.953	[[274, 291]]	[[0, 274], [291, 430]]	2	['42-122,176-256', '291-405']	['NC', 'CON']	['a+b two layers', 'a/b three-layered sandwiches']	['a+b domain in carbohydrate phosphatases', 'Rossmann-like domain in carbohydrate phosphatases']	['a+b domain in carbohydrate phosphatases', 'Rossmann-like domain in carbohydrate phosphatases']	['Inositol_P_N', 'Inositol_P_C_1']	9	1	2	#NAME?	#NAME?	#NAME?	#NAME?	#N/A			Fornasiero 5M Cortex Homogenate Lifetime (days)	1160
D4A8F2	tr|D4A8F2|D4A8F2_RAT	D4A8F2_RAT	Rsu1	Ras suppressor protein 1	[]	['tr|A0A8I5ZQM5|A0A8I5ZQM5_RAT, tr|A0A8I6AAV3|A0A8I6AAV3_RAT', 'tr|A0A8I5ZQM5|A0A8I5ZQM5_RAT, tr|A0A8I6AAV3|A0A8I6AAV3_RAT', 'tr|A0A8I5ZQM5|A0A8I5ZQM5_RAT, tr|A0A8I6AAV3|A0A8I6AAV3_RAT', 'tr|A0A8I5ZQM5|A0A8I5ZQM5_RAT', 'tr|A0A8I5ZQM5|A0A8I5ZQM5_RAT, tr|A0A8I6AAV3|A0A8I6AAV3_RAT', 'tr|A0A8I5ZQM5|A0A8I5ZQM5_RAT, tr|A0A8I6AAV3|A0A8I6AAV3_RAT', 'tr|A0A8I5ZQM5|A0A8I5ZQM5_RAT, tr|A0A8I6AAV3|A0A8I6AAV3_…	277	8.55684	31460.8	35.3647	-0.454874	18.412	[[0, 24], [250, 277]]	[[24, 250]]	1	['21-218']	['CON']	['beta duplicates or obligate multimers']	['Single-stranded right-handed beta-helix']	['Leucine-rich repeats']	['LRR_8_3']	9	2	2	8.02147	#NAME?	7.80428	#NAME?	-14.966			1 to 4	88	15		1606	52	1658			Fornasiero 5M Cortex Homogenate Lifetime (days)	CHI.SQ	0.0653486		CHI.SQ	0.000137455
A0A0U1RRN9	tr|A0A0U1RRN9|A0A0U1RRN9_RAT	A0A0U1RRN9_RAT	Septin6	Septin	[]	['tr|A0A0U1RRT8|A0A0U1RRT8_RAT, tr|A0A0U1RRW2|A0A0U1RRW2_RAT, tr|A0A8I5ZSZ7|A0A8I5ZSZ7_RAT, tr|A0A8I6AA08|A0A8I6AA08_RAT, tr|B5DFG5|B5DFG5_RAT', 'tr|A0A0U1RRT8|A0A0U1RRT8_RAT, tr|A0A0U1RRW2|A0A0U1RRW2_RAT, tr|A0A8I5ZSZ7|A0A8I5ZSZ7_RAT, tr|A0A8I6AA08|A0A8I6AA08_RAT, tr|B5DFG5|B5DFG5_RAT', 'tr|A0A0U1RRT8|A0A0U1RRT8_RAT, tr|A0A0U1RRW2|A0A0U1RRW2_RAT, tr|A0A8I5ZSZ7|A0A8I5ZSZ7_RAT, tr|A0A8I6AA08|A0A8I…	427	6.52127	48865.2	41.3173	-0.632787	5.855	[[402, 427]]	[[0, 402]]	1	['41-303']	['CON']	['a/b three-layered sandwiches']	['P-loop domains-like']	['P-loop containing nucleoside triphosphate hydrolases']	['Septin']	8	2	2	#NAME?	#NAME?	#NAME?	#NAME?	#N/A			4 to 8	443	52		7883	228	8111			1 to 4	92.0784	10.9216		1618.94	39.0613
A0A8I6A0T5	tr|A0A8I6A0T5|A0A8I6A0T5_RAT	A0A8I6A0T5_RAT	Dctn5	Dynactin subunit 5	[]	['tr|A0A8I6A5Z1|A0A8I6A5Z1_RAT', 'tr|A0A8I6A5Z1|A0A8I6A5Z1_RAT, tr|A0A8I6B4B1|A0A8I6B4B1_RAT', 'tr|A0A8I6A5Z1|A0A8I6A5Z1_RAT, tr|A0A8I6B4B1|A0A8I6B4B1_RAT', 'tr|A0A8I6A5Z1|A0A8I6A5Z1_RAT, tr|A0A8I6B4B1|A0A8I6B4B1_RAT', 'tr|A0A8I6A5Z1|A0A8I6A5Z1_RAT, tr|A0A8I6B4B1|A0A8I6B4B1_RAT, tr|G3V8C0|G3V8C0_RAT', 'tr|A0A8I6B4B1|A0A8I6B4B1_RAT', 'tr|A0A8I6A5Z1|A0A8I6A5Z1_RAT, tr|A0A8I6B4B1|A0A8I6B4B1_RAT, tr|…	182	8.31708	20140.3	49.2269	0.12033	0	[]	[[0, 182]]	1	['21-161']	['CON']	['beta duplicates or obligate multimers']	['Single-stranded left-handed beta-helix']	['Trimeric LpxA-like enzymes']	['Hexapep_2_1']	8	2	2	#NAME?	#NAME?	#NAME?	#NAME?	#N/A			8 to 12	279	31		7348	149	7497			4 to 8	442.513	52.4871		7919.91	191.09
F7EUW3	tr|F7EUW3|F7EUW3_RAT	F7EUW3_RAT	C2cd2l	C2CD2-like	[]	['tr|A0A0G2K2V4|A0A0G2K2V4_RAT', 'tr|A0A0G2K2V4|A0A0G2K2V4_RAT', 'tr|A0A0G2K2V4|A0A0G2K2V4_RAT', 'tr|A0A0G2K2V4|A0A0G2K2V4_RAT', 'tr|A0A0G2K2V4|A0A0G2K2V4_RAT', 'tr|A0A0G2K2V4|A0A0G2K2V4_RAT', 'tr|A0A0G2K2V4|A0A0G2K2V4_RAT', 'tr|A0A0G2K2V4|A0A0G2K2V4_RAT']	708	6.80126	76129	59.1904	-0.428672	76.412	[[36, 80], [219, 708]]	[[0, 36], [80, 219]]	2	['98-255', '303-387']	['CON', 'CON']	['a+b complex topology', 'beta sandwiches']	['Aha1/BPI domain-like', 'Immunoglobulin-like beta-sandwich']	['Aha1/BPI domain-like', 'C2 domain']	['EUF08572', 'C2_1']	8	2	2	#NAME?	#NAME?	#NAME?	#NAME?	#N/A			12 to 16	96	5		2397	34	2431			8 to 12	277.129	32.8707		7320.38	176.624
G3V8G2	tr|G3V8G2|G3V8G2_RAT	G3V8G2_RAT	Psmd5	26S proteasome non-ATPase regulatory subunit 5	[]	['tr|A0A8I5ZMJ6|A0A8I5ZMJ6_RAT', 'tr|A0A8I5ZMJ6|A0A8I5ZMJ6_RAT', 'tr|A0A8I5ZMJ6|A0A8I5ZMJ6_RAT', 'tr|A0A8I5ZMJ6|A0A8I5ZMJ6_RAT', 'tr|A0A8I5ZMJ6|A0A8I5ZMJ6_RAT', 'tr|A0A8I5ZMJ6|A0A8I5ZMJ6_RAT', 'tr|A0A8I5ZMJ6|A0A8I5ZMJ6_RAT', 'tr|A0A8I5ZMJ6|A0A8I5ZMJ6_RAT']	504	5.17072	55852.3	36.3415	0.000595238	1.984	[]	[[0, 504]]	1	['87-238']	['CON']	['alpha superhelices']	['Repetitive alpha hairpins']	['ARM repeat']	['IBN_N']	8	2	2	9.2797	#NAME?	5.05469	#NAME?	-14.098			16 to 24	87	8		1990	41	2031			12 to 16	90.2905	10.7095		2373.73	57.2727
F7FLB2	tr|F7FLB2|F7FLB2_RAT	F7FLB2_RAT	Pgm2	Phosphoglucomutase 2	[]	[]	666	6.21241	73621.5	40.3839	-0.393544	11.562	[[0, 67]]	[[67, 666]]	4	['110-255', '282-387', '428-516', '587-644']	['CON', 'CON', 'CON', 'CON']	['a/b three-layered sandwiches', 'a/b three-layered sandwiches', 'a/b three-layered sandwiches', 'a+b two layers']	['Phosphoglucomutase, first 3 domains', 'Phosphoglucomutase, first 3 domains', 'Phosphoglucomutase, first 3 domains', 'TBP-like']	['Phosphoglucomutase, first 3 domains', 'Phosphoglucomutase, first 3 domains', 'Phosphoglucomutase, first 3 domains', 'Phosphoglucomutase, C-terminal domain']	['PGM_PMM_I', 'PGM_PMM_II', 'PGM_PMM_III_1', 'PGM_PMM_IV_1']	7	2	2	0	#NAME?	#NAME?	#NAME?	-16.276			24 to 32	34	9		1130	32	1162			16 to 24	84.9267	10.0733		1983.15	47.849
D3ZBG6	tr|D3ZBG6|D3ZBG6_RAT	D3ZBG6_RAT	Ptrhd1	peptidyl-tRNA hydrolase	[]	[]	140	9.51323	16025.6	47.0514	-0.279286	0	[]	[[0, 140]]	1	['27-139']	['CON']	['a/b three-layered sandwiches']	['Peptidyl-tRNA hydrolase II']	['Peptidyl-tRNA hydrolase II']	['PTH2']	7	2	2	16.2396	#NAME?	#NAME?	#NAME?	-22.299			32 to 64	9	3		315	11	326			24 to 32	38.4405	4.55948		1134.62	27.3759
F1M3H8	tr|F1M3H8|F1M3H8_RAT	F1M3H8_RAT	Hnrnpa0	Heterogeneous nuclear ribonucleoprotein A0	[]	[]	284	8.7937	28794.2	36.9447	-0.48662	39.789	[[172, 284]]	[[0, 172]]	2	['7-83', '98-175']	['CON', 'CON']	['a+b two layers', 'a+b two layers']	['Alpha-beta plaits', 'Alpha-beta plaits']	['RNA-binding domain, RBD', 'RNA-binding domain, RBD']	['RRM_1_5', 'RRM_1_5']	7	2	2	5.4975	11.2933	3.89156	5.44012	21.235			>64	1	0		2	0	2			32 to 64	10.7276	1.27241		318.32	7.68033
P83953	sp|P83953|IMA5_RAT	IMA5_RAT	Kpna1	Importin subunit alpha-5	[]	['tr|A0A0G2K0T0|A0A0G2K0T0_RAT, tr|A0A8I6AKK8|A0A8I6AKK8_RAT, tr|Q56R20|Q56R20_RAT', 'tr|A0A0G2K0T0|A0A0G2K0T0_RAT, tr|A0A8I6AKK8|A0A8I6AKK8_RAT, tr|Q56R20|Q56R20_RAT', 'tr|A0A0G2K0T0|A0A0G2K0T0_RAT, tr|A0A8I6AKK8|A0A8I6AKK8_RAT, tr|Q56R20|Q56R20_RAT', 'tr|A0A0G2K0T0|A0A0G2K0T0_RAT, tr|A0A8I6AKK8|A0A8I6AKK8_RAT, tr|Q56R20|Q56R20_RAT', 'tr|A0A0G2K0T0|A0A0G2K0T0_RAT, tr|A0A8I6AKK8|A0A8I6AKK8_RAT, t…	538	4.90187	60135.9	58.9654	-0.238104	22.862	[[0, 92], [507, 538]]	[[92, 507]]	3	['118-244', '256-372', '372-509']	['CON', 'CON', 'CON']	['alpha superhelices', 'alpha superhelices', 'alpha superhelices']	['Repetitive alpha hairpins', 'Repetitive alpha hairpins', 'Repetitive alpha hairpins']	['ARM repeat', 'ARM repeat', 'ARM repeat']	['Arm', 'Arm', 'Arm']	6	2	2	2.25648	#NAME?	#NAME?	#NAME?	-18.211			1 to 4	0.854369	0.145631			0.0313631				>64	0.893966	0.106034		1.95288	0.0471186
Q9WU70	sp|Q9WU70|STXB5_RAT	STXB5_RAT	Stxbp5	Syntaxin-binding protein 5	[]	['tr|A0A8I6ADC8|A0A8I6ADC8_RAT, tr|A0A8I6AIJ8|A0A8I6AIJ8_RAT, tr|A0A8I6APW1|A0A8I6APW1_RAT, tr|A0A8I6GF49|A0A8I6GF49_RAT, tr|A0A8L2QJB5|A0A8L2QJB5_RAT, tr|A0A8L2QLQ5|A0A8L2QLQ5_RAT', 'tr|A0A8I6ADC8|A0A8I6ADC8_RAT, tr|A0A8I6AIJ8|A0A8I6AIJ8_RAT, tr|A0A8I6APW1|A0A8I6APW1_RAT, tr|A0A8I6GF49|A0A8I6GF49_RAT, tr|A0A8L2QJB5|A0A8L2QJB5_RAT, tr|A0A8L2QLQ5|A0A8L2QLQ5_RAT', 'tr|A0A8I6ADC8|A0A8I6ADC8_RAT, tr|…	1152	6.7322	127658	52.2506	-0.318924	27.17	[[0, 39], [275, 290], [552, 606], [675, 793], [883, 912], [1042, 1101]]	[[39, 275], [290, 552], [606, 675], [793, 883], [912, 1042], [1101, 1152]]	2	['62-272,390-409,450-530', '1111-1147']	['NC', 'CON']	['beta duplicates or obligate multimers', 'extended segments']	['beta-propeller-like', 'Synaptobrevin']	['7-bladed', 'Synaptobrevin']	['ANAPC4_WD40_2', 'Synaptobrevin']	6	1	2	9.40239	10.1309	7.60508	8.39587	-5.89			4 to 8	0.894949	0.105051			0.02811
A0A0G2JUX4	tr|A0A0G2JUX4|A0A0G2JUX4_RAT	A0A0G2JUX4_RAT	Usp47	Ubiquitin carboxyl-terminal hydrolase 47	[]	['tr|A0A8I6A571|A0A8I6A571_RAT, tr|A0A8I6AAW7|A0A8I6AAW7_RAT, tr|F1MAA1|F1MAA1_RAT', 'tr|A0A8I6A571|A0A8I6A571_RAT, tr|A0A8I6AAW7|A0A8I6AAW7_RAT, tr|F1MAA1|F1MAA1_RAT', 'tr|A0A8I6A571|A0A8I6A571_RAT, tr|A0A8I6AAW7|A0A8I6AAW7_RAT, tr|F1MAA1|F1MAA1_RAT', 'tr|A0A8I6A571|A0A8I6A571_RAT, tr|A0A8I6AAW7|A0A8I6AAW7_RAT, tr|F1MAA1|F1MAA1_RAT', 'tr|A0A8I6A571|A0A8I6A571_RAT, tr|A0A8I6AAW7|A0A8I6AAW7_RAT, t…	1395	4.97167	159607	46.1942	-0.636989	31.039	[[0, 16], [89, 180], [408, 494], [551, 565], [849, 1058], [1379, 1395]]	[[16, 89], [180, 408], [494, 551], [565, 849], [1058, 1379]]	1	['186-429,504-582']	['NC']	['a+b complex topology']	['Cysteine proteinases-like']	['Cysteine proteinases']	['UCH']	6	1	2	4.05943	#NAME?	#NAME?	#NAME?	-10.15			8 to 12	0.9	0.1			0.0198746
Q9WVS2	sp|Q9WVS2|OSGEP_RAT	OSGEP_RAT	Osgep	tRNA N6-adenosine threonylcarbamoyltransferase	[]	['tr|A0A8I6AEB6|A0A8I6AEB6_RAT', 'tr|A0A8I6AEB6|A0A8I6AEB6_RAT', 'tr|A0A8I6AEB6|A0A8I6AEB6_RAT', 'tr|A0A8I6AEB6|A0A8I6AEB6_RAT', 'tr|A0A8I6AEB6|A0A8I6AEB6_RAT']	335	5.71012	36356.4	32.3501	0.000298507	0	[]	[[0, 335]]	2	['4-119', '150-302']	['CON', 'CON']	['mixed a+b and a/b', 'mixed a+b and a/b']	['Ribonuclease H-like', 'Ribonuclease H-like']	['Ribonuclease H-like', 'Ribonuclease H-like']	['Peptidase_M22_N', 'Peptidase_M22_C_1']	6	2	2	#NAME?	#NAME?	#NAME?	#NAME?	-16.912			12 to 16	0.950495	0.049505			0.013986
A0A8I6AIU1	tr|A0A8I6AIU1|A0A8I6AIU1_RAT	A0A8I6AIU1_RAT	Armc8	Armadillo repeat-containing protein 8	[]	['tr|A0A8I6AD24|A0A8I6AD24_RAT, tr|A0A8I6AI93|A0A8I6AI93_RAT, tr|F1M943|F1M943_RAT', 'tr|A0A8I6AD24|A0A8I6AD24_RAT, tr|A0A8I6AI93|A0A8I6AI93_RAT, tr|A0A8I6GI95|A0A8I6GI95_RAT, tr|F1M943|F1M943_RAT', 'tr|A0A8I6AD24|A0A8I6AD24_RAT, tr|A0A8I6AI93|A0A8I6AI93_RAT, tr|A0A8I6GI95|A0A8I6GI95_RAT, tr|F1M943|F1M943_RAT', 'tr|A0A8I6AD24|A0A8I6AD24_RAT, tr|A0A8I6AI93|A0A8I6AI93_RAT, tr|A0A8I6GI95|A0A8I6GI95_…	655	6.19473	73518.1	47.0969	0.0274809	1.679	[]	[[0, 655]]	5	['36-127', '138-259', '347-446', '418-540', '507-624']	['CON', 'CON', 'CON', 'CON', 'CON']	['alpha superhelices', 'alpha superhelices', 'alpha superhelices', 'alpha superhelices', 'alpha superhelices']	['Repetitive alpha hairpins', 'Repetitive alpha hairpins', 'Repetitive alpha hairpins', 'Repetitive alpha hairpins', 'Repetitive alpha hairpins']	['ARM repeat', 'ARM repeat', 'ARM repeat', 'ARM repeat', 'ARM repeat']	['Arm', 'Arm', 'Arm', 'Arm', 'Arm']	6	2	2	#NAME?	#NAME?	#NAME?	#NAME?	#N/A			16 to 24	0.915789	0.0842105			0.0201871
A0A8I5ZMI1	tr|A0A8I5ZMI1|A0A8I5ZMI1_RAT	A0A8I5ZMI1_RAT	Zer1	Zyg-11 related, cell cycle regulator	[]	['tr|A0A8I6AWN9|A0A8I6AWN9_RAT, tr|F1LQI6|F1LQI6_RAT', 'tr|A0A8I6AWN9|A0A8I6AWN9_RAT, tr|F1LQI6|F1LQI6_RAT', 'tr|A0A8I6AWN9|A0A8I6AWN9_RAT, tr|F1LQI6|F1LQI6_RAT', 'tr|F1LQI6|F1LQI6_RAT', 'tr|F1LQI6|F1LQI6_RAT', 'tr|A0A8I6AWN9|A0A8I6AWN9_RAT, tr|F1LQI6|F1LQI6_RAT']	776	5.85228	88675.4	48.3788	-0.136082	3.479	[[308, 332]]	[[0, 308], [332, 776]]	3	['103-311', '424-547', '547-659']	['CON', 'CON', 'CON']	['beta duplicates or obligate multimers', 'alpha superhelices', 'alpha superhelices']	['Single-stranded right-handed beta-helix', 'Repetitive alpha hairpins', 'Repetitive alpha hairpins']	['Leucine-rich repeats', 'ARM repeat', 'ARM repeat']	['LRR_8_3', 'Arm_1', 'Arm']	6	2	2	#NAME?	#NAME?	#NAME?	#NAME?	#N/A			24 to 32	0.790698	0.209302			0.0275387
D2XV59	sp|D2XV59|GTPB1_RAT	GTPB1_RAT	Gtpbp1	GTP-binding protein 1	[]	['tr|A0A8I6APY7|A0A8I6APY7_RAT', 'tr|A0A8I6APY7|A0A8I6APY7_RAT', 'tr|A0A8I6APY7|A0A8I6APY7_RAT', 'tr|A0A8I6APY7|A0A8I6APY7_RAT', 'tr|A0A8I6APY7|A0A8I6APY7_RAT', 'tr|A0A8I6APY7|A0A8I6APY7_RAT']	669	8.60016	72488	44.9933	-0.307623	23.767	[[0, 60], [571, 669]]	[[60, 571]]	3	['162-379', '392-482', '491-574']	['CON', 'CON', 'CON']	['a/b three-layered sandwiches', 'beta barrels', 'beta barrels']	['P-loop domains-like', 'cradle loop barrel', 'cradle loop barrel']	['P-loop containing nucleoside triphosphate hydrolases', 'Alanine racemase-C', 'Aminomethyltransferase beta-barrel domain']	['MnmE_helical_2nd', 'GTP_EFTU_D2_1', 'GTP_EFTU_D3']	5	1	2	4.95156	#NAME?	4.07305	#NAME?	-5.987			32 to 64	0.75	0.25			0.0337423
Q01066	sp|Q01066|PDE1B_RAT	PDE1B_RAT	Pde1b	Dual specificity calcium/calmodulin-dependent 3',5'-cyclic nucleotide phosphodiesterase 1B	[]	['tr|A0A8I6ANV0|A0A8I6ANV0_RAT', 'tr|A0A8I6ANV0|A0A8I6ANV0_RAT', 'tr|A0A8I6ANV0|A0A8I6ANV0_RAT', 'tr|A0A8I6ANV0|A0A8I6ANV0_RAT']	535	5.46771	61258.9	52.5314	-0.383364	20.187	[[0, 25], [435, 535]]	[[25, 435]]	1	['151-448']	['CON']	['alpha complex topology']	['PDEase-like']	['HD-domain/PDEase-like']	['PDEase_I']	5	1	2	6.74477	#NAME?	5.02325	#NAME?	-22.085			>64	1	0			0
P07633	sp|P07633|PCCB_RAT	PCCB_RAT	Pccb	Propionyl-CoA carboxylase beta chain, mitochondrial	[]	['tr|A0A8I5ZYQ5|A0A8I5ZYQ5_RAT, tr|A0A8I6A8K8|A0A8I6A8K8_RAT, tr|A0A8I6A9J4|A0A8I6A9J4_RAT, tr|A6I2G1|A6I2G1_RAT', 'tr|A0A8I5ZYQ5|A0A8I5ZYQ5_RAT, tr|A0A8I6A9J4|A0A8I6A9J4_RAT, tr|A6I2G1|A6I2G1_RAT', 'tr|A0A8I5ZYQ5|A0A8I5ZYQ5_RAT, tr|A0A8I6A9J4|A0A8I6A9J4_RAT, tr|A6I2G1|A6I2G1_RAT', 'tr|A0A8I5ZYQ5|A0A8I5ZYQ5_RAT, tr|A0A8I6A8K8|A0A8I6A8K8_RAT, tr|A0A8I6A9J4|A0A8I6A9J4_RAT, tr|A6I2G1|A6I2G1_RAT']	541	7.18856	58625.6	32.1959	0.0216266	8.133	[[0, 43]]	[[43, 541]]	2	['54-282', '312-525']	['CON', 'CON']	['a/b three-layered sandwiches', 'a/b three-layered sandwiches']	['ClpP/crotonase', 'ClpP/crotonase']	['ClpP/crotonase', 'ClpP/crotonase']	['Carboxyl_trans_C', 'Carboxyl_trans_C']	5	2	2	29.6691	30.6093	24.9636	29.3028	-17.426
P86410	sp|P86410|RLGPB_RAT	RLGPB_RAT	Ralgapb	Ral GTPase-activating protein subunit beta	[]	['tr|A0A0G2K0K8|A0A0G2K0K8_RAT, tr|A0A0G2KA57|A0A0G2KA57_RAT', 'tr|A0A0G2K0K8|A0A0G2K0K8_RAT, tr|A0A0G2KA57|A0A0G2KA57_RAT', 'tr|A0A0G2K0K8|A0A0G2K0K8_RAT, tr|A0A0G2KA57|A0A0G2KA57_RAT', 'tr|A0A0G2K0K8|A0A0G2K0K8_RAT, tr|A0A0G2KA57|A0A0G2KA57_RAT', 'tr|A0A0G2K0K8|A0A0G2K0K8_RAT, tr|A0A0G2KA57|A0A0G2KA57_RAT']	1484	6.33336	165365	51.9904	-0.19717	21.968	[[352, 439], [492, 514], [692, 733], [859, 882], [1070, 1084], [1206, 1369]]	[[0, 352], [439, 492], [514, 692], [733, 859], [882, 1070], [1084, 1206], [1369, 1484]]	1	['1153-1206']	['CON']	['a/b three-layered sandwiches']	['P-loop domains-like']	['P-loop containing nucleoside triphosphate hydrolases']	['Rap_GAP']	5	2	2	7.52117	8.05368	#NAME?	#NAME?	-4.875
Q641Y0	sp|Q641Y0|OST48_RAT	OST48_RAT	Ddost	Dolichyl-diphosphooligosaccharide--protein glycosyltransferase 48 kDa subunit	[]	['tr|A0A8L2QU76|A0A8L2QU76_RAT', 'tr|A0A8L2QU76|A0A8L2QU76_RAT', 'tr|A0A8L2QU76|A0A8L2QU76_RAT', 'tr|A0A8L2QU76|A0A8L2QU76_RAT', 'tr|A0A8L2QU76|A0A8L2QU76_RAT']	441	5.62242	48895.1	25.4791	-0.00272109	5.896	[[0, 26]]	[[26, 441]]	0							5	2	2	7.68912	7.6796	6.18928	6.09474	-4.579			Fornasiero 5M Cortex Synaptic Lifetime (days)	906
P97852	sp|P97852|DHB4_RAT	DHB4_RAT	Hsd17b4	Peroxisomal multifunctional enzyme type 2	[]	['tr|A0A0G2JYU4|A0A0G2JYU4_RAT, tr|A0A8I5ZS89|A0A8I5ZS89_RAT, tr|A0A8I6G270|A0A8I6G270_RAT, tr|A0A8L2QCC3|A0A8L2QCC3_RAT', 'tr|A0A0G2JYU4|A0A0G2JYU4_RAT, tr|A0A8I5ZS89|A0A8I5ZS89_RAT, tr|A0A8I6G270|A0A8I6G270_RAT, tr|A0A8L2QCC3|A0A8L2QCC3_RAT', 'tr|A0A8I6G270|A0A8I6G270_RAT', 'tr|A0A8I6G270|A0A8I6G270_RAT']	735	8.76675	79426.8	32.0275	-0.104082	0	[]	[[0, 735]]	4	['7-243', '337-465', '489-601', '621-730']	['CON', 'CON', 'CON', 'CON']	['a/b three-layered sandwiches', 'a+b two layers', 'a+b two layers', 'a+b two layers']	['Rossmann-like', 'Thioesterase/thiol ester dehydrase-isomerase-like', 'Thioesterase/thiol ester dehydrase-isomerase-like', 'Sterol carrier protein-like']	['NAD(P)-binding Rossmann-fold domains', 'Thioesterase/thiol ester dehydrase-isomerase', 'Thioesterase/thiol ester dehydrase-isomerase', 'Sterol carrier protein, SCP-related']	['adh_short_C2_1', 'MaoC_dehydrat_N', 'MaoC_dehydratas', 'SCP2']	4	1	2	5.89146	5.73529	4.93123	4.97297	-5.316			1 to 4	48	8		814	30	844			Fornasiero 5M Cortex Synaptic Lifetime (days)	CHI.SQ	0.0594298		CHI.SQ	1.2121e-06
A0A8I5Y871	tr|A0A8I5Y871|A0A8I5Y871_RAT	A0A8I5Y871_RAT	Ago1	Argonaute RISC component 1	['Ago2, Ago3, Ago4', 'Ago2, Ago3, Ago4']	['sp|Q9QZ81|AGO2_RAT, tr|A0A8I5Y5S8|A0A8I5Y5S8_RAT, tr|A0A8I5ZN55|A0A8I5ZN55_RAT, tr|A0A8I5ZP12|A0A8I5ZP12_RAT, tr|A0A8I5ZTW0|A0A8I5ZTW0_RAT, tr|A0A8I5ZTX6|A0A8I5ZTX6_RAT, tr|A0A8I6A0C9|A0A8I6A0C9_RAT, tr|A0A8I6A234|A0A8I6A234_RAT, tr|A0A8I6A4X4|A0A8I6A4X4_RAT, tr|A0A8I6ANG4|A0A8I6ANG4_RAT, tr|A0A8I6ANZ1|A0A8I6ANZ1_RAT, tr|A0A8I6G551|A0A8I6G551_RAT, tr|D4AC38|D4AC38_RAT, tr|F1LRP7|F1LRP7_RAT, tr|…	868	9.3275	98761.9	45.3482	-0.323272	5.3	[[0, 33]]	[[33, 868]]	5	['62-148', '148-244,339-417', '236-355', '448-587', '595-867']	['CON', 'NC', 'IS', 'CON', 'CON']	['a+b two layers', 'a+b two layers', 'beta barrels', 'a/b three-layered sandwiches', 'mixed a+b and a/b']	['Alpha-beta plaits', 'Alpha-beta plaits', 'SH3', 'Middle domain in Argonaute homologs', 'Ribonuclease H-like']	['Argonaute, N-terminal domain', 'Argonaute, N-terminal domain', 'SH3', 'Middle domain in Argonaute homologs', 'Ribonuclease H-like']	['ArgoN', 'ArgoL1', 'PAZ', 'Piwi_N_1', 'Piwi_C']	4	2	2	#NAME?	#NAME?	#NAME?	#NAME?	#N/A			4 to 8	244	30		4624	133	4757			1 to 4	50.0044	5.99558		824.629	19.3715
Q6AYS6	sp|Q6AYS6|SNX17_RAT	SNX17_RAT	Snx17	Sorting nexin-17	[]	['tr|A0A0G2JXV4|A0A0G2JXV4_RAT, tr|A0A8I6AGG0|A0A8I6AGG0_RAT, tr|A0A8I6AMM3|A0A8I6AMM3_RAT, tr|A0A8I6GA49|A0A8I6GA49_RAT, tr|F1LMM2|F1LMM2_RAT', 'tr|A0A0G2JXV4|A0A0G2JXV4_RAT, tr|A0A8I6AGG0|A0A8I6AGG0_RAT, tr|A0A8I6GA49|A0A8I6GA49_RAT', 'tr|A0A0G2JXV4|A0A0G2JXV4_RAT, tr|A0A8I6AGG0|A0A8I6AGG0_RAT, tr|A0A8I6AMM3|A0A8I6AMM3_RAT, tr|A0A8I6GA49|A0A8I6GA49_RAT, tr|F1LMM2|F1LMM2_RAT', 'tr|A0A8I6AGG0|A0A…	470	6.74437	52881.6	59.8109	-0.358085	21.277	[[0, 18], [391, 470]]	[[18, 391]]	4	['2-104', '117-205', '207-267', '271-383']	['CON', 'CON', 'CON', 'CON']	['a+b two layers', 'a+b two layers', 'alpha bundles', 'beta barrels']	['PX domain', 'beta-Grasp', 'Acyl-CoA binding protein-like', 'PH domain-like']	['PX domain', 'Ubiquitin-like', 'Acyl-CoA binding protein-like', 'PH domain-like']	['PX', 'RA_2', 'KOG3784', 'FERM-like_C_SNX17']	4	2	2	0	#NAME?	#NAME?	#NAME?	-18.294			8 to 12	236	25		5171	135	5306			4 to 8	244.664	29.3355		4647.82	109.183
F1MAK3	tr|F1MAK3|F1MAK3_RAT	F1MAK3_RAT	Arhgap32	Rho GTPase activating protein 32	['Arhgap30, Arhgap31, Arhgap33']	['tr|A0A8I5Y6H2|A0A8I5Y6H2_RAT, tr|A0A8I6GFW8|A0A8I6GFW8_RAT, tr|A0A8I6GIC6|A0A8I6GIC6_RAT', 'tr|A0A8I5Y6H2|A0A8I5Y6H2_RAT, tr|A0A8I6AJS5|A0A8I6AJS5_RAT, tr|A0A8I6AML1|A0A8I6AML1_RAT, tr|A0A8I6GIC6|A0A8I6GIC6_RAT, tr|D3ZCI3|D3ZCI3_RAT, tr|D4A987|D4A987_RAT, tr|D4A9G6|D4A9G6_RAT', 'tr|A0A8I5Y6H2|A0A8I5Y6H2_RAT, tr|A0A8I6GFW8|A0A8I6GFW8_RAT, tr|A0A8I6GIC6|A0A8I6GIC6_RAT', 'tr|A0A8I5Y6H2|A0A8I5Y6H2_…	2101	6.49433	231191	60.0959	-0.662684	76.773	[[0, 114], [592, 2101]]	[[114, 592]]	3	['165-202', '283-333', '383-581']	['CON', 'CON', 'CON']	['a+b two layers', 'beta barrels', 'alpha bundles']	['PX domain', 'SH3', 'GTPase activation domain, GAP']	['PX domain', 'SH3', 'GTPase activation domain, GAP']	['PX', 'SH3_1', 'RhoGAP']	4	1	2	5.45089	4.73453	3.93876	4.16413	-1.211			12 to 16	116	13		4561	62	4623			8 to 12	233.056	27.9437		5184.22	121.783
A0A8I5ZV13	tr|A0A8I5ZV13|A0A8I5ZV13_RAT	A0A8I5ZV13_RAT	Mettl13	Methyltransferase 13, eEF1A lysine and N-terminal methyltransferase	[]	['tr|A0A8I5ZU74|A0A8I5ZU74_RAT', 'tr|A0A8I5ZU74|A0A8I5ZU74_RAT']	705	7.06807	79596.8	45.1258	-0.268369	4.539	[[434, 466]]	[[0, 434], [466, 705]]	2	['37-177', '483-643']	['CON', 'CON']	['a/b three-layered sandwiches', 'a/b three-layered sandwiches']	['Rossmann-like', 'Rossmann-like']	['S-adenosyl-L-methionine-dependent methyltransferases', 'S-adenosyl-L-methionine-dependent methyltransferases']	['Methyltransf_11_1', 'Spermine_synth']	4	2	2	#NAME?	#NAME?	#NAME?	#NAME?	#N/A			16 to 24	96	6		1917	29	1946			12 to 16	115.189	13.8113		4516.89	106.107
A0A0G2K2L8	tr|A0A0G2K2L8|A0A0G2K2L8_RAT	A0A0G2K2L8_RAT	Cask	Calcium/calmodulin dependent serine protein kinase	[]	['sp|Q62915|CSKP_RAT, tr|A0A0G2K8F4|A0A0G2K8F4_RAT, tr|A0A8I6APQ1|A0A8I6APQ1_RAT, tr|A0A8I6GLU3|A0A8I6GLU3_RAT, tr|D4A8M2|D4A8M2_RAT', 'sp|Q62915|CSKP_RAT, tr|A0A0G2JVI6|A0A0G2JVI6_RAT, tr|A0A0G2K8F4|A0A0G2K8F4_RAT, tr|A0A8I6APQ1|A0A8I6APQ1_RAT, tr|A0A8I6GLU3|A0A8I6GLU3_RAT, tr|D4A8M2|D4A8M2_RAT', 'tr|A0A0G2JVI6|A0A0G2JVI6_RAT, tr|A0A0G2K8F4|A0A0G2K8F4_RAT, tr|A0A8I6APQ1|A0A8I6APQ1_RAT, tr|A0A8I6…	909	5.98488	103209	46.3448	-0.415732	10.891	[[311, 345], [453, 484], [567, 602]]	[[0, 311], [345, 453], [484, 567], [602, 909]]	5	['12-272', '403-450', '491-569', '604-662', '722-894']	['CON', 'CON', 'CON', 'CON', 'CON']	['a+b complex topology', 'alpha duplicates or obligate multimers', 'beta barrels', 'beta barrels', 'a/b three-layered sandwiches']	['Protein kinase/SAICAR synthase/ATP-grasp', 'L27 domain', 'PDZ domain', 'SH3', 'P-loop domains-like']	['Protein kinase', 'L27 domain', 'PDZ domain', 'SH3', 'P-loop containing nucleoside triphosphate hydrolases']	['Pkinase_Tyr', 'L27_like', 'PDZ', 'SH3_1', 'Guanylate_kin']	4	0	2	#NAME?	#NAME?	#NAME?	#NAME?	-8.316			24 to 32	52	8		1410	40	1450			16 to 24	91.0795	10.9205		1901.34	44.6645
P97633	sp|P97633|KC1A_RAT	KC1A_RAT	Csnk1a1	Casein kinase I isoform alpha	[]	['tr|A0A8I5ZV66|A0A8I5ZV66_RAT, tr|A0A8I6GCP2|A0A8I6GCP2_RAT, tr|D3ZRE3|D3ZRE3_RAT', 'tr|A0A8I5ZV66|A0A8I5ZV66_RAT, tr|A0A8I6GCP2|A0A8I6GCP2_RAT, tr|D3ZRE3|D3ZRE3_RAT', 'tr|A0A8I5ZV66|A0A8I5ZV66_RAT, tr|A0A8I6GCP2|A0A8I6GCP2_RAT, tr|D3ZRE3|D3ZRE3_RAT']	325	9.55114	37494.8	42.9991	-0.444615	8	[[306, 325]]	[[0, 306]]	1	['16-241']	['CON']	['a+b complex topology']	['Protein kinase/SAICAR synthase/ATP-grasp']	['Protein kinase']	['Pkinase_Tyr']	3	2	2	3.48781	3.73353	2.60075	2.74219	-10.495			32 to 64	16	7		869	26	895			24 to 32	53.5762	6.42384		1416.72	33.2804
M0R660	tr|M0R660|M0R660_RAT	M0R660_RAT	Mir100hgl	Glyceraldehyde-3-phosphate dehydrogenase	[]	[]	333	8.43622	35782.5	21.2456	-0.124625	0	[]	[[0, 333]]	2	['2-165', '150-312']	['CON', 'CON']	['a/b three-layered sandwiches', 'a+b two layers']	['Rossmann-like', 'FwdE/GAPDH domain-like']	['NAD(P)-binding Rossmann-fold domains', 'Glyceraldehyde-3-phosphate dehydrogenase-like, C-terminal domain']	['Gp_dh_N_2', 'Gp_dh_C']	3	2	2	#NAME?	#NAME?	#NAME?	#NAME?	-14.353			>64	1	0		3	0	3			32 to 64	20.5375	2.46247		874.458	20.542
P28042	sp|P28042|SSBP_RAT	SSBP_RAT	Ssbp1	Single-stranded DNA-binding protein, mitochondrial	[]	['tr|A0A0G2K747|A0A0G2K747_RAT, tr|A0A8I5ZMF6|A0A8I5ZMF6_RAT, tr|G3V7K6|G3V7K6_RAT', 'tr|A0A0G2K747|A0A0G2K747_RAT, tr|A0A8I5ZMF6|A0A8I5ZMF6_RAT, tr|G3V7K6|G3V7K6_RAT', 'tr|A0A0G2K747|A0A0G2K747_RAT']	151	9.83776	17454.7	39.8146	-0.501987	10.596	[[0, 17]]	[[17, 151]]	1	['30-139']	['CON']	['beta barrels']	['OB-fold']	['Nucleic acid-binding proteins']	['SSB']	3	2	2	#NAME?	#NAME?	#NAME?	#NAME?	-18.749			1 to 4	0.857143	0.142857			0.035545				>64	0.892936	0.107064		2.93114	0.0688559
A0A0G2JTT6	tr|A0A0G2JTT6|A0A0G2JTT6_RAT	A0A0G2JTT6_RAT	Herc1	HECT and RLD domain containing E3 ubiquitin protein ligase family member 1	[]	['tr|A0A8I5ZV70|A0A8I5ZV70_RAT', 'tr|A0A8I5ZV70|A0A8I5ZV70_RAT', 'tr|A0A8I5ZV70|A0A8I5ZV70_RAT']	4859	5.67994	532436	47.8338	-0.255341	24.902	[[121, 158], [911, 932], [1110, 1127], [1314, 1702], [1860, 1886], [2004, 2028], [2248, 2290], [2405, 2498], [2607, 2962], [3048, 3270], [3469, 3488], [4639, 4672], [4843, 4859]]	[[0, 121], [158, 911], [932, 1110], [1127, 1314], [1702, 1860], [1886, 2004], [2028, 2248], [2290, 2405], [2498, 2607], [2962, 3048], [3270, 3469], [3488, 4639], [4672, 4843]]	6	['368-558,3994-4263', '532-745', '2053-2185', '3391-3459', '3422-3814', '4487-4835']	['CP NC', 'IS', 'IS', 'IS', 'IS', 'CON']	['beta duplicates or obligate multimers', 'beta duplicates or obligate multimers', 'beta sandwiches', 'beta duplicates or obligate multimers', 'beta duplicates or obligate multimers', 'a+b complex topology']	['beta-propeller-like', 'beta-propeller-like', 'jelly-roll', 'beta-propeller-like', 'beta-propeller-like', 'Hect, E3 ligase catalytic domain']	['7-bladed', '7-bladed', 'Concanavalin A-like lectins/glucanases', '7-bladed', '7-bladed', 'Hect, E3 ligase catalytic domain']	['RCC1', 'RCC1', 'SPRY', 'ANAPC4_WD40_13', 'ANAPC4_WD40_14', 'HECT']	3	2	2	4.05541	3.94458	#NAME?	#NAME?	-4.658			4 to 8	0.890511	0.109489			0.0279588
A0A0G2JVC2	tr|A0A0G2JVC2|A0A0G2JVC2_RAT	A0A0G2JVC2_RAT	Scyl2	SCY1 like pseudokinase 2	[]	['tr|A0A8I6AFM7|A0A8I6AFM7_RAT, tr|D4A1Y0|D4A1Y0_RAT', 'tr|A0A8I6AFM7|A0A8I6AFM7_RAT, tr|D4A1Y0|D4A1Y0_RAT', 'tr|A0A8I6AFM7|A0A8I6AFM7_RAT, tr|D4A1Y0|D4A1Y0_RAT']	934	8.35931	103768	47.3353	-0.248287	35.225	[[0, 18], [622, 934]]	[[18, 622]]	2	['30-322', '429-538']	['CON', 'CON']	['a+b complex topology', 'alpha superhelices']	['Protein kinase/SAICAR synthase/ATP-grasp', 'Repetitive alpha hairpins']	['Protein kinase', 'ARM repeat']	['Pkinase_Tyr', 'CLASP_N_1']	3	2	2	11.6362	9.33824	10.4097	9.52092	17.574			8 to 12	0.904215	0.0957854			0.0254429
D3ZFQ8	tr|D3ZFQ8|D3ZFQ8_RAT	D3ZFQ8_RAT	Cyc1	Cytochrome c-1	[]	[]	330	9.39003	35905	45.3261	-0.249697	32.121	[[0, 88], [312, 330]]	[[88, 312]]	2	['107-280', '282-318']	['CON', 'CON']	['alpha arrays', 'extended segments']	['Cytochrome c-like', 'cytochrome c1 transmembrane anchor']	['Cytochrome c', 'cytochrome c1 transmembrane anchor']	['Cytochrom_C1_N', 'Cytochrom_C1_C']	3	1	2	38.2715	39.807	31.9745	36.9993	-11.197			12 to 16	0.899225	0.100775			0.0134112
A0A0A0MY22	tr|A0A0A0MY22|A0A0A0MY22_RAT	A0A0A0MY22_RAT	Siae	Sialic acid acetylesterase	[]	['sp|P82450|SIAE_RAT, tr|A0A8I6G7N7|A0A8I6G7N7_RAT', 'tr|A0A8I6G7N7|A0A8I6G7N7_RAT', 'sp|P82450|SIAE_RAT, tr|A0A8I6G7N7|A0A8I6G7N7_RAT']	542	7.50419	60507.7	47.4133	-0.140406	4.244	[[0, 23]]	[[23, 542]]	1	['120-224,277-332']	['NC']	['a/b three-layered sandwiches']	['Flavodoxin-like']	['SGNH hydrolase']	['SASA']	3	1	2	#NAME?	#NAME?	#NAME?	#NAME?	-6.078			16 to 24	0.941176	0.0588235			0.0149024
D4A068	tr|D4A068|D4A068_RAT	D4A068_RAT	Pnma2	PNMA family member 2	[]	[]	364	5.24768	41247.9	55.9332	-0.339011	8.242	[[334, 364]]	[[0, 334]]	0							3	2	2	#NAME?	#NAME?	#NAME?	#NAME?	-24.673			24 to 32	0.866667	0.133333			0.0275862
A0A8I6A0T8	tr|A0A8I6A0T8|A0A8I6A0T8_RAT	A0A8I6A0T8_RAT	Serpinb9	Serpin family B member 9	['Serpinb1a, Serpinb1b, Serpinb6a, Serpinb6b, Serpini2']	['tr|A0A8I6AAC0|A0A8I6AAC0_RAT, tr|F7EWV0|F7EWV0_RAT, tr|Q6AYF8|Q6AYF8_RAT', 'sp|Q4G075|ILEUA_RAT, tr|A0A8I5ZQA7|A0A8I5ZQA7_RAT, tr|A0A8I6A6H8|A0A8I6A6H8_RAT, tr|A0A8I6AAC0|A0A8I6AAC0_RAT, tr|A6J7I2|A6J7I2_RAT, tr|F7EUC3|F7EUC3_RAT, tr|F7EWV0|F7EWV0_RAT, tr|F8WGA3|F8WGA3_RAT, tr|G3V7A3|G3V7A3_RAT, tr|Q68FX2|Q68FX2_RAT, tr|Q6AYF8|Q6AYF8_RAT']	396	5.69006	44633.8	39.1922	-0.207071	4.545	[[0, 17]]	[[17, 396]]	1	['26-396']	['CON']	['a+b complex topology']	['Serpins']	['Serpins']	['Serpin']	2	2	2	#NAME?	#NAME?	#NAME?	#NAME?	#N/A			32 to 64	0.695652	0.304348			0.0290503
Q6AYZ1	sp|Q6AYZ1|TBA1C_RAT	TBA1C_RAT	Tuba1c	Tubulin alpha-1C chain	['ENSRNOG00000070725, Tuba1a, Tuba1b', 'ENSRNOG00000070725, Tuba1a, Tuba1b, Tuba4a, Tuba8, Tubal3', 'ENSRNOG00000070725, Tuba1a, Tuba1b, Tuba3a, Tuba4a, Tuba8', 'ENSRNOG00000070725, Tuba1a, Tuba1b, Tuba3a, Tuba4a, Tuba8, Tubal3', 'ENSRNOG00000070725, Tuba1a, Tuba1b, Tuba4a', 'Tuba1a, Tuba1b', 'Tuba1a, Tuba1b, Tuba3a, Tuba4a, Tuba8', 'ENSRNOG00000070725, Tuba1a, Tuba1b, Tuba3a, Tuba4a, Tuba8', 'Tu…	['sp|P68370|TBA1A_RAT, sp|Q6P9V9|TBA1B_RAT, tr|A0A8I6AF82|A0A8I6AF82_RAT, tr|A0A8I6ALV8|A0A8I6ALV8_RAT, tr|A0A8I6B5M1|A0A8I6B5M1_RAT, tr|A0A8L2R402|A0A8L2R402_RAT, tr|A0A8L2RAD9|A0A8L2RAD9_RAT', 'sp|P68370|TBA1A_RAT, sp|Q5XIF6|TBA4A_RAT, sp|Q6AY56|TBA8_RAT, sp|Q6P9V9|TBA1B_RAT, tr|A0A0H2UHM7|A0A0H2UHM7_RAT, tr|A0A8I5ZN97|A0A8I5ZN97_RAT, tr|A0A8I6AF82|A0A8I6AF82_RAT, tr|A0A8I6ALV8|A0A8I6ALV8_RAT, …	449	4.96423	49936.8	35.4991	-0.234298	4.009	[[431, 449]]	[[0, 431]]	2	['6-27,60-239', '249-436']	['NC', 'CON']	['a/b three-layered sandwiches', 'a+b three layers']	['Rossmann-like', 'Bacillus chorismate mutase-like']	['Tubulin nucleotide-binding domain-like', 'Tubulin C-terminal domain-like']	['Tubulin', 'Tubulin_C']	300	6	1	#NAME?	#NAME?	#NAME?	#NAME?	-20.171			>64	1	0			0
A0A8L2QL19	tr|A0A8L2QL19|A0A8L2QL19_RAT	A0A8L2QL19_RAT	Sptan1	Spectrin, alpha, non-erythrocytic 1	['Spta1', 'Spta1']	['sp|P16086|SPTN1_RAT, tr|A0A0G2JTH0|A0A0G2JTH0_RAT, tr|A0A0G2JZ69|A0A0G2JZ69_RAT, tr|A0A0G2K1E7|A0A0G2K1E7_RAT, tr|A0A0G2K1Y8|A0A0G2K1Y8_RAT, tr|A0A8I5ZKH2|A0A8I5ZKH2_RAT, tr|A0A8I6GKA3|A0A8I6GKA3_RAT', 'tr|A0A0G2JTH0|A0A0G2JTH0_RAT, tr|A0A0G2K1Y8|A0A0G2K1Y8_RAT', 'sp|P16086|SPTN1_RAT, tr|A0A0G2JTH0|A0A0G2JTH0_RAT, tr|A0A0G2JZ69|A0A0G2JZ69_RAT, tr|A0A0G2K1E7|A0A0G2K1E7_RAT, tr|A0A0G2K1Y8|A0A0G2K…	2477	5.21153	285189	42.419	-0.784901	3.512	[[1169, 1190], [1726, 1744], [1823, 1839], [1943, 1964]]	[[0, 1169], [1190, 1726], [1744, 1823], [1839, 1943], [1964, 2477]]	23	['45-145', '149-251', '256-357', '361-462', '468-569', '575-674', '679-780', '785-886', '892-968', '972-1023', '1096-1166,1201-1229', '1233-1335', '1339-1441', '1446-1547', '1551-1659', '1664-1765', '1769-1871', '1876-1977', '1984-2084', '2099-2198', '2212-2313', '2325-2398', '2410-2472']	['CON', 'CON', 'CON', 'CON', 'CON', 'CON', 'CON', 'CON', 'CON', 'CON', 'NC', 'CON', 'CON', 'CON', 'CON', 'CON', 'CON', 'CON', 'CON', 'CON', 'CON', 'CON', 'CON']	['alpha bundles', 'alpha bundles', 'alpha bundles', 'alpha bundles', 'alpha bundles', 'alpha bundles', 'alpha bundles', 'alpha bundles', 'alpha bundles', 'beta barrels', 'alpha bundles', 'alpha bundles', 'alpha bundles', 'alpha bundles', 'alpha bundles', 'alpha bundles', 'alpha bundles', 'alpha bundles', 'alpha bundles', 'alpha bundles', 'alpha bundles', 'alpha arrays', 'alpha arrays']	['Spectrin repeat-like', 'Spectrin repeat-like', 'Spectrin repeat-like', 'Spectrin repeat-like', 'Spectrin repeat-like', 'Spectrin repeat-like', 'Spectrin repeat-like', 'Spectrin repeat-like', 'Spectrin repeat-like', 'SH3', 'Spectrin repeat-like', 'Spectrin repeat-like', 'Spectrin repeat-like', 'Spectrin repeat-like', 'Spectrin repeat-like', 'Spectrin repeat-like', 'Spectrin repeat-like', 'Spectr…	['Spectrin repeat', 'Spectrin repeat', 'Spectrin repeat', 'Spectrin repeat', 'Spectrin repeat', 'Spectrin repeat', 'Spectrin repeat', 'Spectrin repeat', 'Spectrin repeat', 'SH3', 'Spectrin repeat', 'Spectrin repeat', 'Spectrin repeat', 'Spectrin repeat', 'Spectrin repeat', 'Spectrin repeat', 'Spectrin repeat', 'Spectrin repeat', 'Spectrin repeat', 'Spectrin repeat', 'Spectrin repeat', 'EF-hand', …	['Spectrin', 'Spectrin', 'Spectrin', 'Spectrin', 'Spectrin', 'Spectrin', 'Spectrin', 'Spectrin', 'Spectrin', 'SH3_1', 'Spectrin', 'Spectrin', 'Spectrin', 'Spectrin', 'Spectrin', 'Spectrin', 'Spectrin', 'Spectrin', 'Spectrin', 'Spectrin', 'Spectrin', 'EF-hand_7_7', 'EFhand_Ca_insen']	222	6	1	#NAME?	#NAME?	#NAME?	#NAME?	#N/A
A0A8I6ANE0	tr|A0A8I6ANE0|A0A8I6ANE0_RAT	A0A8I6ANE0_RAT	Dpysl2	Dihydropyrimidinase-related protein 2	['Dpysl3', 'Crmp1, Dpysl3', 'Dpysl3', 'Crmp1, Dpysl3', 'Dpysl4', 'Crmp1', 'Dpysl3', 'Crmp1', 'Crmp1', 'Dpysl4', 'Dpysl4', 'Dpysl4', 'Crmp1', 'Dpysl4', 'Crmp1', 'Dpysl3', 'Crmp1', 'Crmp1, Dpysl3', 'Dpysl4', 'Dpysl4', 'Crmp1', 'Dpysl4', 'Dpysl3', 'Dpysl3', 'Dpysl4', 'Dpysl3', 'Crmp1, Dpysl3', 'Dpysl3, Dpysl4', 'Dpysl4', 'Dpysl4', 'Dpysl4', 'Crmp1, Dpysl3']	['sp|P47942|DPYL2_RAT, tr|A0A8I6AAN6|A0A8I6AAN6_RAT', 'sp|P47942|DPYL2_RAT, tr|A0A8I6AAN6|A0A8I6AAN6_RAT', 'sp|P47942|DPYL2_RAT, tr|A0A8I6AAN6|A0A8I6AAN6_RAT', 'sp|P47942|DPYL2_RAT, sp|Q62952|DPYL3_RAT, tr|A0A8I6AAN6|A0A8I6AAN6_RAT, tr|A0A8I6AUS8|A0A8I6AUS8_RAT', 'sp|P47942|DPYL2_RAT, tr|A0A8I6AAN6|A0A8I6AAN6_RAT', 'sp|P47942|DPYL2_RAT, tr|A0A8I6AAN6|A0A8I6AAN6_RAT', 'sp|P47942|DPYL2_RAT, tr|A0A8…	673	5.98523	73159.7	41.3758	-0.361961	22.288	[[0, 95], [607, 673]]	[[95, 607]]	2	['118-173,473-556', '169-500']	['NC', 'IS']	['beta sandwiches', 'a/b barrels']	['Composite domain of metallo-dependent hydrolases', 'TIM beta/alpha-barrel']	['Composite domain of metallo-dependent hydrolases', 'TIM barrels']	['D-HYD_C', 'DHOase']	177	7	1	#NAME?	#NAME?	#NAME?	#NAME?	#N/A
P15205	sp|P15205|MAP1B_RAT	MAP1B_RAT	Map1b	Microtubule-associated protein 1B	[]	['tr|A0A8I5ZMJ9|A0A8I5ZMJ9_RAT, tr|A0A8I5ZWW4|A0A8I5ZWW4_RAT', 'tr|A0A8I5ZMJ9|A0A8I5ZMJ9_RAT, tr|A0A8I5ZWW4|A0A8I5ZWW4_RAT', 'tr|A0A8I5ZMJ9|A0A8I5ZMJ9_RAT, tr|A0A8I5ZWW4|A0A8I5ZWW4_RAT', 'tr|A0A8I5ZMJ9|A0A8I5ZMJ9_RAT, tr|A0A8I5ZWW4|A0A8I5ZWW4_RAT', 'tr|A0A8I5ZMJ9|A0A8I5ZMJ9_RAT, tr|A0A8I5ZWW4|A0A8I5ZWW4_RAT', 'tr|A0A8I5ZMJ9|A0A8I5ZMJ9_RAT, tr|A0A8I5ZWW4|A0A8I5ZWW4_RAT', 'tr|A0A8I5ZMJ9|A0A8I5ZMJ9_…	2461	4.73608	269640	61.5526	-0.849451	75.701	[[0, 29], [512, 2346]]	[[29, 512], [2346, 2461]]	0							145	3	1	4.46041	4.13134	3.21666	3.15359	-12.125			PLAAC
Q9ER34	sp|Q9ER34|ACON_RAT	ACON_RAT	Aco2	Aconitate hydratase, mitochondrial	[]	['tr|A0A8I5ZLT6|A0A8I5ZLT6_RAT, tr|A0A8I6AIF6|A0A8I6AIF6_RAT', 'tr|A0A8I5ZLT6|A0A8I5ZLT6_RAT, tr|A0A8I6AIF6|A0A8I6AIF6_RAT', 'tr|A0A8I5ZLT6|A0A8I5ZLT6_RAT, tr|A0A8I6AIF6|A0A8I6AIF6_RAT', 'tr|A0A8I5ZLT6|A0A8I5ZLT6_RAT, tr|A0A8I6AIF6|A0A8I6AIF6_RAT', 'tr|A0A8I5ZLT6|A0A8I5ZLT6_RAT', 'tr|A0A8I5ZLT6|A0A8I5ZLT6_RAT, tr|A0A8I6AIF6|A0A8I6AIF6_RAT', 'tr|A0A8I5ZLT6|A0A8I5ZLT6_RAT, tr|A0A8I6AIF6|A0A8I6AIF6_…	780	7.86883	85432.4	33.4285	-0.334487	6.795	[[0, 31], [531, 555]]	[[31, 531], [555, 780]]	2	['50-527', '582-774']	['CON', 'CON']	['a/b three-layered sandwiches', 'a/b three-layered sandwiches']	['Aconitase iron-sulfur domain', 'The swivelling beta/beta/alpha domains']	['Aconitase iron-sulfur domain', 'The swivelling beta/beta/alpha domain']	['Aconitase', 'Aconitase_C']	116	4	1	28.7785	29.4726	24.2633	29.2661	-15.196			<–40 (least amyloidogenic)	17	0		158	3	161			PLAAC	CHI.SQ	0.0366317		CHI.SQ	0.135401
F1LQ63	tr|F1LQ63|F1LQ63_RAT	F1LQ63_RAT	Tnr	Tenascin R	['Gpcpd1']	['sp|Q05546|TENR_RAT', 'sp|Q05546|TENR_RAT', 'sp|Q05546|TENR_RAT', 'sp|Q05546|TENR_RAT, tr|A0A8I5ZP32|A0A8I5ZP32_RAT', 'sp|Q05546|TENR_RAT', 'sp|Q05546|TENR_RAT', 'sp|Q05546|TENR_RAT', 'sp|Q05546|TENR_RAT', 'sp|Q05546|TENR_RAT', 'sp|Q05546|TENR_RAT', 'sp|Q05546|TENR_RAT', 'sp|Q05546|TENR_RAT', 'sp|Q05546|TENR_RAT', 'sp|Q05546|TENR_RAT', 'sp|Q05546|TENR_RAT', 'sp|Q05546|TENR_RAT', 'sp|Q05546|TENR_…	1358	4.84117	149598	41.3958	-0.31701	11.046	[[0, 129]]	[[129, 1358]]	10	['327-401', '417-499', '506-592', '595-678', '688-769', '778-854', '865-942', '954-1024', '1042-1125', '1135-1342']	['CON', 'CON', 'CON', 'CON', 'CON', 'CON', 'CON', 'CON', 'CON', 'CON']	['beta sandwiches', 'beta sandwiches', 'beta sandwiches', 'beta sandwiches', 'beta sandwiches', 'beta sandwiches', 'beta sandwiches', 'beta sandwiches', 'beta sandwiches', 'a+b complex topology']	['Immunoglobulin-like beta-sandwich', 'Immunoglobulin-like beta-sandwich', 'Immunoglobulin-like beta-sandwich', 'Immunoglobulin-like beta-sandwich', 'Immunoglobulin-like beta-sandwich', 'Immunoglobulin-like beta-sandwich', 'Immunoglobulin-like beta-sandwich', 'Immunoglobulin-like beta-sandwich', 'Immunoglobulin-like beta-sandwich', 'Fibrinogen C-terminal domain-like']	['Immunoglobulin/Fibronectin type III/E set domains/PapD-like', 'Immunoglobulin/Fibronectin type III/E set domains/PapD-like', 'Immunoglobulin/Fibronectin type III/E set domains/PapD-like', 'Immunoglobulin/Fibronectin type III/E set domains/PapD-like', 'Immunoglobulin/Fibronectin type III/E set domains/PapD-like', 'Immunoglobulin/Fibronectin type III/E set domains/PapD-like', 'Immunoglobulin/Fibr…	['fn3', 'fn3', 'fn3', 'fn3', 'fn3', 'fn3', 'fn3', 'fn3', 'fn3', 'Fibrinogen_C']	114	4	1	#NAME?	#NAME?	#NAME?	#NAME?	-13.236			–40 to –30	70	1		650	10	660			<20	15.5847	1.41531		156.764	4.23568
P13221	sp|P13221|AATC_RAT	AATC_RAT	Got1	Aspartate aminotransferase, cytoplasmic	[]	['tr|A0A8I6G6L5|A0A8I6G6L5_RAT', 'tr|A0A8I6G6L5|A0A8I6G6L5_RAT', 'tr|A0A8I6G6L5|A0A8I6G6L5_RAT', 'tr|A0A8I6G6L5|A0A8I6G6L5_RAT', 'tr|A0A8I6G6L5|A0A8I6G6L5_RAT, tr|A0A8L2UJT3|A0A8L2UJT3_RAT', 'tr|A0A8I6G6L5|A0A8I6G6L5_RAT, tr|A0A8L2UJT3|A0A8L2UJT3_RAT', 'tr|A0A8L2UJT3|A0A8L2UJT3_RAT', 'tr|A0A8I6G6L5|A0A8I6G6L5_RAT, tr|A0A8L2UJT3|A0A8L2UJT3_RAT', 'tr|A0A8I6G6L5|A0A8I6G6L5_RAT, tr|A0A8L2UJT3|A0A8L2U…	413	6.72828	46428.2	37.3356	-0.3046	0	[]	[[0, 413]]	2	['25-312', '311-409']	['CON', 'CON']	['a/b three-layered sandwiches', 'a+b two layers']	['PLP-dependent transferases', 'C-terminal domain in some PLP-dependent transferases']	['PLP-dependent transferases', 'C-terminal domain in some PLP-dependent transferases']	['Aminotran_1_2_N', 'Aminotran_1_2_C_3']	108	8	1	12.8069	14.2421	10.6059	12.7654	-11.772			–30 to –20	509	37		8051	204	8255			20-30	65.089	5.911		642.636	17.3636
A0A8I6GKE5	tr|A0A8I6GKE5|A0A8I6GKE5_RAT	A0A8I6GKE5_RAT	Pygb	Alpha-1,4 glucan phosphorylase	['Pygl']	['sp|P53534|PYGB_RAT, tr|A0A8I6G9W3|A0A8I6G9W3_RAT, tr|G3V6Y6|G3V6Y6_RAT', 'sp|P53534|PYGB_RAT, tr|G3V6Y6|G3V6Y6_RAT', 'sp|P53534|PYGB_RAT, tr|A0A8I6G9W3|A0A8I6G9W3_RAT, tr|G3V6Y6|G3V6Y6_RAT', 'sp|P53534|PYGB_RAT, tr|A0A8I6G9W3|A0A8I6G9W3_RAT, tr|G3V6Y6|G3V6Y6_RAT', 'sp|P53534|PYGB_RAT, tr|A0A8I6G9W3|A0A8I6G9W3_RAT, tr|G3V6Y6|G3V6Y6_RAT', 'sp|P53534|PYGB_RAT, tr|A0A8I6G9W3|A0A8I6G9W3_RAT, tr|G3V6…	838	6.30074	95775.7	36.2097	-0.311217	1.074	[]	[[0, 838]]	2	['24-485', '486-796']	['CON', 'CON']	['a/b three-layered sandwiches', 'a/b three-layered sandwiches']	['UDP-Glycosyltransferase/glycogen phosphorylase', 'UDP-Glycosyltransferase/glycogen phosphorylase']	['UDP-Glycosyltransferase/glycogen phosphorylase', 'UDP-Glycosyltransferase/glycogen phosphorylase']	['Phosphorylase_N', 'Phosphorylase_C']	102	7	1	#NAME?	#NAME?	#NAME?	#NAME?	#N/A			–20 to –10	850	90		15785	434	16219			30-40	500.544	45.4565		8037.82	217.177
P50137	sp|P50137|TKT_RAT	TKT_RAT	Tkt	Transketolase	['Tktl2', 'Tktl2', 'Klhl40', 'Tktl2', 'Tktl2', 'Tktl1, Tktl2', 'Tktl2', 'Tktl2']	['tr|A0A8I6AQ92|A0A8I6AQ92_RAT, tr|G3V826|G3V826_RAT', 'tr|A0A8I6AQ92|A0A8I6AQ92_RAT, tr|G3V826|G3V826_RAT', 'tr|A0A8I6AQ92|A0A8I6AQ92_RAT, tr|G3V826|G3V826_RAT', 'tr|A0A8I6AQ92|A0A8I6AQ92_RAT, tr|G3V826|G3V826_RAT', 'tr|A0A8I6AQ92|A0A8I6AQ92_RAT, tr|G3V826|G3V826_RAT', 'tr|A0A8I6AQ92|A0A8I6AQ92_RAT, tr|G3V826|G3V826_RAT', 'tr|A0A8I6AQ92|A0A8I6AQ92_RAT, tr|G3V826|G3V826_RAT', 'tr|A0A8I6AQ92|A0A8I…	623	7.22454	67642.9	32.2658	-0.131782	0.803	[]	[[0, 623]]	3	['16-281', '313-475', '487-620']	['CON', 'CON', 'CON']	['a/b three-layered sandwiches', 'a/b three-layered sandwiches', 'a/b three-layered sandwiches']	['Thiamin diphosphate-binding fold (THDP-binding)', 'Thiamin diphosphate-binding fold (THDP-binding)', 'TK C-terminal domain-like']	['Thiamin diphosphate-binding fold (THDP-binding)', 'Thiamin diphosphate-binding fold (THDP-binding)', 'TK C-terminal domain-like']	['Transketolase_N', 'Transket_pyr', 'Transketolase_C']	89	7	1	14.6516	14.2955	11.881	12.2661	-17.607			–10 to 0	321	37		5413	158	5571			40-50	861.742	78.2584		15792.3	426.698
M0RBJ7	tr|M0RBJ7|M0RBJ7_RAT	M0RBJ7_RAT	C3	Complement C3	[]	['sp|P01026|CO3_RAT, tr|A0A8I6ATP7|A0A8I6ATP7_RAT, tr|M0RBF1|M0RBF1_RAT', 'tr|A0A8I6ATP7|A0A8I6ATP7_RAT, tr|M0RBF1|M0RBF1_RAT', 'sp|P01026|CO3_RAT, tr|A0A8I6ATP7|A0A8I6ATP7_RAT, tr|M0RBF1|M0RBF1_RAT', 'sp|P01026|CO3_RAT, tr|M0RBF1|M0RBF1_RAT', 'sp|P01026|CO3_RAT, tr|A0A8I6ATP7|A0A8I6ATP7_RAT, tr|M0RBF1|M0RBF1_RAT', 'sp|P01026|CO3_RAT, tr|A0A8I6ATP7|A0A8I6ATP7_RAT, tr|M0RBF1|M0RBF1_RAT', 'sp|P0102…	1663	6.0627	186322	40.695	-0.275225	4.39	[[0, 27], [649, 687]]	[[27, 649], [687, 1663]]	11	['26-126', '128-227', '229-350', '352-445', '450-556', '599-749', '831-932', '937-987,1289-1352', '1009-1283', '1358-1497', '1504-1661']	['CON', 'CON', 'CON', 'CON', 'CON', 'CON', 'CON', 'NC', 'IS', 'CON', 'CON']	['beta sandwiches', 'beta sandwiches', 'beta sandwiches', 'beta sandwiches', 'beta sandwiches', 'beta sandwiches', 'beta sandwiches', 'beta sandwiches', 'alpha superhelices', 'beta sandwiches', 'beta barrels']	['Immunoglobulin-like beta-sandwich', 'Immunoglobulin-like beta-sandwich', 'Immunoglobulin-like beta-sandwich', 'Immunoglobulin-like beta-sandwich', 'Immunoglobulin-like beta-sandwich', 'Immunoglobulin-like beta-sandwich', 'Immunoglobulin-like beta-sandwich', 'jelly-roll', 'Repetitive alpha hairpins', 'Immunoglobulin-like beta-sandwich', 'OB-fold']	['Immunoglobulin/Fibronectin type III/E set domains/PapD-like', 'Immunoglobulin/Fibronectin type III/E set domains/PapD-like', 'Immunoglobulin/Fibronectin type III/E set domains/PapD-like', 'Immunoglobulin/Fibronectin type III/E set domains/PapD-like', 'Immunoglobulin/Fibronectin type III/E set domains/PapD-like', 'Immunoglobulin/Fibronectin type III/E set domains/PapD-like', 'Immunoglobulin/Fibr…	['KOG1366_1st', 'A2M_N_1', 'KOG1366_2nd_1', 'MG4', 'A2M_N_2', 'ANATO', 'A2M_C', 'EUF07663', 'A2M_comp_2', 'A2M_recep', 'NTR']	86	1	1	#NAME?	#NAME?	#NAME?	#NAME?	-7.185			0 to 10	85	3		989	21	1010			50-60	328.195	29.8048		5424.44	146.565
G3V8V3	tr|G3V8V3|G3V8V3_RAT	G3V8V3_RAT	Pygm	Alpha-1,4 glucan phosphorylase	['Pygb, Pygl', 'Pygb', 'Pygl', 'Pygb, Pygl', 'Pygb', 'Pygb, Pygl', 'Pygb', 'Pygb, Pygl', 'Pygb, Pygl', 'Pygb, Pygl', 'Pygb, Pygl', 'Pygl', 'Pygb', 'Pygl', 'Pygl', 'Pygb, Pygl', 'Pygb', 'Pygb', 'Pygb, Pygl', 'Pygb', 'Pygb', 'Pygb', 'Pygb, Pygl', 'Pygb, Pygl', 'Pygb, Pygl', 'Pygl', 'Pygb, Pygl', 'Pygb', 'Pygb', 'Pygb, Pygl', 'Pygb, Pygl', 'Pygb, Pygl', 'Pygb, Pygl', 'Pygb, Pygl', 'Pygb', 'Pygb, Pyg…	['sp|P09811|PYGL_RAT, sp|P09812|PYGM_RAT, sp|P53534|PYGB_RAT, tr|A0A8I6G9W3|A0A8I6G9W3_RAT, tr|A0A8I6GKE5|A0A8I6GKE5_RAT, tr|G3V6Y6|G3V6Y6_RAT', 'tr|A0A8I6A2T3|A0A8I6A2T3_RAT, tr|A0A8I6A9J1|A0A8I6A9J1_RAT, tr|A0A8I6G867|A0A8I6G867_RAT', 'sp|P09812|PYGM_RAT, tr|A0A8I6A2T3|A0A8I6A2T3_RAT, tr|A0A8I6A9J1|A0A8I6A9J1_RAT, tr|A0A8I6G867|A0A8I6G867_RAT', 'sp|P09812|PYGM_RAT, sp|P53534|PYGB_RAT, tr|A0A8I6…	842	6.65121	97287.2	37.6677	-0.394181	2.257	[[0, 14]]	[[14, 842]]	2	['22-485', '486-830']	['CON', 'CON']	['a/b three-layered sandwiches', 'a/b three-layered sandwiches']	['UDP-Glycosyltransferase/glycogen phosphorylase', 'UDP-Glycosyltransferase/glycogen phosphorylase']	['UDP-Glycosyltransferase/glycogen phosphorylase', 'UDP-Glycosyltransferase/glycogen phosphorylase']	['Phosphorylase_N', 'Phosphorylase_C']	85	2	1	#NAME?	#NAME?	#NAME?	#NAME?	-12.457			10 to 30	58	6		694	28	722			60-80	80.6737	7.32632		983.428	26.5716
P09951	sp|P09951|SYN1_RAT	SYN1_RAT	Syn1	Synapsin-1	['Syn2', 'Syn2', 'Syn2', 'Syn2', 'Syn2', 'Syn2', 'Syn2', 'Syn2']	['sp|Q63537|SYN2_RAT, tr|A0A8I5ZYM8|A0A8I5ZYM8_RAT, tr|G3V733|G3V733_RAT', 'sp|Q63537|SYN2_RAT, tr|A0A8I5ZYM8|A0A8I5ZYM8_RAT, tr|G3V733|G3V733_RAT', 'sp|Q63537|SYN2_RAT, tr|A0A8I5ZYM8|A0A8I5ZYM8_RAT, tr|G3V733|G3V733_RAT', 'sp|Q63537|SYN2_RAT, tr|A0A8I5ZYM8|A0A8I5ZYM8_RAT, tr|G3V733|G3V733_RAT', 'sp|Q63537|SYN2_RAT, tr|A0A8I5ZYM8|A0A8I5ZYM8_RAT, tr|G3V733|G3V733_RAT', 'sp|Q63537|SYN2_RAT, tr|A0A8…	704	9.80604	73987.5	61.2092	-0.575	56.108	[[0, 112], [417, 704]]	[[112, 417]]	2	['114-213', '255-389']	['CON', 'CON']	['a/b three-layered sandwiches', 'a+b complex topology']	['Rossmann-like', 'Protein kinase/SAICAR synthase/ATP-grasp']	['PreATP-grasp domain', 'ATP-grasp']	['Synapsin', 'RimK']	82	4	1	27.5553	26.9767	24.3338	24.4754	20.311			>30 (most amyloidogenic)	6	0		126	3	129			80-100	58.6718	5.32823		703.005	18.9948
F1LZG4	tr|F1LZG4|F1LZG4_RAT	F1LZG4_RAT	Camk2a	calcium/calmodulin-dependent protein kinase	['Camk2b, Camk2d, Camk2g', 'Camk2b, Camk2d, Camk2g', 'Camk2b, Camk2d', 'Camk2b, Camk2d', 'Camk2g', 'Camk2b, Camk2d, Camk2g', 'Camk2b, Camk2d', 'Camk2b, Camk2d', 'Camk2b, Camk2d, Camk2g', 'Camk2b, Camk2d', 'Camk2b, Camk2d', 'Camk2b, Camk2d, Camk2g', 'Camk2b, Camk2d', 'Camk2b, Camk2d, Camk2g', 'Camk2b, Camk2d, Camk2g', 'Camk2b, Camk2d, Camk2g', 'Camk2b, Camk2d', 'Camk2b, Camk2d, Camk2g', 'Camk2b, C…	['sp|P11275|KCC2A_RAT, tr|A0A0G2JUV8|A0A0G2JUV8_RAT, tr|A0A8I6AHE3|A0A8I6AHE3_RAT, tr|A0A8I6AKH1|A0A8I6AKH1_RAT', 'sp|P08413|KCC2B_RAT, sp|P11275|KCC2A_RAT, sp|P11730|KCC2G_RAT, sp|P15791|KCC2D_RAT, tr|A0A0G2JUV8|A0A0G2JUV8_RAT, tr|A0A8I5Y738|A0A8I5Y738_RAT, tr|A0A8I5YBF2|A0A8I5YBF2_RAT, tr|A0A8I5ZUY3|A0A8I5ZUY3_RAT, tr|A0A8I5ZV59|A0A8I5ZV59_RAT, tr|A0A8I5ZX06|A0A8I5ZX06_RAT, tr|A0A8I5ZX82|A0A8I5…	489	7.06591	55346.5	48.5053	-0.395706	10.838	[[302, 356]]	[[0, 302], [356, 489]]	2	['11-267', '358-481']	['CON', 'CON']	['a+b complex topology', 'a+b two layers']	['Protein kinase/SAICAR synthase/ATP-grasp', 'Cystatin-like']	['Protein kinase', 'NTF2-like']	['Pkinase_Tyr', 'DUF4440']	82	3	1	#NAME?	#NAME?	#NAME?	#NAME?	-24.873			<–40	1	0			0.0186335				>100	5.50048	0.499522		125.606	3.3938
A0A8L2Q0G8	tr|A0A8L2Q0G8|A0A8L2Q0G8_RAT	A0A8L2Q0G8_RAT	Dnm1l	Dynamin-1-like protein	['Dnm1', 'Dnm1', 'Dnm2', 'Dnm1']	['sp|O35303|DNM1L_RAT, tr|A0A8I5ZNF9|A0A8I5ZNF9_RAT', 'sp|O35303|DNM1L_RAT, tr|A0A8I5ZNF9|A0A8I5ZNF9_RAT', 'sp|O35303|DNM1L_RAT, tr|A0A8I5ZNF9|A0A8I5ZNF9_RAT', 'sp|O35303|DNM1L_RAT, tr|A0A8I5ZNF9|A0A8I5ZNF9_RAT, tr|A0A8I6AIX8|A0A8I6AIX8_RAT', 'sp|O35303|DNM1L_RAT, tr|A0A8I5ZNF9|A0A8I5ZNF9_RAT', 'sp|O35303|DNM1L_RAT, tr|A0A8I5ZNF9|A0A8I5ZNF9_RAT, tr|A0A8I6AIX8|A0A8I6AIX8_RAT', 'sp|O35303|DNM1L_RAT…	731	6.26868	81017.2	51.6722	-0.240766	14.364	[[520, 624]]	[[0, 520], [624, 731]]	2	['1-316', '328-504,633-694']	['CON', 'NC']	['a/b three-layered sandwiches', 'alpha bundles']	['P-loop domains-like', 'Middle and GTPase effector domains in dynamin-related proteins']	['P-loop containing nucleoside triphosphate hydrolases', 'Middle and GTPase effector domains in dynamin-related proteins']	['Dynamin_N', 'Dynamin_M']	74	3	1	#NAME?	#NAME?	#NAME?	#NAME?	#N/A			–40 to –30	0.985915	0.0140845			0.0151515
P55067	sp|P55067|NCAN_RAT	NCAN_RAT	Ncan	Neurocan core protein	['Abcc9']	['tr|G3V8R2|G3V8R2_RAT', 'tr|G3V8R2|G3V8R2_RAT', 'tr|G3V8R2|G3V8R2_RAT', 'tr|G3V8R2|G3V8R2_RAT', 'tr|G3V8R2|G3V8R2_RAT', 'tr|G3V8R2|G3V8R2_RAT', 'tr|G3V8R2|G3V8R2_RAT', 'tr|G3V8R2|G3V8R2_RAT', 'tr|G3V8R2|G3V8R2_RAT', 'tr|G3V8R2|G3V8R2_RAT', 'tr|G3V8R2|G3V8R2_RAT', 'tr|G3V8R2|G3V8R2_RAT', 'tr|G3V8R2|G3V8R2_RAT', 'tr|G3V8R2|G3V8R2_RAT', 'tr|G3V8R2|G3V8R2_RAT', 'tr|G3V8R2|G3V8R2_RAT', 'tr|G3V8R2|G3V…	1257	5.28866	135543	49.1158	-0.463166	54.097	[[0, 37], [358, 954], [1210, 1257]]	[[37, 358], [954, 1210]]	7	['44-156', '156-256', '262-361', '950-987', '988-1023', '1029-1151', '1156-1213']	['CON', 'CON', 'CON', 'CON', 'CON', 'CON', 'CON']	['beta sandwiches', 'a+b complex topology', 'a+b complex topology', 'few secondary structure elements', 'few secondary structure elements', 'a+b complex topology', 'few secondary structure elements']	['Immunoglobulin-like beta-sandwich', 'C-type lectin-like', 'C-type lectin-like', 'EGF-like', 'EGF-like', 'C-type lectin-like', 'EGF-like']	['Immunoglobulin/Fibronectin type III/E set domains/PapD-like', 'C-type lectin-like', 'C-type lectin-like', 'EGF/Laminin', 'EGF/Laminin', 'C-type lectin-like', 'Complement control module/SCR domain']	['I-set_7', 'Xlink', 'Xlink', 'hEGF_3', 'hEGF_1', 'Lectin_C', 'Sushi']	70	1	1	14.5398	28.9724	14.8697	27.3338	-12.612			–30 to –20	0.932234	0.0677656			0.0247123
P70600	sp|P70600|FAK2_RAT	FAK2_RAT	Ptk2b	Protein-tyrosine kinase 2-beta	['Ptk2', 'Ptk2']	['tr|A0A8I5ZLS9|A0A8I5ZLS9_RAT', 'tr|A0A8I5ZLS9|A0A8I5ZLS9_RAT', 'tr|A0A8I5ZLS9|A0A8I5ZLS9_RAT', 'tr|A0A8I5ZLS9|A0A8I5ZLS9_RAT', 'tr|A0A8I5ZLS9|A0A8I5ZLS9_RAT', 'tr|A0A8I5ZLS9|A0A8I5ZLS9_RAT', 'tr|A0A8I5ZLS9|A0A8I5ZLS9_RAT', 'tr|A0A8I5ZLS9|A0A8I5ZLS9_RAT', 'tr|A0A8I5ZLS9|A0A8I5ZLS9_RAT', 'tr|A0A8I5ZLS9|A0A8I5ZLS9_RAT', 'tr|A0A8I5ZLS9|A0A8I5ZLS9_RAT', 'tr|A0A8I5ZLS9|A0A8I5ZLS9_RAT', 'tr|A0A8I5ZLS9…	1009	5.96107	115783	59.8148	-0.444599	22.299	[[0, 27], [368, 415], [697, 875]]	[[27, 368], [415, 697], [875, 1009]]	5	['39-137', '141-254', '262-365', '421-683', '878-1003']	['CON', 'CON', 'CON', 'CON', 'CON']	['a+b two layers', 'alpha bundles', 'beta barrels', 'a+b complex topology', 'alpha bundles']	['beta-Grasp', 'Acyl-CoA binding protein-like', 'PH domain-like', 'Protein kinase/SAICAR synthase/ATP-grasp', 'Four-helical up-and-down bundle']	['Ubiquitin-like', 'Acyl-CoA binding protein-like', 'PH domain-like', 'Protein kinase', 'FAT domain of focal adhesion kinase']	['KOG4257', 'FERM_M', 'FERM_C_FAK1', 'Pkinase_Tyr', 'Focal_AT']	69	4	1	4.75747	5.78845	2.95155	#NAME?	-13.715			–20 to –10	0.904255	0.0957447			0.0267587
Q9JHU0	sp|Q9JHU0|DPYL5_RAT	DPYL5_RAT	Dpysl5	Dihydropyrimidinase-related protein 5	['Dpys', 'Dpys', 'Dpys', 'Dpys', 'Dpys']	['sp|Q63150|DPYS_RAT, tr|A0A8I6AEZ1|A0A8I6AEZ1_RAT', 'sp|Q63150|DPYS_RAT, tr|A0A8I6AEZ1|A0A8I6AEZ1_RAT', 'sp|Q63150|DPYS_RAT, tr|A0A8I6AEZ1|A0A8I6AEZ1_RAT', 'sp|Q63150|DPYS_RAT, tr|A0A8I6AEZ1|A0A8I6AEZ1_RAT', 'sp|Q63150|DPYS_RAT, tr|A0A8I6AEZ1|A0A8I6AEZ1_RAT']	564	6.60346	61539.7	21.6942	-0.154078	10.816	[[504, 564]]	[[0, 504]]	3	['11-65,387-448', '61-392', '367-408']	['NC', 'IS', 'IS']	['beta sandwiches', 'a/b barrels', 'beta sandwiches']	['Composite domain of metallo-dependent hydrolases', 'TIM beta/alpha-barrel', 'Composite domain of metallo-dependent hydrolases']	['Composite domain of metallo-dependent hydrolases', 'TIM barrels', 'Composite domain of metallo-dependent hydrolases']	['D-HYD_C', 'DHOase', 'Amidohydro_3']	65	7	1	38.5543	39.3	35.9221	39.1307	-18.109			–10 to 0	0.896648	0.103352			0.0283612
A0A8I6GES0	tr|A0A8I6GES0|A0A8I6GES0_RAT	A0A8I6GES0_RAT	Cs	Citrate synthase	[]	['sp|Q8VHF5|CISY_RAT, tr|A0A8I6GLW2|A0A8I6GLW2_RAT, tr|G3V936|G3V936_RAT', 'sp|Q8VHF5|CISY_RAT, tr|A0A8I6GLW2|A0A8I6GLW2_RAT, tr|G3V936|G3V936_RAT', 'sp|Q8VHF5|CISY_RAT, tr|A0A8I6GLW2|A0A8I6GLW2_RAT, tr|G3V936|G3V936_RAT', 'sp|Q8VHF5|CISY_RAT, tr|A0A8I6GLW2|A0A8I6GLW2_RAT, tr|G3V936|G3V936_RAT', 'sp|Q8VHF5|CISY_RAT, tr|A0A8I6GLW2|A0A8I6GLW2_RAT, tr|G3V936|G3V936_RAT', 'sp|Q8VHF5|CISY_RAT, tr|A0A8…	501	8.8904	55578.2	32.7116	-0.212375	15.569	[[0, 63], [486, 501]]	[[63, 486]]	1	['103-491']	['CON']	['alpha complex topology']	['Citrate synthase-like']	['Citrate synthase']	['Citrate_synt']	63	3	1	#NAME?	#NAME?	#NAME?	#NAME?	#N/A			0 to 10	0.965909	0.0340909			0.0207921
P61206	sp|P61206|ARF3_RAT	ARF3_RAT	Arf3	ADP-ribosylation factor 3	['Arf1, Arf2', 'Arf1', 'Arf1, Arf2', 'Arf1, Arf2', 'Arf1', 'Arf1', 'Arf1, Arf2', 'Arf1, Arf2, Arf4, Arf5', 'Arf1', 'Arf1', 'Arf1', 'Arf1, Arf2', 'Arf1', 'Arf1, Arf2, ENSRNOG00000063798', 'Arf1, Arf5, ENSRNOG00000063798', 'Arf1, Arf2, Arf4, Arf5', 'Arf1, Arf2, Arf4, Arf5', 'Arf1, Arf2', 'Arf1, Arf2', 'Arf1, Arf2, Arf4, Arf5', 'Arf1, Arf2', 'Arf1, Arf2', 'Arf1', 'Arf1, Arf2, ENSRNOG00000063798', 'A…	['sp|P84079|ARF1_RAT, sp|P84082|ARF2_RAT, tr|A0A8I5ZKF2|A0A8I5ZKF2_RAT', 'sp|P84079|ARF1_RAT', 'sp|P84079|ARF1_RAT, sp|P84082|ARF2_RAT, tr|A0A8I5ZKF2|A0A8I5ZKF2_RAT', 'sp|P84079|ARF1_RAT, sp|P84082|ARF2_RAT, tr|A0A8I5ZKF2|A0A8I5ZKF2_RAT', 'sp|P84079|ARF1_RAT', 'sp|P84079|ARF1_RAT', 'sp|P84079|ARF1_RAT, sp|P84082|ARF2_RAT, tr|A0A8I5ZKF2|A0A8I5ZKF2_RAT', 'sp|P61751|ARF4_RAT, sp|P84079|ARF1_RAT, sp|…	181	6.84173	20600.5	28.2807	-0.246409	0	[]	[[0, 181]]	1	['18-178']	['CON']	['a/b three-layered sandwiches']	['P-loop domains-like']	['P-loop containing nucleoside triphosphate hydrolases']	['Ras']	58	2	1	#NAME?	#NAME?	#NAME?	#NAME?	-24.535			10 to 30	0.90625	0.09375			0.0387812
A0A8I5ZMW1	tr|A0A8I5ZMW1|A0A8I5ZMW1_RAT	A0A8I5ZMW1_RAT	Dmxl2	Dmx-like 2	['Dmxl1', 'Dmxl1']	['tr|F1M3W5|F1M3W5_RAT', 'tr|F1M3W5|F1M3W5_RAT', 'tr|F1M3W5|F1M3W5_RAT', 'tr|F1M3W5|F1M3W5_RAT', 'tr|F1M3W5|F1M3W5_RAT', 'tr|F1M3W5|F1M3W5_RAT', 'tr|F1M3W5|F1M3W5_RAT', 'tr|F1M3W5|F1M3W5_RAT', 'tr|F1M3W5|F1M3W5_RAT', 'tr|F1M3W5|F1M3W5_RAT', 'tr|F1M3W5|F1M3W5_RAT', 'tr|F1M3W5|F1M3W5_RAT', 'tr|F1M3W5|F1M3W5_RAT', 'tr|F1M3W5|F1M3W5_RAT', 'tr|F1M3W5|F1M3W5_RAT', 'tr|F1M3W5|F1M3W5_RAT', 'tr|F1M3W5|F1M…	3035	5.94208	338890	48.6644	-0.315717	27.249	[[137, 154], [413, 488], [570, 601], [686, 712], [925, 974], [1036, 1068], [1282, 1346], [1385, 1500], [1916, 2033], [2102, 2121], [2295, 2340], [2387, 2497], [2584, 2608], [2704, 2772]]	[[0, 137], [154, 413], [488, 570], [601, 686], [712, 925], [974, 1036], [1068, 1282], [1346, 1385], [1500, 1916], [2033, 2102], [2121, 2295], [2340, 2387], [2497, 2584], [2608, 2704], [2772, 3035]]	1	['45-269,2763-3017']	['CP NC']	['beta duplicates or obligate multimers']	['beta-propeller-like']	['7-bladed']	['ANAPC4_WD40_1']	58	1	1	#NAME?	#NAME?	#NAME?	#NAME?	#N/A			>30	1	0			0.0232558
F1M7Y3	tr|F1M7Y3|F1M7Y3_RAT	F1M7Y3_RAT	Rap1gds1	Rap1 GTPase-GDP dissociation stimulator 1	['Gje1, Or13l2, Or8u8, Or8u9, Pigg']	['tr|A0A0G2K1D2|A0A0G2K1D2_RAT', 'tr|A0A0G2K1D2|A0A0G2K1D2_RAT', 'tr|A0A0G2K1D2|A0A0G2K1D2_RAT', 'tr|A0A0G2K1D2|A0A0G2K1D2_RAT', 'tr|A0A0G2K1D2|A0A0G2K1D2_RAT', 'tr|A0A0G2K1D2|A0A0G2K1D2_RAT', 'tr|A0A0G2K1D2|A0A0G2K1D2_RAT', 'tr|A0A0G2K1D2|A0A0G2K1D2_RAT', 'tr|A0A0G2K1D2|A0A0G2K1D2_RAT', 'tr|A0A0G2K1D2|A0A0G2K1D2_RAT', 'tr|A0A0G2K1D2|A0A0G2K1D2_RAT', 'tr|A0A0G2K1D2|A0A0G2K1D2_RAT', 'tr|A0A0G2K1D2…	558	5.37796	60681.8	34.6665	0.112366	2.688	[[543, 558]]	[[0, 543]]	3	['86-162,204-228', '268-387', '394-470,515-547']	['NC', 'CON', 'NC']	['alpha superhelices', 'alpha superhelices', 'alpha superhelices']	['Repetitive alpha hairpins', 'Repetitive alpha hairpins', 'Repetitive alpha hairpins']	['ARM repeat', 'ARM repeat', 'ARM repeat']	['Arm', 'Arm', 'Arm']	56	2	1	#NAME?	#NAME?	#NAME?	#NAME?	-17.377
Q4V7C7	sp|Q4V7C7|ARP3_RAT	ARP3_RAT	Actr3	Actin-related protein 3	['Actr3b', 'Actr3b', 'Actr3b', 'Actr3b', 'Actr3b', 'Actr3b', 'Actr3b', 'Actr3b', 'Actr3b', 'Actr3b', 'Actr3b', 'Actr3b', 'Actr3b', 'Actr3b', 'Actr3b', 'Actr3b', 'Actr3b', 'Actr3b', 'Actr3b', 'Actr3b', 'Actr3b']	['tr|A0A0G2K1C0|A0A0G2K1C0_RAT, tr|A0A8I5ZLW6|A0A8I5ZLW6_RAT, tr|A0A8L2Q115|A0A8L2Q115_RAT', 'tr|A0A0G2K1C0|A0A0G2K1C0_RAT, tr|A0A8I5ZLW6|A0A8I5ZLW6_RAT, tr|A0A8L2Q115|A0A8L2Q115_RAT', 'tr|A0A0G2K1C0|A0A0G2K1C0_RAT, tr|A0A8I5ZZI1|A0A8I5ZZI1_RAT', 'tr|A0A0G2K1C0|A0A0G2K1C0_RAT, tr|A0A8I5ZLW6|A0A8I5ZLW6_RAT, tr|A0A8I5ZZI1|A0A8I5ZZI1_RAT, tr|A0A8L2Q115|A0A8L2Q115_RAT', 'tr|A0A0G2K1C0|A0A0G2K1C0_RAT,…	418	5.61134	47356.6	38.145	-0.266986	0	[]	[[0, 418]]	2	['8-148', '164-408']	['CON', 'CON']	['mixed a+b and a/b', 'mixed a+b and a/b']	['Ribonuclease H-like', 'Ribonuclease H-like']	['Ribonuclease H-like', 'Ribonuclease H-like']	['Actin_1st', 'Actin_2nd']	55	1	1	15.7481	17.0353	13.2725	15.3241	-25.437
A0A8J8XU90	tr|A0A8J8XU90|A0A8J8XU90_RAT	A0A8J8XU90_RAT	Myh9	Myosin-9	['Myh10, Myh11', 'Myh1, Myh10, Myh11, Myh13, Myh14, Myh2, Myh3, Myh4, Myh6, Myh7, Myh7b, Myh8', 'Myh10, Myh14', 'Myh11, Myh13, Myh14', 'Myh10', 'Myh11, Myh14', 'Myh10', 'Myh10, Myh11, Myh14', 'Myh10', 'Myh10', 'Myh10', 'Myh10, Myh14', 'Myh10', 'Myh10', 'Myh11, Myh14', 'Myh10, Myh11, Myh14', 'Myh10, Myh11', 'Myh10', 'Myh10', 'Myh10', 'Myh10']	['sp|Q62812|MYH9_RAT, tr|A0A8I6AKW5|A0A8I6AKW5_RAT, tr|A0A8I6GJU7|A0A8I6GJU7_RAT, tr|G3V6P7|G3V6P7_RAT', 'sp|Q62812|MYH9_RAT, sp|Q63862|MYH11_RAT, sp|Q9JLT0|MYH10_RAT, tr|A0A0G2K6S9|A0A0G2K6S9_RAT, tr|A0A8I5ZJL1|A0A8I5ZJL1_RAT, tr|A0A8I5ZNN9|A0A8I5ZNN9_RAT, tr|A0A8I6A5G4|A0A8I6A5G4_RAT, tr|A0A8I6A8G7|A0A8I6A8G7_RAT, tr|A0A8I6A9E0|A0A8I6A9E0_RAT, tr|A0A8I6AKW5|A0A8I6AKW5_RAT, tr|A0A8I6GJU7|A0A8I6G…	1962	5.52625	226627	48.8435	-0.841794	19.929	[[999, 1308], [1699, 1723], [1859, 1962]]	[[0, 999], [1308, 1699], [1723, 1859]]	3	['28-74', '77-767', '769-838']	['CON', 'CON', 'CON']	['beta barrels', 'a/b three-layered sandwiches', 'alpha bundles']	['SH3', 'P-loop domains-like', 'Myosin VI lever arm']	['SH3', 'P-loop containing nucleoside triphosphate hydrolases', 'Myosin VI lever arm']	['Myosin_N', 'Myosin_head', 'KOG0161_1st']	49	2	1	#NAME?	#NAME?	#NAME?	#NAME?	#N/A
Q5HZV9	sp|Q5HZV9|PP1R7_RAT	PP1R7_RAT	Ppp1r7	Protein phosphatase 1 regulatory subunit 7	['Hcfc1', 'Lrmda']	['tr|A0A8I6AM99|A0A8I6AM99_RAT, tr|R9PXV7|R9PXV7_RAT', 'tr|A0A8I6AM99|A0A8I6AM99_RAT, tr|R9PXV7|R9PXV7_RAT', 'tr|A0A8I6AM99|A0A8I6AM99_RAT, tr|R9PXV7|R9PXV7_RAT', 'tr|A0A8I6AM99|A0A8I6AM99_RAT, tr|R9PXV7|R9PXV7_RAT', 'tr|A0A8I6AM99|A0A8I6AM99_RAT, tr|R9PXV7|R9PXV7_RAT', 'tr|A0A8I6AM99|A0A8I6AM99_RAT, tr|R9PXV7|R9PXV7_RAT', 'tr|A0A8I6AM99|A0A8I6AM99_RAT, tr|R9PXV7|R9PXV7_RAT', 'tr|A0A8I6AM99|A0A8I…	360	4.84259	41296.5	55.2133	-0.497778	21.111	[[0, 76]]	[[76, 360]]	1	['96-339']	['CON']	['beta duplicates or obligate multimers']	['Single-stranded right-handed beta-helix']	['Leucine-rich repeats']	['LRR_8_3']	48	1	1	10.5844	12.2826	8.81765	10.5981	-20.107
Q01986	sp|Q01986|MP2K1_RAT	MP2K1_RAT	Map2k1	Dual specificity mitogen-activated protein kinase kinase 1	['Map2k2', 'Map2k2', 'Map2k2', 'Map2k2', 'Map2k2', 'Map2k2', 'Map2k2', 'Map2k2', 'Map2k2', 'Map2k2', 'Map2k2', 'Map2k2', 'Map2k2', 'Map2k2', 'Map2k2', 'Map2k2', 'Map2k2', 'Map2k2']	['sp|P36506|MP2K2_RAT, tr|A0A0H2UHI2|A0A0H2UHI2_RAT, tr|A0A8I5ZPN3|A0A8I5ZPN3_RAT, tr|A0A8I5ZT77|A0A8I5ZT77_RAT, tr|A0A8I6A048|A0A8I6A048_RAT, tr|A0A8I6A1A4|A0A8I6A1A4_RAT, tr|A0A8I6A1J3|A0A8I6A1J3_RAT, tr|A0A8I6AEA6|A0A8I6AEA6_RAT, tr|A0A8I6AIR2|A0A8I6AIR2_RAT, tr|A0A8I6AW22|A0A8I6AW22_RAT, tr|A0A8L2QEI7|A0A8L2QEI7_RAT', 'tr|A0A0H2UHI2|A0A0H2UHI2_RAT, tr|A0A8I5ZT77|A0A8I5ZT77_RAT, tr|A0A8I6A048|…	393	6.18496	43464.5	43.852	-0.3	16.539	[[0, 28], [279, 304]]	[[28, 279], [304, 393]]	1	['63-260,295-356']	['NC']	['a+b complex topology']	['Protein kinase/SAICAR synthase/ATP-grasp']	['Protein kinase']	['Pkinase_Tyr']	47	4	1	9.03556	9.29346	7.29917	8.37222	-14.452
Q6DUV1	tr|Q6DUV1|Q6DUV1_RAT	Q6DUV1_RAT	Prkce	Protein kinase C epsilon type	['Prkch', 'Prkch', 'Prkch', 'Prkca, Prkcb, Prkcd, Prkch, Prkcq']	['sp|P09216|KPCE_RAT, tr|A0A8I5ZZZ3|A0A8I5ZZZ3_RAT', 'sp|P09216|KPCE_RAT, tr|A0A8I5ZZZ3|A0A8I5ZZZ3_RAT', 'sp|P09216|KPCE_RAT, tr|A0A0G2JXV8|A0A0G2JXV8_RAT, tr|A0A8I5ZZZ3|A0A8I5ZZZ3_RAT', 'sp|P09216|KPCE_RAT, tr|A0A8I5ZZZ3|A0A8I5ZZZ3_RAT', 'sp|P09216|KPCE_RAT, tr|A0A0G2JXV8|A0A0G2JXV8_RAT, tr|A0A8I5ZZZ3|A0A8I5ZZZ3_RAT', 'sp|P09216|KPCE_RAT, tr|A0A8I5ZZZ3|A0A8I5ZZZ3_RAT', 'sp|P09216|KPCE_RAT, tr|A0…	737	6.61671	83574.7	40.1006	-0.439756	13.976	[[142, 157], [311, 401]]	[[0, 142], [157, 311], [401, 737]]	4	['6-129', '153-222', '231-295', '406-650']	['CON', 'CON', 'CON', 'CON']	['beta sandwiches', 'few secondary structure elements', 'few secondary structure elements', 'a+b complex topology']	['Immunoglobulin-like beta-sandwich', 'RING/U-box-like', 'RING/U-box-like', 'Protein kinase/SAICAR synthase/ATP-grasp']	['C2 domain', 'Cysteine-rich domain', 'Cysteine-rich domain', 'Protein kinase']	['C2_1', 'C1_1', 'C1_1', 'Pkinase_Tyr']	47	3	1	#NAME?	#NAME?	#NAME?	#NAME?	#N/A
A0A8I6A5K7	tr|A0A8I6A5K7|A0A8I6A5K7_RAT	A0A8I6A5K7_RAT	Cadps	Calcium dependent secretion activator	['Cadps2', 'Cadps2', 'Cadps2', 'Cadps2', 'Cadps2', 'Cadps2', 'Cadps2', 'Cadps2']	['sp|Q62717|CAPS1_RAT, tr|A0A8I5Y0W4|A0A8I5Y0W4_RAT, tr|A0A8I5Y244|A0A8I5Y244_RAT, tr|A0A8I5ZKA3|A0A8I5ZKA3_RAT, tr|A0A8I5ZRH8|A0A8I5ZRH8_RAT, tr|A0A8I6AGZ8|A0A8I6AGZ8_RAT, tr|A0A8I6AHC2|A0A8I6AHC2_RAT, tr|A0A8I6AI45|A0A8I6AI45_RAT, tr|A0A8I6ASE4|A0A8I6ASE4_RAT, tr|A0A8I6ATV6|A0A8I6ATV6_RAT, tr|A0A8I6B2G7|A0A8I6B2G7_RAT, tr|A0A8I6GDI0|A0A8I6GDI0_RAT, tr|F1LLX6|F1LLX6_RAT, tr|F1LWT1|F1LWT1_RAT', '…	1361	5.57689	153933	49.1564	-0.434313	17.046	[[0, 104], [431, 445], [629, 655], [1012, 1071], [1331, 1361]]	[[104, 431], [445, 629], [655, 1012], [1071, 1331]]	1	['522-621']	['CON']	['beta barrels']	['PH domain-like']	['PH domain-like']	['PH']	46	2	1	#NAME?	#NAME?	#NAME?	#NAME?	#N/A
P06761	sp|P06761|BIP_RAT	BIP_RAT	Hspa5	Endoplasmic reticulum chaperone BiP	['Hsc70-ps1, Hspa1l, Hspa2, Hspa8', 'Hsc70-ps1, Hspa1a, Hspa1b, Hspa1l, Hspa8', 'Hspa1l, Hspa2']	['tr|A0A8L2QDI1|A0A8L2QDI1_RAT', 'tr|A0A8L2QDI1|A0A8L2QDI1_RAT', 'tr|A0A8L2QDI1|A0A8L2QDI1_RAT', 'tr|A0A8L2QDI1|A0A8L2QDI1_RAT', 'tr|A0A8L2QDI1|A0A8L2QDI1_RAT', 'tr|A0A8L2QDI1|A0A8L2QDI1_RAT', 'tr|A0A8L2QDI1|A0A8L2QDI1_RAT', 'tr|A0A8L2QDI1|A0A8L2QDI1_RAT', 'tr|A0A8L2QDI1|A0A8L2QDI1_RAT', 'tr|A0A8L2QDI1|A0A8L2QDI1_RAT', 'tr|A0A8L2QDI1|A0A8L2QDI1_RAT', 'tr|A0A8L2QDI1|A0A8L2QDI1_RAT', 'tr|A0A8L2QDI1…	654	5.06512	72346.1	32.681	-0.481193	7.187	[[0, 24], [631, 654]]	[[24, 631]]	4	['30-213', '220-380', '415-528', '533-635']	['CON', 'CON', 'CON', 'CON']	['mixed a+b and a/b', 'mixed a+b and a/b', 'beta sandwiches', 'alpha bundles']	['Ribonuclease H-like', 'Ribonuclease H-like', 'Heat shock protein 70kD (HSP70), peptide-binding domain', 'immunoglobulin/albumin-binding domain-like']	['Ribonuclease H-like', 'Ribonuclease H-like', 'Heat shock protein 70kD (HSP70), peptide-binding domain', 'Heat shock protein 70kD (HSP70), C-terminal subdomain']	['HSP70_1st', 'MreB_Mbl_C', 'HSP70_2nd', 'HSP70_3rd']	45	1	1	6.32043	6.06759	5.1285	5.35825	-19.214
Q66HD0	sp|Q66HD0|ENPL_RAT	ENPL_RAT	Hsp90b1	Endoplasmin	[]	['tr|A0A0G2K4I4|A0A0G2K4I4_RAT', 'tr|A0A0A0MY09|A0A0A0MY09_RAT, tr|A0A0G2K4I4|A0A0G2K4I4_RAT', 'tr|A0A0G2K4I4|A0A0G2K4I4_RAT', 'tr|A0A0G2K4I4|A0A0G2K4I4_RAT', 'tr|A0A0A0MY09|A0A0A0MY09_RAT, tr|A0A0G2K4I4|A0A0G2K4I4_RAT', 'tr|A0A0A0MY09|A0A0A0MY09_RAT, tr|A0A0G2K4I4|A0A0G2K4I4_RAT', 'tr|A0A0G2K4I4|A0A0G2K4I4_RAT', 'tr|A0A0A0MY09|A0A0A0MY09_RAT, tr|A0A0G2K4I4|A0A0G2K4I4_RAT', 'tr|A0A0G2K4I4|A0A0G2K…	804	4.71868	92769.8	42.4847	-0.731965	18.905	[[0, 56], [286, 327], [749, 804]]	[[56, 286], [327, 749]]	4	['69-253', '352-485', '490-594', '596-744']	['CON', 'CON', 'CON', 'CON']	['a+b two layers', 'a+b two layers', 'a/b three-layered sandwiches', 'mixed a+b and a/b']	['ATPase domain of HSP90 chaperone/DNA topoisomerase II/histidine kinase-like', 'Ribosomal protein S5 domain 2-like', 'HSP90 C-terminal a/b domain', 'Zincin-like']	['ATPase domain of HSP90 chaperone/DNA topoisomerase II/histidine kinase', 'Ribosomal protein S5 domain 2-like', 'HSP90 C-terminal a/b domain', 'HSP90 C-terminal domain (C-terminal part of Pfam 00183)']	['HATPase_c', 'HSP90_1st', 'HSP90_2nd', 'HSP90_3rd']	44	5	1	5.97577	5.90974	4.76477	5.17018	-15.938
D4A781	tr|D4A781|D4A781_RAT	D4A781_RAT	Ipo5	Importin 5	['Ranbp6', 'Ranbp6', 'Ranbp6', 'Ranbp6', 'Ranbp6']	['tr|M0RB74|M0RB74_RAT', 'tr|M0RB74|M0RB74_RAT', 'tr|M0RB74|M0RB74_RAT', 'tr|M0RB74|M0RB74_RAT', 'tr|M0RB74|M0RB74_RAT', 'tr|M0RB74|M0RB74_RAT', 'tr|M0RB74|M0RB74_RAT', 'tr|M0RB74|M0RB74_RAT', 'tr|M0RB74|M0RB74_RAT', 'tr|M0RB74|M0RB74_RAT', 'tr|M0RB74|M0RB74_RAT', 'tr|M0RB74|M0RB74_RAT', 'tr|M0RB74|M0RB74_RAT', 'tr|M0RB74|M0RB74_RAT', 'tr|M0RB74|M0RB74_RAT', 'tr|M0RB74|M0RB74_RAT', 'tr|D4A634|D4A…	1097	4.84509	123705	44.7063	-0.132726	2.461	[[817, 832]]	[[0, 817], [832, 1097]]	2	['10-633', '678-1049']	['CON', 'CON']	['alpha superhelices', 'alpha superhelices']	['Repetitive alpha hairpins', 'Repetitive alpha hairpins']	['ARM repeat', 'ARM repeat']	['IBN_N', 'IBN_N']	44	2	1	6.42491	7.93681	4.47856	5.05707	-12.877
Q5XI32	sp|Q5XI32|CAPZB_RAT	CAPZB_RAT	Capzb	F-actin-capping protein subunit beta	['Hsd17b4']	['tr|A0A0G2JYB1|A0A0G2JYB1_RAT, tr|A0A8I6A3B7|A0A8I6A3B7_RAT, tr|A0A8I6AG02|A0A8I6AG02_RAT, tr|A0A8I6AIB2|A0A8I6AIB2_RAT, tr|A0A8I6ATR2|A0A8I6ATR2_RAT, tr|A0A8I6AWP4|A0A8I6AWP4_RAT, tr|A0A8I6AWW7|A0A8I6AWW7_RAT, tr|A0A8I6GFB3|A0A8I6GFB3_RAT, tr|A0A8I6GIW5|A0A8I6GIW5_RAT, tr|A0A8L2Q5I8|A0A8L2Q5I8_RAT', 'tr|A0A0G2JYB1|A0A0G2JYB1_RAT, tr|A0A8I6A3B7|A0A8I6A3B7_RAT, tr|A0A8I6AG02|A0A8I6AG02_RAT, tr|A0…	272	5.68972	30628.4	50.5449	-0.554044	6.985	[[184, 203]]	[[0, 184], [203, 272]]	3	['3-44', '47-78', '90-248']	['CON', 'CON', 'CON']	['alpha bundles', 'few secondary structure elements', 'a+b two layers']	['alpha-helical domain in subunits of heterodimeric actin filament capping protein Capz', 'beta-barrel domain in Capz', 'a+b domain in Capz']	['alpha-helical domain in subunits of heterodimeric actin filament capping protein Capz', 'beta-barrel domain in Capz', 'a+b domain in Capz']	['F_actin_cap_B_1st', 'F_actin_cap_B_2nd', 'F_actin_cap_B_3rd']	43	2	1	11.2693	11.4877	9.18341	9.61422	-21.537
A0A0G2K2M8	tr|A0A0G2K2M8|A0A0G2K2M8_RAT	A0A0G2K2M8_RAT	Trim2	Tripartite motif-containing protein 2	['Trim3']	['sp|D3ZQG6|TRIM2_RAT, tr|A0A8I5ZV62|A0A8I5ZV62_RAT, tr|A0A8I5ZY23|A0A8I5ZY23_RAT, tr|D3ZM62|D3ZM62_RAT', 'sp|D3ZQG6|TRIM2_RAT, tr|A0A8I5ZV62|A0A8I5ZV62_RAT, tr|A0A8I5ZY23|A0A8I5ZY23_RAT, tr|D3ZM62|D3ZM62_RAT', 'sp|D3ZQG6|TRIM2_RAT, tr|A0A8I5ZV62|A0A8I5ZV62_RAT, tr|A0A8I5ZY23|A0A8I5ZY23_RAT, tr|D3ZM62|D3ZM62_RAT', 'sp|D3ZQG6|TRIM2_RAT, tr|A0A8I5ZV62|A0A8I5ZV62_RAT, tr|A0A8I5ZY23|A0A8I5ZY23_RAT, t…	770	7.26854	84235.3	36.1618	-0.36	10.909	[[0, 37], [448, 495]]	[[37, 448], [495, 770]]	6	['45-93', '144-180', '351-447', '499-634', '597-666', '647-760']	['CON', 'CON', 'CON', 'CON', 'CON', 'CON']	['few secondary structure elements', 'few secondary structure elements', 'beta sandwiches', 'beta duplicates or obligate multimers', 'beta duplicates or obligate multimers', 'beta duplicates or obligate multimers']	['RING/U-box-like', 'B-box zinc-binding domain-like', 'Immunoglobulin-like beta-sandwich', 'beta-propeller-like', 'beta-propeller-like', 'beta-propeller-like']	['RING/U-box', 'B-box zinc-binding domain', 'Immunoglobulin/Fibronectin type III/E set domains/PapD-like', '6-bladed', '6-bladed', '6-bladed']	['zf-C3HC4_4', 'zf-B_box', 'Filamin', 'DUF5128', 'DUF5128', 'DUF5128']	43	2	1	#NAME?	#NAME?	#NAME?	#NAME?	-3.02
P10111	sp|P10111|PPIA_RAT	PPIA_RAT	Ppia	Peptidyl-prolyl cis-trans isomerase A	['LOC100911252, PPIA, Ppial4g', 'LOC100911252', 'LOC100911252', 'ENSRNOG00000067128, ENSRNOG00000067890, LOC100911252, PPIA', 'LOC100911252', 'PPIA', 'ENSRNOG00000067128, ENSRNOG00000067890, LOC100909955, LOC100911252, PPIA, Ppial4g', 'LOC100911252, PPIA', 'LOC100911252, PPIA', 'ENSRNOG00000067128, ENSRNOG00000067890, LOC100911252, PPIA', 'LOC100911252', 'LOC100911252', 'LOC100911252, PPIA', 'ENS…	['sp|P62937|PPIA_HUMAN, tr|A0A0G2K1P0|A0A0G2K1P0_RAT, tr|A0A8I5ZPK0|A0A8I5ZPK0_RAT, tr|A0A8I6A629|A0A8I6A629_RAT, tr|A0A8L2R8V9|A0A8L2R8V9_RAT, tr|M0RCZ9|M0RCZ9_RAT', 'tr|A0A0G2K1P0|A0A0G2K1P0_RAT, tr|A0A8I6A629|A0A8I6A629_RAT', 'tr|A0A0G2K1P0|A0A0G2K1P0_RAT, tr|A0A8I5ZPK0|A0A8I5ZPK0_RAT, tr|A0A8I6A629|A0A8I6A629_RAT, tr|A0A8L2R8V9|A0A8L2R8V9_RAT', 'sp|P62937|PPIA_HUMAN, tr|A0A0G2K1P0|A0A0G2K1P0_…	164	8.34042	17874.1	10.7591	-0.32622	0	[]	[[0, 164]]	1	['4-162']	['CON']	['beta barrels']	['Cyclophilin-like']	['Cyclophilin-like']	['Pro_isomerase']	42	2	1	10.1728	11.381	8.40007	10.0436	-13.005
Q63270	sp|Q63270|ACOHC_RAT	ACOHC_RAT	Aco1	Cytoplasmic aconitate hydratase	['Ireb2']	['tr|A0A8I5ZLC2|A0A8I5ZLC2_RAT, tr|G3V6S2|G3V6S2_RAT', 'tr|A0A8I5ZLC2|A0A8I5ZLC2_RAT, tr|G3V6S2|G3V6S2_RAT', 'tr|A0A8I5ZLC2|A0A8I5ZLC2_RAT, tr|G3V6S2|G3V6S2_RAT', 'tr|G3V6S2|G3V6S2_RAT', 'tr|A0A8I5ZLC2|A0A8I5ZLC2_RAT, tr|G3V6S2|G3V6S2_RAT', 'tr|A0A8I5ZLC2|A0A8I5ZLC2_RAT', 'tr|A0A8I5ZLC2|A0A8I5ZLC2_RAT, tr|G3V6S2|G3V6S2_RAT', 'tr|A0A8I5ZLC2|A0A8I5ZLC2_RAT', 'tr|A0A8I5ZLC2|A0A8I5ZLC2_RAT, tr|G3V6S2…	889	6.71811	98126.3	36.6093	-0.154218	1.35	[]	[[0, 889]]	2	['16-393,425-619', '664-883']	['NC', 'CON']	['a/b three-layered sandwiches', 'a/b three-layered sandwiches']	['Aconitase iron-sulfur domain', 'The swivelling beta/beta/alpha domains']	['Aconitase iron-sulfur domain', 'The swivelling beta/beta/alpha domain']	['Aconitase', 'Aconitase_C']	42	2	1	11.7881	12.1216	9.85296	10.272	-4.892
P68255	sp|P68255|1433T_RAT	1433T_RAT	Ywhaq	14-3-3 protein theta	['ENSRNOG00000065369', 'ENSRNOG00000065369', 'ENSRNOG00000065369', 'ENSRNOG00000065369', 'ENSRNOG00000065369', 'ENSRNOG00000065369', 'ENSRNOG00000065369', 'ENSRNOG00000065369', 'ENSRNOG00000065369', 'ENSRNOG00000065369']	['tr|A0A8L2R4Y2|A0A8L2R4Y2_RAT', 'tr|A0A8I6AJ05|A0A8I6AJ05_RAT, tr|A0A8L2R4Y2|A0A8L2R4Y2_RAT', 'tr|A0A8I6AJ05|A0A8I6AJ05_RAT, tr|A0A8L2R4Y2|A0A8L2R4Y2_RAT', 'tr|A0A8I6AJ05|A0A8I6AJ05_RAT, tr|A0A8L2R4Y2|A0A8L2R4Y2_RAT', 'tr|A0A8L2R4Y2|A0A8L2R4Y2_RAT', 'tr|A0A8L2R4Y2|A0A8L2R4Y2_RAT', 'tr|A0A8L2R4Y2|A0A8L2R4Y2_RAT', 'tr|A0A8L2R4Y2|A0A8L2R4Y2_RAT', 'tr|A0A8L2R4Y2|A0A8L2R4Y2_RAT', 'tr|A0A8L2R4Y2|A0A8L…	245	4.69214	27778	49.5584	-0.511837	6.531	[[229, 245]]	[[0, 229]]	1	['1-229']	['CON']	['alpha superhelices']	['Repetitive alpha hairpins']	['ARM repeat']	['14-3-3']	42	2	1	10.2927	11.9719	8.07065	8.94521	-23.235
P04905	sp|P04905|GSTM1_RAT	GSTM1_RAT	Gstm1	Glutathione S-transferase Mu 1	['Gstm3, Gstm7', 'Gstm6', 'Gstm7', 'Gstm3', 'Gstm7', 'Gstm4, Gstm7', 'Gstm3', 'Gstm6', 'Gstm3, Gstm7', 'Gstm2, Gstm3, Gstm5l, Gstm6', 'Gstm6', 'Gstm3, Gstm7', 'Gstm3, Gstm7', 'Gstm2, Gstm3, Gstm4, Gstm5l, Gstm6, Gstm7', 'Gstm4, Gstm7', 'Gstm4, Gstm7', 'Gstm6', 'Gstm3', 'Gstm4, Gstm7', 'Gstm3, Gstm7', 'AC097845.1, Gstm2, Gstm3, Gstm5l, Gstm6, Gstm7', 'Gstm2, Gstm4, Gstm5l, Gstm6, Gstm7', 'Gstm2, G…	['tr|A0A8I6AIM5|A0A8I6AIM5_RAT, tr|A0A8I6G8J9|A0A8I6G8J9_RAT, tr|G3V983|G3V983_RAT', 'sp|P08009|GSTM7_RAT, tr|A0A0G2K4U2|A0A0G2K4U2_RAT, tr|A0A8I6AIM5|A0A8I6AIM5_RAT, tr|A0A8I6G8J9|A0A8I6G8J9_RAT, tr|D3ZVQ8|D3ZVQ8_RAT, tr|G3V983|G3V983_RAT', 'tr|A0A8I6AIM5|A0A8I6AIM5_RAT, tr|A0A8I6G8J9|A0A8I6G8J9_RAT, tr|G3V983|G3V983_RAT', 'tr|A0A8I6AIM5|A0A8I6AIM5_RAT, tr|A0A8I6G8J9|A0A8I6G8J9_RAT, tr|G3V983|G3…	218	8.26918	25913.7	36.8248	-0.518349	0	[]	[[0, 218]]	2	['3-84', '88-199']	['CON', 'CON']	['a+b three layers', 'alpha superhelices']	['Thioredoxin-like', 'Repetitive alpha hairpins']	['Thioredoxin-like', 'Glutathione S-transferase (GST)-C']	['GST_N_5', 'GST_C_3']	41	2	1	15.3082	14.7534	13.3342	13.0663	-24.911
P11598	sp|P11598|PDIA3_RAT	PDIA3_RAT	Pdia3	Protein disulfide-isomerase A3	[]	['tr|A0A0H2UHM5|A0A0H2UHM5_RAT, tr|A0A8I6GAH4|A0A8I6GAH4_RAT', 'tr|A0A8I6GAH4|A0A8I6GAH4_RAT', 'tr|A0A0H2UHM5|A0A0H2UHM5_RAT, tr|A0A8I6GAH4|A0A8I6GAH4_RAT', 'tr|A0A0H2UHM5|A0A0H2UHM5_RAT, tr|A0A8I6GAH4|A0A8I6GAH4_RAT', 'tr|A0A8I6GAH4|A0A8I6GAH4_RAT', 'tr|A0A8I6GAH4|A0A8I6GAH4_RAT', 'tr|A0A0H2UHM5|A0A0H2UHM5_RAT, tr|A0A8I6GAH4|A0A8I6GAH4_RAT', 'tr|A0A0H2UHM5|A0A0H2UHM5_RAT, tr|A0A8I6GAH4|A0A8I6GAH…	505	5.8774	56622.7	30.9879	-0.455446	9.109	[[0, 26], [484, 505]]	[[26, 484]]	4	['27-131', '138-239', '243-367', '378-482']	['CON', 'CON', 'CON', 'CON']	['a+b three layers', 'a+b three layers', 'a+b three layers', 'a+b three layers']	['Thioredoxin-like', 'Thioredoxin-like', 'Thioredoxin-like', 'Thioredoxin-like']	['Thioredoxin-like', 'Thioredoxin-like', 'Thioredoxin-like', 'Thioredoxin-like']	['Thioredoxin', 'Thioredoxin_6_N', 'Thioredoxin_6_C', 'Thioredoxin']	41	1	1	7.0896	7.44404	5.81453	6.33114	-23.267
B2RYG6	sp|B2RYG6|OTUB1_RAT	OTUB1_RAT	Otub1	Ubiquitin thioesterase OTUB1	['Otub1l1', 'Otub1l1', 'Otub1l1', 'Otub1l1', 'Otub1l1', 'Otub1l1', 'Otub1l1', 'Otub1l1', 'Otub1l1', 'Otub1l1', 'Otub1l1', 'Otub1l1', 'Otub1l1', 'Otub1l1', 'Otub1l1', 'Otub1l1', 'Otub1l1', 'Otub1l1', 'Otub1l1', 'Otub1l1', 'Otub1l1', 'Otub1l1', 'Otub1l1', 'Otub1l1', 'Otub1l1', 'Otub1l1', 'Otub1l1', 'Otub1l1', 'Otub1l1', 'Otub1l1', 'Otub1l1', 'Otub1l1', 'Otub1l1', 'Otub1l1', 'Otub1l1', 'Otub1l1', 'O…	['tr|A0A8I5XVU7|A0A8I5XVU7_RAT, tr|A0A8I6A324|A0A8I6A324_RAT, tr|A0A8L2QFR7|A0A8L2QFR7_RAT', 'tr|A0A8I5XVU7|A0A8I5XVU7_RAT, tr|A0A8L2QFR7|A0A8L2QFR7_RAT', 'tr|A0A8I5XVU7|A0A8I5XVU7_RAT, tr|A0A8I6A324|A0A8I6A324_RAT, tr|A0A8L2QFR7|A0A8L2QFR7_RAT', 'tr|A0A8I5XVU7|A0A8I5XVU7_RAT, tr|A0A8I6ABS1|A0A8I6ABS1_RAT, tr|A0A8L2QFR7|A0A8L2QFR7_RAT', 'tr|A0A8I5XVU7|A0A8I5XVU7_RAT, tr|A0A8I6A324|A0A8I6A324_RAT,…	271	4.84606	31269.7	54.2997	-0.552768	8.487	[[0, 24]]	[[24, 271]]	1	['73-94,154-270']	['NC']	['a+b complex topology']	['Cysteine proteinases-like']	['Cysteine proteinases']	['OTU']	40	2	1	8.98059	9.31902	7.17078	8.06862	-24.967
P29994	sp|P29994|ITPR1_RAT	ITPR1_RAT	Itpr1	Inositol 1,4,5-trisphosphate-gated calcium channel ITPR1	['Itpr2', 'Ces1c, Itpr2, Itpr3, Rxylt1', 'Itpr2, Itpr3', 'Itpr2', 'Itpr2, Itpr3']	['tr|A0A0A0MY31|A0A0A0MY31_RAT, tr|A0A0G2KAH9|A0A0G2KAH9_RAT, tr|A0A8J8XAG4|A0A8J8XAG4_RAT, tr|F1LQX8|F1LQX8_RAT', 'sp|P29995|ITPR2_RAT, tr|A0A0A0MY31|A0A0A0MY31_RAT, tr|A0A0G2KAH9|A0A0G2KAH9_RAT, tr|A0A8I5Y6K8|A0A8I5Y6K8_RAT, tr|A0A8I5ZKC4|A0A8I5ZKC4_RAT, tr|A0A8I6ARS8|A0A8I6ARS8_RAT, tr|A0A8J8XAG4|A0A8J8XAG4_RAT, tr|F1LNT1|F1LNT1_RAT, tr|F1LQR8|F1LQR8_RAT, tr|F1LQX8|F1LQX8_RAT', 'tr|A0A0A0MY31|…	2750	5.7095	313261	43.809	-0.319091	20.545	[[330, 440], [682, 723], [944, 960], [999, 1053], [1131, 1171], [1685, 1794], [1869, 1956], [2134, 2150], [2471, 2526], [2724, 2750]]	[[0, 330], [440, 682], [723, 944], [960, 999], [1053, 1131], [1171, 1685], [1794, 1869], [1956, 2134], [2150, 2471], [2526, 2724]]	7	['7-223', '229-434', '439-584', '728-791,825-901,961-1102', '1103-1133,1173-1494', '1788-1902,1962-2130', '2383-2472,2518-2642']	['CON', 'CON', 'CON', 'NC', 'NC', 'NC', 'NC']	['beta duplicates or obligate multimers', 'beta duplicates or obligate multimers', 'alpha superhelices', 'alpha superhelices', 'alpha superhelices', 'alpha superhelices', 'alpha complex topology']	['beta-Trefoil', 'beta-Trefoil', 'Repetitive alpha hairpins', 'Repetitive alpha hairpins', 'Repetitive alpha hairpins', 'Repetitive alpha hairpins', 'Voltage-gated ion channels']	['beta-Trefoil', 'beta-Trefoil', 'ARM repeat', 'ARM repeat', 'ARM repeat', 'ARM repeat', 'Voltage-gated ion channels']	['Ins145_P3_rec', 'MIR', 'RYDR_ITPR_1', 'KOG3533', 'RYDR_ITPR_2', 'RIH_assoc', 'RR_TM4-6']	40	2	1	6.23119	6.10755	5.12845	5.45553	-4.921
Q9WVC0	sp|Q9WVC0|SEPT7_RAT	SEPT7_RAT	Septin7	Septin-7	['AABR07033045.1, LOC100910754', 'AABR07033045.1, LOC100910754', 'AABR07033045.1', 'LOC100910754', 'AABR07033045.1, LOC100910754', 'AABR07033045.1, LOC100910754, Septin10, Septin11, Septin14, Septin8', 'AABR07033045.1, LOC100910754', 'AABR07033045.1, LOC100910754', 'AABR07033045.1, LOC100910754', 'AABR07033045.1, LOC100910754', 'AABR07033045.1, LOC100910754, Septin10, Septin11, Septin14, Septin6,…	['tr|A2VCW8|A2VCW8_RAT', 'tr|A0A0G2JZT5|A0A0G2JZT5_RAT, tr|A2VCW8|A2VCW8_RAT, tr|F1LMC7|F1LMC7_RAT', 'tr|A2VCW8|A2VCW8_RAT', 'tr|A0A0G2JZT5|A0A0G2JZT5_RAT, tr|A0A8I5ZW51|A0A8I5ZW51_RAT, tr|A0A8I6ARI4|A0A8I6ARI4_RAT, tr|A2VCW8|A2VCW8_RAT, tr|F1LMC7|F1LMC7_RAT', 'tr|A2VCW8|A2VCW8_RAT', 'tr|A0A0G2JZT5|A0A0G2JZT5_RAT, tr|A2VCW8|A2VCW8_RAT, tr|F1LMC7|F1LMC7_RAT', 'tr|A0A0G2JZT5|A0A0G2JZT5_RAT, tr|A2VC…	436	8.82297	50507.3	47.9452	-0.780963	16.743	[[0, 27], [316, 339], [413, 436]]	[[27, 316], [339, 413]]	1	['48-313']	['CON']	['a/b three-layered sandwiches']	['P-loop domains-like']	['P-loop containing nucleoside triphosphate hydrolases']	['Septin']	40	2	1	17.2102	16.8289	17.6932	15.1593	-16.836
P0DP29	sp|P0DP29|CALM1_RAT	CALM1_RAT	Calm1	Calmodulin-1	['Calm2, Calm3, ENSRNOG00000067501', 'Calm2, Calm3', 'Calm2, Calm3, ENSRNOG00000067501', 'Calm2, Calm3, ENSRNOG00000067501', 'AABR07013776.1, Cabp1, Calm2, Calm3, Calml3', 'Calm2, Calm3', 'Calm2, Calm3', 'Calm2, Calm3', 'Calm2, Calm3', 'Calm2, Calm3, ENSRNOG00000067501', 'AABR07013776.1, Calm2, Calm3, ENSRNOG00000067501', 'Calm2, Calm3', 'Calm2, Calm3, ENSRNOG00000067501', 'Calm2, Calm3, ENSRNOG0…	['sp|P0DP30|CALM2_RAT, sp|P0DP31|CALM3_RAT, tr|A0A8I5XV89|A0A8I5XV89_RAT, tr|A0A8I6B409|A0A8I6B409_RAT, tr|A0A8I6GG73|A0A8I6GG73_RAT, tr|A0A8I6GKN5|A0A8I6GKN5_RAT, tr|D4ABV5|D4ABV5_RAT', 'sp|P0DP30|CALM2_RAT, sp|P0DP31|CALM3_RAT, tr|A0A8I5XV89|A0A8I5XV89_RAT, tr|A0A8I6B409|A0A8I6B409_RAT, tr|A0A8I6GG73|A0A8I6GG73_RAT, tr|D4ABV5|D4ABV5_RAT', 'sp|P0DP30|CALM2_RAT, sp|P0DP31|CALM3_RAT, tr|A0A8I5XV89…	149	4.08692	16837.4	28.2074	-0.653691	0	[]	[[0, 149]]	2	['3-80', '81-147']	['CON', 'CON']	['alpha arrays', 'alpha arrays']	['EF-hand', 'EF-hand']	['EF-hand', 'EF-hand']	['EF-hand_7_5', 'EF-hand_7_8']	39	1	1	9.52496	#NAME?	7.21001	#NAME?	-29.72
Q5BJT9	tr|Q5BJT9|Q5BJT9_RAT	Q5BJT9_RAT	Ckmt1	Creatine kinase U-type, mitochondrial	['Ckmt2', 'Ckmt2', 'Ckmt2', 'Ckmt2', 'Ckmt2', 'Ckmt2', 'Ckmt2', 'Ckmt2', 'Ckmt2', 'Ckmt2']	['sp|P25809|KCRU_RAT, tr|A0A0G2K0A9|A0A0G2K0A9_RAT', 'sp|P25809|KCRU_RAT, tr|A0A0G2K0A9|A0A0G2K0A9_RAT', 'sp|P25809|KCRU_RAT, tr|A0A0G2K0A9|A0A0G2K0A9_RAT', 'tr|A0A0G2K0A9|A0A0G2K0A9_RAT', 'sp|P25809|KCRU_RAT, tr|A0A0G2K0A9|A0A0G2K0A9_RAT', 'sp|P25809|KCRU_RAT, tr|A0A0G2K0A9|A0A0G2K0A9_RAT', 'sp|P25809|KCRU_RAT, tr|A0A0G2K0A9|A0A0G2K0A9_RAT', 'sp|P25809|KCRU_RAT, tr|A0A0G2K0A9|A0A0G2K0A9_RAT', 't…	418	8.57618	46961.2	39.4397	-0.411483	10.526	[[0, 43]]	[[43, 418]]	2	['47-134', '140-400']	['CON', 'CON']	['alpha arrays', 'a+b two layers']	['Guanido kinase-N', 'Glutamine synthetase-like']	['Guanido kinase-N', 'Glutamine synthetase/guanido kinase']	['ATP-gua_PtransN', 'ATP-gua_Ptrans']	39	1	1	#NAME?	#NAME?	#NAME?	#NAME?	-23.114
P18418	sp|P18418|CALR_RAT	CALR_RAT	Calr	Calreticulin	['Calr4', 'Calr3', 'Calr4', 'Calr3']	['tr|A0A8I5ZJB3|A0A8I5ZJB3_RAT, tr|A0A8L2Q1G7|A0A8L2Q1G7_RAT', 'tr|A0A8I5ZJB3|A0A8I5ZJB3_RAT, tr|A0A8L2Q1G7|A0A8L2Q1G7_RAT', 'tr|A0A8I5ZJB3|A0A8I5ZJB3_RAT, tr|A0A8L2Q1G7|A0A8L2Q1G7_RAT', 'tr|A0A8I5ZJB3|A0A8I5ZJB3_RAT, tr|A0A8L2Q1G7|A0A8L2Q1G7_RAT', 'tr|A0A8I5ZJB3|A0A8I5ZJB3_RAT, tr|A0A8L2Q1G7|A0A8L2Q1G7_RAT', 'tr|A0A8I5ZJB3|A0A8I5ZJB3_RAT, tr|A0A8L2Q1G7|A0A8L2Q1G7_RAT', 'tr|A0A8I5ZJB3|A0A8I5ZJB3_…	416	4.33445	47994.9	44.1717	-1.09904	34.856	[[0, 17], [195, 265], [357, 416]]	[[17, 195], [265, 357]]	2	['21-201,301-343', '205-304']	['NC', 'IS']	['beta sandwiches', 'few secondary structure elements']	['jelly-roll', 'P-domain of calnexin/calreticulin']	['Concanavalin A-like lectins/glucanases', 'P-domain of calnexin/calreticulin']	['Calreticulin_1st', 'Calreticulin_2nd']	38	2	1	6.8939	6.85279	5.81214	5.89746	-18.133
P45592	sp|P45592|COF1_RAT	COF1_RAT	Cfl1	Cofilin-1	['Cfl2', 'Cfl2, ENSRNOG00000066376', 'Cfl2, ENSRNOG00000066376', 'ENSRNOG00000070567', 'Cfl2, ENSRNOG00000066376', 'ENSRNOG00000070567, LOC102555366', 'Cfl2', 'LOC102555366', 'Cfl2, ENSRNOG00000070567', 'Cfl2, ENSRNOG00000066376', 'ENSRNOG00000070567, LOC102555366', 'Cfl2, ENSRNOG00000070567', 'Cfl2', 'ENSRNOG00000066376, ENSRNOG00000070567', 'ENSRNOG00000066376', 'ENSRNOG00000066376', 'ENSRNOG00…	['tr|A0A8I5ZT72|A0A8I5ZT72_RAT, tr|A0A8L2QUM7|A0A8L2QUM7_RAT, tr|M0RC65|M0RC65_RAT', 'tr|A0A8I5ZT72|A0A8I5ZT72_RAT, tr|A0A8L2QUM7|A0A8L2QUM7_RAT', 'tr|A0A8I5ZT72|A0A8I5ZT72_RAT, tr|A0A8L2QUM7|A0A8L2QUM7_RAT', 'tr|A0A8I5ZT72|A0A8I5ZT72_RAT, tr|A0A8L2QUM7|A0A8L2QUM7_RAT', 'tr|A0A8I5ZT72|A0A8I5ZT72_RAT, tr|A0A8L2QUM7|A0A8L2QUM7_RAT', 'tr|A0A8I5ZT72|A0A8I5ZT72_RAT, tr|A0A8L2QUM7|A0A8L2QUM7_RAT', 'tr|…	166	8.2158	18532.3	39.2199	-0.374096	9.639	[[0, 15]]	[[15, 166]]	1	['3-152']	['CON']	['a+b three layers']	['Gelsolin-like']	['Gelsolin-like']	['Cofilin_ADF']	38	2	1	8.34577	8.86433	7.05889	7.63201	-39.186
Q5XIT1	sp|Q5XIT1|MARE3_RAT	MARE3_RAT	Mapre3	Microtubule-associated protein RP/EB family member 3	['Mapre1', 'Mapre2']	['tr|A0A8I6A6V2|A0A8I6A6V2_RAT, tr|A0A8I6AAT1|A0A8I6AAT1_RAT', 'tr|A0A8I6A6V2|A0A8I6A6V2_RAT', 'tr|A0A8I6A6V2|A0A8I6A6V2_RAT', 'tr|A0A8I6A6V2|A0A8I6A6V2_RAT', 'tr|A0A8I6A6V2|A0A8I6A6V2_RAT', 'tr|A0A8I6A6V2|A0A8I6A6V2_RAT', 'tr|A0A8I6A6V2|A0A8I6A6V2_RAT, tr|A0A8I6AAT1|A0A8I6AAT1_RAT', 'tr|A0A8I6A6V2|A0A8I6A6V2_RAT', 'tr|A0A8I6A6V2|A0A8I6A6V2_RAT', 'tr|A0A8I6A6V2|A0A8I6A6V2_RAT, tr|A0A8I6AAT1|A0A8I…	281	5.33396	31965.8	41.4367	-0.545552	25.267	[[139, 191], [263, 281]]	[[0, 139], [191, 263]]	2	['18-116', '212-259']	['CON', 'CON']	['alpha bundles', 'alpha duplicates or obligate multimers']	['CH domain-like', 'EB1 dimerisation domain-like']	['Calponin-homology domain-like', 'EB1 dimerisation domain-like']	['CH', 'EB1_1']	38	1	1	10.0892	12.0556	8.37653	10.7119	-5.187
Q5XIM9	sp|Q5XIM9|TCPB_RAT	TCPB_RAT	Cct2	T-complex protein 1 subunit beta	[]	['tr|A0A8I6A5L3|A0A8I6A5L3_RAT, tr|A0A8I6GLE7|A0A8I6GLE7_RAT', 'tr|A0A8I6A5L3|A0A8I6A5L3_RAT, tr|A0A8I6GLE7|A0A8I6GLE7_RAT', 'tr|A0A8I6GLE7|A0A8I6GLE7_RAT', 'tr|A0A8I6A5L3|A0A8I6A5L3_RAT, tr|A0A8I6GLE7|A0A8I6GLE7_RAT', 'tr|A0A8I6A5L3|A0A8I6A5L3_RAT, tr|A0A8I6GLE7|A0A8I6GLE7_RAT', 'tr|A0A8I6A5L3|A0A8I6A5L3_RAT, tr|A0A8I6GLE7|A0A8I6GLE7_RAT', 'tr|A0A8I6A5L3|A0A8I6A5L3_RAT, tr|A0A8I6GLE7|A0A8I6GLE7_…	535	6.01217	57457.7	30.2237	0.0207477	2.991	[]	[[0, 535]]	3	['17-222', '217-365', '367-522']	['CON', 'CON', 'CON']	['alpha bundles', 'a/b three-layered sandwiches', 'alpha bundles']	['GroEL equatorial domain-like', 'The swivelling beta/beta/alpha domains', 'GroEL equatorial domain-like']	['GroEL equatorial domain-like', 'The swivelling beta/beta/alpha domain', 'GroEL equatorial domain-like']	['Cpn60_TCP1_1st', 'Cpn60_TCP1_2nd', 'Cpn60_TCP1_1st']	38	1	1	8.65028	9.96621	6.74655	8.66877	-24.464
A0A0G2K428	tr|A0A0G2K428|A0A0G2K428_RAT	A0A0G2K428_RAT	Dctn1	Dynactin subunit 1	[]	['sp|P28023|DCTN1_RAT, tr|A0A8I5ZPT7|A0A8I5ZPT7_RAT, tr|A0A8I5ZQJ2|A0A8I5ZQJ2_RAT, tr|A0A8I5ZUH0|A0A8I5ZUH0_RAT, tr|A0A8I6A3U0|A0A8I6A3U0_RAT, tr|A0A8I6ASG8|A0A8I6ASG8_RAT, tr|D4A8U7|D4A8U7_RAT', 'sp|P28023|DCTN1_RAT, tr|A0A8I5ZPT7|A0A8I5ZPT7_RAT, tr|A0A8I5ZQJ2|A0A8I5ZQJ2_RAT, tr|A0A8I5ZUH0|A0A8I5ZUH0_RAT, tr|A0A8I6A3U0|A0A8I6A3U0_RAT, tr|A0A8I6ASG8|A0A8I6ASG8_RAT, tr|D4A8U7|D4A8U7_RAT', 'sp|P280…	1281	5.66409	141942	51.37	-0.581967	25.605	[[0, 26], [96, 222], [1034, 1235]]	[[26, 96], [222, 1034], [1235, 1281]]	1	['18-99']	['CON']	['beta barrels']	['SH3']	['SH3']	['CAP_GLY']	37	2	1	#NAME?	#NAME?	#NAME?	#NAME?	-8.533
P51593	sp|P51593|HUWE1_RAT	HUWE1_RAT	Huwe1	E3 ubiquitin-protein ligase HUWE1	[]	['tr|A0A0G2JVW5|A0A0G2JVW5_RAT, tr|A0A8I6A634|A0A8I6A634_RAT, tr|E9PSZ5|E9PSZ5_RAT', 'tr|A0A8I6A634|A0A8I6A634_RAT, tr|E9PSZ5|E9PSZ5_RAT', 'tr|A0A0G2JVW5|A0A0G2JVW5_RAT, tr|A0A8I6A634|A0A8I6A634_RAT, tr|E9PSZ5|E9PSZ5_RAT', 'tr|A0A0G2JVW5|A0A0G2JVW5_RAT, tr|A0A8I6A634|A0A8I6A634_RAT, tr|E9PSZ5|E9PSZ5_RAT', 'tr|A0A0G2JVW5|A0A0G2JVW5_RAT, tr|A0A8I6A634|A0A8I6A634_RAT, tr|E9PSZ5|E9PSZ5_RAT', 'tr|A0A0…	4454	5.0949	489700	54.4562	-0.388707	49.843	[[0, 14], [473, 579], [716, 839], [1035, 1195], [1363, 1500], [1762, 1814], [1917, 1939], [1977, 2144], [2302, 3248], [3308, 3663], [3733, 3929], [3970, 4031]]	[[14, 473], [579, 716], [839, 1035], [1195, 1363], [1500, 1762], [1814, 1917], [1939, 1977], [2144, 2302], [3248, 3308], [3663, 3733], [3929, 3970], [4031, 4454]]	5	['1387-1433', '1692-1754', '3042-3068', '3096-3114', '4073-4447']	['CON', 'CON', 'CON', 'CON', 'CON']	['alpha arrays', 'beta barrels', 'alpha bundles', 'alpha bundles', 'a+b complex topology']	['RuvA-C', 'WWE domain', 'N-cbl like', 'N-cbl like', 'Hect, E3 ligase catalytic domain']	['RuvA-C, UBA, CRAL/TRIO-N, HBS1', 'WWE domain', 'Conserved domain common to transcription factors TFIIS, elongin A, CRSP70', 'Conserved domain common to transcription factors TFIIS, elongin A, CRSP70', 'Hect, E3 ligase catalytic domain']	['UBA', 'WWE', 'DUF4414', 'DUF4414', 'HECT']	36	1	1	#NAME?	#NAME?	#NAME?	#NAME?	-15.332
P54690	sp|P54690|BCAT1_RAT	BCAT1_RAT	Bcat1	Branched-chain-amino-acid aminotransferase, cytosolic	[]	['tr|A0A8I5ZVC5|A0A8I5ZVC5_RAT, tr|A0A8I6A0J2|A0A8I6A0J2_RAT, tr|A0A8I6AKH8|A0A8I6AKH8_RAT, tr|A0A8L2QAQ9|A0A8L2QAQ9_RAT, tr|Q99JD5|Q99JD5_RAT', 'tr|A0A8I5ZVC5|A0A8I5ZVC5_RAT, tr|A0A8I6A0J2|A0A8I6A0J2_RAT, tr|A0A8L2QAQ9|A0A8L2QAQ9_RAT, tr|Q99JD5|Q99JD5_RAT', 'tr|A0A8I5ZVC5|A0A8I5ZVC5_RAT, tr|A0A8I6A0J2|A0A8I6A0J2_RAT, tr|A0A8I6AKH8|A0A8I6AKH8_RAT, tr|A0A8L2QAQ9|A0A8L2QAQ9_RAT, tr|Q99JD5|Q99JD5_RA…	411	5.54751	46045.2	42.1027	-0.218005	13.382	[[0, 56]]	[[56, 411]]	2	['90-216', '223-399']	['CON', 'CON']	['a+b two layers', 'a+b two layers']	['a+b domain in D-aminoacid aminotransferase-like PLP-dependent enzymes', 'barrel domain in D-aminoacid aminotransferase-like PLP-dependent enzymes']	['a+b domain in D-aminoacid aminotransferase-like PLP-dependent enzymes', 'barrel domain in D-aminoacid aminotransferase-like PLP-dependent enzymes']	['Aminotran_4_N', 'Aminotran_4_C']	36	3	1	13.7763	32.6143	10.651	23.8984	-18.53
P62909	sp|P62909|RS3_RAT	RS3_RAT	Rps3	Small ribosomal subunit protein uS3	['Rps3l1', 'ENSRNOG00000068437', 'ENSRNOG00000068437', 'Rps3l1', 'Rps3l1', 'AABR07025928.1, Rps3l1', 'Rps3l1', 'Rps3l1', 'ENSRNOG00000064602, Rps3l1', 'Rps3l1', 'Rps3l1', 'Rps3l1', 'Rps3l1', 'ENSRNOG00000068437, Rps3l1', 'Rps3l1', 'Rps3l1', 'Rps3l1', 'ENSRNOG00000068437', 'ENSRNOG00000064602, ENSRNOG00000068437, Rps3l1', 'Rps3l1', 'ENSRNOG00000064602, ENSRNOG00000068437, Rps3l1', 'Rps3l1', 'ENSRN…	['tr|A0A8I5ZK30|A0A8I5ZK30_RAT, tr|A0A8L2QCG7|A0A8L2QCG7_RAT, tr|D3ZVH2|D3ZVH2_RAT', 'tr|A0A8I5ZK30|A0A8I5ZK30_RAT, tr|A0A8I6A8D6|A0A8I6A8D6_RAT, tr|A0A8L2QCG7|A0A8L2QCG7_RAT', 'tr|A0A8I5ZK30|A0A8I5ZK30_RAT, tr|A0A8I6A8D6|A0A8I6A8D6_RAT, tr|A0A8L2QCG7|A0A8L2QCG7_RAT', 'tr|A0A8I5ZK30|A0A8I5ZK30_RAT, tr|A0A8I6A8D6|A0A8I6A8D6_RAT, tr|A0A8I6GGS4|A0A8I6GGS4_RAT, tr|A0A8L2QCG7|A0A8L2QCG7_RAT', 'tr|A0A8…	243	9.68136	26674	37.086	-0.153086	16.872	[[202, 243]]	[[0, 202]]	2	['6-99', '94-193']	['CON', 'CON']	['a+b two layers', 'a+b two layers']	['Alpha-lytic protease prodomain-like', 'T-fold']	['Prokaryotic type KH domain (KH-domain type II)', 'Ribosomal protein S3-C']	['KH_2_3', 'Ribosomal_S3_C']	36	3	1	11.8427	11.7826	10.6419	10.2718	-28.242
Q5XI78	sp|Q5XI78|ODO1_RAT	ODO1_RAT	Ogdh	2-oxoglutarate dehydrogenase complex component E1	['Ogdhl', 'Ogdhl', 'Ogdhl', 'Ogdhl', 'Ogdhl', 'Ogdhl', 'Ogdhl', 'Ogdhl', 'Ogdhl', 'Ogdhl', 'Ogdhl', 'Ogdhl']	['tr|A0A8I6A1Y1|A0A8I6A1Y1_RAT, tr|A0A8I6AF05|A0A8I6AF05_RAT, tr|A0A8L2R156|A0A8L2R156_RAT', 'sp|D3ZQD3|OGDHL_RAT, tr|A0A8I6A1Y1|A0A8I6A1Y1_RAT, tr|A0A8I6AF05|A0A8I6AF05_RAT, tr|A0A8L2QEC5|A0A8L2QEC5_RAT, tr|A0A8L2R156|A0A8L2R156_RAT', 'tr|A0A8I6A1Y1|A0A8I6A1Y1_RAT, tr|A0A8I6AF05|A0A8I6AF05_RAT, tr|A0A8L2R156|A0A8L2R156_RAT', 'tr|A0A8I6A1Y1|A0A8I6A1Y1_RAT, tr|A0A8I6AF05|A0A8I6AF05_RAT, tr|A0A8L2R…	1023	6.30028	116294	45.9433	-0.342131	4.985	[[0, 51]]	[[51, 1023]]	3	['213-578', '648-865', '891-1014']	['CON', 'CON', 'CON']	['a/b three-layered sandwiches', 'a/b three-layered sandwiches', 'a/b three-layered sandwiches']	['Thiamin diphosphate-binding fold (THDP-binding)', 'Thiamin diphosphate-binding fold (THDP-binding)', 'TK C-terminal domain-like']	['Thiamin diphosphate-binding fold (THDP-binding)', 'Thiamin diphosphate-binding fold (THDP-binding)', 'TK C-terminal domain-like']	['E1_dh', 'Transket_pyr', 'OxoGdeHyase_C']	36	1	1	19.1821	20.5645	16.4444	19.6989	-12.525
A7VJC2	sp|A7VJC2|ROA2_RAT	ROA2_RAT	Hnrnpa2b1	Heterogeneous nuclear ribonucleoproteins A2/B1	['ENSRNOG00000069815, LOC108350566', 'Hnrnpa1, LOC108350566', 'LOC108350566', 'Hnrnpa1, LOC108350566', 'LOC108350566', 'Hnrnpa1, LOC108350566', 'Hnrnpa1, LOC108350566', 'LOC108350566', 'Hnrnpa1, LOC108350566', 'ENSRNOG00000069815, LOC108350566', 'Hnrnpa1, LOC108350566', 'LOC108350566', 'Hnrnpa1, LOC108350566', 'Hnrnpa1, LOC108350566', 'AABR07048397.1, ENSRNOG00000063783, Hnrnpa0, Hnrnpa1, Hnrnpa3…	['tr|A0A8I5Y7N4|A0A8I5Y7N4_RAT, tr|F1LM82|F1LM82_RAT, tr|F1LNF1|F1LNF1_RAT', 'tr|A0A8I5Y7N4|A0A8I5Y7N4_RAT, tr|A0A8I5YC50|A0A8I5YC50_RAT, tr|F1LM82|F1LM82_RAT, tr|F1LNF1|F1LNF1_RAT', 'tr|A0A8I5Y7N4|A0A8I5Y7N4_RAT, tr|A0A8I5Y7P1|A0A8I5Y7P1_RAT, tr|A0A8I5YC50|A0A8I5YC50_RAT, tr|A0A8I5ZYJ3|A0A8I5ZYJ3_RAT, tr|F1LM82|F1LM82_RAT, tr|F1LNF1|F1LNF1_RAT', 'sp|P04256|ROA1_RAT, tr|A0A0G2K968|A0A0G2K968_RAT,…	353	8.97157	37477.3	38.0669	-0.935411	47.875	[[193, 353]]	[[0, 193]]	2	['22-97', '112-187']	['CON', 'CON']	['a+b two layers', 'a+b two layers']	['Alpha-beta plaits', 'Alpha-beta plaits']	['RNA-binding domain, RBD', 'RNA-binding domain, RBD']	['RRM_1_5', 'RRM_1_5']	34	1	1	10.3026	8.86321	8.70552	8.86286	30.362
Q5FVI6	sp|Q5FVI6|VATC1_RAT	VATC1_RAT	Atp6v1c1	V-type proton ATPase subunit C 1	[]	['tr|A0A8I5Y7J1|A0A8I5Y7J1_RAT, tr|A0A8I6GCD8|A0A8I6GCD8_RAT', 'tr|A0A8I5Y7J1|A0A8I5Y7J1_RAT, tr|A0A8I6GCD8|A0A8I6GCD8_RAT', 'tr|A0A8I5Y7J1|A0A8I5Y7J1_RAT, tr|A0A8I6GCD8|A0A8I6GCD8_RAT', 'tr|A0A8I5Y7J1|A0A8I5Y7J1_RAT, tr|A0A8I6GCD8|A0A8I6GCD8_RAT', 'tr|A0A8I5Y7J1|A0A8I5Y7J1_RAT, tr|A0A8I5YCN2|A0A8I5YCN2_RAT, tr|A0A8I6GCD8|A0A8I6GCD8_RAT', 'tr|A0A8I6GCD8|A0A8I6GCD8_RAT', 'tr|A0A8I5Y7J1|A0A8I5Y7J1_…	382	7.0206	43900	34.3414	-0.304712	0	[]	[[0, 382]]	2	['46-203', '253-306']	['CON', 'CON']	['alpha bundles', 'alpha bundles']	['helical bundle domain in vacuolar ATP synthase subunit C', 'helical bundle domain in vacuolar ATP synthase subunit C']	['helical bundle domain in vacuolar ATP synthase subunit C', 'helical bundle domain in vacuolar ATP synthase subunit C']	['V-ATPase_C_1st', 'V-ATPase_C_1st']	34	2	1	9.74957	11.1133	8.35124	9.49488	-18.948
P85515	sp|P85515|ACTZ_RAT	ACTZ_RAT	Actr1a	Alpha-centractin	['Actr1b', 'Actr1b', 'Actr1b', 'Actr1b', 'Actr1b', 'Actr1b', 'Actr1b', 'Actr1b', 'Actr1b', 'Actr1b', 'Actr1b', 'Actr1b', 'Actr1b', 'Actr1b', 'Actr1b', 'Actr1b', 'Actr1b', 'Actr1b', 'Actr1b', 'Actr1b']	['tr|A0A8I6A4H6|A0A8I6A4H6_RAT, tr|A0A8I6AKZ9|A0A8I6AKZ9_RAT, tr|A0A8L2UK87|A0A8L2UK87_RAT, tr|F7F067|F7F067_RAT', 'tr|A0A8I6A4H6|A0A8I6A4H6_RAT, tr|A0A8L2UK87|A0A8L2UK87_RAT', 'tr|A0A8I6A4H6|A0A8I6A4H6_RAT, tr|A0A8I6AKZ9|A0A8I6AKZ9_RAT, tr|A0A8L2UK87|A0A8L2UK87_RAT, tr|F7F067|F7F067_RAT', 'tr|A0A8I6A4H6|A0A8I6A4H6_RAT, tr|A0A8L2UK87|A0A8L2UK87_RAT', 'tr|A0A8I6A4H6|A0A8I6A4H6_RAT, tr|A0A8L2UK87|A…	376	6.18956	42613.2	37.3093	-0.284574	0	[]	[[0, 376]]	2	['12-146', '152-369']	['CON', 'CON']	['mixed a+b and a/b', 'mixed a+b and a/b']	['Ribonuclease H-like', 'Ribonuclease H-like']	['Ribonuclease H-like', 'Ribonuclease H-like']	['Actin_1st', 'Actin_2nd']	34	2	1	7.554	8.85536	5.64177	7.60186	-20.819
F7F3C3	tr|F7F3C3|F7F3C3_RAT	F7F3C3_RAT	Sec14l2	SEC14-like lipid binding 2	['Sec14l3, Sec14l4', 'Sec14l3, Sec14l4', 'Sec14l3, Sec14l4', 'Sec14l3, Sec14l4', 'Sec14l3, Sec14l4', 'Sec14l3, Sec14l4', 'Sec14l3, Sec14l4', 'Sec14l3, Sec14l4', 'Sec14l3, Sec14l4']	['sp|Q99MS0|S14L2_RAT, tr|A0A8I6ADK3|A0A8I6ADK3_RAT, tr|A0A8I6G5V9|A0A8I6G5V9_RAT', 'sp|Q99MS0|S14L2_RAT, tr|A0A8I6ADK3|A0A8I6ADK3_RAT, tr|A0A8I6G5V9|A0A8I6G5V9_RAT', 'sp|Q99MS0|S14L2_RAT, tr|A0A8I6ADK3|A0A8I6ADK3_RAT, tr|A0A8I6G5V9|A0A8I6G5V9_RAT', 'sp|Q99MS0|S14L2_RAT, sp|Q9Z1J8|S14L3_RAT, tr|A0A8I6ADK3|A0A8I6ADK3_RAT, tr|A0A8I6AWQ0|A0A8I6AWQ0_RAT, tr|A0A8L2Q1W7|A0A8L2Q1W7_RAT', 'sp|Q99MS0|S14L…	403	7.07085	46190.6	46.5856	-0.458561	4.467	[]	[[0, 403]]	3	['11-74', '79-260', '281-384']	['CON', 'CON', 'CON']	['alpha arrays', 'a/b three-layered sandwiches', 'beta sandwiches']	['RuvA-C', 'SpoIIaa-like', 'jelly-roll']	['RuvA-C, UBA, CRAL/TRIO-N, HBS1', 'SpoIIaa-like', 'Galactose-binding domain-like']	['CRAL_TRIO_N', 'CRAL_TRIO', 'GOLD_2']	34	1	1	#NAME?	#NAME?	#NAME?	#NAME?	#N/A
P07943	sp|P07943|ALDR_RAT	ALDR_RAT	Akr1b1	Aldo-keto reductase family 1 member B1	['Akr1b1-ps2', 'Akr1b1-ps1, Akr1b1-ps2', 'Akr1b1-ps2', 'Akr1b1-ps1, Akr1b1-ps2', 'Akr1b1-ps2', 'Akr1b1-ps1, Akr1b1-ps2', 'Akr1b1-ps2', 'Akr1b1-ps2', 'Akr1b1-ps1, Akr1b1-ps2', 'Akr1b1-ps1, Akr1b1-ps2', 'Akr1b1-ps2', 'Akr1b1-ps2', 'Akr1b1-ps2', 'AC127963.2, Akr1b1-ps2', 'Akr1b1-ps2', 'AC127963.2, Akr1b1-ps2', 'Akr1b1-ps2', 'Akr1b1-ps1, Akr1b1-ps2', 'Akr1b1-ps2', 'Akr1b1-ps2', 'Akr1b1-ps2', 'Akr1b1-…	['tr|A0A8I5ZTF9|A0A8I5ZTF9_RAT, tr|A0A8I6A2P8|A0A8I6A2P8_RAT, tr|A0A8I6A856|A0A8I6A856_RAT, tr|A0A8L2UIN9|A0A8L2UIN9_RAT', 'tr|A0A8I5ZTF9|A0A8I5ZTF9_RAT, tr|A0A8I6A856|A0A8I6A856_RAT, tr|A0A8L2UIN9|A0A8L2UIN9_RAT', 'tr|A0A8I6A068|A0A8I6A068_RAT, tr|A0A8I6A2P8|A0A8I6A2P8_RAT, tr|A0A8I6A856|A0A8I6A856_RAT, tr|A0A8L2UIN9|A0A8L2UIN9_RAT', 'tr|A0A8I5ZTF9|A0A8I5ZTF9_RAT, tr|A0A8I6A856|A0A8I6A856_RAT, t…	316	6.25748	35796.9	37.5873	-0.274684	4.43	[[0, 13]]	[[13, 316]]	1	['5-299']	['CON']	['a/b barrels']	['TIM beta/alpha-barrel']	['TIM barrels']	['Aldo_ket_red']	33	1	1	15.1758	19.4704	12.5958	16.5215	-23.726
P17105	sp|P17105|IP3KA_RAT	IP3KA_RAT	Itpka	Inositol-trisphosphate 3-kinase A	['Itpkb', 'Itpkb']	['sp|P42335|IP3KB_RAT', 'sp|P42335|IP3KB_RAT']	459	7.64964	50870	57.2458	-0.543355	38.562	[[0, 167]]	[[167, 459]]	1	['204-274,309-456']	['NC']	['a+b complex topology']	['Protein kinase/SAICAR synthase/ATP-grasp']	['SAICAR synthase']	['IPK']	33	1	1	11.4299	#NAME?	9.74563	#NAME?	-13.447
Q1JU68	sp|Q1JU68|EIF3A_RAT	EIF3A_RAT	Eif3a	Eukaryotic translation initiation factor 3 subunit A	[]	['tr|A0A8I6A8S5|A0A8I6A8S5_RAT, tr|A0A8I6GJ08|A0A8I6GJ08_RAT', 'tr|A0A8I6A8S5|A0A8I6A8S5_RAT, tr|A0A8I6GJ08|A0A8I6GJ08_RAT', 'tr|A0A8I6A8S5|A0A8I6A8S5_RAT, tr|A0A8I6GJ08|A0A8I6GJ08_RAT', 'tr|A0A8I6A8S5|A0A8I6A8S5_RAT, tr|A0A8I6GJ08|A0A8I6GJ08_RAT', 'tr|A0A8I6A8S5|A0A8I6A8S5_RAT, tr|A0A8I6GJ08|A0A8I6GJ08_RAT', 'tr|A0A8I6A8S5|A0A8I6A8S5_RAT, tr|A0A8I6GJ08|A0A8I6GJ08_RAT', 'tr|A0A8I6A8S5|A0A8I6A8S5_…	1354	6.37918	163194	62.1864	-1.46374	45.864	[[603, 669], [786, 1354]]	[[0, 603], [669, 786]]	2	['9-107,145-409', '427-494']	['NC', 'CON']	['alpha superhelices', 'alpha arrays']	['Repetitive alpha hairpins', 'HTH']	['ARM repeat', 'winged']	['KOG2072', 'PCI']	33	1	1	5.63926	5.49298	4.60179	4.44722	-15.816
Q4FZY0	sp|Q4FZY0|EFHD2_RAT	EFHD2_RAT	Efhd2	EF-hand domain-containing protein D2	['Efhd1', 'Efhd1', 'Efhd1', 'Efhd1', 'Efhd1']	['tr|A0A8I6ASV0|A0A8I6ASV0_RAT, tr|D4A9T5|D4A9T5_RAT', 'tr|A0A8I6ASV0|A0A8I6ASV0_RAT, tr|D4A9T5|D4A9T5_RAT', 'tr|A0A8I6ASV0|A0A8I6ASV0_RAT, tr|D4A9T5|D4A9T5_RAT', 'tr|A0A8I6ASV0|A0A8I6ASV0_RAT, tr|D4A9T5|D4A9T5_RAT', 'tr|A0A8I6ASV0|A0A8I6ASV0_RAT, tr|D4A9T5|D4A9T5_RAT']	239	5.01038	26758.9	50.1163	-0.668201	31.381	[[0, 75]]	[[75, 239]]	1	['77-158']	['CON']	['alpha arrays']	['EF-hand']	['EF-hand']	['EF-hand_7_5']	33	1	1	11.515	12.4998	8.78829	10.3733	-18.519
F7F2F3	tr|F7F2F3|F7F2F3_RAT	F7F2F3_RAT	Hspa4l	Heat shock protein family A (Hsp70) member 4 like	[]	[]	1017	5.58144	114306	42.8746	-0.656441	28.417	[[0, 180], [677, 758], [959, 1017]]	[[180, 677], [758, 959]]	3	['182-364', '771-872', '902-966']	['CON', 'CON', 'CON']	['mixed a+b and a/b', 'alpha bundles', 'alpha bundles']	['Ribonuclease H-like', 'immunoglobulin/albumin-binding domain-like', 'immunoglobulin/albumin-binding domain-like']	['Ribonuclease H-like', 'Heat shock protein 70kD (HSP70), C-terminal subdomain', 'Heat shock protein 70kD (HSP70), C-terminal subdomain']	['HSP70_1st', 'HSP70_3rd', 'HSP70_3rd']	33	1	1	#NAME?	#NAME?	#NAME?	#NAME?	-18.783
A0A8I6ANC4	tr|A0A8I6ANC4|A0A8I6ANC4_RAT	A0A8I6ANC4_RAT	Coro1c	Coronin	['Coro1b']	['tr|B2RYG0|B2RYG0_RAT, tr|G3V624|G3V624_RAT', 'tr|A0A8I6ARY1|A0A8I6ARY1_RAT, tr|A0A8I6GLR9|A0A8I6GLR9_RAT, tr|B2RYG0|B2RYG0_RAT, tr|G3V624|G3V624_RAT', 'tr|A0A8I6ARY1|A0A8I6ARY1_RAT, tr|B2RYG0|B2RYG0_RAT, tr|G3V624|G3V624_RAT', 'tr|B2RYG0|B2RYG0_RAT, tr|G3V624|G3V624_RAT', 'tr|G3V624|G3V624_RAT', 'tr|A0A8I6ARY1|A0A8I6ARY1_RAT, tr|A0A8I6GLR9|A0A8I6GLR9_RAT, tr|B2RYG0|B2RYG0_RAT, tr|G3V624|G3V624_…	474	6.64973	53177.3	39.5338	-0.345992	6.118	[[410, 436]]	[[0, 410], [436, 474]]	1	['14-350']	['CON']	['beta duplicates or obligate multimers']	['beta-propeller-like']	['7-bladed']	['DUF1899']	32	1	1	#NAME?	#NAME?	#NAME?	#NAME?	#N/A
O35828	sp|O35828|CORO7_RAT	CORO7_RAT	Coro7	Coronin-7	[]	['tr|A0A0G2K9F9|A0A0G2K9F9_RAT', 'tr|A0A0G2K9F9|A0A0G2K9F9_RAT', 'tr|A0A0G2K9F9|A0A0G2K9F9_RAT', 'tr|A0A0G2K9F9|A0A0G2K9F9_RAT', 'tr|A0A0G2K9F9|A0A0G2K9F9_RAT', 'tr|A0A0G2K9F9|A0A0G2K9F9_RAT', 'tr|A0A0G2K9F9|A0A0G2K9F9_RAT', 'tr|A0A0G2K9F9|A0A0G2K9F9_RAT', 'tr|A0A0G2K9F9|A0A0G2K9F9_RAT', 'tr|A0A0G2K9F9|A0A0G2K9F9_RAT', 'tr|A0A0G2K9F9|A0A0G2K9F9_RAT', 'tr|A0A0G2K9F9|A0A0G2K9F9_RAT', 'tr|A0A0G2K9F9…	922	5.58076	100781	46.7202	-0.292191	21.15	[[358, 468], [846, 922]]	[[0, 358], [468, 846]]	2	['15-343', '497-810']	['CON', 'CON']	['beta duplicates or obligate multimers', 'beta duplicates or obligate multimers']	['beta-propeller-like', 'beta-propeller-like']	['7-bladed', '7-bladed']	['DUF1899', 'DUF1899']	32	2	1	6.12608	#NAME?	4.06574	#NAME?	-13.974
A0A0G2JY26	tr|A0A0G2JY26|A0A0G2JY26_RAT	A0A0G2JY26_RAT	Dnajc6	DnaJ heat shock protein family (Hsp40) member C6	[]	['tr|A0A8I5ZWX0|A0A8I5ZWX0_RAT, tr|A0A8I6A6P4|A0A8I6A6P4_RAT, tr|A0A8I6AMT9|A0A8I6AMT9_RAT, tr|D4A0I5|D4A0I5_RAT', 'tr|A0A8I5ZWX0|A0A8I5ZWX0_RAT, tr|A0A8I6A6P4|A0A8I6A6P4_RAT, tr|A0A8I6AMT9|A0A8I6AMT9_RAT, tr|D4A0I5|D4A0I5_RAT', 'tr|A0A8I5ZWX0|A0A8I5ZWX0_RAT, tr|A0A8I6A6P4|A0A8I6A6P4_RAT, tr|A0A8I6AMT9|A0A8I6AMT9_RAT', 'tr|A0A8I5ZWX0|A0A8I5ZWX0_RAT, tr|A0A8I6A6P4|A0A8I6A6P4_RAT, tr|A0A8I6AMT9|A0A…	938	6.92762	102187	51.9995	-0.5258	52.559	[[0, 84], [416, 826]]	[[84, 416], [826, 938]]	3	['123-240', '254-389', '847-938']	['CON', 'CON', 'CON']	['a/b three-layered sandwiches', 'beta sandwiches', 'alpha bundles']	['Flavodoxin-like', 'Immunoglobulin-like beta-sandwich', 'Chaperone J-domain']	['(Phosphotyrosine protein) phosphatases II', 'C2 domain', 'Chaperone J-domain']	['Y_phosphatase', 'PTEN_C2', 'DnaJ']	31	2	1	10.8591	10.7607	9.39779	9.9044	16.294
B0BNE5	sp|B0BNE5|ESTD_RAT	ESTD_RAT	Esd	S-formylglutathione hydrolase	['AABR07062298.1']	['tr|A0A8I6A8R5|A0A8I6A8R5_RAT, tr|A0A8L2UIQ9|A0A8L2UIQ9_RAT', 'tr|A0A8I6A7Q6|A0A8I6A7Q6_RAT, tr|A0A8I6A8R5|A0A8I6A8R5_RAT, tr|A0A8I6AWW9|A0A8I6AWW9_RAT, tr|A0A8L2UIQ9|A0A8L2UIQ9_RAT', 'tr|A0A8I6A7Q6|A0A8I6A7Q6_RAT, tr|A0A8I6A8R5|A0A8I6A8R5_RAT, tr|A0A8I6AWW9|A0A8I6AWW9_RAT, tr|A0A8L2UIQ9|A0A8L2UIQ9_RAT', 'tr|A0A8I6A7Q6|A0A8I6A7Q6_RAT, tr|A0A8I6A8R5|A0A8I6A8R5_RAT, tr|A0A8I6AWW9|A0A8I6AWW9_RAT, t…	282	6.4396	31363.3	40.6202	-0.263475	0	[]	[[0, 282]]	1	['30-262']	['CON']	['a/b three-layered sandwiches']	['alpha/beta-Hydrolases']	['alpha/beta-Hydrolases']	['Hydrolase_4']	31	1	1	14.3635	17.5383	11.9439	13.1927	-11.878
A0A0G2K0F3	tr|A0A0G2K0F3|A0A0G2K0F3_RAT	A0A0G2K0F3_RAT	Epb41l1	Erythrocyte membrane protein band 4.1-like 1	['Epb41l2', 'Epb41']	['sp|Q9WTP0|E41L1_RAT, tr|A0A0G2K0B2|A0A0G2K0B2_RAT, tr|A0A0G2K271|A0A0G2K271_RAT, tr|D3ZMI4|D3ZMI4_RAT, tr|D4A9L5|D4A9L5_RAT, tr|D4ACZ4|D4ACZ4_RAT', 'sp|Q9WTP0|E41L1_RAT, tr|A0A0G2K0B2|A0A0G2K0B2_RAT, tr|D4A9L5|D4A9L5_RAT, tr|D4ACZ4|D4ACZ4_RAT', 'sp|Q9WTP0|E41L1_RAT, tr|A0A0G2K0B2|A0A0G2K0B2_RAT, tr|A0A0G2K271|A0A0G2K271_RAT, tr|D3ZMI4|D3ZMI4_RAT, tr|D4A9L5|D4A9L5_RAT, tr|D4ACZ4|D4ACZ4_RAT', 'sp…	1551	5.21284	171067	53.1847	-0.800645	75.564	[[0, 92], [392, 1551]]	[[92, 392]]	3	['96-177', '182-280', '284-376']	['CON', 'CON', 'CON']	['a+b two layers', 'alpha bundles', 'beta barrels']	['beta-Grasp', 'Acyl-CoA binding protein-like', 'PH domain-like']	['Ubiquitin-like', 'Acyl-CoA binding protein-like', 'PH domain-like']	['FERM_N', 'FERM_M', 'FERM_C']	31	3	1	#NAME?	#NAME?	#NAME?	#NAME?	-15.7
B5DFK6	tr|B5DFK6|B5DFK6_RAT	B5DFK6_RAT	Ap3d1	Adaptor related protein complex 3 subunit delta 1	[]	['tr|A0A8I6AM24|A0A8I6AM24_RAT, tr|A0A8I6GAS3|A0A8I6GAS3_RAT', 'tr|A0A8I6AM24|A0A8I6AM24_RAT, tr|A0A8I6GAS3|A0A8I6GAS3_RAT', 'tr|A0A8I6AM24|A0A8I6AM24_RAT, tr|A0A8I6GAS3|A0A8I6GAS3_RAT', 'tr|A0A8I6AM24|A0A8I6AM24_RAT, tr|A0A8I6GAS3|A0A8I6GAS3_RAT', 'tr|A0A8I6AM24|A0A8I6AM24_RAT, tr|A0A8I6GAS3|A0A8I6GAS3_RAT', 'tr|A0A8I6AM24|A0A8I6AM24_RAT, tr|A0A8I6GAS3|A0A8I6GAS3_RAT', 'tr|A0A8I6AM24|A0A8I6AM24_…	1204	6.72788	135665	52.286	-0.479651	31.561	[[600, 972]]	[[0, 600], [972, 1204]]	1	['41-584']	['CON']	['alpha superhelices']	['Repetitive alpha hairpins']	['ARM repeat']	['Adaptin_N']	30	3	1	9.6707	12.3137	8.79521	10.7376	-14.82
O70196	sp|O70196|PPCE_RAT	PPCE_RAT	Prep	Prolyl endopeptidase	[]	['tr|A0A0G2K1M8|A0A0G2K1M8_RAT, tr|A0A8I6A5B9|A0A8I6A5B9_RAT', 'tr|A0A0G2K1M8|A0A0G2K1M8_RAT, tr|A0A8I6A5B9|A0A8I6A5B9_RAT', 'tr|A0A0G2K1M8|A0A0G2K1M8_RAT, tr|A0A8I6A5B9|A0A8I6A5B9_RAT', 'tr|A0A0G2K1M8|A0A0G2K1M8_RAT, tr|A0A8I6A5B9|A0A8I6A5B9_RAT', 'tr|A0A0G2K1M8|A0A0G2K1M8_RAT, tr|A0A8I6A5B9|A0A8I6A5B9_RAT', 'tr|A0A0G2K1M8|A0A0G2K1M8_RAT, tr|A0A8I6A5B9|A0A8I6A5B9_RAT', 'tr|A0A0G2K1M8|A0A0G2K1M8_…	710	5.59224	80740.5	34.2682	-0.338732	0	[]	[[0, 710]]	2	['5-418', '445-583,617-699']	['CON', 'NC']	['beta duplicates or obligate multimers', 'a/b three-layered sandwiches']	['beta-propeller-like', 'alpha/beta-Hydrolases']	['7-bladed', 'alpha/beta-Hydrolases']	['Peptidase_S9_N', 'Hydrolase_4']	29	2	1	12.8207	14.3492	10.1148	12.202	-13.058
Q9Z2Q1	sp|Q9Z2Q1|SC31A_RAT	SC31A_RAT	Sec31a	Protein transport protein Sec31A	[]	['tr|A0A0G2K0X9|A0A0G2K0X9_RAT, tr|A0A8I5ZP55|A0A8I5ZP55_RAT, tr|A0A8I6GED0|A0A8I6GED0_RAT, tr|A0A8L2QIX3|A0A8L2QIX3_RAT, tr|G3V699|G3V699_RAT', 'tr|A0A0G2K0X9|A0A0G2K0X9_RAT, tr|A0A8I5ZP55|A0A8I5ZP55_RAT, tr|A0A8I6GED0|A0A8I6GED0_RAT, tr|A0A8L2QIX3|A0A8L2QIX3_RAT, tr|G3V699|G3V699_RAT', 'tr|A0A0G2K0X9|A0A0G2K0X9_RAT, tr|A0A8I5ZP55|A0A8I5ZP55_RAT, tr|A0A8I6GED0|A0A8I6GED0_RAT, tr|A0A8L2QIX3|A0A8L…	1249	6.6499	135270	55.0865	-0.394235	33.227	[[357, 387], [513, 546], [786, 1139]]	[[0, 357], [387, 513], [546, 786], [1139, 1249]]	3	['86-337', '583-770', '1157-1239']	['CON', 'CON', 'CON']	['beta duplicates or obligate multimers', 'alpha superhelices', 'alpha bundles']	['beta-propeller-like', 'Repetitive alpha hairpins', 'Functional domain of the splicing factor Prp18']	['7-bladed', 'Nucleoporin NUP85/Nucleoporin NUP145 C-terminal domain', 'Functional domain of the splicing factor Prp18']	['ANAPC4_WD40_7', 'Sec16_C_1', 'SRA1']	29	1	1	6.68088	10.0282	5.57367	8.24876	14.223
A6J3F9	tr|A6J3F9|A6J3F9_RAT	A6J3F9_RAT	Rnf14	RBR-type E3 ubiquitin transferase	[]	['tr|A0A8I5ZTV5|A0A8I5ZTV5_RAT, tr|A0A8I6A1Y2|A0A8I6A1Y2_RAT, tr|A0A8I6A7D2|A0A8I6A7D2_RAT', 'tr|A0A8I5ZTV5|A0A8I5ZTV5_RAT, tr|A0A8I6A1Y2|A0A8I6A1Y2_RAT, tr|A0A8I6A7D2|A0A8I6A7D2_RAT', 'tr|A0A8I5ZTV5|A0A8I5ZTV5_RAT, tr|A0A8I6A1Y2|A0A8I6A1Y2_RAT', 'tr|A0A8I5ZTV5|A0A8I5ZTV5_RAT', 'tr|A0A8I5ZTV5|A0A8I5ZTV5_RAT, tr|A0A8I6A1Y2|A0A8I6A1Y2_RAT, tr|A0A8I6A7D2|A0A8I6A7D2_RAT', 'tr|A0A8I5ZTV5|A0A8I5ZTV5_RA…	479	4.77939	54106.2	49.8104	-0.254071	10.856	[[151, 193]]	[[0, 151], [193, 479]]	4	['7-136', '225-259,340-347', '312-352', '405-443']	['CON', 'NC', 'IS', 'CON']	['a+b two layers', 'few secondary structure elements', 'few secondary structure elements', 'few secondary structure elements']	['UBC-like', 'RING/U-box-like', 'RING/U-box-like', 'Rubredoxin-like']	['UBC-like', 'RING/U-box', 'Ariadne-1 protein homolog', 'Rubredoxin-related']	['RWD', 'zf-RING_2', 'IBR', 'IBR_1']	29	2	1	#NAME?	#NAME?	#NAME?	#NAME?	#N/A
B2GV06	sp|B2GV06|SCOT1_RAT	SCOT1_RAT	Oxct1	Succinyl-CoA:3-ketoacid coenzyme A transferase 1, mitochondrial	[]	['tr|A0A8I5Y5J4|A0A8I5Y5J4_RAT, tr|A0A8I6A9X8|A0A8I6A9X8_RAT, tr|A0A8L2UNL5|A0A8L2UNL5_RAT', 'tr|A0A8I5Y5J4|A0A8I5Y5J4_RAT, tr|A0A8I6A9X8|A0A8I6A9X8_RAT, tr|A0A8L2UNL5|A0A8L2UNL5_RAT', 'tr|A0A8I5Y5J4|A0A8I5Y5J4_RAT, tr|A0A8I6A9X8|A0A8I6A9X8_RAT, tr|A0A8L2UNL5|A0A8L2UNL5_RAT', 'tr|A0A8I6A9X8|A0A8I6A9X8_RAT, tr|A0A8L2UNL5|A0A8L2UNL5_RAT', 'tr|A0A8I5Y5J4|A0A8I5Y5J4_RAT, tr|A0A8I6A9X8|A0A8I6A9X8_RAT,…	520	8.69699	56203.2	26.5214	-0.114808	7.885	[[0, 41]]	[[41, 520]]	2	['41-281', '302-517']	['CON', 'CON']	['a/b three-layered sandwiches', 'a/b three-layered sandwiches']	['Rossmann-like', 'Rossmann-like']	['NagB/RpiA/CoA transferase-like', 'NagB/RpiA/CoA transferase-like']	['CoA_trans', 'CoA_trans_1']	28	1	1	17.0227	18.8778	14.9066	18.0371	-15.699
P21707	sp|P21707|SYT1_RAT	SYT1_RAT	Syt1	Synaptotagmin-1	['Syt2', 'Syt2, Syt5', 'Syt2, Syt5', 'Syt2', 'Syt2, Syt5', 'Syt2', 'Syt5', 'Syt2, Syt5', 'Syt2', 'Syt2', 'Syt2', 'Syt2']	['tr|A0A8L2R1E5|A0A8L2R1E5_RAT', 'tr|A0A8L2R1E5|A0A8L2R1E5_RAT', 'tr|A0A8L2R1E5|A0A8L2R1E5_RAT', 'sp|P29101|SYT2_RAT, tr|A0A8L2R1E5|A0A8L2R1E5_RAT, tr|G3V6M3|G3V6M3_RAT', 'tr|A0A8L2R1E5|A0A8L2R1E5_RAT', 'tr|A0A8L2R1E5|A0A8L2R1E5_RAT', 'tr|A0A8L2R1E5|A0A8L2R1E5_RAT', 'tr|A0A8L2R1E5|A0A8L2R1E5_RAT', 'sp|P29101|SYT2_RAT, sp|P47861|SYT5_RAT, tr|A0A8L2R1E5|A0A8L2R1E5_RAT, tr|G3V6M3|G3V6M3_RAT', 'tr|A0…	421	8.57296	47398.4	28.6078	-0.416152	24.941	[[0, 46], [83, 142]]	[[46, 83], [142, 421]]	2	['141-263', '272-408']	['CON', 'CON']	['beta sandwiches', 'beta sandwiches']	['Immunoglobulin-like beta-sandwich', 'Immunoglobulin-like beta-sandwich']	['C2 domain', 'C2 domain']	['C2_2', 'C2_2']	28	1	1	11.4807	11.7803	10.2033	10.0911	-25.579
O08839	sp|O08839|BIN1_RAT	BIN1_RAT	Bin1	Myc box-dependent-interacting protein 1	[]	['tr|A0A8I5Y9B3|A0A8I5Y9B3_RAT, tr|A0A8I6A3N4|A0A8I6A3N4_RAT, tr|A0A8I6ANM7|A0A8I6ANM7_RAT, tr|A0A8I6AU27|A0A8I6AU27_RAT, tr|A0A8J8YMC5|A0A8J8YMC5_RAT, tr|D4A4P1|D4A4P1_RAT, tr|F1LMX1|F1LMX1_RAT', 'tr|A0A8I5Y9B3|A0A8I5Y9B3_RAT, tr|A0A8I6A3N4|A0A8I6A3N4_RAT, tr|A0A8I6ANM7|A0A8I6ANM7_RAT, tr|A0A8I6AU27|A0A8I6AU27_RAT, tr|A0A8J8YMC5|A0A8J8YMC5_RAT, tr|D4A4P1|D4A4P1_RAT, tr|F1LMX1|F1LMX1_RAT', 'tr|A0…	588	4.95473	64532.4	55.7519	-0.651531	46.939	[[0, 13], [162, 182], [267, 510]]	[[13, 162], [182, 267], [510, 588]]	2	['41-181,202-267', '519-586']	['NC', 'CON']	['alpha duplicates or obligate multimers', 'beta barrels']	['BAR/IMD domain-like', 'SH3']	['BAR/IMD domain-like', 'SH3']	['BAR', 'SH3_1']	27	1	1	19.46	22.0355	18.4331	17.4422	-12.62
P28037	sp|P28037|AL1L1_RAT	AL1L1_RAT	Aldh1l1	Cytosolic 10-formyltetrahydrofolate dehydrogenase	['Aldh1l2', 'Aldh1l2', 'Aldh1l2']	['tr|A0A0G2K0D8|A0A0G2K0D8_RAT, tr|A0A8I6GG93|A0A8I6GG93_RAT, tr|M0R8T2|M0R8T2_RAT', 'tr|A0A0G2K0D8|A0A0G2K0D8_RAT, tr|A0A8I5ZRH3|A0A8I5ZRH3_RAT, tr|A0A8I6GG93|A0A8I6GG93_RAT, tr|D3ZTP0|D3ZTP0_RAT, tr|M0R8T2|M0R8T2_RAT', 'tr|A0A0G2K0D8|A0A0G2K0D8_RAT, tr|A0A8I6GG93|A0A8I6GG93_RAT, tr|M0R8T2|M0R8T2_RAT', 'tr|A0A0G2K0D8|A0A0G2K0D8_RAT, tr|A0A8I6GG93|A0A8I6GG93_RAT, tr|M0R8T2|M0R8T2_RAT', 'tr|A0A0G2…	902	5.64163	98873.1	29.1358	-0.13071	0	[]	[[0, 902]]	4	['1-195', '205-306', '422-675', '676-900']	['CON', 'CON', 'CON', 'CON']	['a/b three-layered sandwiches', 'beta barrels', 'a/b three-layered sandwiches', 'a/b three-layered sandwiches']	['Formyltransferase', 'FMT C-terminal domain-like', 'ALDH-like', 'ALDH-like']	['Formyltransferase', 'FMT C-terminal domain-related', 'ALDH-like', 'ALDH-like']	['Formyl_trans_N', 'Formyl_trans_C', 'Aldedh_1st_1', 'Aldedh_2nd']	27	1	1	11.9327	12.0667	10.4707	11.076	-18.829
P41542	sp|P41542|USO1_RAT	USO1_RAT	Uso1	General vesicular transport factor p115	[]	['tr|A0A8I5Y5W3|A0A8I5Y5W3_RAT, tr|A0A8I6A7H7|A0A8I6A7H7_RAT, tr|A0A8L2Q065|A0A8L2Q065_RAT', 'tr|A0A8I5Y5W3|A0A8I5Y5W3_RAT, tr|A0A8I6A7H7|A0A8I6A7H7_RAT, tr|A0A8L2Q065|A0A8L2Q065_RAT', 'tr|A0A8I5Y5W3|A0A8I5Y5W3_RAT, tr|A0A8I6A7H7|A0A8I6A7H7_RAT, tr|A0A8L2Q065|A0A8L2Q065_RAT', 'tr|A0A8I5Y5W3|A0A8I5Y5W3_RAT, tr|A0A8I6A7H7|A0A8I6A7H7_RAT, tr|A0A8L2Q065|A0A8L2Q065_RAT', 'tr|A0A8I5Y5W3|A0A8I5Y5W3_RAT,…	959	4.86698	107161	51.0094	-0.350469	15.954	[[0, 22], [92, 107], [699, 784], [825, 845], [922, 959]]	[[22, 92], [107, 699], [784, 825], [845, 922]]	1	['55-629']	['CON']	['alpha superhelices']	['Repetitive alpha hairpins']	['ARM repeat']	['Uso1_p115_head']	27	3	1	7.96543	#NAME?	6.93443	#NAME?	-1.418
P47727	sp|P47727|CBR1_RAT	CBR1_RAT	Cbr1	Carbonyl reductase [NADPH] 1	['Cbr1l1, Cbr1l2', 'Cbr1l1, Cbr1l2', 'Cbr1l1, Cbr1l2', 'Cbr1l1, Cbr1l2, Cbr1l3', 'Cbr1l2', 'Cbr1l1, Cbr1l2, Cbr1l3', 'Cbr1l1, Cbr1l2', 'Cbr1l1, Cbr1l2', 'Cbr1l1, Cbr1l2', 'Cbr1l2, Cbr1l3', 'Cbr1l1, Cbr1l2', 'Cbr1l1, Cbr1l2, Cbr1l3', 'Cbr1l1, Cbr1l2, Cbr1l3', 'Cbr1l1, Cbr1l2, Cbr3', 'Cbr1l1, Cbr1l2, Cbr1l3', 'Cbr1l1, Cbr1l2', 'Cbr1l1, Cbr1l2', 'Cbr1l1, Cbr1l2', 'Cbr1l1, Cbr1l2', 'Cbr1l1, Cbr1l2, C…	['tr|A0A0G2JSV2|A0A0G2JSV2_RAT, tr|A0A0G2K658|A0A0G2K658_RAT, tr|A0A8I5XVU2|A0A8I5XVU2_RAT, tr|A0A8I5ZT21|A0A8I5ZT21_RAT, tr|M0R3X6|M0R3X6_RAT', 'tr|A0A096MJ24|A0A096MJ24_RAT, tr|A0A0G2JSV2|A0A0G2JSV2_RAT, tr|A0A0G2K658|A0A0G2K658_RAT, tr|A0A8I5XVU2|A0A8I5XVU2_RAT, tr|A0A8I5ZT21|A0A8I5ZT21_RAT, tr|A0A8I5ZUP5|A0A8I5ZUP5_RAT, tr|M0R3X6|M0R3X6_RAT', 'tr|A0A096MJ24|A0A096MJ24_RAT, tr|A0A0G2JSV2|A0A0G…	277	8.21348	30577.8	48.9982	-0.296029	0	[]	[[0, 277]]	1	['6-148,190-257']	['NC']	['a/b three-layered sandwiches']	['Rossmann-like']	['NAD(P)-binding Rossmann-fold domains']	['adh_short_C2_1']	27	1	1	12.2147	15.9105	9.89605	14.6793	-19.27
Q9EQX9	sp|Q9EQX9|UBE2N_RAT	UBE2N_RAT	Ube2n	Ubiquitin-conjugating enzyme E2 N	['ENSRNOG00000068565', 'UBE2C, UBE2E1, Ube2c, Ube2e1, Ube2e2, Ube2e3, Ube2k, Ube2t', 'ENSRNOG00000068565', 'ENSRNOG00000068565', 'ENSRNOG00000068565', 'ENSRNOG00000068565', 'Ube2c', 'Ube2c', 'ENSRNOG00000068565']	['tr|A0A8I6A248|A0A8I6A248_RAT', 'sp|O00762|UBE2C_HUMAN, sp|P51965|UB2E1_HUMAN, tr|A0A0G2K964|A0A0G2K964_RAT, tr|A0A8I5ZMB3|A0A8I5ZMB3_RAT, tr|A0A8I5ZYF7|A0A8I5ZYF7_RAT, tr|A0A8I6A2G8|A0A8I6A2G8_RAT, tr|A0A8I6A2L8|A0A8I6A2L8_RAT, tr|A0A8I6A356|A0A8I6A356_RAT, tr|A0A8I6A5K3|A0A8I6A5K3_RAT, tr|A0A8I6AV01|A0A8I6AV01_RAT, tr|A0A8I6G5T8|A0A8I6G5T8_RAT, tr|D3ZUW6|D3ZUW6_RAT, tr|D3ZYE1|D3ZYE1_RAT, tr|F1…	152	6.13039	17123.6	46.0132	-0.271711	0	[]	[[0, 152]]	1	['6-149']	['CON']	['a+b two layers']	['UBC-like']	['UBC-like']	['UQ_con']	27	3	1	10.1405	10.9538	8.49176	10.1496	-25.265
Q63347	sp|Q63347|PRS7_RAT	PRS7_RAT	Psmc2	26S proteasome regulatory subunit 7	[]	['tr|G3V7L6|G3V7L6_RAT', 'tr|G3V7L6|G3V7L6_RAT', 'tr|G3V7L6|G3V7L6_RAT', 'tr|G3V7L6|G3V7L6_RAT', 'tr|G3V7L6|G3V7L6_RAT', 'tr|G3V7L6|G3V7L6_RAT', 'tr|G3V7L6|G3V7L6_RAT', 'tr|G3V7L6|G3V7L6_RAT', 'tr|G3V7L6|G3V7L6_RAT', 'tr|G3V7L6|G3V7L6_RAT', 'tr|G3V7L6|G3V7L6_RAT', 'tr|G3V7L6|G3V7L6_RAT', 'tr|G3V7L6|G3V7L6_RAT', 'tr|G3V7L6|G3V7L6_RAT', 'tr|G3V7L6|G3V7L6_RAT', 'tr|G3V7L6|G3V7L6_RAT', 'tr|G3V7L6|G3V…	433	5.59218	48574.2	40.4356	-0.409469	5.312	[[0, 23]]	[[23, 433]]	3	['44-139', '174-333', '346-417']	['CON', 'CON', 'CON']	['beta barrels', 'a/b three-layered sandwiches', 'alpha arrays']	['OB-fold', 'P-loop domains-like', 'Histone-like']	['Nucleic acid-binding proteins', 'P-loop containing nucleoside triphosphate hydrolases', 'AAA+ ATPase lid domain']	['KOG0729', 'Sigma54_activat', 'PRK03992']	27	2	1	7.21957	6.77245	5.10089	6.10839	-23.331
G3V928	sp|G3V928|LRP1_RAT	LRP1_RAT	Lrp1	Prolow-density lipoprotein receptor-related protein 1	[]	['tr|A0A8I6A0U0|A0A8I6A0U0_RAT', 'tr|A0A8I6A0U0|A0A8I6A0U0_RAT', 'tr|A0A8I6A0U0|A0A8I6A0U0_RAT', 'tr|A0A8I6A0U0|A0A8I6A0U0_RAT', 'tr|A0A8I6A0U0|A0A8I6A0U0_RAT', 'tr|A0A8I6A0U0|A0A8I6A0U0_RAT', 'tr|A0A8I6A0U0|A0A8I6A0U0_RAT', 'tr|A0A8I6A0U0|A0A8I6A0U0_RAT', 'tr|A0A8I6A0U0|A0A8I6A0U0_RAT', 'tr|A0A8I6A0U0|A0A8I6A0U0_RAT', 'tr|A0A8I6A0U0|A0A8I6A0U0_RAT', 'tr|A0A8I6A0U0|A0A8I6A0U0_RAT', 'tr|A0A8I6A0U0…	4545	5.14293	504884	35.4461	-0.507217	8.031	[[0, 28], [2759, 2779], [2888, 2903], [3521, 3538], [3681, 3787], [3927, 3947], [4178, 4205], [4405, 4545]]	[[28, 2759], [2779, 2888], [2903, 3521], [3538, 3681], [3787, 3927], [3947, 4178], [4205, 4405]]	56	['26-66', '70-110', '120-151', '151-189', '201-456', '486-521', '538-773', '806-844', '853-892', '892-932', '934-973', '976-1013', '1014-1054', '1063-1099', '1103-1142', '1145-1184', '1185-1223', '1233-1263', '1271-1530', '1539-1580', '1584-1838', '1849-1888', '1893-2150', '2158-2196', '2201-2472', '2482-2518', '2522-2563', '2563-2603', '2603-2642', '2661-2690', '2694-2732', '2734-2771', '2770-28…	['CON', 'CON', 'CON', 'CON', 'CON', 'CON', 'CON', 'CON', 'CON', 'CON', 'CON', 'CON', 'CON', 'CON', 'CON', 'CON', 'CON', 'CON', 'CON', 'CON', 'CON', 'CON', 'CON', 'CON', 'CON', 'CON', 'CON', 'CON', 'CON', 'CON', 'CON', 'CON', 'CON', 'CON', 'CON', 'CON', 'CON', 'CON', 'CON', 'CON', 'CON', 'CON', 'CON', 'CON', 'CON', 'CON', 'CON', 'CON', 'CON', 'CON', 'CON', 'CON', 'CON', 'CON', 'CON', 'CON']	['few secondary structure elements', 'few secondary structure elements', 'few secondary structure elements', 'few secondary structure elements', 'beta duplicates or obligate multimers', 'few secondary structure elements', 'beta duplicates or obligate multimers', 'few secondary structure elements', 'few secondary structure elements', 'few secondary structure elements', 'few secondary structure ele…	['EGF-like', 'EGF-like', 'EGF-like', 'EGF-like', 'beta-propeller-like', 'EGF-like', 'beta-propeller-like', 'EGF-like', 'EGF-like', 'EGF-like', 'EGF-like', 'EGF-like', 'EGF-like', 'EGF-like', 'EGF-like', 'EGF-like', 'EGF-like', 'EGF-like', 'beta-propeller-like', 'EGF-like', 'beta-propeller-like', 'EGF-like', 'beta-propeller-like', 'EGF-like', 'beta-propeller-like', 'EGF-like', 'EGF-like', 'EGF-lik…	['LDL receptor-like module', 'LDL receptor-like module', 'EGF/Laminin', 'EGF/Laminin', '6-bladed', 'EGF/Laminin', '6-bladed', 'EGF/Laminin', 'LDL receptor-like module', 'LDL receptor-like module', 'LDL receptor-like module', 'LDL receptor-like module', 'LDL receptor-like module', 'LDL receptor-like module', 'LDL receptor-like module', 'LDL receptor-like module', 'EGF/Laminin', 'EGF/Laminin', '6-b…	['Ldl_recept_a', 'Ldl_recept_a', 'FXa_inhibition', 'EGF_CA', 'SGL_5', 'FXa_inhibition', 'SGL_5', 'FXa_inhibition', 'Ldl_recept_a', 'Ldl_recept_a', 'Ldl_recept_a', 'Ldl_recept_a', 'Ldl_recept_a', 'Ldl_recept_a', 'Ldl_recept_a', 'Ldl_recept_a', 'FXa_inhibition', 'FXa_inhibition', 'SGL_5', 'FXa_inhibition', 'SGL_5', 'FXa_inhibition', 'SGL_5', 'FXa_inhibition', 'SGL_5', 'FXa_inhibition', 'Ldl_recept_…	26	1	1	4.00405	3.60942	2.66536	2.67825	-6.683
P20651	sp|P20651|PP2BB_RAT	PP2BB_RAT	Ppp3cb	Serine/threonine-protein phosphatase 2B catalytic subunit beta isoform	['ENSRNOG00000067514', 'ENSRNOG00000067514, Ppp3cc', 'ENSRNOG00000067514']	['tr|A0A0G2K7T5|A0A0G2K7T5_RAT, tr|A0A8I6A2X6|A0A8I6A2X6_RAT, tr|A0A8I6A8I8|A0A8I6A8I8_RAT, tr|A0A8I6AAD3|A0A8I6AAD3_RAT, tr|A0A8I6GLZ4|A0A8I6GLZ4_RAT', 'tr|A0A0G2K7T5|A0A0G2K7T5_RAT, tr|A0A8I6A2X6|A0A8I6A2X6_RAT, tr|A0A8I6A8I8|A0A8I6A8I8_RAT, tr|A0A8I6AAD3|A0A8I6AAD3_RAT, tr|A0A8I6GLZ4|A0A8I6GLZ4_RAT', 'tr|A0A0G2K7T5|A0A0G2K7T5_RAT, tr|A0A8I5ZNS7|A0A8I5ZNS7_RAT, tr|A0A8I6A2X6|A0A8I6A2X6_RAT, tr|…	525	5.6027	59112.7	49.0713	-0.295238	22.476	[[0, 28], [435, 525]]	[[28, 435]]	1	['91-346']	['CON']	['a+b four layers']	['Carbon-nitrogen hydrolase-like']	['Metallo-dependent phosphatases']	['Metallophos_2_1']	26	1	1	10.8134	11.826	7.39342	10.4457	-8.229
P38983	sp|P38983|RSSA_RAT	RSSA_RAT	Rpsa	Small ribosomal subunit protein uS2	['Rpsa-ps4', 'Rpsa-ps4', 'Rpsa-ps4', 'Rpsa-ps4', 'Rpsa-ps4', 'Rpsa-ps4', 'Rpsa-ps4', 'Rpsa-ps4', 'Rpsa-ps4', 'Rpsa-ps4', 'Rpsa-ps4', 'Rpsa-ps4', 'Rpsa-ps4', 'Rpsa-ps4', 'Rpsa-ps4', 'Rpsa-ps4', 'Rpsa-ps4', 'Rpsa-ps4', 'Rpsa-ps4', 'Rpsa-ps4']	['tr|A0A8I5ZNX8|A0A8I5ZNX8_RAT, tr|A0A8I5ZZE2|A0A8I5ZZE2_RAT, tr|A0A8L2UK17|A0A8L2UK17_RAT', 'tr|A0A8I5ZNX8|A0A8I5ZNX8_RAT, tr|A0A8I5ZZE2|A0A8I5ZZE2_RAT, tr|A0A8L2UK17|A0A8L2UK17_RAT', 'tr|A0A8I5ZNX8|A0A8I5ZNX8_RAT, tr|A0A8L2UK17|A0A8L2UK17_RAT', 'tr|A0A8I5ZNX8|A0A8I5ZNX8_RAT, tr|A0A8I5ZZE2|A0A8I5ZZE2_RAT, tr|A0A8L2UK17|A0A8L2UK17_RAT', 'tr|A0A8L2UK17|A0A8L2UK17_RAT', 'tr|A0A8I5ZNX8|A0A8I5ZNX8_RA…	295	4.79661	32823.7	37.0777	-0.308475	25.763	[[220, 295]]	[[0, 220]]	1	['18-182']	['CON']	['a/b three-layered sandwiches']	['Flavodoxin-like']	['Ribosomal protein S2/SIS domain']	['Ribosomal_S2_2']	26	1	1	12.2578	10.2209	10.2983	10.1823	-16.912
Q641Y8	sp|Q641Y8|DDX1_RAT	DDX1_RAT	Ddx1	ATP-dependent RNA helicase DDX1	[]	[]	740	6.80467	82496.2	29.867	-0.398514	0	[]	[[0, 740]]	3	['4-67,281-428', '100-243', '490-621']	['NC', 'IS', 'CON']	['a/b three-layered sandwiches', 'beta sandwiches', 'a/b three-layered sandwiches']	['P-loop domains-like', 'jelly-roll', 'P-loop domains-like']	['P-loop containing nucleoside triphosphate hydrolases', 'Concanavalin A-like lectins/glucanases', 'P-loop containing nucleoside triphosphate hydrolases']	['DEAD', 'SPRY', 'Helicase_C_1']	26	2	1	7.14662	6.28274	6.00404	5.60411	-20.107
A0JPJ7	sp|A0JPJ7|OLA1_RAT	OLA1_RAT	Ola1	Obg-like ATPase 1	[]	['tr|A0A8I5ZUT1|A0A8I5ZUT1_RAT', 'tr|A0A8I5ZUT1|A0A8I5ZUT1_RAT', 'tr|A0A8I5ZUT1|A0A8I5ZUT1_RAT', 'tr|A0A8I5ZUT1|A0A8I5ZUT1_RAT, tr|A0A8I5ZYJ5|A0A8I5ZYJ5_RAT', 'tr|A0A8I5ZUT1|A0A8I5ZUT1_RAT', 'tr|A0A8I5ZUT1|A0A8I5ZUT1_RAT, tr|A0A8I5ZYJ5|A0A8I5ZYJ5_RAT', 'tr|A0A8I5ZUT1|A0A8I5ZUT1_RAT', 'tr|A0A8I5ZUT1|A0A8I5ZUT1_RAT, tr|A0A8I5ZYJ5|A0A8I5ZYJ5_RAT', 'tr|A0A8I5ZUT1|A0A8I5ZUT1_RAT, tr|A0A8I5ZYJ5|A0A8I5Z…	396	7.62048	44534.8	30.6018	-0.386869	3.788	[[0, 13]]	[[13, 396]]	2	['24-141', '305-388']	['CON', 'CON']	['a/b three-layered sandwiches', 'a+b two layers']	['P-loop domains-like', 'beta-Grasp']	['P-loop containing nucleoside triphosphate hydrolases', 'Ubiquitin-like']	['MnmE_helical_2nd', 'YchF-GTPase_C']	26	1	1	7.10456	8.34144	5.79705	6.77803	-19.01
F1LN61	tr|F1LN61|F1LN61_RAT	F1LN61_RAT	Ighm	Immunoglobulin heavy constant epsilon	['Igg-2a', 'Igg-2a', 'Igg-2a', 'Igg-2a', 'Igg-2a, Igh-1a', 'Igg-2a', 'Igg-2a', 'Igg-2a', 'Igg-2a', 'Igg-2a', 'Igg-2a', 'Igg-2a', 'Igg-2a, Igh-1a', 'Igg-2a', 'Igg-2a', 'Igg-2a', 'Igg-2a', 'Igg-2a', 'Igg-2a', 'Igg-2a', 'Igg-2a, Igh-1a', 'Igg-2a', 'Igg-2a', 'Igg-2a', 'Igg-2a', 'Igg-2a', 'Igg-2a', 'Igg-2a', 'Igg-2a', 'Igg-2a', 'Igg-2a']	['sp|P20759|IGHG1_RAT, sp|P20760|IGG2A_RAT', 'sp|P20759|IGHG1_RAT, sp|P20760|IGG2A_RAT', 'sp|P20760|IGG2A_RAT', 'sp|P20760|IGG2A_RAT', 'sp|P20759|IGHG1_RAT, sp|P20760|IGG2A_RAT, sp|P20761|IGG2B_RAT', 'sp|P20760|IGG2A_RAT', 'sp|P20759|IGHG1_RAT, sp|P20760|IGG2A_RAT', 'sp|P20760|IGG2A_RAT', 'sp|P20760|IGG2A_RAT', 'sp|P20759|IGHG1_RAT, sp|P20760|IGG2A_RAT', 'sp|P20760|IGG2A_RAT', 'sp|P20760|IGG2A_RA…	525	6.22474	57477	36.6073	-0.117333	11.238	[[0, 27], [447, 465], [510, 525]]	[[27, 447], [465, 510]]	4	['20-133', '136-232', '248-346', '353-448']	['CON', 'CON', 'CON', 'CON']	['beta sandwiches', 'beta sandwiches', 'beta sandwiches', 'beta sandwiches']	['Immunoglobulin-like beta-sandwich', 'Immunoglobulin-like beta-sandwich', 'Immunoglobulin-like beta-sandwich', 'Immunoglobulin-like beta-sandwich']	['Immunoglobulin/Fibronectin type III/E set domains/PapD-like', 'Immunoglobulin/Fibronectin type III/E set domains/PapD-like', 'Immunoglobulin/Fibronectin type III/E set domains/PapD-like', 'Immunoglobulin/Fibronectin type III/E set domains/PapD-like']	['V-set_8', 'C1-set_1', 'C1-set', 'C1-set_1']	26	2	1	#NAME?	#NAME?	#NAME?	#NAME?	-12.259
Q68FQ0	sp|Q68FQ0|TCPE_RAT	TCPE_RAT	Cct5	T-complex protein 1 subunit epsilon	[]	['tr|A0A8I6GHD3|A0A8I6GHD3_RAT', 'tr|A0A8I6GHD3|A0A8I6GHD3_RAT', 'tr|A0A8I6GHD3|A0A8I6GHD3_RAT', 'tr|A0A8I6GHD3|A0A8I6GHD3_RAT', 'tr|A0A8I6GHD3|A0A8I6GHD3_RAT', 'tr|A0A8I6GHD3|A0A8I6GHD3_RAT', 'tr|A0A8I6GHD3|A0A8I6GHD3_RAT', 'tr|A0A8I6GHD3|A0A8I6GHD3_RAT', 'tr|A0A8I6GHD3|A0A8I6GHD3_RAT', 'tr|A0A8I6GHD3|A0A8I6GHD3_RAT', 'tr|A0A8I6GHD3|A0A8I6GHD3_RAT', 'tr|A0A8I6GHD3|A0A8I6GHD3_RAT', 'tr|A0A8I6GHD3…	541	5.50562	59536.1	32.1126	-0.169501	0.37	[]	[[0, 541]]	3	['29-233', '226-379', '381-533']	['CON', 'CON', 'CON']	['alpha bundles', 'a/b three-layered sandwiches', 'alpha bundles']	['GroEL equatorial domain-like', 'The swivelling beta/beta/alpha domains', 'GroEL equatorial domain-like']	['GroEL equatorial domain-like', 'The swivelling beta/beta/alpha domain', 'GroEL equatorial domain-like']	['Cpn60_TCP1_1st', 'Cpn60_TCP1_2nd', 'Cpn60_TCP1_1st']	25	1	1	8.71028	10.29	6.95477	8.88697	-15.16
Q8K1Q0	sp|Q8K1Q0|NMT1_RAT	NMT1_RAT	Nmt1	Glycylpeptide N-tetradecanoyltransferase 1	['Nmt2', 'Nmt2', 'Nmt2', 'Nmt2', 'Nmt2', 'Nmt2', 'Nmt2', 'Nmt2']	['tr|A0A8I6ATE4|A0A8I6ATE4_RAT, tr|A0A8I6B635|A0A8I6B635_RAT', 'tr|A0A8I6ATE4|A0A8I6ATE4_RAT, tr|A0A8I6B635|A0A8I6B635_RAT', 'tr|A0A8I6ATE4|A0A8I6ATE4_RAT, tr|A0A8I6B635|A0A8I6B635_RAT', 'tr|A0A8I5ZLL5|A0A8I5ZLL5_RAT, tr|A0A8I5ZWZ4|A0A8I5ZWZ4_RAT, tr|A0A8I6A8X5|A0A8I6A8X5_RAT, tr|A0A8I6A9A8|A0A8I6A9A8_RAT, tr|A0A8I6ATE4|A0A8I6ATE4_RAT, tr|A0A8I6B635|A0A8I6B635_RAT, tr|F1M110|F1M110_RAT', 'tr|A0A8…	496	8.03684	56859.7	47.0989	-0.506653	16.935	[[0, 84]]	[[84, 496]]	2	['155-286', '296-494']	['CON', 'CON']	['a+b three layers', 'a+b three layers']	['Nat/Ivy', 'Nat/Ivy']	['Acyl-CoA N-acyltransferases (Nat)', 'Acyl-CoA N-acyltransferases (Nat)']	['NMT', 'NMT_C']	25	3	1	5.13513	#NAME?	3.89405	#NAME?	-20.202
A0A8I5ZTN5	tr|A0A8I5ZTN5|A0A8I5ZTN5_RAT	A0A8I5ZTN5_RAT	Adsl	Adenylosuccinate lyase	[]	['tr|A0A8I5Y1I4|A0A8I5Y1I4_RAT, tr|A0A8I6GJ79|A0A8I6GJ79_RAT', 'tr|A0A8I5Y1I4|A0A8I5Y1I4_RAT, tr|A0A8I6GJ79|A0A8I6GJ79_RAT', 'tr|A0A8I5Y1I4|A0A8I5Y1I4_RAT, tr|A0A8I6GJ79|A0A8I6GJ79_RAT', 'tr|A0A8I5Y1I4|A0A8I5Y1I4_RAT, tr|A0A8I6GJ79|A0A8I6GJ79_RAT, tr|D3ZW08|D3ZW08_RAT', 'tr|A0A8I5Y1I4|A0A8I5Y1I4_RAT, tr|A0A8I6GJ79|A0A8I6GJ79_RAT, tr|D3ZW08|D3ZW08_RAT', 'tr|A0A8I5Y1I4|A0A8I5Y1I4_RAT, tr|A0A8I6AM95…	484	6.68298	54851.6	55.5112	-0.215289	2.479	[]	[[0, 484]]	3	['16-92', '111-362', '353-389,432-472']	['CON', 'CON', 'NC']	['alpha arrays', 'alpha arrays', 'alpha arrays']	['L-aspartase N-terminal domain-like', 'L-aspartase middle domain-like', 'L-aspartase C-terminal domain-like']	['L-aspartase N-terminal domain-like', 'L-aspartase middle domain-like', 'L-aspartase C-terminal domain-like']	['Adenylsuccinate_lyase_2', 'Lyase_1_C', 'ADSL_C_1']	24	1	1	#NAME?	#NAME?	#NAME?	#NAME?	#N/A
B0LPN4	sp|B0LPN4|RYR2_RAT	RYR2_RAT	Ryr2	Ryanodine receptor 2	[]	['tr|A0A8I6A7R2|A0A8I6A7R2_RAT, tr|F1LRZ1|F1LRZ1_RAT, tr|F1LS89|F1LS89_RAT', 'tr|A0A8I6A7R2|A0A8I6A7R2_RAT, tr|F1LRZ1|F1LRZ1_RAT, tr|F1LS89|F1LS89_RAT', 'tr|A0A8I6A7R2|A0A8I6A7R2_RAT, tr|F1LRZ1|F1LRZ1_RAT, tr|F1LS89|F1LS89_RAT', 'tr|F1LRZ1|F1LRZ1_RAT, tr|F1LS89|F1LS89_RAT', 'tr|A0A8I6A7R2|A0A8I6A7R2_RAT, tr|F1LRZ1|F1LRZ1_RAT, tr|F1LS89|F1LS89_RAT', 'tr|A0A8I6A7R2|A0A8I6A7R2_RAT, tr|F1LRZ1|F1LRZ1_…	4953	5.74241	562949	45.5153	-0.310478	9.106	[[1333, 1407], [1843, 1888], [2029, 2049], [2216, 2232], [2338, 2370], [2676, 2695], [3675, 3706], [4191, 4219], [4312, 4460], [4516, 4529]]	[[0, 1333], [1407, 1843], [1888, 2029], [2049, 2216], [2232, 2338], [2370, 2676], [2695, 3675], [3706, 4191], [4219, 4312], [4460, 4516], [4529, 4953]]	14	['12-210', '217-400', '404-553', '642-798', '855-1005', '999-1068', '1076-1211', '1414-1552', '1648-1843,1884-1935,1996-2080', '2153-2343,2375-2462', '2690-2895', '3614-4005', '4019-4070', '4494-4511,4543-4905']	['CON', 'CON', 'CON', 'CON', 'CON', 'CON', 'CON', 'CON', 'NC', 'NC', 'CON', 'CON', 'CON', 'NC']	['beta duplicates or obligate multimers', 'beta duplicates or obligate multimers', 'alpha superhelices', 'beta sandwiches', 'alpha duplicates or obligate multimers', 'alpha duplicates or obligate multimers', 'beta sandwiches', 'beta sandwiches', 'alpha superhelices', 'alpha superhelices', 'alpha duplicates or obligate multimers', 'alpha superhelices', 'alpha arrays', 'alpha complex topology']	['beta-Trefoil', 'beta-Trefoil', 'Repetitive alpha hairpins', 'jelly-roll', 'RyR motifs', 'RyR motifs', 'jelly-roll', 'jelly-roll', 'Repetitive alpha hairpins', 'Repetitive alpha hairpins', 'RyR motifs', 'Repetitive alpha hairpins', 'EF-hand', 'Voltage-gated ion channels']	['beta-Trefoil', 'beta-Trefoil', 'ARM repeat', 'Concanavalin A-like lectins/glucanases', 'RyR motifs', 'RyR motifs', 'Concanavalin A-like lectins/glucanases', 'Concanavalin A-like lectins/glucanases', 'ARM repeat', 'ARM repeat', 'RyR motifs', 'ARM repeat', 'EF-hand', 'Voltage-gated ion channels']	['Ins145_P3_rec', 'MIR', 'RYDR_ITPR_1', 'SPRY', 'RyR', 'RyR', 'SPRY', 'SPRY', 'KOG2243', 'RYDR_ITPR', 'RyR', 'RIH_assoc', 'EF-hand_8', 'RR_TM4-6']	24	1	1	8.22613	8.16105	6.15028	6.8809	-10.994
Q68FS2	sp|Q68FS2|CSN4_RAT	CSN4_RAT	Cops4	COP9 signalosome complex subunit 4	[]	['tr|A0A8L2Q0P3|A0A8L2Q0P3_RAT', 'tr|A0A8L2Q0P3|A0A8L2Q0P3_RAT', 'tr|A0A8L2Q0P3|A0A8L2Q0P3_RAT', 'tr|A0A8L2Q0P3|A0A8L2Q0P3_RAT', 'tr|A0A8L2Q0P3|A0A8L2Q0P3_RAT', 'tr|A0A8L2Q0P3|A0A8L2Q0P3_RAT', 'tr|A0A8L2Q0P3|A0A8L2Q0P3_RAT', 'tr|A0A8L2Q0P3|A0A8L2Q0P3_RAT', 'tr|A0A8L2Q0P3|A0A8L2Q0P3_RAT', 'tr|A0A8L2Q0P3|A0A8L2Q0P3_RAT', 'tr|A0A8L2Q0P3|A0A8L2Q0P3_RAT', 'tr|A0A8L2Q0P3|A0A8L2Q0P3_RAT', 'tr|A0A8L2Q0P3…	406	5.5944	46289.3	37.3995	-0.321429	0	[]	[[0, 406]]	3	['7-293', '300-364', '366-403']	['CON', 'CON', 'CON']	['alpha superhelices', 'alpha arrays', 'extended segments']	['Repetitive alpha hairpins', 'HTH', '26S proteasome regulatory subunits C-terminal helices']	['ARM repeat', 'winged', '26S proteasome regulatory subunit RPN5 C-terminal helix']	['RPN7_1', 'PCI', 'KOG1497']	24	1	1	11.1791	14.3389	9.38206	10.9947	-19.482
Q9ERH3	sp|Q9ERH3|WDR7_RAT	WDR7_RAT	Wdr7	WD repeat-containing protein 7	[]	['tr|A0A8I5ZVH0|A0A8I5ZVH0_RAT', 'tr|A0A8I5ZVH0|A0A8I5ZVH0_RAT', 'tr|A0A8I5ZVH0|A0A8I5ZVH0_RAT', 'tr|A0A8I5ZVH0|A0A8I5ZVH0_RAT', 'tr|A0A8I5ZVH0|A0A8I5ZVH0_RAT', 'tr|A0A8I5ZVH0|A0A8I5ZVH0_RAT', 'tr|A0A8I5ZVH0|A0A8I5ZVH0_RAT', 'tr|A0A8I5ZVH0|A0A8I5ZVH0_RAT', 'tr|A0A8I5ZVH0|A0A8I5ZVH0_RAT', 'tr|A0A8I5ZVH0|A0A8I5ZVH0_RAT', 'tr|A0A8I5ZVH0|A0A8I5ZVH0_RAT', 'tr|A0A8I5ZVH0|A0A8I5ZVH0_RAT', 'tr|A0A8I5ZVH0…	1488	6.57874	163189	47.4069	-0.0850806	19.422	[[297, 316], [650, 666], [707, 786], [856, 972], [1058, 1161]]	[[0, 297], [316, 650], [666, 707], [786, 856], [972, 1058], [1161, 1488]]	1	['19-193,419-593,1359-1424']	['CP NC']	['beta duplicates or obligate multimers']	['beta-propeller-like']	['7-bladed']	['ANAPC4_WD40_15']	24	2	1	13.1088	14.2809	12.3448	13.0705	-6.474
A0A8I6A6S3	tr|A0A8I6A6S3|A0A8I6A6S3_RAT	A0A8I6A6S3_RAT	Psmd1	26S proteasome non-ATPase regulatory subunit 1	[]	['tr|A0A0G2JTW5|A0A0G2JTW5_RAT, tr|G3V8B6|G3V8B6_RAT', 'sp|O88761|PSMD1_RAT, tr|A0A0G2JTW5|A0A0G2JTW5_RAT, tr|G3V8B6|G3V8B6_RAT', 'sp|O88761|PSMD1_RAT, tr|A0A0G2JTW5|A0A0G2JTW5_RAT, tr|G3V8B6|G3V8B6_RAT', 'sp|O88761|PSMD1_RAT, tr|A0A0G2JTW5|A0A0G2JTW5_RAT, tr|G3V8B6|G3V8B6_RAT', 'sp|O88761|PSMD1_RAT, tr|A0A0G2JTW5|A0A0G2JTW5_RAT, tr|G3V8B6|G3V8B6_RAT', 'sp|O88761|PSMD1_RAT, tr|A0A0G2JTW5|A0A0G2JT…	948	5.24638	105195	43.1618	-0.235338	15.19	[[265, 315], [806, 870], [918, 948]]	[[0, 265], [315, 806], [870, 918]]	3	['1-277,314-341', '361-728', '781-912']	['NC', 'CON', 'CON']	['alpha superhelices', 'alpha superhelices', 'beta sandwiches']	['Repetitive alpha hairpins', 'Repetitive alpha hairpins', '26S proteasome subunit Rpn2 C-terminal domain']	['26S proteasome subunit Rpn2 N-terminal domain', 'ARM repeat', '26S proteasome subunit Rpn2 C-terminal domain']	['KOG2062_1st', 'HEAT_2_3', 'KOG2062_2nd']	24	2	1	#NAME?	#NAME?	#NAME?	#NAME?	#N/A
A0A8I6AJ53	tr|A0A8I6AJ53|A0A8I6AJ53_RAT	A0A8I6AJ53_RAT	Tnpo2	Transportin 2	['Tnpo1', 'Tnpo1', 'Tnpo1', 'Tnpo1', 'Tnpo1', 'Tnpo1', 'Tnpo1', 'Tnpo1', 'Tnpo1']	['tr|A0A8I6AG33|A0A8I6AG33_RAT, tr|A0A8I6AK79|A0A8I6AK79_RAT, tr|D3ZER6|D3ZER6_RAT, tr|F1LQP9|F1LQP9_RAT', 'tr|A0A8I6AG33|A0A8I6AG33_RAT, tr|A0A8I6AK79|A0A8I6AK79_RAT, tr|D3ZER6|D3ZER6_RAT, tr|F1LQP9|F1LQP9_RAT', 'tr|D3ZER6|D3ZER6_RAT', 'tr|A0A8I5ZUR4|A0A8I5ZUR4_RAT, tr|D3ZER6|D3ZER6_RAT', 'tr|D3ZER6|D3ZER6_RAT', 'tr|D3ZER6|D3ZER6_RAT', 'tr|A0A8I5ZUR4|A0A8I5ZUR4_RAT, tr|D3ZER6|D3ZER6_RAT', 'tr|A0…	878	4.94547	99153.5	50.6575	-0.0539863	5.695	[[308, 358]]	[[0, 308], [358, 878]]	1	['11-854']	['CON']	['alpha superhelices']	['Repetitive alpha hairpins']	['ARM repeat']	['IBN_N']	24	1	1	#NAME?	#NAME?	#NAME?	#NAME?	#N/A
P14668	sp|P14668|ANXA5_RAT	ANXA5_RAT	Anxa5	Annexin A5	['ANXA5', 'ANXA5', 'ANXA5', 'ANXA5', 'ANXA5', 'ANXA5', 'ANXA5', 'ANXA5', 'ANXA5', 'ANXA5', 'ANXA5', 'ANXA5']	['tr|A0A8I5ZUK7|A0A8I5ZUK7_RAT, tr|A0A8I6A3S1|A0A8I6A3S1_RAT, tr|A0A8I6A6E5|A0A8I6A6E5_RAT, tr|A0A8I6ADG8|A0A8I6ADG8_RAT, tr|A0A8I6AM08|A0A8I6AM08_RAT, tr|A0A8I6AS27|A0A8I6AS27_RAT, tr|Q66HH8|Q66HH8_RAT', 'tr|A0A8I5ZUK7|A0A8I5ZUK7_RAT, tr|A0A8I6A3S1|A0A8I6A3S1_RAT, tr|A0A8I6A6E5|A0A8I6A6E5_RAT, tr|A0A8I6ADG8|A0A8I6ADG8_RAT, tr|A0A8I6AM08|A0A8I6AM08_RAT, tr|A0A8I6AS27|A0A8I6AS27_RAT, tr|Q66HH8|Q66…	319	4.92484	35744.1	33.3683	-0.321944	1.254	[]	[[0, 319]]	4	['16-84', '89-156', '169-240', '246-315']	['CON', 'CON', 'CON', 'CON']	['alpha arrays', 'alpha arrays', 'alpha arrays', 'alpha arrays']	['Annexin', 'Annexin', 'Annexin', 'Annexin']	['Annexin', 'Annexin', 'Annexin', 'Annexin']	['Annexin', 'Annexin', 'Annexin_1', 'Annexin']	23	2	1	13.0942	18.5188	11.1668	12.8461	-25.483
P63245	sp|P63245|RACK1_RAT	RACK1_RAT	Rack1	Small ribosomal subunit protein RACK1	[]	['tr|A0A0G2JZE6|A0A0G2JZE6_RAT', 'tr|A0A0G2JZE6|A0A0G2JZE6_RAT', 'tr|A0A0G2JZE6|A0A0G2JZE6_RAT', 'tr|A0A0G2JZE6|A0A0G2JZE6_RAT', 'tr|A0A0G2JZE6|A0A0G2JZE6_RAT', 'tr|A0A0G2JZE6|A0A0G2JZE6_RAT', 'tr|A0A0G2JZE6|A0A0G2JZE6_RAT', 'tr|A0A0G2JZE6|A0A0G2JZE6_RAT', 'tr|A0A0G2JZE6|A0A0G2JZE6_RAT', 'tr|A0A0G2JZE6|A0A0G2JZE6_RAT', 'tr|A0A0G2JZE6|A0A0G2JZE6_RAT', 'tr|A0A0G2JZE6|A0A0G2JZE6_RAT', 'tr|A0A0G2JZE6…	317	7.60144	35076.3	22.6713	-0.25142	0	[]	[[0, 317]]	1	['7-312']	['CON']	['beta duplicates or obligate multimers']	['beta-propeller-like']	['7-bladed']	['ANAPC4_WD40_1']	23	1	1	8.62596	8.98123	7.78371	7.67928	-19.867
Q68FP1	sp|Q68FP1|GELS_RAT	GELS_RAT	Gsn	Gelsolin	['GSN', 'GSN', 'GSN', 'GSN', 'GSN', 'GSN', 'GSN', 'GSN', 'GSN, Scin', 'GSN', 'GSN', 'GSN', 'GSN', 'GSN', 'GSN', 'GSN']	['tr|A0A8I5ZZX4|A0A8I5ZZX4_RAT, tr|A0A8I6A5C5|A0A8I6A5C5_RAT, tr|A0A8I6A6D2|A0A8I6A6D2_RAT, tr|A0A8I6AJ14|A0A8I6AJ14_RAT, tr|A0A8I6AST2|A0A8I6AST2_RAT, tr|A0A8L2RAQ3|A0A8L2RAQ3_RAT', 'tr|A0A8I5ZZX4|A0A8I5ZZX4_RAT, tr|A0A8I6A5C5|A0A8I6A5C5_RAT, tr|A0A8I6A6D2|A0A8I6A6D2_RAT, tr|A0A8I6AJ14|A0A8I6AJ14_RAT, tr|A0A8I6AST2|A0A8I6AST2_RAT, tr|A0A8L2RAQ3|A0A8L2RAQ3_RAT', 'sp|P06396|GELS_HUMAN, tr|A0A8I5ZZ…	780	5.75491	86066.5	41.0796	-0.460128	8.718	[[0, 49], [264, 285]]	[[49, 264], [285, 780]]	6	['64-168', '186-276', '297-399', '446-539', '562-646', '665-764']	['CON', 'CON', 'CON', 'CON', 'CON', 'CON']	['a+b three layers', 'a+b three layers', 'a+b three layers', 'a+b three layers', 'a+b three layers', 'a+b three layers']	['Gelsolin-like', 'Gelsolin-like', 'Gelsolin-like', 'Gelsolin-like', 'Gelsolin-like', 'Gelsolin-like']	['Gelsolin-like', 'Gelsolin-like', 'Gelsolin-like', 'Gelsolin-like', 'Gelsolin-like', 'Gelsolin-like']	['Gelsolin_1', 'Gelsolin', 'Gelsolin', 'Gelsolin_1', 'Gelsolin', 'Gelsolin']	23	1	1	11.2496	13.7521	7.87617	12.836	-6.234
A0A8I5ZNR8	tr|A0A8I5ZNR8|A0A8I5ZNR8_RAT	A0A8I5ZNR8_RAT	Dock4	Dedicator of cytokinesis 4	[]	['tr|A0A8I5ZXG8|A0A8I5ZXG8_RAT, tr|F1LZ81|F1LZ81_RAT, tr|M0R6K4|M0R6K4_RAT', 'tr|A0A8I5ZXG8|A0A8I5ZXG8_RAT, tr|F1LZ81|F1LZ81_RAT, tr|M0R6K4|M0R6K4_RAT', 'tr|A0A8I5ZXG8|A0A8I5ZXG8_RAT, tr|F1LZ81|F1LZ81_RAT, tr|M0R6K4|M0R6K4_RAT', 'tr|A0A8I5ZXG8|A0A8I5ZXG8_RAT, tr|F1LZ81|F1LZ81_RAT, tr|M0R6K4|M0R6K4_RAT', 'tr|A0A8I5ZXG8|A0A8I5ZXG8_RAT, tr|F1LZ81|F1LZ81_RAT, tr|M0R6K4|M0R6K4_RAT', 'tr|A0A8I5ZXG8|A0A…	1978	7.56876	226688	49.8779	-0.369869	19.161	[[1599, 1978]]	[[0, 1599]]	6	['14-63', '83-159', '401-575', '1187-1312', '1322-1471', '1476-1595']	['CON', 'CON', 'CON', 'CON', 'CON', 'CON']	['beta barrels', 'alpha bundles', 'beta sandwiches', 'alpha superhelices', 'a+b two layers', 'alpha superhelices']	['SH3', 'immunoglobulin/albumin-binding domain-like', 'Immunoglobulin-like beta-sandwich', 'Repetitive alpha hairpins', 'Barrel domain in dedicator of cytokinesis protein 9', 'Repetitive alpha hairpins']	['SH3', 'AF1782-like', 'C2 domain', 'Helical domain in dedicator of cytokinesis protein 9', 'Barrel domain in dedicator of cytokinesis protein 9', 'Helical domain in dedicator of cytokinesis protein 9']	['SH3_1', 'DOCK_N', 'DOCK-C2', 'DHR-2_1st_1', 'DHR-2_2nd', 'DHR-2_3rd']	23	1	1	#NAME?	#NAME?	#NAME?	#NAME?	#N/A
P35332	sp|P35332|HPCL4_RAT	HPCL4_RAT	Hpcal4	Hippocalcin-like protein 4	['Vsnl1', 'Vsnl1', 'Vsnl1', 'Vsnl1', 'Vsnl1', 'Vsnl1', 'Vsnl1']	['sp|P62762|VISL1_RAT', 'sp|P62762|VISL1_RAT', 'sp|P62762|VISL1_RAT', 'sp|P62762|VISL1_RAT', 'sp|P62762|VISL1_RAT', 'sp|P62762|VISL1_RAT', 'sp|P62762|VISL1_RAT']	191	4.71595	22245.1	33.0838	-0.520419	5.759	[]	[[0, 191]]	3	['13-95', '82-125', '100-182']	['CON', 'CON', 'CON']	['alpha arrays', 'alpha arrays', 'alpha arrays']	['EF-hand', 'EF-hand', 'EF-hand']	['EF-hand', 'EF-hand', 'EF-hand']	['EF-hand_7_10', 'NADPH_Ox', 'EF-hand_7_2']	23	1	1	5.07704	#NAME?	3.81904	#NAME?	-25.505
A0A0G2K4U2	tr|A0A0G2K4U2|A0A0G2K4U2_RAT	A0A0G2K4U2_RAT	Gstm7	Glutathione S-transferase	['Gstm4, Gstm5l', 'AC097845.1, Gstm2, Gstm4, Gstm5, Gstm5l, Gstm6', 'Gstm2, Gstm4, Gstm5l, Gstm6', 'Gstm2, Gstm4, Gstm5l, Gstm6', 'Gstm2, Gstm4, Gstm5l, Gstm6', 'Gstm2, Gstm4, Gstm5l, Gstm6', 'Gstm2, Gstm4, Gstm5l, Gstm6', 'Gstm2, Gstm4, Gstm5l, Gstm6']	['sp|P08009|GSTM7_RAT, tr|G3V8H3|G3V8H3_RAT', 'sp|P08009|GSTM7_RAT', 'sp|P08009|GSTM7_RAT', 'sp|P08009|GSTM7_RAT', 'sp|P08009|GSTM7_RAT', 'sp|P08009|GSTM7_RAT', 'sp|P08009|GSTM7_RAT, sp|Q5BK56|GSTM4_RAT, tr|A0A0G2K6L4|A0A0G2K6L4_RAT, tr|A0A8I5ZKM2|A0A8I5ZKM2_RAT, tr|A0A8I6AGM9|A0A8I6AGM9_RAT, tr|A0A8I6AJ43|A0A8I6AJ43_RAT, tr|G3V8H3|G3V8H3_RAT', 'sp|P08009|GSTM7_RAT', 'sp|P08009|GSTM7_RAT, sp|P080…	214	6.8315	25142.8	38.6888	-0.389252	0	[]	[[0, 214]]	2	['6-81', '84-195']	['CON', 'CON']	['a+b three layers', 'alpha superhelices']	['Thioredoxin-like', 'Repetitive alpha hairpins']	['Thioredoxin-like', 'Glutathione S-transferase (GST)-C']	['GST_N_5', 'GST_C_3']	23	2	1	#NAME?	#NAME?	#NAME?	#NAME?	-26.287
P36972	sp|P36972|APT_RAT	APT_RAT	Aprt	Adenine phosphoribosyltransferase	[]	['tr|A0A8L2QU71|A0A8L2QU71_RAT', 'tr|A0A8L2QU71|A0A8L2QU71_RAT', 'tr|A0A8L2QU71|A0A8L2QU71_RAT', 'tr|A0A8L2QU71|A0A8L2QU71_RAT', 'tr|A0A8L2QU71|A0A8L2QU71_RAT', 'tr|A0A8L2QU71|A0A8L2QU71_RAT', 'tr|A0A8L2QU71|A0A8L2QU71_RAT', 'tr|A0A8L2QU71|A0A8L2QU71_RAT', 'tr|A0A8L2QU71|A0A8L2QU71_RAT', 'tr|A0A8L2QU71|A0A8L2QU71_RAT', 'tr|A0A8L2QU71|A0A8L2QU71_RAT', 'tr|A0A8L2QU71|A0A8L2QU71_RAT', 'tr|A0A8L2QU71…	180	6.16785	19545.5	38.4033	0.113889	0	[]	[[0, 180]]	1	['26-162']	['CON']	['a/b three-layered sandwiches']	['PRTase-like']	['PRTase-like']	['Pribosyltran']	22	3	1	9.68642	#NAME?	8.18345	#NAME?	-26.765
P49088	sp|P49088|ASNS_RAT	ASNS_RAT	Asns	Asparagine synthetase [glutamine-hydrolyzing]	[]	[]	561	6.01143	64245.8	41.5729	-0.251159	0	[]	[[0, 561]]	2	['115-191', '235-519']	['CON', 'CON']	['a+b four layers', 'a/b three-layered sandwiches']	['Ntn/PP2C', 'HUP domain-like']	['Class II glutamine amidotransferases', 'HUP domains']	['GATase_2_1st', 'Asn_synthase']	22	2	1	5.05083	#NAME?	2.28499	#NAME?	-17.622
Q6P503	tr|Q6P503|Q6P503_RAT	Q6P503_RAT	Atp6v1d	V-type proton ATPase subunit D	['Grsf1']	['tr|A0A8I5ZXM1|A0A8I5ZXM1_RAT, tr|A0A8I6AHT1|A0A8I6AHT1_RAT, tr|F7EUL0|F7EUL0_RAT', 'tr|A0A8I5ZXM1|A0A8I5ZXM1_RAT, tr|A0A8I6AHT1|A0A8I6AHT1_RAT, tr|F7EUL0|F7EUL0_RAT', 'tr|A0A8I5ZXM1|A0A8I5ZXM1_RAT, tr|A0A8I6AHT1|A0A8I6AHT1_RAT, tr|F7EUL0|F7EUL0_RAT', 'tr|A0A8I5ZXM1|A0A8I5ZXM1_RAT, tr|A0A8I6AHT1|A0A8I6AHT1_RAT, tr|F7EUL0|F7EUL0_RAT', 'tr|A0A8I5ZXM1|A0A8I5ZXM1_RAT, tr|A0A8I6AHT1|A0A8I6AHT1_RAT, t…	247	9.44315	28308.6	40.7345	-0.452632	10.526	[[221, 247]]	[[0, 221]]	1	['14-214']	['CON']	['alpha bundles']	['Bacterial hemolysins-like']	['Bacterial hemolysins']	['ATP-synt_D']	22	1	1	11.5432	12.6687	9.49006	11.6906	-26.562
Q6AYN4	sp|Q6AYN4|PHIPL_RAT	PHIPL_RAT	Phyhipl	Phytanoyl-CoA hydroxylase-interacting protein-like	[]	['tr|A0A8L2PY67|A0A8L2PY67_RAT', 'tr|A0A8L2PY67|A0A8L2PY67_RAT', 'tr|A0A8L2PY67|A0A8L2PY67_RAT', 'tr|A0A8L2PY67|A0A8L2PY67_RAT', 'tr|A0A8L2PY67|A0A8L2PY67_RAT', 'tr|A0A8L2PY67|A0A8L2PY67_RAT', 'tr|A0A8L2PY67|A0A8L2PY67_RAT', 'tr|A0A8L2PY67|A0A8L2PY67_RAT', 'tr|A0A8L2PY67|A0A8L2PY67_RAT', 'tr|A0A8L2PY67|A0A8L2PY67_RAT', 'tr|A0A8L2PY67|A0A8L2PY67_RAT', 'tr|A0A8L2PY67|A0A8L2PY67_RAT', 'tr|A0A8L2PY67…	375	6.12226	42411.5	51.8574	-0.4592	13.867	[[0, 51]]	[[51, 375]]	1	['52-144']	['CON']	['beta sandwiches']	['Immunoglobulin-like beta-sandwich']	['Immunoglobulin/Fibronectin type III/E set domains/PapD-like']	['fn3']	22	1	1	6.51209	6.35369	4.96524	5.30362	-11.835
B3GNI6	sp|B3GNI6|SEP11_RAT	SEP11_RAT	Septin11	Septin-11	['Septin6', 'Septin6', 'Septin6', 'Septin6, Septin8', 'Septin6', 'Septin6', 'Septin6', 'Septin6', 'Septin6', 'Septin6', 'Septin6', 'Septin6', 'Septin6', 'Septin6', 'Septin6', 'Septin6', 'Septin6']	['tr|A0A0G2JUL7|A0A0G2JUL7_RAT, tr|A0A8I5ZNQ9|A0A8I5ZNQ9_RAT, tr|A0A8I6AAG9|A0A8I6AAG9_RAT, tr|A0A8L2QUR1|A0A8L2QUR1_RAT', 'tr|A0A0G2JUL7|A0A0G2JUL7_RAT, tr|A0A8I5ZNQ9|A0A8I5ZNQ9_RAT, tr|A0A8I6AAG9|A0A8I6AAG9_RAT, tr|A0A8L2QUR1|A0A8L2QUR1_RAT', 'tr|A0A0G2JUL7|A0A0G2JUL7_RAT, tr|A0A0U1RRN9|A0A0U1RRN9_RAT, tr|A0A0U1RRT8|A0A0U1RRT8_RAT, tr|A0A8I5ZNQ9|A0A8I5ZNQ9_RAT, tr|A0A8I5ZSZ7|A0A8I5ZSZ7_RAT, tr|…	431	6.24362	49694.1	45.4819	-0.696752	10.905	[[0, 14], [398, 431]]	[[14, 398]]	1	['40-302']	['CON']	['a/b three-layered sandwiches']	['P-loop domains-like']	['P-loop containing nucleoside triphosphate hydrolases']	['Septin']	21	1	1	24.7794	26.8022	22.0196	23.818	-23.12
P13086	sp|P13086|SUCA_RAT	SUCA_RAT	Suclg1	Succinate--CoA ligase [ADP/GDP-forming] subunit alpha, mitochondrial	[]	['tr|A0A0H2UHE1|A0A0H2UHE1_RAT, tr|A0A8I6A4L2|A0A8I6A4L2_RAT, tr|A0A8I6AAD9|A0A8I6AAD9_RAT, tr|A0A8I6AQ32|A0A8I6AQ32_RAT', 'tr|A0A0H2UHE1|A0A0H2UHE1_RAT, tr|A0A8I6A4L2|A0A8I6A4L2_RAT, tr|A0A8I6AAD9|A0A8I6AAD9_RAT, tr|A0A8I6AQ32|A0A8I6AQ32_RAT', 'tr|A0A0H2UHE1|A0A0H2UHE1_RAT, tr|A0A8I6A4L2|A0A8I6A4L2_RAT, tr|A0A8I6AAD9|A0A8I6AAD9_RAT, tr|A0A8I6AQ32|A0A8I6AQ32_RAT', 'tr|A0A0H2UHE1|A0A0H2UHE1_RAT, t…	346	9.54198	36147.5	36.8795	-0.0277457	11.85	[[0, 41]]	[[41, 346]]	2	['52-170', '171-337']	['CON', 'CON']	['a/b three-layered sandwiches', 'a/b three-layered sandwiches']	['Rossmann-like', 'Flavodoxin-like']	['NAD(P)-binding Rossmann-fold domains', 'Succinyl-CoA synthetase domains']	['CoA_binding', 'Succ_CoA_lig']	21	1	1	30.9334	31.5147	26.4056	31.1679	-10.497
A0A0U1RS25	tr|A0A0U1RS25|A0A0U1RS25_RAT	A0A0U1RS25_RAT	Upf1	UPF1, RNA helicase and ATPase	[]	[]	1124	6.17558	123951	44.1577	-0.349555	25.267	[[0, 103], [943, 1124]]	[[103, 943]]	5	['117-167', '179-229', '319-420', '425-695', '707-908']	['CON', 'CON', 'CON', 'CON', 'CON']	['few secondary structure elements', 'few secondary structure elements', 'beta barrels', 'a/b three-layered sandwiches', 'a/b three-layered sandwiches']	['RING/U-box-like', 'RING/U-box-like', 'cradle loop barrel', 'P-loop domains-like', 'P-loop domains-like']	['RING/U-box', 'RING/U-box', 'Alanine racemase-C', 'P-loop containing nucleoside triphosphate hydrolases', 'P-loop containing nucleoside triphosphate hydrolases']	['UPF1_Zn_bind_1st', 'UPF1_Zn_bind_2nd', 'KOG1802', 'AAA_11', 'AAA_12']	21	1	1	4.92123	4.153	3.78652	3.57216	10.925
A0A8I6A416	tr|A0A8I6A416|A0A8I6A416_RAT	A0A8I6A416_RAT	Pde1a	Phosphodiesterase	['Pde1b, Pde1c', 'Pde1c']	['tr|A0A0G2JZX9|A0A0G2JZX9_RAT, tr|A0A0G2K2K1|A0A0G2K2K1_RAT, tr|A0A8I5Y792|A0A8I5Y792_RAT, tr|A0A8I5Y879|A0A8I5Y879_RAT, tr|A0A8I6A5M3|A0A8I6A5M3_RAT, tr|A0A8I6GJQ6|A0A8I6GJQ6_RAT', 'tr|A0A8I5Y792|A0A8I5Y792_RAT', 'tr|A0A0G2JZX9|A0A0G2JZX9_RAT, tr|A0A0G2K2K1|A0A0G2K2K1_RAT, tr|A0A8I5Y792|A0A8I5Y792_RAT, tr|A0A8I5Y879|A0A8I5Y879_RAT, tr|A0A8I6A5M3|A0A8I6A5M3_RAT, tr|A0A8I6GJQ6|A0A8I6GJQ6_RAT', 't…	542	5.51937	62010.9	48.0732	-0.323801	12.546	[[446, 488], [523, 542]]	[[0, 446], [488, 523]]	1	['153-440']	['CON']	['alpha complex topology']	['PDEase-like']	['HD-domain/PDEase-like']	['PDEase_I']	21	1	1	#NAME?	#NAME?	#NAME?	#NAME?	#N/A
F1M978	tr|F1M978|F1M978_RAT	F1M978_RAT	Impa1	Inositol-1-monophosphatase	[]	['sp|P97697|IMPA1_RAT', 'sp|P97697|IMPA1_RAT', 'sp|P97697|IMPA1_RAT', 'sp|P97697|IMPA1_RAT', 'sp|P97697|IMPA1_RAT', 'sp|P97697|IMPA1_RAT', 'sp|P97697|IMPA1_RAT', 'sp|P97697|IMPA1_RAT', 'sp|P97697|IMPA1_RAT', 'sp|P97697|IMPA1_RAT', 'sp|P97697|IMPA1_RAT', 'sp|P97697|IMPA1_RAT', 'sp|P97697|IMPA1_RAT', 'sp|P97697|IMPA1_RAT', 'sp|P97697|IMPA1_RAT', 'sp|P97697|IMPA1_RAT', 'sp|P97697|IMPA1_RAT', 'sp|P97…	330	7.56069	36277.9	55.5685	0.0324242	12.424	[[0, 42]]	[[42, 330]]	2	['58-197', '201-319']	['CON', 'CON']	['a+b two layers', 'a/b three-layered sandwiches']	['a+b domain in carbohydrate phosphatases', 'Rossmann-like domain in carbohydrate phosphatases']	['a+b domain in carbohydrate phosphatases', 'Rossmann-like domain in carbohydrate phosphatases']	['Inositol_P_N', 'Inositol_P_C']	21	1	1	#NAME?	#NAME?	#NAME?	#NAME?	-25.828
P05370	sp|P05370|G6PD_RAT	G6PD_RAT	G6pdx	Glucose-6-phosphate 1-dehydrogenase	[]	[]	515	5.96931	59375	40.2891	-0.422718	0	[]	[[0, 515]]	2	['32-212', '205-496']	['CON', 'CON']	['a/b three-layered sandwiches', 'a+b two layers']	['Rossmann-like', 'FwdE/GAPDH domain-like']	['NAD(P)-binding Rossmann-fold domains', 'Glyceraldehyde-3-phosphate dehydrogenase-like, C-terminal domain']	['G6PD_N', 'G6PD_C']	20	1	1	11.6174	14.3116	9.82013	12.7654	-7.591
P61203	sp|P61203|CSN2_RAT	CSN2_RAT	Cops2	COP9 signalosome complex subunit 2	[]	[]	443	5.35573	51596.1	37.9271	-0.634763	9.029	[[0, 41]]	[[41, 443]]	3	['51-340', '346-412', '403-443']	['CON', 'CON', 'CON']	['alpha superhelices', 'alpha arrays', 'extended segments']	['Repetitive alpha hairpins', 'HTH', '26S proteasome regulatory subunits C-terminal helices']	['ARM repeat', 'winged', '26S proteasome regulatory subunit RPN9 C-terminal helix']	['KOG2581', 'PCI_1', 'KOG1464']	20	1	1	9.4443	9.16405	7.88055	10.6739	-17.23
Q03114	sp|Q03114|CDK5_RAT	CDK5_RAT	Cdk5	Cyclin-dependent kinase 5	['Cdk16, Cdk17, Cdk18, Cdk2', 'Blk, Cdk1, Cdk12, Cdk13, Cdk14, Cdk15, Cdk16, Cdk17, Cdk18, Cdk2, Cdk20, Cdk4, Cdk6, Cdk9, Cilk1, Fgfr1, Fgfr2, Fgfr3, Fgfr4, Fgr, Fyn, Hck, Lck, Lyn, Mak, Yes1', 'Asap1, Asap2']	['tr|A0A8I5Y6S3|A0A8I5Y6S3_RAT, tr|A0A8L2UIH0|A0A8L2UIH0_RAT', 'tr|A0A8I5Y6S3|A0A8I5Y6S3_RAT, tr|A0A8L2UIH0|A0A8L2UIH0_RAT', 'tr|A0A8I5Y6S3|A0A8I5Y6S3_RAT, tr|A0A8L2UIH0|A0A8L2UIH0_RAT', 'tr|A0A8I5Y6S3|A0A8I5Y6S3_RAT, tr|A0A8L2UIH0|A0A8L2UIH0_RAT', 'sp|O35831|CDK17_RAT, sp|O35832|CDK18_RAT, sp|Q63686|CDK16_RAT, sp|Q63699|CDK2_RAT, tr|A0A0H2UHG4|A0A0H2UHG4_RAT, tr|A0A8I5Y814|A0A8I5Y814_RAT, tr|A0A…	292	7.56853	33254.1	28.3671	-0.298288	0	[]	[[0, 292]]	1	['2-282']	['CON']	['a+b complex topology']	['Protein kinase/SAICAR synthase/ATP-grasp']	['Protein kinase']	['Pkinase_Tyr']	20	1	1	9.67728	9.36234	7.68693	8.45334	-19.499
Q8VIF7	sp|Q8VIF7|SBP1_RAT	SBP1_RAT	Selenbp1	Methanethiol oxidase	[]	['tr|A0A0G2JZR8|A0A0G2JZR8_RAT, tr|A0A8I5ZWC7|A0A8I5ZWC7_RAT, tr|F1LRJ9|F1LRJ9_RAT', 'tr|A0A0G2JZR8|A0A0G2JZR8_RAT, tr|A0A8I5ZWC7|A0A8I5ZWC7_RAT, tr|F1LRJ9|F1LRJ9_RAT', 'tr|A0A0G2JZR8|A0A0G2JZR8_RAT, tr|A0A8I5ZWC7|A0A8I5ZWC7_RAT, tr|F1LRJ9|F1LRJ9_RAT', 'tr|A0A0G2JZR8|A0A0G2JZR8_RAT, tr|A0A8I5ZWC7|A0A8I5ZWC7_RAT, tr|F1LRJ9|F1LRJ9_RAT', 'tr|A0A0G2JZR8|A0A0G2JZR8_RAT, tr|A0A8I5ZWC7|A0A8I5ZWC7_RAT, t…	472	6.10192	52531.5	35.7479	-0.309534	0	[]	[[0, 472]]	1	['12-471']	['CON']	['beta duplicates or obligate multimers']	['beta-propeller-like']	['7-bladed']	['SBP56']	20	1	1	#NAME?	#NAME?	#NAME?	#NAME?	-17.973
O88377	sp|O88377|PI42B_RAT	PI42B_RAT	Pip4k2b	Phosphatidylinositol 5-phosphate 4-kinase type-2 beta	['Pip4k2a']	['tr|A0A8I6A493|A0A8I6A493_RAT', 'tr|A0A8I6A493|A0A8I6A493_RAT', 'tr|A0A8I6A493|A0A8I6A493_RAT', 'tr|A0A8I6A493|A0A8I6A493_RAT', 'tr|A0A8I6A493|A0A8I6A493_RAT', 'tr|A0A8I6A493|A0A8I6A493_RAT', 'tr|A0A8I6A493|A0A8I6A493_RAT', 'tr|A0A8I6A493|A0A8I6A493_RAT', 'tr|A0A8I6A493|A0A8I6A493_RAT', 'tr|A0A8I6A493|A0A8I6A493_RAT', 'tr|A0A8I6A493|A0A8I6A493_RAT', 'tr|A0A8I6A493|A0A8I6A493_RAT', 'tr|A0A8I6A493…	416	7.18271	47263.3	41.674	-0.492308	22.596	[[0, 23], [224, 242], [290, 333]]	[[23, 224], [242, 290], [333, 416]]	1	['34-301,339-415']	['NC']	['a+b complex topology']	['Protein kinase/SAICAR synthase/ATP-grasp']	['SAICAR synthase']	['PIP5K']	19	1	1	17.5101	21.3047	14.1899	16.8929	-20.729
P07895	sp|P07895|SODM_RAT	SODM_RAT	Sod2	Superoxide dismutase [Mn], mitochondrial	[]	[]	222	8.96267	24673.7	38.1802	-0.421622	12.613	[[0, 28]]	[[28, 222]]	2	['26-107', '110-217']	['CON', 'CON']	['alpha bundles', 'a+b three layers']	['Long alpha-hairpin', 'Fe,Mn superoxide dismutase (SOD)-C']	['Fe,Mn superoxide dismutase (SOD), N-terminal domain', 'Fe,Mn superoxide dismutase (SOD)-C']	['Sod_Fe_N', 'Sod_Fe_C']	19	2	1	33.791	35.4259	29.0623	34.7413	-12.368
P15087	sp|P15087|CBPE_RAT	CBPE_RAT	Cpe	Carboxypeptidase E	['Cpd', 'Cpd']	['tr|Q5U322|Q5U322_RAT', 'sp|Q9JHW1|CBPD_RAT, tr|F1LPC6|F1LPC6_RAT, tr|Q5U322|Q5U322_RAT', 'tr|Q5U322|Q5U322_RAT', 'tr|Q5U322|Q5U322_RAT', 'tr|Q5U322|Q5U322_RAT', 'tr|Q5U322|Q5U322_RAT', 'tr|Q5U322|Q5U322_RAT', 'tr|Q5U322|Q5U322_RAT', 'tr|Q5U322|Q5U322_RAT', 'tr|Q5U322|Q5U322_RAT', 'tr|Q5U322|Q5U322_RAT', 'tr|Q5U322|Q5U322_RAT', 'tr|Q5U322|Q5U322_RAT', 'tr|Q5U322|Q5U322_RAT', 'tr|Q5U322|Q5U322_RA…	476	5.06563	53308.3	43.2796	-0.421639	8.824	[[0, 43]]	[[43, 476]]	2	['52-373', '375-450']	['CON', 'CON']	['a/b three-layered sandwiches', 'beta sandwiches']	['Phosphorylase/hydrolase-like', 'Immunoglobulin-like beta-sandwich']	['Zn-dependent exopeptidases', 'Prealbumin-like']	['Peptidase_M14', 'CarboxypepD_reg']	19	2	1	4.18064	3.40689	2.1741	2.50349	-6.64
P62919	sp|P62919|RL8_RAT	RL8_RAT	Rpl8	Large ribosomal subunit protein uL2	['Rpl8l1', 'Rpl8l1', 'Rpl8l1', 'Rpl8l1', 'Rpl8l1', 'Rpl8l1', 'Rpl8l1', 'Rpl8l1', 'Rpl8l1', 'Rpl8l1', 'Rpl8l1', 'Rpl8l1', 'Rpl8l1', 'ENSRNOG00000067742, Rpl8l1', 'Rpl8l1', 'Rpl8l1', 'Rpl8l1', 'Rpl8l1', 'Rpl8l1', 'Rpl8l1', 'Rpl8l1', 'Rpl8l1', 'Rpl8l1', 'Rpl8l1']	['tr|A0A8I5ZPU4|A0A8I5ZPU4_RAT, tr|D4A6W6|D4A6W6_RAT', 'tr|A0A8I5ZPU4|A0A8I5ZPU4_RAT, tr|D4A6W6|D4A6W6_RAT', 'tr|A0A8I5ZPU4|A0A8I5ZPU4_RAT, tr|D4A6W6|D4A6W6_RAT', 'tr|A0A8I5ZPU4|A0A8I5ZPU4_RAT, tr|D4A6W6|D4A6W6_RAT', 'tr|A0A8I5ZPU4|A0A8I5ZPU4_RAT, tr|D4A6W6|D4A6W6_RAT', 'tr|A0A8I5ZPU4|A0A8I5ZPU4_RAT, tr|D4A6W6|D4A6W6_RAT', 'tr|A0A8I5ZPU4|A0A8I5ZPU4_RAT, tr|D4A6W6|D4A6W6_RAT', 'tr|A0A8I5ZPU4|A0A8I…	257	11.0351	28024.3	26.8891	-0.527626	43.58	[[146, 257]]	[[0, 146]]	2	['6-96', '99-247']	['CON', 'CON']	['beta barrels', 'beta barrels']	['OB-fold', 'SH3']	['Nucleic acid-binding proteins', 'SH3']	['Ribosomal_L2_1', 'Ribosomal_L2_C_2']	19	2	1	12.1124	11.6184	10.744	10.3533	-17.687
A0A8I5ZU65	tr|A0A8I5ZU65|A0A8I5ZU65_RAT	A0A8I5ZU65_RAT	Psmc6	Proteasome 26S subunit, ATPase 6	[]	['tr|G3V6W6|G3V6W6_RAT', 'tr|G3V6W6|G3V6W6_RAT', 'tr|G3V6W6|G3V6W6_RAT', 'tr|G3V6W6|G3V6W6_RAT', 'tr|G3V6W6|G3V6W6_RAT', 'tr|G3V6W6|G3V6W6_RAT', 'tr|G3V6W6|G3V6W6_RAT', 'tr|G3V6W6|G3V6W6_RAT', 'tr|G3V6W6|G3V6W6_RAT', 'tr|G3V6W6|G3V6W6_RAT', 'tr|G3V6W6|G3V6W6_RAT', 'tr|G3V6W6|G3V6W6_RAT', 'tr|G3V6W6|G3V6W6_RAT', 'tr|G3V6W6|G3V6W6_RAT', 'tr|G3V6W6|G3V6W6_RAT', 'tr|G3V6W6|G3V6W6_RAT', 'tr|G3V6W6|G3V…	389	7.0941	44172.5	28.7111	-0.436504	2.314	[]	[[0, 389]]	4	['12-114', '137-192', '168-291', '306-374']	['CON', 'CON', 'CON', 'CON']	['beta barrels', 'a/b three-layered sandwiches', 'a/b three-layered sandwiches', 'alpha arrays']	['OB-fold', 'P-loop domains-like', 'P-loop domains-like', 'Histone-like']	['Nucleic acid-binding proteins', 'P-loop containing nucleoside triphosphate hydrolases', 'P-loop containing nucleoside triphosphate hydrolases', 'AAA+ ATPase lid domain']	['26Sp45', 'AAA', 'Sigma54_activat', 'KOG0652_2nd']	19	1	1	#NAME?	#NAME?	#NAME?	#NAME?	#N/A
A0A8I6ADE2	tr|A0A8I6ADE2|A0A8I6ADE2_RAT	A0A8I6ADE2_RAT	Psmd12	Proteasome 26S subunit, non-ATPase 12	[]	['tr|A0A8I6A4T8|A0A8I6A4T8_RAT, tr|A0A8I6AAD5|A0A8I6AAD5_RAT, tr|Q5XIC6|Q5XIC6_RAT', 'tr|A0A8I6A4T8|A0A8I6A4T8_RAT, tr|A0A8I6AAD5|A0A8I6AAD5_RAT, tr|Q5XIC6|Q5XIC6_RAT', 'tr|A0A8I6A4T8|A0A8I6A4T8_RAT, tr|A0A8I6AAD5|A0A8I6AAD5_RAT, tr|Q5XIC6|Q5XIC6_RAT', 'tr|A0A8I6AAD5|A0A8I6AAD5_RAT, tr|Q5XIC6|Q5XIC6_RAT', 'tr|A0A8I6A4T8|A0A8I6A4T8_RAT, tr|A0A8I6AAD5|A0A8I6AAD5_RAT, tr|Q5XIC6|Q5XIC6_RAT', 'tr|A0A8…	429	8.02472	50089.7	46.8375	-0.314918	1.632	[]	[[0, 429]]	3	['14-303', '323-392', '395-426']	['CON', 'CON', 'CON']	['alpha superhelices', 'alpha arrays', 'extended segments']	['Repetitive alpha hairpins', 'HTH', '26S proteasome regulatory subunits C-terminal helices']	['ARM repeat', 'winged', '26S proteasome regulatory subunit RPN5 C-terminal helix']	['RPN7_1', 'PCI', 'KOG1498']	19	1	1	#NAME?	#NAME?	#NAME?	#NAME?	#N/A
A0A8I6AHE2	tr|A0A8I6AHE2|A0A8I6AHE2_RAT	A0A8I6AHE2_RAT	Dync1i1	Dynein cytoplasmic 1 intermediate chain 1	[]	['sp|Q63100|DC1I1_RAT, tr|A0A8I6A2D5|A0A8I6A2D5_RAT, tr|A0A8I6AKL2|A0A8I6AKL2_RAT, tr|G3V792|G3V792_RAT', 'sp|Q63100|DC1I1_RAT, tr|A0A8I6A2D5|A0A8I6A2D5_RAT, tr|A0A8I6AKL2|A0A8I6AKL2_RAT, tr|A0A8I6G4X7|A0A8I6G4X7_RAT, tr|G3V792|G3V792_RAT', 'sp|Q63100|DC1I1_RAT, tr|A0A8I6A2D5|A0A8I6A2D5_RAT, tr|A0A8I6AKL2|A0A8I6AKL2_RAT, tr|A0A8I6G4X7|A0A8I6G4X7_RAT, tr|G3V792|G3V792_RAT', 'sp|Q63100|DC1I1_RAT, t…	557	4.88346	62906.4	51.0971	-0.664991	33.214	[[0, 180]]	[[180, 557]]	1	['248-530']	['CON']	['beta duplicates or obligate multimers']	['beta-propeller-like']	['7-bladed']	['ANAPC4_WD40_7']	19	1	1	#NAME?	#NAME?	#NAME?	#NAME?	#N/A
P20717	sp|P20717|PADI2_RAT	PADI2_RAT	Padi2	Protein-arginine deiminase type-2	[]	['tr|F1LPA6|F1LPA6_RAT', 'tr|F1LPA6|F1LPA6_RAT', 'tr|F1LPA6|F1LPA6_RAT', 'tr|F1LPA6|F1LPA6_RAT', 'tr|F1LPA6|F1LPA6_RAT', 'tr|F1LPA6|F1LPA6_RAT', 'tr|F1LPA6|F1LPA6_RAT', 'tr|F1LPA6|F1LPA6_RAT', 'tr|F1LPA6|F1LPA6_RAT', 'tr|F1LPA6|F1LPA6_RAT', 'tr|F1LPA6|F1LPA6_RAT', 'tr|F1LPA6|F1LPA6_RAT', 'tr|F1LPA6|F1LPA6_RAT', 'tr|F1LPA6|F1LPA6_RAT', 'tr|F1LPA6|F1LPA6_RAT', 'tr|F1LPA6|F1LPA6_RAT', 'tr|F1LPA6|F1L…	665	5.31913	75355.6	43.7409	-0.226466	0	[]	[[0, 665]]	3	['4-114', '116-293', '292-653']	['CON', 'CON', 'CON']	['beta sandwiches', 'beta sandwiches', 'a+b duplicates or obligate multimers']	['Cupredoxin-like', 'Immunoglobulin-like beta-sandwich', 'Pentein']	['Cupredoxin-related', 'Common fold of diphtheria toxin/transcription factors/cytochrome f', 'Pentein']	['PAD_N', 'PAD_M', 'PAD']	18	1	1	14.5581	19.5222	5.67144	22.7845	-18.4
P61107	sp|P61107|RAB14_RAT	RAB14_RAT	Rab14	Ras-related protein Rab-14	[]	['tr|F7F4P0|F7F4P0_RAT', 'tr|F7F4P0|F7F4P0_RAT', 'tr|F7F4P0|F7F4P0_RAT', 'tr|F7F4P0|F7F4P0_RAT', 'tr|F7F4P0|F7F4P0_RAT', 'tr|F7F4P0|F7F4P0_RAT', 'tr|F7F4P0|F7F4P0_RAT', 'tr|F7F4P0|F7F4P0_RAT', 'tr|F7F4P0|F7F4P0_RAT', 'tr|F7F4P0|F7F4P0_RAT', 'tr|F7F4P0|F7F4P0_RAT', 'tr|F7F4P0|F7F4P0_RAT', 'tr|F7F4P0|F7F4P0_RAT', 'tr|F7F4P0|F7F4P0_RAT', 'tr|F7F4P0|F7F4P0_RAT', 'tr|F7F4P0|F7F4P0_RAT', 'tr|F7F4P0|F7F…	215	5.85006	23926.7	37.0493	-0.410698	16.744	[[179, 215]]	[[0, 179]]	1	['12-173']	['CON']	['a/b three-layered sandwiches']	['P-loop domains-like']	['P-loop containing nucleoside triphosphate hydrolases']	['Ras']	18	1	1	7.93315	8.30241	6.51323	7.32755	-17.329
A0A8I6AH39	tr|A0A8I6AH39|A0A8I6AH39_RAT	A0A8I6AH39_RAT	Pck2	phosphoenolpyruvate carboxykinase (GTP)	[]	['tr|A0A8I5ZVZ5|A0A8I5ZVZ5_RAT, tr|F1LQJ7|F1LQJ7_RAT', 'tr|A0A8I5ZVZ5|A0A8I5ZVZ5_RAT, tr|F1LQJ7|F1LQJ7_RAT', 'tr|F1LQJ7|F1LQJ7_RAT', 'tr|A0A8I5ZVZ5|A0A8I5ZVZ5_RAT, tr|F1LQJ7|F1LQJ7_RAT', 'tr|A0A8I5ZVZ5|A0A8I5ZVZ5_RAT, tr|F1LQJ7|F1LQJ7_RAT', 'tr|A0A8I5ZVZ5|A0A8I5ZVZ5_RAT, tr|F1LQJ7|F1LQJ7_RAT', 'tr|A0A8I5ZVZ5|A0A8I5ZVZ5_RAT, tr|F1LQJ7|F1LQJ7_RAT', 'tr|A0A8I5ZVZ5|A0A8I5ZVZ5_RAT, tr|F1LQJ7|F1LQJ7_RA…	645	7.54432	71436	44.2396	-0.259845	6.357	[[0, 41]]	[[41, 645]]	2	['49-276', '283-642']	['CON', 'CON']	['beta sandwiches', 'a/b three-layered sandwiches']	['Immunoglobulin-like beta-sandwich', 'P-loop domains-like']	['Common fold of diphtheria toxin/transcription factors/cytochrome f', 'PEP carboxykinase catalytic C-terminal domain']	['PEPCK_N', 'PEPCK_C']	18	1	1	#NAME?	#NAME?	#NAME?	#NAME?	#N/A
P02793	sp|P02793|FRIL1_RAT	FRIL1_RAT	Ftl1	Ferritin light chain 1	['Ftl1l1, Ftl1l5, Ftl1l7, LOC100360087, LOC100362384, LOC120102993, Ripor2', 'Ftl1l5, LOC100360087, LOC100362384, LOC102549852, LOC120102993, Ripor2', 'Ftl1l1, Ftl1l5, Ftl1l7, LOC100360087, LOC100362384, LOC120102993, Ripor2', 'Ftl1l2, Ftl1l5, LOC120102993', 'Ftl1l2, Ftl1l5, LOC120102993', 'Ftl1l2, Ftl1l5, LOC120102993', 'Ftl1l1, Ftl1l2, Ftl1l5, Ftl1l7, LOC100360087, LOC100362384, LOC120102993, R…	['sp|Q7TP54|RIPR2_RAT, tr|A0A8I5ZY31|A0A8I5ZY31_RAT, tr|A0A8I6A2Z0|A0A8I6A2Z0_RAT, tr|A0A8I6GIG4|A0A8I6GIG4_RAT, tr|A0A8L2QFK4|A0A8L2QFK4_RAT, tr|A0A8L2QVZ0|A0A8L2QVZ0_RAT, tr|M0R597|M0R597_RAT, tr|M0R5T8|M0R5T8_RAT, tr|M0R6L9|M0R6L9_RAT, tr|M0RCS3|M0RCS3_RAT', 'sp|Q7TP54|RIPR2_RAT, tr|A0A8I5ZUC1|A0A8I5ZUC1_RAT, tr|A0A8I5ZY31|A0A8I5ZY31_RAT, tr|A0A8I6A2Z0|A0A8I6A2Z0_RAT, tr|A0A8I6GIG4|A0A8I6GIG4_…	183	5.98881	20748.2	24.5355	-0.45847	0	[]	[[0, 183]]	1	['11-180']	['CON']	['alpha bundles']	['Ferritin/Heme oxygenase/4-helical cytokines']	['Ferritin']	['Ferritin']	18	3	1	#NAME?	#NAME?	#NAME?	#NAME?	-27.158
F1LS72	tr|F1LS72|F1LS72_RAT	F1LS72_RAT	Uba2	SUMO-activating enzyme subunit 2	['ENSRNOG00000064024', 'ENSRNOG00000064024']	['tr|A0A8I6A3Z5|A0A8I6A3Z5_RAT', 'tr|A0A8I6A3Z5|A0A8I6A3Z5_RAT', 'tr|A0A8I6A3Z5|A0A8I6A3Z5_RAT', 'tr|A0A8I6A3Z5|A0A8I6A3Z5_RAT', 'tr|A0A8I6A3Z5|A0A8I6A3Z5_RAT', 'tr|A0A8I6A3Z5|A0A8I6A3Z5_RAT', 'tr|A0A8I5ZU42|A0A8I5ZU42_RAT', 'tr|A0A8I6A3Z5|A0A8I6A3Z5_RAT', 'tr|A0A8I6A3Z5|A0A8I6A3Z5_RAT', 'tr|A0A8I6A3Z5|A0A8I6A3Z5_RAT', 'tr|A0A8I6A3Z5|A0A8I6A3Z5_RAT', 'tr|A0A8I6A3Z5|A0A8I6A3Z5_RAT', 'tr|A0A8I6A3Z5…	583	5.56268	64530.8	38.0979	-0.357118	19.726	[[199, 239], [279, 308], [543, 583]]	[[0, 199], [239, 279], [308, 543]]	3	['10-173,381-419', '171-381', '446-534']	['NC', 'IS', 'CON']	['a/b three-layered sandwiches', 'alpha arrays', 'a+b two layers']	['Rossmann-like', 'Catalytic cysteine domain in ubiquitin-activating enzyme', 'beta-Grasp']	['Activating enzymes of the ubiquitin-like proteins', 'Catalytic cysteine domain in ubiquitin-activating enzyme', 'E2-binding domain of E1']	['ThiF_1', 'UBA_e1_thiolCys', 'UAE_UbL']	18	1	1	5.16875	#NAME?	3.91182	#NAME?	-14.039
B0BNM1	sp|B0BNM1|NNRE_RAT	NNRE_RAT	Naxe	NAD(P)H-hydrate epimerase	[]	[]	282	6.43562	30890.3	42.5656	-0.0624113	12.766	[[0, 36]]	[[36, 282]]	1	['52-265']	['CON']	['a/b three-layered sandwiches']	['Rossmann-like']	['NAD(P)-binding Rossmann-fold domains']	['YjeF_N']	17	2	1	20.6751	29.962	16.4611	26.3249	-15.406
O08816	sp|O08816|WASL_RAT	WASL_RAT	Wasl	Actin nucleation-promoting factor WASL	['Was']	['tr|A0A8I6ABN7|A0A8I6ABN7_RAT, tr|A0A8I6AE95|A0A8I6AE95_RAT, tr|A0A8I6B641|A0A8I6B641_RAT, tr|F1LSG0|F1LSG0_RAT', 'tr|A0A8I6ABN7|A0A8I6ABN7_RAT, tr|A0A8I6AE95|A0A8I6AE95_RAT, tr|A0A8I6B641|A0A8I6B641_RAT, tr|F1LSG0|F1LSG0_RAT', 'tr|A0A8I6ABN7|A0A8I6ABN7_RAT, tr|A0A8I6AE95|A0A8I6AE95_RAT, tr|A0A8I6B641|A0A8I6B641_RAT, tr|F1LSG0|F1LSG0_RAT', 'tr|A0A8I6ABN7|A0A8I6ABN7_RAT, tr|A0A8I6AE95|A0A8I6AE95_…	501	8.32637	54324.6	67.8437	-0.841916	63.673	[[0, 14], [138, 207], [265, 501]]	[[14, 138], [207, 265]]	2	['37-135', '203-272']	['CON', 'CON']	['beta barrels', 'alpha arrays']	['PH domain-like', 'CRIB domain']	['PH domain-like', 'CRIB domain']	['WH1', 'PBD']	17	1	1	5.07079	5.03938	3.35781	4.04843	4.891
A0A8I5Y697	tr|A0A8I5Y697|A0A8I5Y697_RAT	A0A8I5Y697_RAT	Ap1g1	AP-1 complex subunit gamma	['Ap1g2']	['tr|A0A8I6AE72|A0A8I6AE72_RAT, tr|A0A8I6ARE9|A0A8I6ARE9_RAT', 'tr|A0A8I6AE72|A0A8I6AE72_RAT, tr|A0A8I6ARE9|A0A8I6ARE9_RAT', 'tr|A0A8I6AE72|A0A8I6AE72_RAT, tr|A0A8I6ARE9|A0A8I6ARE9_RAT', 'tr|A0A8I6AE72|A0A8I6AE72_RAT, tr|A0A8I6ARE9|A0A8I6ARE9_RAT', 'tr|A0A8I6AE72|A0A8I6AE72_RAT, tr|A0A8I6ARE9|A0A8I6ARE9_RAT', 'tr|A0A8I6AE72|A0A8I6AE72_RAT, tr|A0A8I6ARE9|A0A8I6ARE9_RAT', 'tr|A0A8I6AE72|A0A8I6AE72_…	875	6.80035	97917.1	45.3753	-0.100343	14.057	[[638, 751]]	[[0, 638], [751, 875]]	2	['82-641', '758-871']	['CON', 'CON']	['alpha superhelices', 'beta sandwiches']	['Repetitive alpha hairpins', 'Immunoglobulin-like beta-sandwich']	['ARM repeat', 'Immunoglobulin/Fibronectin type III/E set domains/PapD-like']	['Adaptin_N', 'Alpha_adaptinC2']	17	1	1	#NAME?	#NAME?	#NAME?	#NAME?	#N/A
O08618	sp|O08618|KPRB_RAT	KPRB_RAT	Prpsap2	Phosphoribosyl pyrophosphate synthase-associated protein 2	['Prpsap1', 'Prpsap1', 'Prpsap1', 'Prpsap1', 'Prpsap1']	['sp|Q63468|KPRA_RAT, tr|A0A8I5ZZP2|A0A8I5ZZP2_RAT, tr|G3V7B5|G3V7B5_RAT', 'sp|Q63468|KPRA_RAT, tr|A0A8I5ZZP2|A0A8I5ZZP2_RAT, tr|G3V7B5|G3V7B5_RAT', 'sp|Q63468|KPRA_RAT, tr|A0A8I5ZZP2|A0A8I5ZZP2_RAT, tr|G3V7B5|G3V7B5_RAT', 'sp|Q63468|KPRA_RAT, tr|A0A8I5ZZP2|A0A8I5ZZP2_RAT, tr|G3V7B5|G3V7B5_RAT', 'sp|Q63468|KPRA_RAT, tr|A0A8I5ZZP2|A0A8I5ZZP2_RAT, tr|G3V7B5|G3V7B5_RAT']	369	6.7243	40866.3	43.032	0.0287263	0	[]	[[0, 369]]	2	['27-176', '182-216,248-359']	['CON', 'NC']	['a/b three-layered sandwiches', 'a/b three-layered sandwiches']	['PRTase-like', 'PRTase-like']	['PRTase-like', 'PRTase-like']	['Pribosyltran_N', 'Pribosyl_synth']	17	1	1	9.67714	6.88727	7.50151	9.80065	-22.363
P62762	sp|P62762|VISL1_RAT	VISL1_RAT	Vsnl1	Visinin-like protein 1	[]	[]	191	5.00651	22142.1	30.878	-0.501571	5.759	[]	[[0, 191]]	2	['14-95', '100-182']	['CON', 'CON']	['alpha arrays', 'alpha arrays']	['EF-hand', 'EF-hand']	['EF-hand', 'EF-hand']	['EF-hand_7_10', 'EF-hand_7_2']	17	1	1	6.63998	5.48206	4.76204	5.00784	-21.944
G3V7G9	tr|G3V7G9|G3V7G9_RAT	G3V7G9_RAT	Eif3l	Eukaryotic translation initiation factor 3 subunit L	[]	['tr|A0A8I5ZLD0|A0A8I5ZLD0_RAT', 'tr|A0A8I5ZLD0|A0A8I5ZLD0_RAT', 'tr|A0A8I5ZLD0|A0A8I5ZLD0_RAT', 'tr|A0A8I5ZLD0|A0A8I5ZLD0_RAT', 'tr|A0A8I5ZLD0|A0A8I5ZLD0_RAT', 'tr|A0A8I5Y0Q4|A0A8I5Y0Q4_RAT, tr|A0A8I5ZLD0|A0A8I5ZLD0_RAT', 'tr|A0A8I5Y0Q4|A0A8I5Y0Q4_RAT, tr|A0A8I5ZLD0|A0A8I5ZLD0_RAT', 'tr|A0A8I5ZLD0|A0A8I5ZLD0_RAT', 'tr|A0A8I5ZLD0|A0A8I5ZLD0_RAT', 'tr|A0A8I5ZLD0|A0A8I5ZLD0_RAT', 'tr|A0A8I5ZLD0|A0A…	564	5.92975	66710.2	50.367	-0.471454	5.674	[[0, 32]]	[[32, 564]]	2	['267-463', '466-513']	['CON', 'CON']	['alpha superhelices', 'alpha arrays']	['Repetitive alpha hairpins', 'HTH']	['ARM repeat', 'winged']	['Paf67_1st', 'Paf67_2nd']	17	2	1	5.87371	5.26065	6.02773	6.95837	-12.696
A0A0H2UHV9	tr|A0A0H2UHV9|A0A0H2UHV9_RAT	A0A0H2UHV9_RAT	Copg2	Coatomer subunit gamma	['Copg1', 'Copg1', 'Copg1']	['sp|D4ABY2|COPG2_RAT, tr|A0A8I5ZST5|A0A8I5ZST5_RAT', 'sp|D4ABY2|COPG2_RAT, tr|A0A8I5ZST5|A0A8I5ZST5_RAT', 'sp|D4ABY2|COPG2_RAT, sp|Q4AEF8|COPG1_RAT, tr|A0A0G2K1F3|A0A0G2K1F3_RAT, tr|A0A8I5ZST5|A0A8I5ZST5_RAT, tr|A0A8I5ZY43|A0A8I5ZY43_RAT, tr|A0A8I6A9G6|A0A8I6A9G6_RAT, tr|A0A8L2Q7S5|A0A8L2Q7S5_RAT', 'sp|D4ABY2|COPG2_RAT, sp|Q4AEF8|COPG1_RAT, tr|A0A0G2K1F3|A0A0G2K1F3_RAT, tr|A0A8I5ZST5|A0A8I5ZST5_…	871	5.51448	97640.3	45.3669	-0.115385	5.166	[[0, 22], [582, 606]]	[[22, 582], [606, 871]]	3	['29-546', '634-756', '760-870']	['CON', 'CON', 'CON']	['alpha superhelices', 'beta sandwiches', 'a+b two layers']	['Repetitive alpha hairpins', 'Immunoglobulin-like beta-sandwich', 'TBP-like']	['ARM repeat', 'Immunoglobulin/Fibronectin type III/E set domains/PapD-like', 'Subdomain of clathrin and coatomer appendage domain']	['Adaptin_N', 'COP-gamma_platf', 'Coatomer_g_Cpla']	17	1	1	#NAME?	#NAME?	#NAME?	#NAME?	-18.272
A0A8I6AVL2	tr|A0A8I6AVL2|A0A8I6AVL2_RAT	A0A8I6AVL2_RAT	Acad10	Aldehyde dehydrogenase 2 family member	['Aldh2', 'Aldh2', 'Aldh2', 'Aldh2', 'Aldh2', 'Aldh2', 'Aldh2', 'Aldh2', 'Aldh2', 'Aldh1a3, Aldh2, Ift70a1, Ift70b', 'Aldh2', 'Aldh2', 'Aldh2', 'Aldh2', 'Aldh2', 'Aldh1a1, Aldh1a2, Aldh1a7, Aldh1b1, Aldh2, Aldh3a1, Aldh3a2', 'Aldh2', 'Aldh2', 'Aldh2']	['sp|P11884|ALDH2_RAT, tr|F1LN88|F1LN88_RAT', 'sp|P11884|ALDH2_RAT, tr|F1LN88|F1LN88_RAT', 'sp|P11884|ALDH2_RAT, tr|F1LN88|F1LN88_RAT', 'sp|P11884|ALDH2_RAT, tr|F1LN88|F1LN88_RAT', 'sp|P11884|ALDH2_RAT, tr|F1LN88|F1LN88_RAT', 'sp|P11884|ALDH2_RAT, tr|F1LN88|F1LN88_RAT', 'sp|P11884|ALDH2_RAT, tr|F1LN88|F1LN88_RAT', 'sp|P11884|ALDH2_RAT, tr|F1LN88|F1LN88_RAT', 'sp|P11884|ALDH2_RAT, tr|F1LN88|F1LN88…	1492	8.11291	165450	41.2789	-0.169839	4.223	[[0, 39], [625, 651]]	[[39, 625], [651, 1492]]	7	['42-242', '269-562', '659-786', '790-900', '906-1015', '1013-1262', '1263-1486']	['CON', 'CON', 'CON', 'CON', 'CON', 'CON', 'CON']	['a/b three-layered sandwiches', 'a+b complex topology', 'alpha arrays', 'beta complex topology', 'alpha bundles', 'a/b three-layered sandwiches', 'a/b three-layered sandwiches']	['HAD domain-like', 'Protein kinase/SAICAR synthase/ATP-grasp', 'Acyl-CoA dehydrogenase N-terminal domain-like', 'Acyl-CoA dehydrogenase middle domain-like', 'Bromodomain-like', 'ALDH-like', 'ALDH-like']	['HAD-like', 'Protein kinase', 'Acyl-CoA dehydrogenase N-terminal domain-like', 'Acyl-CoA dehydrogenase middle domain-like', 'Acyl-CoA dehydrogenase C-terminal domain-like', 'ALDH-like', 'ALDH-like']	['HAD_2', 'Fructosamin_kin', 'Acyl-CoA_dh_N', 'Acyl-CoA_dh_M', 'Acyl-CoA_dh_1', 'Aldedh_1st_1', 'Aldedh_2nd']	17	1	1	#NAME?	#NAME?	#NAME?	#NAME?	#N/A
D4A3E1	tr|D4A3E1|D4A3E1_RAT	D4A3E1_RAT	Hnrnpll	Heterogeneous nuclear ribonucleoprotein L-like	[]	[]	591	5.64487	64362.4	49.6797	-0.464129	33.841	[[0, 125], [310, 384]]	[[125, 310], [384, 591]]	3	['127-179', '227-293', '386-458']	['CON', 'CON', 'CON']	['a+b two layers', 'a+b two layers', 'a+b two layers']	['Alpha-beta plaits', 'Alpha-beta plaits', 'Alpha-beta plaits']	['RNA-binding domain, RBD', 'RNA-binding domain, RBD', 'RNA-binding domain, RBD']	['RRM_1_3', 'RRM_1_6', 'RRM_1_6']	17	1	1	7.21681	#NAME?	6.04654	#NAME?	-7.76
A0A8I5ZUT2	tr|A0A8I5ZUT2|A0A8I5ZUT2_RAT	A0A8I5ZUT2_RAT	Irgq	Immunity-related GTPase Q	[]	[]	583	4.70277	59259.5	48.9039	0.0209262	49.743	[[247, 273], [318, 583]]	[[0, 247], [273, 318]]	0							17	1	1	#NAME?	#NAME?	#NAME?	#NAME?	#N/A
A0A8I6ABZ7	tr|A0A8I6ABZ7|A0A8I6ABZ7_RAT	A0A8I6ABZ7_RAT	Dhx9	RNA helicase	[]	['tr|D4A9D6|D4A9D6_RAT', 'tr|D4A9D6|D4A9D6_RAT', 'tr|D4A9D6|D4A9D6_RAT', 'tr|D4A9D6|D4A9D6_RAT', 'tr|D4A9D6|D4A9D6_RAT', 'tr|D4A9D6|D4A9D6_RAT', 'tr|D4A9D6|D4A9D6_RAT', 'tr|D4A9D6|D4A9D6_RAT', 'tr|D4A9D6|D4A9D6_RAT', 'tr|D4A9D6|D4A9D6_RAT', 'tr|D4A9D6|D4A9D6_RAT', 'tr|D4A9D6|D4A9D6_RAT', 'tr|D4A9D6|D4A9D6_RAT', 'tr|D4A9D6|D4A9D6_RAT', 'tr|D4A9D6|D4A9D6_RAT', 'tr|D4A9D6|D4A9D6_RAT', 'tr|D4A9D6|D4A…	1392	6.45972	150231	44.8981	-0.336351	26.58	[[78, 170], [588, 619], [1144, 1392]]	[[0, 78], [170, 588], [619, 1144]]	8	['3-68', '183-254', '375-569', '695-774', '794-861', '864-973', '991-1076', '1067-1139']	['CON', 'CON', 'CON', 'CON', 'CON', 'CON', 'CON', 'CON']	['a+b two layers', 'a+b two layers', 'a/b three-layered sandwiches', 'a/b three-layered sandwiches', 'alpha arrays', 'alpha arrays', 'beta barrels', 'a+b two layers']	['dsRBD-like', 'dsRBD-like', 'P-loop domains-like', 'P-loop domains-like', 'HTH', 'Sec63 N-terminal subdomain-like', 'OB-fold', 'C-terminal domain in RNA helicases']	['dsRNA-binding domain-like', 'dsRNA-binding domain-like', 'P-loop containing nucleoside triphosphate hydrolases', 'P-loop containing nucleoside triphosphate hydrolases', 'winged', 'Sec63 N-terminal subdomain-like', 'Nucleic acid-binding proteins', 'C-terminal domain in RNA helicases']	['dsrm', 'dsrm', 'DEAD_3', 'Helicase_C_7', 'HA2_N', 'HA2_C', 'OB_NTP_bind', 'KOG0921']	16	1	1	#NAME?	#NAME?	#NAME?	#NAME?	#N/A
P06866	sp|P06866|HPT_RAT	HPT_RAT	Hp	Haptoglobin	[]	['tr|A0A0H2UHM3|A0A0H2UHM3_RAT, tr|A0A8I5ZPF0|A0A8I5ZPF0_RAT, tr|A0A8I6A9F4|A0A8I6A9F4_RAT', 'tr|A0A0H2UHM3|A0A0H2UHM3_RAT, tr|A0A8I5ZPF0|A0A8I5ZPF0_RAT, tr|A0A8I6A9F4|A0A8I6A9F4_RAT', 'tr|A0A0H2UHM3|A0A0H2UHM3_RAT, tr|A0A8I5ZPF0|A0A8I5ZPF0_RAT, tr|A0A8I6A9F4|A0A8I6A9F4_RAT', 'tr|A0A0H2UHM3|A0A0H2UHM3_RAT, tr|A0A8I5ZPF0|A0A8I5ZPF0_RAT, tr|A0A8I6A9F4|A0A8I6A9F4_RAT', 'tr|A0A0H2UHM3|A0A0H2UHM3_RAT,…	347	6.10089	38562.7	34.6216	-0.257349	9.51	[[0, 33]]	[[33, 347]]	2	['32-87', '103-344']	['CON', 'CON']	['few secondary structure elements', 'beta barrels']	['EGF-like', 'cradle loop barrel']	['Complement control module/SCR domain', 'FMN-binding split barrel']	['Sushi_3', 'Trypsin_1']	16	1	1	#NAME?	#NAME?	#NAME?	#NAME?	-17.95
Q05683	sp|Q05683|DCE2_RAT	DCE2_RAT	Gad2	Glutamate decarboxylase 2	['Gad1', 'Csad']	['sp|P18088|DCE1_RAT, tr|A0A0G2K7I5|A0A0G2K7I5_RAT', 'sp|Q64611|CSAD_RAT, tr|A0A0G2K5P7|A0A0G2K5P7_RAT, tr|A0A8I6A6P6|A0A8I6A6P6_RAT, tr|A0A8I6AMR0|A0A8I6AMR0_RAT, tr|A0A8I6GBN4|A0A8I6GBN4_RAT, tr|A0A8L2Q7U2|A0A8L2Q7U2_RAT']	585	6.44858	65401.6	44.2897	-0.19094	5.47	[[0, 32]]	[[32, 585]]	2	['197-425', '466-584']	['CON', 'CON']	['a/b three-layered sandwiches', 'a+b two layers']	['PLP-dependent transferases', 'C-terminal domain in some PLP-dependent transferases']	['PLP-dependent transferases', 'C-terminal domain in some PLP-dependent transferases']	['Aminotran_5_N', 'Pyridoxal_deC']	16	1	1	11.7429	12.6171	11.0785	11.3844	-16.7
Q6AYK3	sp|Q6AYK3|INO1_RAT	INO1_RAT	Isyna1	Inositol-3-phosphate synthase 1	[]	[]	557	5.72564	60882.8	43.2332	-0.1386	8.079	[[512, 557]]	[[0, 512]]	2	['59-321,409-492', '306-418']	['NC', 'IS']	['a/b three-layered sandwiches', 'a+b two layers']	['Rossmann-like', 'FwdE/GAPDH domain-like']	['NAD(P)-binding Rossmann-fold domains', 'Glyceraldehyde-3-phosphate dehydrogenase-like, C-terminal domain']	['NAD_binding_5', 'Inos-1-P_synth']	16	1	1	8.39239	15.1996	6.42424	#NAME?	-14.687
Q80Z29	sp|Q80Z29|NAMPT_RAT	NAMPT_RAT	Nampt	Nicotinamide phosphoribosyltransferase	[]	['tr|A0A0G2K0I3|A0A0G2K0I3_RAT, tr|A0A8I6ARB9|A0A8I6ARB9_RAT, tr|A0A8I6GMC5|A0A8I6GMC5_RAT', 'tr|A0A0G2K0I3|A0A0G2K0I3_RAT, tr|A0A8I6ARB9|A0A8I6ARB9_RAT, tr|A0A8I6GMC5|A0A8I6GMC5_RAT', 'tr|A0A0G2K0I3|A0A0G2K0I3_RAT, tr|A0A8I6ARB9|A0A8I6ARB9_RAT, tr|A0A8I6GMC5|A0A8I6GMC5_RAT', 'tr|A0A0G2K0I3|A0A0G2K0I3_RAT, tr|A0A8I6ARB9|A0A8I6ARB9_RAT, tr|A0A8I6GMC5|A0A8I6GMC5_RAT', 'tr|A0A0G2K0I3|A0A0G2K0I3_RAT,…	491	6.69185	55437.2	31.8055	-0.450916	0	[]	[[0, 491]]	3	['10-154', '156-434', '429-462']	['CON', 'CON', 'CON']	['a+b complex topology', 'a/b barrels', 'few secondary structure elements']	['alpha/beta-Hammerhead/Barrel-sandwich hybrid', 'TIM beta/alpha-barrel', 'Rubredoxin-like']	['Nicotinate/Quinolinate PRTase N-terminal domain-like', 'TIM barrels', 'Nicotinate phosphoribosyltransferase C-terminal domain-related']	['PRK09198', 'NAPRTase', 'EUF08675']	16	1	1	7.30835	#NAME?	6.11266	#NAME?	-21.173
Q812D1	sp|Q812D1|PSIP1_RAT	PSIP1_RAT	Psip1	PC4 and SFRS1-interacting protein	['Hdgf, Hdgfl2, Hdgfl3', 'Hdgf, Hdgfl2, Hdgfl3', 'Hdgf, Hdgfl2, Hdgfl3']	['tr|A0A0G2JTA2|A0A0G2JTA2_RAT, tr|A0A8I5Y7G7|A0A8I5Y7G7_RAT, tr|A0A8I6AK62|A0A8I6AK62_RAT, tr|F7FJ14|F7FJ14_RAT', 'tr|A0A0G2JTA2|A0A0G2JTA2_RAT, tr|A0A8I5Y7G7|A0A8I5Y7G7_RAT, tr|A0A8I6AK62|A0A8I6AK62_RAT, tr|F7FJ14|F7FJ14_RAT', 'tr|A0A0G2JTA2|A0A0G2JTA2_RAT, tr|A0A8I5Y7G7|A0A8I5Y7G7_RAT, tr|A0A8I6AK62|A0A8I6AK62_RAT, tr|F7FJ14|F7FJ14_RAT', 'tr|A0A0G2JTA2|A0A0G2JTA2_RAT, tr|A0A8I5Y7G7|A0A8I5Y7G7_…	528	9.15163	59638.1	44.0313	-1.37746	71.97	[[57, 343], [444, 528]]	[[0, 57], [343, 444]]	2	['3-88', '346-426']	['CON', 'CON']	['beta barrels', 'alpha bundles']	['SH3', 'N-cbl like']	['SH3', 'Conserved domain common to transcription factors TFIIS, elongin A, CRSP70']	['PWWP', 'LEDGF']	16	1	1	6.03392	#NAME?	4.77827	#NAME?	-17.239
D3ZAP9	tr|D3ZAP9|D3ZAP9_RAT	D3ZAP9_RAT	Gpd1l	Glycerol-3-phosphate dehydrogenase [NAD(+)]	['Gpd1l2, Gpd1l3', 'Gpd1l3']	['tr|A0A8I5ZKP8|A0A8I5ZKP8_RAT, tr|A0A8I6ALX9|A0A8I6ALX9_RAT', 'tr|A0A8I6ALX9|A0A8I6ALX9_RAT']	351	6.6071	38066	24.7644	0.131909	0	[]	[[0, 351]]	2	['7-192', '195-344']	['CON', 'CON']	['a/b three-layered sandwiches', 'alpha arrays']	['Rossmann-like', '6-phosphogluconate dehydrogenase C-terminal domain-like']	['NAD(P)-binding Rossmann-fold domains', '6-phosphogluconate dehydrogenase C-terminal domain-like']	['NAD_Gly3P_dh_N', 'NAD_Gly3P_dh_C']	16	1	1	11.7059	17.064	9.85787	12.8441	-25.927
O09178	sp|O09178|AMPD3_RAT	AMPD3_RAT	Ampd3	AMP deaminase 3	['Ampd1']	['tr|A0A8I6A0N2|A0A8I6A0N2_RAT, tr|A0A8I6A9F8|A0A8I6A9F8_RAT, tr|F1M7Q5|F1M7Q5_RAT', 'tr|A0A8I6A0N2|A0A8I6A0N2_RAT, tr|A0A8I6A9F8|A0A8I6A9F8_RAT, tr|F1M7Q5|F1M7Q5_RAT', 'tr|A0A8I6A0N2|A0A8I6A0N2_RAT, tr|A0A8I6A9F8|A0A8I6A9F8_RAT, tr|F1M7Q5|F1M7Q5_RAT', 'tr|A0A8I6A0N2|A0A8I6A0N2_RAT, tr|A0A8I6A9F8|A0A8I6A9F8_RAT, tr|F1M7Q5|F1M7Q5_RAT', 'tr|A0A8I6A0N2|A0A8I6A0N2_RAT, tr|A0A8I6A9F8|A0A8I6A9F8_RAT, t…	765	6.54822	88482	51.9676	-0.519085	7.843	[[70, 125]]	[[0, 70], [125, 765]]	1	['304-717']	['CON']	['a/b barrels']	['TIM beta/alpha-barrel']	['TIM barrels']	['A_deaminase']	16	2	1	8.47509	7.56191	#NAME?	#NAME?	-11.072
Q505J8	sp|Q505J8|SYFA_RAT	SYFA_RAT	Farsa	Phenylalanine--tRNA ligase alpha subunit	['Syce2', 'Syce2', 'Syce2', 'Syce2', 'Syce2', 'Syce2', 'Syce2', 'Syce2', 'Syce2', 'Syce2', 'Syce2', 'Syce2', 'Syce2', 'Syce2', 'Syce2', 'Syce2', 'Syce2', 'Syce2']	['tr|A0A8I5XV96|A0A8I5XV96_RAT, tr|A0A8I5ZPK4|A0A8I5ZPK4_RAT, tr|A0A8I5ZRA4|A0A8I5ZRA4_RAT', 'tr|A0A8I5XV96|A0A8I5XV96_RAT, tr|A0A8I5ZPK4|A0A8I5ZPK4_RAT, tr|A0A8I5ZRA4|A0A8I5ZRA4_RAT', 'tr|A0A8I5XV96|A0A8I5XV96_RAT, tr|A0A8I5ZPK4|A0A8I5ZPK4_RAT, tr|A0A8I5ZRA4|A0A8I5ZRA4_RAT', 'tr|A0A8I5XV96|A0A8I5XV96_RAT, tr|A0A8I5ZPK4|A0A8I5ZPK4_RAT, tr|A0A8I5ZRA4|A0A8I5ZRA4_RAT', 'tr|A0A8I5XV96|A0A8I5XV96_RAT,…	508	8.27866	57719.2	43.0539	-0.438583	1.575	[]	[[0, 508]]	4	['3-80,149-206', '75-131', '134-165', '216-283,316-488']	['NC', 'IS', 'CON', 'NC']	['alpha arrays', 'alpha arrays', 'alpha arrays', 'a+b three layers']	['HTH', 'HTH', 'HTH', 'Class II aaRS and biotin synthetases']	['winged', 'winged', 'tri-helical', 'Class II aaRS and biotin synthetases']	['KOG2784_1st', 'KOG2784_2nd', 'KOG2784_like', 'tRNA-synt_2d']	16	1	1	10.8448	11.7721	9.38493	8.58056	-10.25
A0A0G2JW80	tr|A0A0G2JW80|A0A0G2JW80_RAT	A0A0G2JW80_RAT	Gps1	G protein pathway suppressor 1	[]	['tr|A0A0G2JT06|A0A0G2JT06_RAT', 'sp|P97834|CSN1_RAT, tr|A0A0G2JT06|A0A0G2JT06_RAT', 'tr|A0A0G2JT06|A0A0G2JT06_RAT', 'sp|P97834|CSN1_RAT, tr|A0A0G2JT06|A0A0G2JT06_RAT', 'sp|P97834|CSN1_RAT, tr|A0A0G2JT06|A0A0G2JT06_RAT', 'sp|P97834|CSN1_RAT, tr|A0A0G2JT06|A0A0G2JT06_RAT', 'sp|P97834|CSN1_RAT, tr|A0A0G2JT06|A0A0G2JT06_RAT', 'sp|P97834|CSN1_RAT, tr|A0A0G2JT06|A0A0G2JT06_RAT', 'sp|P97834|CSN1_RAT, t…	498	6.34053	56110.8	43.4119	-0.259839	13.655	[[0, 32], [470, 498]]	[[32, 470]]	3	['53-350', '354-407', '427-454']	['CON', 'CON', 'CON']	['alpha superhelices', 'alpha arrays', 'extended segments']	['Repetitive alpha hairpins', 'HTH', '26S proteasome regulatory subunits C-terminal helices']	['ARM repeat', 'winged', '26S proteasome regulatory subunit RPN7 C-terminal helix']	['RPN7', 'PCI_2', 'KOG0686_2nd']	16	1	1	#NAME?	#NAME?	#NAME?	#NAME?	-17.144
A0A8I6GBD2	tr|A0A8I6GBD2|A0A8I6GBD2_RAT	A0A8I6GBD2_RAT	Actr10	Actin related protein 10	[]	['tr|A0A8I6ANL4|A0A8I6ANL4_RAT, tr|F7F7Z6|F7F7Z6_RAT', 'tr|A0A8I6ANL4|A0A8I6ANL4_RAT, tr|F7F7Z6|F7F7Z6_RAT', 'tr|A0A8I6A8R4|A0A8I6A8R4_RAT, tr|A0A8I6ARS3|A0A8I6ARS3_RAT, tr|F7F7Z6|F7F7Z6_RAT', 'tr|A0A8I6ANL4|A0A8I6ANL4_RAT, tr|F7F7Z6|F7F7Z6_RAT', 'tr|A0A8I6ANL4|A0A8I6ANL4_RAT, tr|A0A8I6ARS3|A0A8I6ARS3_RAT, tr|F7F7Z6|F7F7Z6_RAT', 'tr|A0A8I6A8R4|A0A8I6A8R4_RAT, tr|A0A8I6ARS3|A0A8I6ARS3_RAT, tr|F7F7…	479	8.71692	53305.6	42.2418	-0.0651357	0.835	[]	[[0, 479]]	2	['15-48,65-127', '135-187,235-236,303-445']	['NC', 'NC']	['mixed a+b and a/b', 'mixed a+b and a/b']	['Ribonuclease H-like', 'Ribonuclease H-like']	['Ribonuclease H-like', 'Ribonuclease H-like']	['Actin_1st', 'Actin_2nd']	16	1	1	#NAME?	#NAME?	#NAME?	#NAME?	#N/A
A0A8I6GBL7	tr|A0A8I6GBL7|A0A8I6GBL7_RAT	A0A8I6GBL7_RAT	Ppfia3	PTPRF interacting protein alpha 3	['Ppfia1', 'Ppfia1, Ppfia2', 'Ppfia1, Ppfia2, Ppfia4', 'Ppfia1, Ppfia2']	['sp|Q91Z79|LIPA3_RAT, tr|A0A8I5XV57|A0A8I5XV57_RAT, tr|F1LSE6|F1LSE6_RAT', 'sp|Q91Z79|LIPA3_RAT, tr|F1LSE6|F1LSE6_RAT', 'sp|Q91Z79|LIPA3_RAT, tr|A0A8I5XV57|A0A8I5XV57_RAT, tr|F1LSE6|F1LSE6_RAT', 'sp|Q91Z79|LIPA3_RAT, tr|A0A8I5XV57|A0A8I5XV57_RAT, tr|F1LSE6|F1LSE6_RAT', 'sp|Q91Z79|LIPA3_RAT, tr|A0A1B0GWS0|A0A1B0GWS0_RAT, tr|A0A8I5XV57|A0A8I5XV57_RAT, tr|D3ZZ81|D3ZZ81_RAT, tr|F1LSE6|F1LSE6_RAT', '…	1175	5.56143	131482	57.2851	-0.753702	42.298	[[0, 27], [201, 236], [494, 830], [883, 916], [1091, 1175]]	[[27, 201], [236, 494], [830, 883], [916, 1091]]	4	['355-380', '844-882', '941-995', '1022-1088']	['CON', 'CON', 'CON', 'CON']	['alpha arrays', 'alpha arrays', 'alpha arrays', 'alpha arrays']	['Nucleophosmin DNA-binding domain', 'HhH/H2TH', 'HhH/H2TH', 'HhH/H2TH']	['Nucleophosmin DNA-binding domain', 'SAM domain-like', 'SAM domain-like', 'SAM domain-like']	['NPM1-C', 'SAM_1', 'SAM_1', 'SAM_1']	16	1	1	#NAME?	#NAME?	#NAME?	#NAME?	#N/A
A0A8I6GMH8	tr|A0A8I6GMH8|A0A8I6GMH8_RAT	A0A8I6GMH8_RAT	Pals2	Protein associated with LIN7 2, MAGUK p55 family member	['Cfap99, Golgb1']	['tr|A0A0G2K4N7|A0A0G2K4N7_RAT, tr|B5DFE0|B5DFE0_RAT', 'tr|A0A0G2K4N7|A0A0G2K4N7_RAT, tr|B5DFE0|B5DFE0_RAT', 'tr|A0A0G2K4N7|A0A0G2K4N7_RAT, tr|B5DFE0|B5DFE0_RAT', 'tr|A0A0G2K4N7|A0A0G2K4N7_RAT, tr|B5DFE0|B5DFE0_RAT', 'tr|A0A0G2K4N7|A0A0G2K4N7_RAT, tr|B5DFE0|B5DFE0_RAT', 'tr|A0A0G2K4N7|A0A0G2K4N7_RAT, tr|B5DFE0|B5DFE0_RAT', 'tr|A0A0G2K4N7|A0A0G2K4N7_RAT, tr|B5DFE0|B5DFE0_RAT', 'tr|B5DFE0|B5DFE0_RA…	554	5.98943	62639	42.3283	-0.351264	1.986	[]	[[0, 554]]	3	['133-207', '234-295', '352-542']	['CON', 'CON', 'CON']	['beta barrels', 'beta barrels', 'a/b three-layered sandwiches']	['PDZ domain', 'SH3', 'P-loop domains-like']	['PDZ domain', 'SH3', 'P-loop containing nucleoside triphosphate hydrolases']	['PDZ', 'SH3_1', 'Guanylate_kin']	16	1	1	#NAME?	#NAME?	#NAME?	#NAME?	#N/A
F1LT49	tr|F1LT49|F1LT49_RAT	F1LT49_RAT	Lrrc47	Leucine rich repeat containing 47	['Atg5']	['tr|Q5XIS0|Q5XIS0_RAT']	580	8.51513	63530.3	50.0078	-0.416207	20.517	[[106, 133], [257, 301], [505, 544]]	[[0, 106], [133, 257], [301, 505], [544, 580]]	2	['44-241', '320-487']	['CON', 'CON']	['beta duplicates or obligate multimers', 'beta complex topology']	['Single-stranded right-handed beta-helix', 'PheT/TilS domain']	['Leucine-rich repeats', 'PheT/TilS domain']	['LRR_8_3', 'B3_4']	16	1	1	6.99253	8.18562	5.55649	#NAME?	-19.19
P11030	sp|P11030|ACBP_RAT	ACBP_RAT	Dbi	Acyl-CoA-binding protein	['ENSRNOG00000062353', 'ENSRNOG00000062353', 'ENSRNOG00000062353, LOC102553848', 'ENSRNOG00000062353', 'ENSRNOG00000062353, LOC102553848', 'ENSRNOG00000062353', 'ENSRNOG00000062353, LOC102553848', 'ENSRNOG00000062353, LOC102553848', 'ENSRNOG00000062353, LOC102553848', 'Dbi-ps3, ENSRNOG00000062353, LOC102553848', 'ENSRNOG00000062353, LOC102553848', 'Dbi-ps3', 'ENSRNOG00000062353, LOC102553848', 'E…	['tr|A0A8I5ZTD4|A0A8I5ZTD4_RAT, tr|A0A8I6A9F5|A0A8I6A9F5_RAT, tr|A0A8I6AFN5|A0A8I6AFN5_RAT, tr|A0A8L2QZ93|A0A8L2QZ93_RAT, tr|M0RBE1|M0RBE1_RAT', 'tr|A0A8I5ZTD4|A0A8I5ZTD4_RAT, tr|A0A8I6AW38|A0A8I6AW38_RAT, tr|A0A8L2QZ93|A0A8L2QZ93_RAT', 'tr|A0A8I6A9F5|A0A8I6A9F5_RAT', 'tr|A0A8I5ZTD4|A0A8I5ZTD4_RAT, tr|A0A8I6AW38|A0A8I6AW38_RAT, tr|A0A8L2QZ93|A0A8L2QZ93_RAT', 'tr|A0A8I5ZTD4|A0A8I5ZTD4_RAT, tr|A0A8…	87	8.77745	10027.3	25.5908	-0.931034	0	[]	[[0, 87]]	1	['3-85']	['CON']	['alpha bundles']	['Acyl-CoA binding protein-like']	['Acyl-CoA binding protein-like']	['ACBP']	15	2	1	#NAME?	#NAME?	#NAME?	#NAME?	-34.993
P14942	sp|P14942|GSTA4_RAT	GSTA4_RAT	Gsta4	Glutathione S-transferase alpha-4	['ENSRNOG00000069867', 'ENSRNOG00000069867', 'Gsta4l1', 'ENSRNOG00000069867', 'ENSRNOG00000069867', 'ENSRNOG00000069867', 'ENSRNOG00000069867, Gsta4l1']	['tr|A0A8I6A0I6|A0A8I6A0I6_RAT, tr|A0A8L2Q6M0|A0A8L2Q6M0_RAT', 'tr|A0A8I6A0I6|A0A8I6A0I6_RAT, tr|A0A8I6AQP1|A0A8I6AQP1_RAT, tr|A0A8L2Q6M0|A0A8L2Q6M0_RAT', 'tr|A0A8I6A0I6|A0A8I6A0I6_RAT, tr|A0A8L2Q6M0|A0A8L2Q6M0_RAT', 'tr|A0A8I6A0I6|A0A8I6A0I6_RAT, tr|A0A8L2Q6M0|A0A8L2Q6M0_RAT', 'tr|A0A8I6A0I6|A0A8I6A0I6_RAT, tr|A0A8I6AQP1|A0A8I6AQP1_RAT, tr|A0A8L2Q6M0|A0A8L2Q6M0_RAT', 'tr|A0A8I6A0I6|A0A8I6A0I6_RA…	222	6.76909	25509.5	38.2896	-0.171171	0	[]	[[0, 222]]	2	['4-80', '82-199']	['CON', 'CON']	['a+b three layers', 'alpha superhelices']	['Thioredoxin-like', 'Repetitive alpha hairpins']	['Thioredoxin-like', 'Glutathione S-transferase (GST)-C']	['GST_N_5', 'GST_C_3']	15	1	1	12.8768	14.5281	10.3067	11.9695	-27.136
Q64611	sp|Q64611|CSAD_RAT	CSAD_RAT	Csad	Cysteine sulfinic acid decarboxylase	[]	['tr|A0A0G2K5P7|A0A0G2K5P7_RAT, tr|A0A8I5ZQK7|A0A8I5ZQK7_RAT, tr|A0A8I6A6P6|A0A8I6A6P6_RAT, tr|A0A8I6AMR0|A0A8I6AMR0_RAT, tr|A0A8I6GBN4|A0A8I6GBN4_RAT, tr|A0A8L2Q7U2|A0A8L2Q7U2_RAT', 'tr|A0A0G2K5P7|A0A0G2K5P7_RAT, tr|A0A8I6A6P6|A0A8I6A6P6_RAT, tr|A0A8I6AMR0|A0A8I6AMR0_RAT, tr|A0A8I6GBN4|A0A8I6GBN4_RAT, tr|A0A8L2Q7U2|A0A8L2Q7U2_RAT', 'tr|A0A0G2K5P7|A0A0G2K5P7_RAT, tr|A0A8I6A6P6|A0A8I6A6P6_RAT, tr|…	493	6.84094	55248	36.0209	-0.154767	1.826	[]	[[0, 493]]	2	['108-329', '376-491']	['CON', 'CON']	['a/b three-layered sandwiches', 'a+b two layers']	['PLP-dependent transferases', 'C-terminal domain in some PLP-dependent transferases']	['PLP-dependent transferases', 'C-terminal domain in some PLP-dependent transferases']	['Aminotran_5_N', 'Pyridoxal_deC']	15	2	1	#NAME?	#NAME?	#NAME?	#NAME?	-18.063
Q7TT49	sp|Q7TT49|MRCKB_RAT	MRCKB_RAT	Cdc42bpb	Serine/threonine-protein kinase MRCK beta	['Cdc42bpa', 'Cdc42bpa']	['tr|A0A0G2KB58|A0A0G2KB58_RAT', 'tr|A0A0G2KB58|A0A0G2KB58_RAT', 'tr|A0A0G2KB58|A0A0G2KB58_RAT', 'tr|A0A0G2KB58|A0A0G2KB58_RAT', 'sp|O54874|MRCKA_RAT, tr|A0A0G2K5Z1|A0A0G2K5Z1_RAT, tr|A0A0G2KB58|A0A0G2KB58_RAT, tr|A0A8I5Y183|A0A8I5Y183_RAT, tr|A0A8I5ZRP1|A0A8I5ZRP1_RAT, tr|A0A8I6A4M2|A0A8I6A4M2_RAT, tr|A0A8I6AWL9|A0A8I6AWL9_RAT, tr|A0A8I6G3L7|A0A8I6G3L7_RAT, tr|G3V6C9|G3V6C9_RAT', 'tr|A0A0G2KB58|…	1713	6.05338	194885	53.984	-0.572446	24.11	[[462, 493], [596, 683], [937, 1035], [1535, 1713]]	[[0, 462], [493, 596], [683, 937], [1035, 1535]]	2	['70-322', '1024-1077']	['CON', 'CON']	['a+b complex topology', 'few secondary structure elements']	['Protein kinase/SAICAR synthase/ATP-grasp', 'RING/U-box-like']	['Protein kinase', 'Cysteine-rich domain']	['Pkinase_Tyr', 'C1_1']	15	1	1	7.0361	7.81352	6.05066	6.47202	-7.755
P0CC09	sp|P0CC09|H2A2A_RAT	H2A2A_RAT	H2ac18	Histone H2A type 2-A	['ENSRNOG00000062927, ENSRNOG00000068602, H2ac10, H2ac12, H2ac25, H2ac4, H2aj, H2ax, Hist1h2af, Hist1h2ai, Macroh2a1', 'ENSRNOG00000062927', 'ENSRNOG00000062927, ENSRNOG00000068602, H2ac10, H2ac12, H2ac25, H2ac4, H2aj, H2ax, Hist1h2af, Hist1h2ai, Hist1h2anl2', 'ENSRNOG00000062927', 'ENSRNOG00000062927, ENSRNOG00000068602, H2ac10, H2ac12, H2ac25, H2ac4, H2aj, H2ax, Hist1h2af, Hist1h2ai, Hist1h2anl…	['sp|A9UMV8|H2AJ_RAT, sp|P02262|H2A1_RAT, sp|P0C169|H2A1C_RAT, sp|P0C170|H2A1E_RAT, sp|Q00728|H2A4_RAT, sp|Q02874|H2AY_RAT, sp|Q4FZT6|H2A3_RAT, tr|A0A140TAB4|A0A140TAB4_RAT, tr|A0A8I5Y8W4|A0A8I5Y8W4_RAT, tr|A0A8I5ZS24|A0A8I5ZS24_RAT, tr|A0A8I5ZW79|A0A8I5ZW79_RAT, tr|A0A8I5ZYY0|A0A8I5ZYY0_RAT, tr|A0A8I6AWT3|A0A8I6AWT3_RAT, tr|A0A8L2QLK6|A0A8L2QLK6_RAT, tr|A0A8L2QY15|A0A8L2QY15_RAT, tr|D3ZVK7|D3ZVK…	130	10.9031	14095.3	53.68	-0.468462	25.385	[[0, 23]]	[[23, 130]]	1	['7-107']	['CON']	['alpha arrays']	['Histone-like']	['Histone']	['Histone_1']	15	1	1	36.8285	25.5367	32.2719	28.6215	-18.88
A0A0G2JZH0	tr|A0A0G2JZH0|A0A0G2JZH0_RAT	A0A0G2JZH0_RAT	Cab39	Calcium binding protein 39	['Cab39l', 'Msh2', 'Cab39l', 'Cab39l']	['tr|A0A0G2JT45|A0A0G2JT45_RAT, tr|A0A8I5Y8Z7|A0A8I5Y8Z7_RAT, tr|A0A8I6ACT7|A0A8I6ACT7_RAT, tr|A0A8I6AF07|A0A8I6AF07_RAT, tr|A0A8I6AS34|A0A8I6AS34_RAT, tr|D3ZJ77|D3ZJ77_RAT, tr|Q5XIJ7|Q5XIJ7_RAT', 'sp|P54275|MSH2_RAT, tr|A0A8I5Y8Z7|A0A8I5Y8Z7_RAT, tr|A0A8I6AA57|A0A8I6AA57_RAT, tr|B1WBQ7|B1WBQ7_RAT, tr|D3ZJ77|D3ZJ77_RAT', 'tr|A0A8I5Y8Z7|A0A8I5Y8Z7_RAT, tr|D3ZJ77|D3ZJ77_RAT', 'tr|A0A8I5Y8Z7|A0A8I5Y…	341	6.42971	39872.5	51.8291	-0.397067	4.106	[[0, 14]]	[[14, 341]]	1	['14-327']	['CON']	['alpha superhelices']	['Repetitive alpha hairpins']	['ARM repeat']	['Mo25']	15	1	1	6.34822	7.07233	4.9285	5.53759	-22.817
A0A8I5Y925	tr|A0A8I5Y925|A0A8I5Y925_RAT	A0A8I5Y925_RAT	Uba3	NEDD8-activating enzyme E1 catalytic subunit	['Uba3-ps2', 'Uba3-ps2', 'Smo']	['sp|Q99MI7|UBA3_RAT, tr|A0A8I6A673|A0A8I6A673_RAT, tr|A0A8L2Q4P8|A0A8L2Q4P8_RAT', 'sp|Q99MI7|UBA3_RAT, tr|A0A8I6A673|A0A8I6A673_RAT, tr|A0A8L2Q4P8|A0A8L2Q4P8_RAT', 'sp|Q99MI7|UBA3_RAT, tr|A0A8I6A673|A0A8I6A673_RAT, tr|A0A8L2Q4P8|A0A8L2Q4P8_RAT', 'sp|Q99MI7|UBA3_RAT, tr|A0A8I6A673|A0A8I6A673_RAT, tr|A0A8L2Q4P8|A0A8L2Q4P8_RAT', 'sp|Q99MI7|UBA3_RAT, tr|A0A8I6A673|A0A8I6A673_RAT, tr|A0A8L2Q4P8|A0A8L…	530	6.72908	58367.3	53.2166	-0.217547	18.679	[[0, 99]]	[[99, 530]]	3	['130-305,376-417', '303-324', '440-529']	['NC', 'CON', 'CON']	['a/b three-layered sandwiches', 'alpha arrays', 'a+b two layers']	['Rossmann-like', 'Catalytic cysteine domain in ubiquitin-activating enzyme', 'beta-Grasp']	['Activating enzymes of the ubiquitin-like proteins', 'Catalytic cysteine domain in ubiquitin-activating enzyme', 'E2-binding domain of E1']	['ThiF_1', 'UBA_e1_thiolCys', 'E2_bind']	15	1	1	#NAME?	#NAME?	#NAME?	#NAME?	#N/A
A0A8I6GLY6	tr|A0A8I6GLY6|A0A8I6GLY6_RAT	A0A8I6GLY6_RAT	Gga1	Golgi associated, gamma adaptin ear containing, ARF binding protein 1	[]	['tr|A0A8I6GEK9|A0A8I6GEK9_RAT, tr|F7FHC7|F7FHC7_RAT', 'tr|A0A8I6GEK9|A0A8I6GEK9_RAT, tr|F7FHC7|F7FHC7_RAT', 'tr|A0A8I6GEK9|A0A8I6GEK9_RAT, tr|F7FHC7|F7FHC7_RAT', 'tr|A0A8I6GEK9|A0A8I6GEK9_RAT, tr|F7FHC7|F7FHC7_RAT', 'tr|A0A8I6GEK9|A0A8I6GEK9_RAT, tr|F7FHC7|F7FHC7_RAT', 'tr|A0A8I6GEK9|A0A8I6GEK9_RAT, tr|F7FHC7|F7FHC7_RAT', 'tr|A0A8I6GEK9|A0A8I6GEK9_RAT, tr|F7FHC7|F7FHC7_RAT', 'tr|A0A8I6GEK9|A0A8I…	635	5.1755	70008	56.4033	-0.442047	32.126	[[300, 497]]	[[0, 300], [497, 635]]	4	['10-144', '170-206', '210-299', '510-628']	['CON', 'CON', 'CON', 'CON']	['alpha superhelices', 'alpha bundles', 'alpha bundles', 'beta sandwiches']	['Repetitive alpha hairpins', 'Spectrin repeat-like', 'Spectrin repeat-like', 'Immunoglobulin-like beta-sandwich']	['ARM repeat', 'GAT-like domain', 'GAT-like domain', 'Immunoglobulin/Fibronectin type III/E set domains/PapD-like']	['VHS', 'KOG1086', 'GAT', 'Alpha_adaptinC2']	15	1	1	#NAME?	#NAME?	#NAME?	#NAME?	#N/A
A0A8L2Q768	tr|A0A8L2Q768|A0A8L2Q768_RAT	A0A8L2Q768_RAT	Asah1	Acid ceramidase	[]	['sp|Q6P7S1|ASAH1_RAT, tr|A0A0G2K8T0|A0A0G2K8T0_RAT', 'sp|Q6P7S1|ASAH1_RAT, tr|A0A0G2K8T0|A0A0G2K8T0_RAT', 'sp|Q6P7S1|ASAH1_RAT, tr|A0A0G2K8T0|A0A0G2K8T0_RAT', 'sp|Q6P7S1|ASAH1_RAT, tr|A0A0G2K8T0|A0A0G2K8T0_RAT', 'sp|Q6P7S1|ASAH1_RAT, tr|A0A0G2K8T0|A0A0G2K8T0_RAT', 'sp|Q6P7S1|ASAH1_RAT, tr|A0A0G2K8T0|A0A0G2K8T0_RAT', 'sp|Q6P7S1|ASAH1_RAT, tr|A0A0G2K8T0|A0A0G2K8T0_RAT', 'sp|Q6P7S1|ASAH1_RAT, tr|A0…	388	8.54588	43825.9	33.981	-0.203866	6.443	[[0, 25]]	[[25, 388]]	1	['113-313']	['CON']	['a+b four layers']	['Ntn/PP2C']	['Penicillin acylase, catalytic domain']	['AAT']	15	1	1	#NAME?	#NAME?	#NAME?	#NAME?	#N/A
A0A0G2K6T9	tr|A0A0G2K6T9|A0A0G2K6T9_RAT	A0A0G2K6T9_RAT	Pcdh1	Protocadherin 1	[]	['tr|A0A8I6AAW9|A0A8I6AAW9_RAT', 'tr|A0A8I6AAW9|A0A8I6AAW9_RAT', 'tr|A0A8I6AAW9|A0A8I6AAW9_RAT', 'tr|A0A8I5XVV3|A0A8I5XVV3_RAT, tr|A0A8I6AAW9|A0A8I6AAW9_RAT', 'tr|A0A8I6AAW9|A0A8I6AAW9_RAT', 'tr|A0A8I5XVV3|A0A8I5XVV3_RAT, tr|A0A8I6AAW9|A0A8I6AAW9_RAT', 'tr|A0A8I5XVV3|A0A8I5XVV3_RAT, tr|A0A8I6AAW9|A0A8I6AAW9_RAT', 'tr|A0A8I6AAW9|A0A8I6AAW9_RAT', 'tr|A0A8I5XVV3|A0A8I5XVV3_RAT, tr|A0A8I6AAW9|A0A8I6A…	1231	4.96798	133290	47.7199	-0.484972	34.281	[[0, 53], [871, 1231]]	[[53, 871]]	7	['52-154', '166-265', '274-372', '395-492', '500-597', '610-700', '724-806']	['CON', 'CON', 'CON', 'CON', 'CON', 'CON', 'CON']	['beta sandwiches', 'beta sandwiches', 'beta sandwiches', 'beta sandwiches', 'beta sandwiches', 'beta sandwiches', 'beta sandwiches']	['Immunoglobulin-like beta-sandwich', 'Immunoglobulin-like beta-sandwich', 'Immunoglobulin-like beta-sandwich', 'Immunoglobulin-like beta-sandwich', 'Immunoglobulin-like beta-sandwich', 'Immunoglobulin-like beta-sandwich', 'Immunoglobulin-like beta-sandwich']	['Immunoglobulin/Fibronectin type III/E set domains/PapD-like', 'Immunoglobulin/Fibronectin type III/E set domains/PapD-like', 'Immunoglobulin/Fibronectin type III/E set domains/PapD-like', 'Immunoglobulin/Fibronectin type III/E set domains/PapD-like', 'Immunoglobulin/Fibronectin type III/E set domains/PapD-like', 'Immunoglobulin/Fibronectin type III/E set domains/PapD-like', 'Immunoglobulin/Fibr…	['Cadherin_2', 'Cadherin', 'Cadherin', 'Cadherin', 'Cadherin', 'Cadherin', 'Cadherin']	15	1	1	8.66677	7.50952	6.92864	6.27221	-3.019
A0A8I5ZNE7	tr|A0A8I5ZNE7|A0A8I5ZNE7_RAT	A0A8I5ZNE7_RAT	Psmd3	Proteasome 26S subunit, non-ATPase 3	[]	['tr|A6HIT6|A6HIT6_RAT', 'tr|A6HIT6|A6HIT6_RAT', 'tr|A6HIT6|A6HIT6_RAT', 'tr|A6HIT6|A6HIT6_RAT', 'tr|A6HIT6|A6HIT6_RAT', 'tr|A6HIT6|A6HIT6_RAT', 'tr|A6HIT6|A6HIT6_RAT', 'tr|A6HIT6|A6HIT6_RAT', 'tr|A6HIT6|A6HIT6_RAT', 'tr|A6HIT6|A6HIT6_RAT', 'tr|A6HIT6|A6HIT6_RAT', 'tr|A6HIT6|A6HIT6_RAT', 'tr|A6HIT6|A6HIT6_RAT', 'tr|A6HIT6|A6HIT6_RAT', 'tr|A6HIT6|A6HIT6_RAT', 'tr|A6HIT6|A6HIT6_RAT', 'tr|A6HIT6|A6H…	565	8.97595	64582.8	46.352	-0.567611	18.584	[[0, 62], [523, 565]]	[[62, 523]]	3	['73-112,152-390', '386-458', '460-509,538-564']	['NC', 'CON', 'NC']	['alpha superhelices', 'alpha arrays', 'extended segments']	['Repetitive alpha hairpins', 'HTH', '26S proteasome regulatory subunits C-terminal helices']	['ARM repeat', 'winged', '26S proteasome regulatory subunit RPN3 C-terminal helix']	['KOG2581', 'PCI', 'Rpn3_C']	15	2	1	#NAME?	#NAME?	#NAME?	#NAME?	#N/A
D4AEH3	tr|D4AEH3|D4AEH3_RAT	D4AEH3_RAT	Psmd7	Proteasome 26S subunit, non-ATPase 7	[]	['tr|A0A8I5ZM79|A0A8I5ZM79_RAT, tr|A0A8I6GIQ0|A0A8I6GIQ0_RAT', 'tr|A0A8I5ZM79|A0A8I5ZM79_RAT, tr|A0A8I6GIQ0|A0A8I6GIQ0_RAT', 'tr|A0A8I5ZM79|A0A8I5ZM79_RAT, tr|A0A8I6GIQ0|A0A8I6GIQ0_RAT', 'tr|A0A8I5ZM79|A0A8I5ZM79_RAT, tr|A0A8I6GIQ0|A0A8I6GIQ0_RAT', 'tr|A0A8I5ZM79|A0A8I5ZM79_RAT, tr|A0A8I6GIQ0|A0A8I6GIQ0_RAT', 'tr|A0A8I5ZM79|A0A8I5ZM79_RAT, tr|A0A8I6GIQ0|A0A8I6GIQ0_RAT', 'tr|A0A8I5ZM79|A0A8I5ZM79_…	314	5.97926	35760.5	27.0252	-0.469427	12.739	[[275, 314]]	[[0, 275]]	2	['8-155', '175-273']	['CON', 'CON']	['a+b three layers', 'extended segments']	['Cytidine deaminase-like', '26S proteasome regulatory subunit RPN8/RPN11 C-terminal domain']	['Cytidine deaminase-like', '26S proteasome regulatory subunit RPN8/RPN11 C-terminal domain']	['JAB', 'MitMem_reg']	15	1	1	7.42094	8.51233	6.39423	7.50107	-20.84
F1LMT8	tr|F1LMT8|F1LMT8_RAT	F1LMT8_RAT	Rab3gap2	RAB3 GTPase activating non-catalytic protein subunit 2	['Bpgm, Fbxo41']	['sp|Q5U1Z0|RBGPR_RAT, tr|D4ABP4|D4ABP4_RAT', 'sp|Q5U1Z0|RBGPR_RAT, tr|D4ABP4|D4ABP4_RAT', 'sp|Q5U1Z0|RBGPR_RAT, tr|D4ABP4|D4ABP4_RAT', 'sp|Q5U1Z0|RBGPR_RAT, tr|D4ABP4|D4ABP4_RAT', 'sp|Q5U1Z0|RBGPR_RAT', 'sp|Q5U1Z0|RBGPR_RAT, tr|D4ABP4|D4ABP4_RAT', 'sp|Q5U1Z0|RBGPR_RAT, tr|D4ABP4|D4ABP4_RAT', 'sp|Q5U1Z0|RBGPR_RAT, tr|D4ABP4|D4ABP4_RAT', 'sp|Q5U1Z0|RBGPR_RAT, tr|D4ABP4|D4ABP4_RAT', 'sp|Q5U1Z0|RBGP…	1385	5.59037	154371	46.595	-0.203321	11.408	[[0, 74], [351, 369], [900, 984]]	[[74, 351], [369, 900], [984, 1385]]	0							15	1	1	#NAME?	#NAME?	#NAME?	#NAME?	-7.61
F7FQB8	tr|F7FQB8|F7FQB8_RAT	F7FQB8_RAT	Kpna4	Karyopherin subunit alpha 4	['Kpna3', 'Kpna3', 'Kpna3', 'Kpna3', 'Kpna3', 'Kpna3']	['tr|A0A8I5ZWC6|A0A8I5ZWC6_RAT, tr|A0A8I5ZYF9|A0A8I5ZYF9_RAT, tr|A0A8I6AIU8|A0A8I6AIU8_RAT, tr|Q56R18|Q56R18_RAT', 'tr|A0A8I5ZWC6|A0A8I5ZWC6_RAT, tr|A0A8I5ZYF9|A0A8I5ZYF9_RAT, tr|A0A8I6AIU8|A0A8I6AIU8_RAT, tr|Q56R18|Q56R18_RAT', 'tr|A0A8I5ZWC6|A0A8I5ZWC6_RAT, tr|A0A8I5ZYF9|A0A8I5ZYF9_RAT, tr|A0A8I6AIU8|A0A8I6AIU8_RAT, tr|Q56R18|Q56R18_RAT', 'tr|A0A8I5ZWC6|A0A8I5ZWC6_RAT, tr|A0A8I5ZYF9|A0A8I5ZYF9_…	621	5.30975	67673	44.9784	-0.202415	26.731	[[0, 164], [588, 621]]	[[164, 588]]	3	['207-331', '342-459', '459-589']	['CON', 'CON', 'CON']	['alpha superhelices', 'alpha superhelices', 'alpha superhelices']	['Repetitive alpha hairpins', 'Repetitive alpha hairpins', 'Repetitive alpha hairpins']	['ARM repeat', 'ARM repeat', 'ARM repeat']	['Arm', 'Arm', 'Arm']	15	2	1	#NAME?	#NAME?	#NAME?	#NAME?	#N/A
Q68FT7	tr|Q68FT7|Q68FT7_RAT	Q68FT7_RAT	Farsb	Phenylalanine--tRNA ligase beta subunit	[]	['tr|A0A8I6ASF2|A0A8I6ASF2_RAT, tr|A0A8I6ATG0|A0A8I6ATG0_RAT, tr|F7FM91|F7FM91_RAT', 'tr|A0A8I6ASF2|A0A8I6ASF2_RAT, tr|A0A8I6ATG0|A0A8I6ATG0_RAT, tr|F7FM91|F7FM91_RAT', 'tr|A0A8I6ASF2|A0A8I6ASF2_RAT, tr|A0A8I6ATG0|A0A8I6ATG0_RAT, tr|F7FM91|F7FM91_RAT', 'tr|A0A8I6ASF2|A0A8I6ASF2_RAT, tr|A0A8I6ATG0|A0A8I6ATG0_RAT, tr|F7FM91|F7FM91_RAT', 'tr|A0A8I6ASF2|A0A8I6ASF2_RAT, tr|A0A8I6ATG0|A0A8I6ATG0_RAT, t…	589	6.62785	65650.5	46.518	-0.075382	0	[]	[[0, 589]]	4	['1-88', '110-261', '309-375', '402-585']	['CON', 'CON', 'CON', 'CON']	['alpha arrays', 'beta complex topology', 'alpha arrays', 'a+b three layers']	['HTH', 'PheT/TilS domain', 'HTH', 'Class II aaRS and biotin synthetases']	['Putative DNA-binding domain', 'PheT/TilS domain', 'Putative DNA-binding domain', 'Class II aaRS and biotin synthetases']	['PLN02265', 'B3_4', 'B5', 'tRNA-synt_2d_1']	15	1	1	11.0301	10.2234	10.4818	10.197	-22.036
D4A3C2	tr|D4A3C2|D4A3C2_RAT	D4A3C2_RAT	6430548M08Rikl	Similar to RIKEN cDNA 6430548M08	[]	['tr|A0A8I5Y1M9|A0A8I5Y1M9_RAT', 'tr|A0A8I5Y1M9|A0A8I5Y1M9_RAT', 'tr|A0A8I5Y1M9|A0A8I5Y1M9_RAT', 'tr|A0A8I5Y1M9|A0A8I5Y1M9_RAT', 'tr|A0A8I5Y1M9|A0A8I5Y1M9_RAT', 'tr|A0A8I5Y1M9|A0A8I5Y1M9_RAT', 'tr|A0A8I5Y1M9|A0A8I5Y1M9_RAT', 'tr|A0A8I5Y1M9|A0A8I5Y1M9_RAT', 'tr|A0A8I5Y1M9|A0A8I5Y1M9_RAT', 'tr|A0A8I5Y1M9|A0A8I5Y1M9_RAT', 'tr|A0A8I5Y1M9|A0A8I5Y1M9_RAT', 'tr|A0A8I5Y1M9|A0A8I5Y1M9_RAT', 'tr|A0A8I5Y1M9…	407	4.94149	46274.8	60.114	-0.873219	33.17	[[0, 92], [248, 272], [317, 335]]	[[92, 248], [272, 317], [335, 407]]	0							15	1	1	8.80425	#NAME?	8.36187	#NAME?	-16.621
A0A0G2JWC7	tr|A0A0G2JWC7|A0A0G2JWC7_RAT	A0A0G2JWC7_RAT	Fermt2	FERM domain containing kindlin 2	[]	['tr|A0A8I5ZZ14|A0A8I5ZZ14_RAT, tr|A0A8I6G699|A0A8I6G699_RAT, tr|F7ERM0|F7ERM0_RAT', 'tr|A0A8I5ZZ14|A0A8I5ZZ14_RAT', 'tr|A0A8I5ZZ14|A0A8I5ZZ14_RAT, tr|A0A8I6G699|A0A8I6G699_RAT, tr|F7ERM0|F7ERM0_RAT', 'tr|A0A8I5ZZ14|A0A8I5ZZ14_RAT', 'tr|A0A8I5ZZ14|A0A8I5ZZ14_RAT, tr|A0A8I6G699|A0A8I6G699_RAT, tr|F7ERM0|F7ERM0_RAT', 'tr|A0A8I5ZZ14|A0A8I5ZZ14_RAT, tr|A0A8I6G699|A0A8I6G699_RAT, tr|F7ERM0|F7ERM0_RAT'…	695	6.4729	79622.7	41.5186	-0.418993	16.403	[[139, 230], [335, 349]]	[[0, 139], [230, 335], [349, 695]]	5	['17-96', '109-146,248-277', '284-325', '388-475', '599-669']	['CON', 'NC', 'CON', 'CON', 'CON']	['a+b two layers', 'a+b two layers', 'alpha bundles', 'beta barrels', 'beta barrels']	['beta-Grasp', 'beta-Grasp', 'Acyl-CoA binding protein-like', 'PH domain-like', 'PH domain-like']	['Ubiquitin-like', 'Ubiquitin-like', 'Acyl-CoA binding protein-like', 'PH domain-like', 'PH domain-like']	['KOG3727', 'FERM_N', 'FERM_M', 'PH', 'IRS_1']	14	1	1	7.57339	7.54299	6.62614	5.47801	-11.778
A0A8I6AF61	tr|A0A8I6AF61|A0A8I6AF61_RAT	A0A8I6AF61_RAT	Dusp3	Dual specificity protein phosphatase	['Dusp13a, Dusp26']	['tr|A0A0G2K3I9|A0A0G2K3I9_RAT, tr|G3V9L3|G3V9L3_RAT', 'tr|G3V9L3|G3V9L3_RAT', 'tr|A0A0G2K3I9|A0A0G2K3I9_RAT, tr|G3V9L3|G3V9L3_RAT', 'tr|G3V9L3|G3V9L3_RAT', 'tr|A0A0G2K3I9|A0A0G2K3I9_RAT, tr|G3V9L3|G3V9L3_RAT', 'tr|A0A0G2K3I9|A0A0G2K3I9_RAT, tr|G3V9L3|G3V9L3_RAT', 'tr|A0A0G2K3I9|A0A0G2K3I9_RAT, tr|G3V9L3|G3V9L3_RAT', 'tr|A0A0G2K3I9|A0A0G2K3I9_RAT, tr|G3V9L3|G3V9L3_RAT', 'tr|G3V9L3|G3V9L3_RAT', 't…	212	5.33158	23287.1	36.1128	-0.229245	1.415	[]	[[0, 212]]	1	['56-202']	['CON']	['alpha arrays']	['DnaD domain']	['DnaD domain']	['DSPc']	14	1	1	#NAME?	#NAME?	#NAME?	#NAME?	#N/A
P10536	sp|P10536|RAB1B_RAT	RAB1B_RAT	Rab1b	Ras-related protein Rab-1B	['Faim, Rab1A, Rab1a, Rab8a, Rab8b', 'Rab1A, Rab1a', 'Rab1A, Rab1a', 'Rab10, Rab14, Rab1A, Rab1a, Rab33b, Rab39a, Rab3a, Rab3c, Rab3d, Rab8a, Rab8b', 'Rab10, Rab14, Rab1A, Rab1a, Rab33b, Rab39a, Rab3a, Rab3c, Rab3d, Rab8a, Rab8b', 'Rab1A, Rab1a', 'Rab1A, Rab1a', 'ENSRNOG00000067171, ENSRNOG00000067477, ENSRNOG00000068976, ENSRNOG00000070838, Kras, Nras, Rab1A, Rab1a', 'Rab1A, Rab1a', 'ENSRNOG0000…	['tr|A0A8I5ZZ07|A0A8I5ZZ07_RAT, tr|A0A8I6A3V6|A0A8I6A3V6_RAT, tr|A0A8I6A8V1|A0A8I6A8V1_RAT, tr|A0A8I6B6G5|A0A8I6B6G5_RAT, tr|G3V6H0|G3V6H0_RAT', 'tr|A0A8I5ZZ07|A0A8I5ZZ07_RAT, tr|A0A8I6A8V1|A0A8I6A8V1_RAT, tr|A0A8I6AKG8|A0A8I6AKG8_RAT, tr|A0A8I6B6G5|A0A8I6B6G5_RAT, tr|G3V6H0|G3V6H0_RAT', 'sp|P35280|RAB8A_RAT, sp|P70550|RAB8B_RAT, sp|Q6NYB7|RAB1A_RAT, sp|Q8R5H8|FAIM1_RAT, tr|A0A0G2K235|A0A0G2K235_…	201	5.55444	22162.8	29.9448	-0.306468	22.388	[[168, 201]]	[[0, 168]]	1	['9-170']	['CON']	['a/b three-layered sandwiches']	['P-loop domains-like']	['P-loop containing nucleoside triphosphate hydrolases']	['Ras']	14	1	1	9.64124	10.3461	7.93673	9.35058	-21.394
P63036	sp|P63036|DNJA1_RAT	DNJA1_RAT	Dnaja1	DnaJ homolog subfamily A member 1	['Dnaja4']	['tr|A0A8I5ZPY5|A0A8I5ZPY5_RAT', 'tr|A0A8I5ZPY5|A0A8I5ZPY5_RAT', 'tr|A0A8I5ZPY5|A0A8I5ZPY5_RAT, tr|Q4QR73|Q4QR73_RAT', 'tr|A0A8I5ZPY5|A0A8I5ZPY5_RAT', 'tr|A0A8I5ZPY5|A0A8I5ZPY5_RAT', 'tr|A0A8I5ZPY5|A0A8I5ZPY5_RAT', 'tr|A0A8I5ZPY5|A0A8I5ZPY5_RAT', 'tr|A0A8I5ZPY5|A0A8I5ZPY5_RAT', 'tr|A0A8I5ZPY5|A0A8I5ZPY5_RAT', 'tr|A0A8I5ZPY5|A0A8I5ZPY5_RAT', 'tr|A0A8I5ZPY5|A0A8I5ZPY5_RAT', 'tr|A0A8I5ZPY5|A0A8I5ZPY…	397	6.65445	44867.7	31.8363	-0.728715	21.159	[[66, 103], [349, 397]]	[[0, 66], [103, 349]]	4	['3-66', '108-133,199-246', '132-201', '250-345']	['CON', 'NC', 'IS', 'CON']	['alpha bundles', 'beta sandwiches', 'few secondary structure elements', 'beta sandwiches']	['Chaperone J-domain', 'HSP40/DnaJ peptide-binding domain', 'DnaJ/Hsp40 cysteine-rich domain', 'HSP40/DnaJ peptide-binding domain']	['Chaperone J-domain', 'HSP40/DnaJ peptide-binding domain', 'DnaJ/Hsp40 cysteine-rich domain', 'HSP40/DnaJ peptide-binding domain']	['DnaJ', 'DnaJ_C_N', 'DnaJ_CXXCXGXG_1', 'DnaJ_C_C']	14	1	1	4.68188	4.45919	2.85116	3.36394	-17.692
P24049	sp|P24049|RL17_RAT	RL17_RAT	Rpl17	Large ribosomal subunit protein uL22	['ENSRNOG00000063395, LOC120100542, Rpl17l3', 'ENSRNOG00000063395, LOC120100542, Rpl17l3', 'ENSRNOG00000063395, LOC120100542, Rpl17l3', 'LOC120100542, Rpl17l3', 'LOC120100542, Rpl17l3', 'LOC120100542, Rpl17l3', 'ENSRNOG00000063395, LOC120100542, Rpl17l3', 'ENSRNOG00000063395, LOC120100542', 'ENSRNOG00000063395, LOC120100542, Rpl17l3', 'LOC120100542, Rpl17l3', 'LOC120100542, Rpl17l3', 'LOC12010054…	['tr|A0A0H2UHQ1|A0A0H2UHQ1_RAT, tr|A0A8I5ZRW8|A0A8I5ZRW8_RAT, tr|A0A8I5ZUD0|A0A8I5ZUD0_RAT, tr|A0A8I6A6U8|A0A8I6A6U8_RAT', 'tr|A0A0H2UHQ1|A0A0H2UHQ1_RAT, tr|A0A8I5ZRW8|A0A8I5ZRW8_RAT, tr|A0A8I5ZUD0|A0A8I5ZUD0_RAT, tr|A0A8I6A6U8|A0A8I6A6U8_RAT, tr|D3Z9G9|D3Z9G9_RAT', 'tr|A0A0H2UHQ1|A0A0H2UHQ1_RAT, tr|A0A8I5ZRW8|A0A8I5ZRW8_RAT, tr|D3Z9G9|D3Z9G9_RAT', 'tr|A0A0H2UHQ1|A0A0H2UHQ1_RAT, tr|A0A8I6A6U8|A0A…	184	10.1998	21396.8	57.9918	-0.903261	33.696	[[0, 13], [136, 184]]	[[13, 136]]	1	['14-52,85-153']	['NC']	['a+b two layers']	['Enolase-N/ribosomal protein']	['Ribosomal protein L22']	['Ribosomal_L22']	14	1	1	12.4062	12.7378	10.5481	10.3565	-24.816
P40112	sp|P40112|PSB3_RAT	PSB3_RAT	Psmb3	Proteasome subunit beta type-3	['ENSRNOG00000069501', 'ENSRNOG00000069501, Psmb3l2', 'ENSRNOG00000070269', 'Psmb3l2', 'Psmb3l2', 'ENSRNOG00000069501, ENSRNOG00000070269, Psmb3l2', 'Psmb3l2', 'ENSRNOG00000069501, ENSRNOG00000070269, Psmb3l2', 'ENSRNOG00000069501, Psmb3l2', 'Psmb3l2', 'Psmb3l2']	['tr|A0A8I6A6V1|A0A8I6A6V1_RAT, tr|A0A8I6A8D8|A0A8I6A8D8_RAT, tr|A0A8I6A926|A0A8I6A926_RAT, tr|A0A8I6AA71|A0A8I6AA71_RAT, tr|A0A8L2R7U6|A0A8L2R7U6_RAT', 'tr|A0A8I6A6V1|A0A8I6A6V1_RAT, tr|A0A8I6A8D8|A0A8I6A8D8_RAT, tr|A0A8I6A926|A0A8I6A926_RAT, tr|A0A8I6AA71|A0A8I6AA71_RAT, tr|A0A8L2R7U6|A0A8L2R7U6_RAT, tr|D3Z8J0|D3Z8J0_RAT', 'tr|A0A8I5ZRG0|A0A8I5ZRG0_RAT, tr|A0A8I6A6V1|A0A8I6A6V1_RAT, tr|A0A8I6A8…	205	6.14796	22964.7	26.9024	0.017561	0	[]	[[0, 205]]	1	['10-201']	['CON']	['a+b four layers']	['Ntn/PP2C']	['Proteasome subunits']	['Proteasome']	14	1	1	9.22806	11.6128	7.72137	10.2241	-16.105
Q66H20	sp|Q66H20|PTBP2_RAT	PTBP2_RAT	Ptbp2	Polypyrimidine tract-binding protein 2	['Ptbp1, Ptbp1-ps3, Ptbp3, Smptb']	['tr|A0A8I6GAT9|A0A8I6GAT9_RAT, tr|A0A8L2Q799|A0A8L2Q799_RAT', 'tr|A0A8I6GAT9|A0A8I6GAT9_RAT, tr|A0A8L2Q799|A0A8L2Q799_RAT', 'tr|A0A8I6GL20|A0A8I6GL20_RAT', 'tr|A0A8I6GAT9|A0A8I6GAT9_RAT, tr|A0A8L2Q799|A0A8L2Q799_RAT', 'tr|A0A8I6GAT9|A0A8I6GAT9_RAT, tr|A0A8L2Q799|A0A8L2Q799_RAT', 'tr|A0A8L2Q799|A0A8L2Q799_RAT', 'tr|A0A8I6GAT9|A0A8I6GAT9_RAT, tr|A0A8L2Q799|A0A8L2Q799_RAT', 'tr|A0A8I6GAT9|A0A8I6GAT…	531	8.72027	57488.1	38.791	-0.135028	27.307	[[0, 59], [159, 174], [267, 339]]	[[59, 159], [174, 267], [339, 531]]	4	['57-134', '182-255', '337-412', '453-529']	['CON', 'CON', 'CON', 'CON']	['a+b two layers', 'a+b two layers', 'a+b two layers', 'a+b two layers']	['Alpha-beta plaits', 'Alpha-beta plaits', 'Alpha-beta plaits', 'Alpha-beta plaits']	['RNA-binding domain, RBD', 'RNA-binding domain, RBD', 'RNA-binding domain, RBD', 'RNA-binding domain, RBD']	['RRM_1_6', 'RRM_1_6', 'RRM_1_6', 'RRM_1_6']	14	1	1	5.48712	3.90941	4.1279	#NAME?	-7.198
A0A8I6A2L8	tr|A0A8I6A2L8|A0A8I6A2L8_RAT	A0A8I6A2L8_RAT	Ube2k	E2 ubiquitin-conjugating enzyme	[]	['tr|A0A8I5ZMB3|A0A8I5ZMB3_RAT, tr|A0A8I6A356|A0A8I6A356_RAT, tr|A0A8I6AV01|A0A8I6AV01_RAT', 'tr|A0A8I5ZYF7|A0A8I5ZYF7_RAT, tr|A0A8I6A356|A0A8I6A356_RAT, tr|D3ZXS8|D3ZXS8_RAT', 'tr|A0A8I5ZMB3|A0A8I5ZMB3_RAT, tr|A0A8I5ZYF7|A0A8I5ZYF7_RAT, tr|A0A8I6A356|A0A8I6A356_RAT, tr|A0A8I6AV01|A0A8I6AV01_RAT', 'tr|A0A8I5ZMB3|A0A8I5ZMB3_RAT, tr|A0A8I5ZYF7|A0A8I5ZYF7_RAT, tr|A0A8I6A356|A0A8I6A356_RAT, tr|A0A8I6…	210	5.13406	23326.4	40.3519	-0.233333	6.19	[[0, 13]]	[[13, 210]]	2	['33-163', '170-210']	['CON', 'CON']	['a+b two layers', 'alpha arrays']	['UBC-like', 'RuvA-C']	['UBC-like', 'RuvA-C, UBA, CRAL/TRIO-N, HBS1']	['UQ_con', 'UBA']	14	1	1	#NAME?	#NAME?	#NAME?	#NAME?	#N/A
A0A8I6A522	tr|A0A8I6A522|A0A8I6A522_RAT	A0A8I6A522_RAT	Rab2a	Ras-related protein Rab-2A	['Rab2b', 'Rab2b', 'Rab17, Rab2b', 'Rab2b', 'Rab2b', 'Rab2b', 'Rab2b', 'Rab2b', 'Rab2b', 'Rab2b']	['sp|P05712|RAB2A_RAT, tr|A0A8I5ZKQ1|A0A8I5ZKQ1_RAT, tr|A0A8I6A284|A0A8I6A284_RAT, tr|A0A8I6G3N4|A0A8I6G3N4_RAT, tr|A6KEG9|A6KEG9_RAT, tr|F1LP82|F1LP82_RAT', 'sp|P05712|RAB2A_RAT', 'sp|P05712|RAB2A_RAT, tr|A0A8I5ZKQ1|A0A8I5ZKQ1_RAT, tr|A0A8I6A284|A0A8I6A284_RAT, tr|A0A8I6G3N4|A0A8I6G3N4_RAT, tr|A6KEG9|A6KEG9_RAT, tr|F1LP82|F1LP82_RAT', 'sp|P05712|RAB2A_RAT, tr|F1LP82|F1LP82_RAT', 'sp|P05712|RAB2A…	212	6.081	23517.2	34.0264	-0.364623	12.264	[[186, 212]]	[[0, 186]]	1	['7-168']	['CON']	['a/b three-layered sandwiches']	['P-loop domains-like']	['P-loop containing nucleoside triphosphate hydrolases']	['Ras']	14	2	1	#NAME?	#NAME?	#NAME?	#NAME?	#N/A
F1LRV6	tr|F1LRV6|F1LRV6_RAT	F1LRV6_RAT	Gmpr	GMP reductase	['Gmpr2', 'Pfn3']	['sp|Q9Z244|GMPR1_RAT', 'sp|Q9Z244|GMPR1_RAT', 'sp|Q9Z244|GMPR1_RAT', 'sp|Q9Z244|GMPR1_RAT', 'sp|Q9Z244|GMPR1_RAT, tr|Q5FVP6|Q5FVP6_RAT', 'sp|Q9Z244|GMPR1_RAT', 'sp|Q9Z244|GMPR1_RAT', 'sp|Q9Z244|GMPR1_RAT', 'sp|Q9Z244|GMPR1_RAT', 'sp|Q9Z244|GMPR1_RAT', 'sp|M0RCP6|PROF3_RAT, sp|Q9Z244|GMPR1_RAT', 'sp|Q9Z244|GMPR1_RAT', 'sp|Q9Z244|GMPR1_RAT', 'sp|Q9Z244|GMPR1_RAT']	345	6.49985	37457.5	44.92	-0.0843478	0	[]	[[0, 345]]	1	['8-338']	['CON']	['a/b barrels']	['TIM beta/alpha-barrel']	['TIM barrels']	['IMPDH_1st']	14	1	1	#NAME?	#NAME?	#NAME?	#NAME?	-20.89
F7EUU4	tr|F7EUU4|F7EUU4_RAT	F7EUU4_RAT	Cops5	COP9 signalosome subunit 5	[]	['tr|A0A8I5ZYE7|A0A8I5ZYE7_RAT', 'tr|A0A8I5ZYE7|A0A8I5ZYE7_RAT', 'tr|A0A8I5ZYE7|A0A8I5ZYE7_RAT', 'tr|A0A8I5ZYE7|A0A8I5ZYE7_RAT', 'tr|A0A8I5ZYE7|A0A8I5ZYE7_RAT', 'tr|A0A8I5ZYE7|A0A8I5ZYE7_RAT', 'tr|A0A8I5ZYE7|A0A8I5ZYE7_RAT', 'tr|A0A8I5ZYE7|A0A8I5ZYE7_RAT', 'tr|A0A8I5ZYE7|A0A8I5ZYE7_RAT', 'tr|A0A8I5ZYE7|A0A8I5ZYE7_RAT', 'tr|A0A8I5ZYE7|A0A8I5ZYE7_RAT']	389	7.59388	43647.4	36.0941	-0.339846	16.71	[[0, 66]]	[[66, 389]]	2	['110-282', '308-380']	['CON', 'CON']	['a+b three layers', 'extended segments']	['Cytidine deaminase-like', '26S proteasome regulatory subunit RPN8/RPN11 C-terminal domain']	['Cytidine deaminase-like', '26S proteasome regulatory subunit RPN8/RPN11 C-terminal domain']	['JAB', 'KOG1554']	14	1	1	9.35695	12.0146	7.70003	9.68329	-10.73
A0A0G2K200	tr|A0A0G2K200|A0A0G2K200_RAT	A0A0G2K200_RAT	Rps5	Small ribosomal subunit protein uS7	[]	['sp|P24050|RS5_RAT, tr|B0BN81|B0BN81_RAT', 'sp|P24050|RS5_RAT, tr|B0BN81|B0BN81_RAT', 'sp|P24050|RS5_RAT, tr|B0BN81|B0BN81_RAT', 'sp|P24050|RS5_RAT, tr|B0BN81|B0BN81_RAT', 'sp|P24050|RS5_RAT, tr|B0BN81|B0BN81_RAT', 'sp|P24050|RS5_RAT, tr|B0BN81|B0BN81_RAT', 'sp|P24050|RS5_RAT, tr|B0BN81|B0BN81_RAT', 'sp|P24050|RS5_RAT, tr|B0BN81|B0BN81_RAT', 'sp|P24050|RS5_RAT, tr|B0BN81|B0BN81_RAT', 'sp|P24050|…	197	9.59846	22095.4	33.0127	-0.185787	7.107	[[0, 13]]	[[13, 197]]	1	['63-183']	['CON']	['alpha arrays']	['Ribosomal protein S7']	['Ribosomal protein S7']	['Ribosomal_S7_1']	14	1	1	#NAME?	#NAME?	#NAME?	#NAME?	-18.448
A0A0G2K626	tr|A0A0G2K626|A0A0G2K626_RAT	A0A0G2K626_RAT	Sec24c	SEC24 homolog C, COPII coat complex component	[]	['tr|A0A0G2JZF0|A0A0G2JZF0_RAT, tr|B5DEG8|B5DEG8_RAT', 'tr|A0A0G2JZF0|A0A0G2JZF0_RAT, tr|B5DEG8|B5DEG8_RAT', 'tr|A0A0G2JZF0|A0A0G2JZF0_RAT, tr|B5DEG8|B5DEG8_RAT', 'tr|A0A0G2JZF0|A0A0G2JZF0_RAT, tr|B5DEG8|B5DEG8_RAT', 'tr|A0A0G2JZF0|A0A0G2JZF0_RAT, tr|B5DEG8|B5DEG8_RAT', 'tr|A0A0G2JZF0|A0A0G2JZF0_RAT, tr|B5DEG8|B5DEG8_RAT', 'tr|A0A0G2JZF0|A0A0G2JZF0_RAT, tr|B5DEG8|B5DEG8_RAT', 'tr|A0A0G2JZF0|A0A0G…	1118	6.738	121143	52.1193	-0.248837	33.721	[[0, 366]]	[[366, 1118]]	5	['387-430,765-864', '442-519', '525-769', '868-972', '974-1110']	['NC', 'IS', 'IS', 'CON', 'CON']	['beta sandwiches', 'few secondary structure elements', 'a/b three-layered sandwiches', 'alpha arrays', 'a+b three layers']	['Immunoglobulin-like beta-sandwich', 'Rubredoxin-like', 'HAD domain-like', 'ERP29 C domain-like', 'Gelsolin-like']	['Common fold of diphtheria toxin/transcription factors/cytochrome f', 'Rubredoxin-related', 'vWA-like', 'Helical domain of Sec23/24', 'Gelsolin-like']	['Sec23_BS', 'zf-Sec23_Sec24', 'Sec23_trunk', 'Sec23_helical', 'Gelsolin']	14	1	1	#NAME?	#NAME?	#NAME?	#NAME?	#N/A
A0A8I6A145	tr|A0A8I6A145|A0A8I6A145_RAT	A0A8I6A145_RAT	Naa15	N(alpha)-acetyltransferase 15, NatA auxiliary subunit	['Naa16', 'Naa16']	['tr|A0A8I6A2U7|A0A8I6A2U7_RAT, tr|D3ZD89|D3ZD89_RAT', 'tr|A0A8I6A2U7|A0A8I6A2U7_RAT, tr|D3ZD89|D3ZD89_RAT', 'tr|A0A8I6A2U7|A0A8I6A2U7_RAT, tr|D3ZD89|D3ZD89_RAT', 'tr|A0A8I6A2U7|A0A8I6A2U7_RAT, tr|D3ZD89|D3ZD89_RAT, tr|M0RC73|M0RC73_RAT', 'tr|A0A8I6A2U7|A0A8I6A2U7_RAT, tr|D3ZD89|D3ZD89_RAT', 'tr|A0A8I6A2U7|A0A8I6A2U7_RAT, tr|D3ZD89|D3ZD89_RAT', 'tr|A0A8I6A2U7|A0A8I6A2U7_RAT, tr|D3ZD89|D3ZD89_RAT'…	857	7.00196	100211	45.9861	-0.614936	9.452	[[566, 635], [841, 857]]	[[0, 566], [635, 841]]	2	['17-261', '223-281,365-501']	['CON', 'NC']	['alpha superhelices', 'alpha superhelices']	['Repetitive alpha hairpins', 'Repetitive alpha hairpins']	['ARM repeat', 'ARM repeat']	['TPR_15', 'TPR_15']	14	2	1	#NAME?	#NAME?	#NAME?	#NAME?	#N/A
A0A8I5ZKR8	tr|A0A8I5ZKR8|A0A8I5ZKR8_RAT	A0A8I5ZKR8_RAT	Diras2	DIRAS family GTPase 2	['Diras1', 'Diras1']	['tr|D4A304|D4A304_RAT', 'tr|D4A304|D4A304_RAT']	199	8.9775	22497.7	46.0392	-0.411558	11.055	[[176, 199]]	[[0, 176]]	1	['8-167']	['CON']	['a/b three-layered sandwiches']	['P-loop domains-like']	['P-loop containing nucleoside triphosphate hydrolases']	['Ras']	14	1	1	#NAME?	#NAME?	#NAME?	#NAME?	#N/A
A0A8I6AKZ9	tr|A0A8I6AKZ9|A0A8I6AKZ9_RAT	A0A8I6AKZ9_RAT	Actr1b	Actin related protein 1B	[]	['tr|F7F067|F7F067_RAT', 'tr|F7F067|F7F067_RAT', 'tr|F7F067|F7F067_RAT', 'tr|F7F067|F7F067_RAT', 'tr|F7F067|F7F067_RAT', 'tr|F7F067|F7F067_RAT', 'tr|F7F067|F7F067_RAT', 'tr|F7F067|F7F067_RAT', 'tr|F7F067|F7F067_RAT', 'tr|F7F067|F7F067_RAT', 'tr|F7F067|F7F067_RAT', 'tr|F7F067|F7F067_RAT', 'tr|F7F067|F7F067_RAT', 'tr|F7F067|F7F067_RAT', 'tr|F7F067|F7F067_RAT']	342	5.42599	38095	34.2944	-0.17076	0	[]	[[0, 342]]	2	['12-146', '152-310']	['CON', 'CON']	['mixed a+b and a/b', 'mixed a+b and a/b']	['Ribonuclease H-like', 'Ribonuclease H-like']	['Ribonuclease H-like', 'Ribonuclease H-like']	['Actin_1st', 'Actin_2nd']	14	2	1	#NAME?	#NAME?	#NAME?	#NAME?	#N/A
D4ABT8	tr|D4ABT8|D4ABT8_RAT	D4ABT8_RAT	Hnrnpul2	Heterogeneous nuclear ribonucleoprotein U-like 2	[]	[]	704	5.01322	80991.5	54.1551	-1.07557	42.33	[[0, 202], [578, 704]]	[[202, 578]]	3	['3-35', '214-372', '410-558']	['CON', 'CON', 'CON']	['alpha arrays', 'beta sandwiches', 'a/b three-layered sandwiches']	['LEM/SAP HeH motif-like', 'jelly-roll', 'P-loop domains-like']	['LEM/SAP HeH motif', 'Concanavalin A-like lectins/glucanases', 'P-loop containing nucleoside triphosphate hydrolases']	['SAP', 'SPRY', 'AAA_33']	14	1	1	6.72447	#NAME?	5.31277	#NAME?	12.181
D3ZMY7	sp|D3ZMY7|5NTC_RAT	5NTC_RAT	Nt5c2	Cytosolic purine 5'-nucleotidase	[]	['tr|A0A8I5ZQZ0|A0A8I5ZQZ0_RAT, tr|A0A8I6A1X9|A0A8I6A1X9_RAT, tr|A0A8I6A978|A0A8I6A978_RAT, tr|A0A8I6GLV2|A0A8I6GLV2_RAT, tr|A0A8I6GME6|A0A8I6GME6_RAT, tr|A0A8L2QH70|A0A8L2QH70_RAT', 'tr|A0A8I5ZQZ0|A0A8I5ZQZ0_RAT, tr|A0A8I6A1X9|A0A8I6A1X9_RAT, tr|A0A8I6A978|A0A8I6A978_RAT, tr|A0A8I6B4G3|A0A8I6B4G3_RAT, tr|A0A8I6GLV2|A0A8I6GLV2_RAT, tr|A0A8I6GME6|A0A8I6GME6_RAT, tr|A0A8L2QH70|A0A8L2QH70_RAT', 'tr|…	560	5.81045	64865	36.7172	-0.41875	15	[[486, 560]]	[[0, 486]]	1	['47-469']	['CON']	['alpha bundles']	['HAD superfamily helical bundle insertion domain']	["Insertion domain in cytosolic IMP-GMP specific 5'-nucleotidase"]	['5_nucleotid']	13	1	1	7.9581	0	5.49684	#NAME?	-12.83
O70351	sp|O70351|HCD2_RAT	HCD2_RAT	Hsd17b10	3-hydroxyacyl-CoA dehydrogenase type-2	[]	['tr|A0A8I6AFS1|A0A8I6AFS1_RAT, tr|A0A8I6AJ41|A0A8I6AJ41_RAT, tr|A0A8J8XAP0|A0A8J8XAP0_RAT', 'tr|A0A8I6AFS1|A0A8I6AFS1_RAT, tr|A0A8I6AJ41|A0A8I6AJ41_RAT, tr|A0A8J8XAP0|A0A8J8XAP0_RAT', 'tr|A0A8I6AFS1|A0A8I6AFS1_RAT, tr|A0A8I6AJ41|A0A8I6AJ41_RAT, tr|A0A8J8XAP0|A0A8J8XAP0_RAT', 'tr|A0A8I6AJ41|A0A8I6AJ41_RAT, tr|A0A8J8XAP0|A0A8J8XAP0_RAT', 'tr|A0A8I6AFS1|A0A8I6AFS1_RAT, tr|A0A8I6AJ41|A0A8I6AJ41_RAT,…	261	8.90503	27245.2	22.0759	0.243295	0	[]	[[0, 261]]	1	['8-257']	['CON']	['a/b three-layered sandwiches']	['Rossmann-like']	['NAD(P)-binding Rossmann-fold domains']	['adh_short_C2']	13	1	1	29.1459	28.0831	22.7815	28.3698	-7.18
P97532	sp|P97532|THTM_RAT	THTM_RAT	Mpst	3-mercaptopyruvate sulfurtransferase	[]	[]	297	5.87604	32939.8	48.2111	-0.291582	0	[]	[[0, 297]]	2	['10-144', '167-283']	['CON', 'CON']	['a/b three-layered sandwiches', 'a/b three-layered sandwiches']	['Flavodoxin-like', 'Flavodoxin-like']	['Rhodanese/Cell cycle control phosphatase', 'Rhodanese/Cell cycle control phosphatase']	['Rhodanese', 'Rhodanese']	13	1	1	14.4607	16.2565	11.8522	14.4571	-18.066
Q05962	sp|Q05962|ADT1_RAT	ADT1_RAT	Slc25a4	ADP/ATP translocase 1	['Slc25a5, Slc25a6', 'ENSRNOG00000063076, ENSRNOG00000063289, ENSRNOG00000066174, Slc25a31, Slc25a5, Slc25a5-ps9, Slc25a6', 'ENSRNOG00000063289, Slc25a5, Slc25a6', 'ENSRNOG00000063289, Slc25a5, Slc25a5-ps9, Slc25a6', 'Slc25a5, Slc25a5-ps9, Slc25a6']	['tr|Q6P9Y4|Q6P9Y4_RAT', 'tr|Q6P9Y4|Q6P9Y4_RAT', 'sp|Q09073|ADT2_RAT, tr|A0A8I5Y643|A0A8I5Y643_RAT, tr|Q6P9Y4|Q6P9Y4_RAT', 'tr|Q6P9Y4|Q6P9Y4_RAT', 'tr|Q6P9Y4|Q6P9Y4_RAT', 'tr|Q6P9Y4|Q6P9Y4_RAT', 'tr|Q6P9Y4|Q6P9Y4_RAT', 'tr|Q6P9Y4|Q6P9Y4_RAT', 'sp|Q09073|ADT2_RAT, tr|A0A8I5Y643|A0A8I5Y643_RAT, tr|A0A8I6A075|A0A8I6A075_RAT, tr|A0A8I6A2W7|A0A8I6A2W7_RAT, tr|A0A8I6G2T3|A0A8I6G2T3_RAT, tr|A0A8I6GK78|A…	298	9.80598	32989	20.0295	0.0348993	0	[]	[[0, 298]]	1	['9-295']	['CON']	['alpha complex topology']	['Mitochondrial ADP/ATP carrier-like']	['Mitochondrial ADP/ATP carrier']	['Mito_carr']	13	1	1	30.6343	31.4116	26.9784	31.5028	-14.744
G3V615	tr|G3V615|G3V615_RAT	G3V615_RAT	Cfb	Complement factor B	['Zfhx4']	['tr|D4A3U5|D4A3U5_RAT']	763	6.57106	85352.1	45.0476	-0.479948	5.636	[[0, 28], [240, 255]]	[[28, 240], [255, 763]]	5	['42-83', '101-157', '164-218', '260-467', '491-753']	['CON', 'CON', 'CON', 'CON', 'CON']	['few secondary structure elements', 'few secondary structure elements', 'few secondary structure elements', 'a/b three-layered sandwiches', 'beta barrels']	['EGF-like', 'EGF-like', 'EGF-like', 'HAD domain-like', 'cradle loop barrel']	['Complement control module/SCR domain', 'Complement control module/SCR domain', 'Complement control module/SCR domain', 'vWA-like', 'FMN-binding split barrel']	['Sushi_3', 'Sushi', 'Sushi', 'VWA', 'Trypsin_1']	13	1	1	#NAME?	#NAME?	#NAME?	#NAME?	-11.517
P60901	sp|P60901|PSA6_RAT	PSA6_RAT	Psma6	Proteasome subunit alpha type-6	['ENSRNOG00000069956', 'ENSRNOG00000069956']	['tr|A0A8I6A6W6|A0A8I6A6W6_RAT', 'tr|A0A0G2K0D7|A0A0G2K0D7_RAT, tr|A0A8I6GE69|A0A8I6GE69_RAT', 'tr|A0A0G2K0D7|A0A0G2K0D7_RAT, tr|A0A8I6GE69|A0A8I6GE69_RAT', 'tr|A0A0G2K0D7|A0A0G2K0D7_RAT, tr|A0A8I6GE69|A0A8I6GE69_RAT', 'tr|A0A0G2K0D7|A0A0G2K0D7_RAT, tr|A0A8I6GE69|A0A8I6GE69_RAT', 'tr|A0A0G2K0D7|A0A0G2K0D7_RAT, tr|A0A8I6GE69|A0A8I6GE69_RAT', 'tr|A0A0G2K0D7|A0A0G2K0D7_RAT, tr|A0A8I6GE69|A0A8I6GE69_…	246	6.34763	27399.2	34.5955	-0.177642	3.659	[]	[[0, 246]]	1	['38-228']	['CON']	['a+b four layers']	['Ntn/PP2C']	['Proteasome subunits']	['Proteasome']	13	1	1	9.04165	11.3293	7.45259	10.3068	-20.518
P84083	sp|P84083|ARF5_RAT	ARF5_RAT	Arf5	ADP-ribosylation factor 5	[]	['tr|A0A8L2Q5I9|A0A8L2Q5I9_RAT', 'tr|A0A8L2Q5I9|A0A8L2Q5I9_RAT', 'tr|A0A8L2Q5I9|A0A8L2Q5I9_RAT', 'tr|A0A8L2Q5I9|A0A8L2Q5I9_RAT', 'tr|A0A8L2Q5I9|A0A8L2Q5I9_RAT', 'tr|A0A8L2Q5I9|A0A8L2Q5I9_RAT', 'tr|A0A8L2Q5I9|A0A8L2Q5I9_RAT', 'tr|A0A8L2Q5I9|A0A8L2Q5I9_RAT', 'tr|A0A8L2Q5I9|A0A8L2Q5I9_RAT', 'tr|A0A8L2Q5I9|A0A8L2Q5I9_RAT']	180	6.30244	20529.4	46.4672	-0.204444	5.556	[]	[[0, 180]]	1	['18-175']	['CON']	['a/b three-layered sandwiches']	['P-loop domains-like']	['P-loop containing nucleoside triphosphate hydrolases']	['Ras']	13	1	1	9.63828	11.3249	7.7616	9.88926	-25.477
A0A0G2JZJ1	tr|A0A0G2JZJ1|A0A0G2JZJ1_RAT	A0A0G2JZJ1_RAT	Psmd14	Proteasome 26S subunit, non-ATPase 14	[]	['tr|A0A8I6AHX8|A0A8I6AHX8_RAT, tr|Q4V8E2|Q4V8E2_RAT', 'tr|A0A8I6AHX8|A0A8I6AHX8_RAT, tr|Q4V8E2|Q4V8E2_RAT', 'tr|A0A8I6AHX8|A0A8I6AHX8_RAT, tr|Q4V8E2|Q4V8E2_RAT', 'tr|A0A8I6AHX8|A0A8I6AHX8_RAT, tr|Q4V8E2|Q4V8E2_RAT', 'tr|A0A8I6AHX8|A0A8I6AHX8_RAT, tr|Q4V8E2|Q4V8E2_RAT', 'tr|A0A8I6AHX8|A0A8I6AHX8_RAT, tr|Q4V8E2|Q4V8E2_RAT', 'tr|A0A8I6AHX8|A0A8I6AHX8_RAT, tr|Q4V8E2|Q4V8E2_RAT', 'tr|A0A8I6AHX8|A0A8I…	306	5.94629	34164.2	40.9997	-0.165359	7.19	[[0, 23]]	[[23, 306]]	1	['29-207']	['CON']	['a+b three layers']	['Cytidine deaminase-like']	['Cytidine deaminase-like']	['JAB']	13	1	1	#NAME?	#NAME?	#NAME?	#NAME?	#N/A
A0A8I5ZU93	tr|A0A8I5ZU93|A0A8I5ZU93_RAT	A0A8I5ZU93_RAT	Cops7a	COP9 signalosome subunit 7A	[]	['tr|A0A8I6A5V6|A0A8I6A5V6_RAT, tr|A0A8I6GK17|A0A8I6GK17_RAT, tr|F1MAA2|F1MAA2_RAT, tr|G3V8Z9|G3V8Z9_RAT', 'tr|A0A8I6A5V6|A0A8I6A5V6_RAT, tr|A0A8I6GK17|A0A8I6GK17_RAT, tr|F1MAA2|F1MAA2_RAT, tr|G3V8Z9|G3V8Z9_RAT', 'tr|A0A8I6GK17|A0A8I6GK17_RAT, tr|F1MAA2|F1MAA2_RAT, tr|G3V8Z9|G3V8Z9_RAT', 'tr|A0A8I6A5V6|A0A8I6A5V6_RAT, tr|A0A8I6GK17|A0A8I6GK17_RAT, tr|F1MAA2|F1MAA2_RAT, tr|G3V8Z9|G3V8Z9_RAT', 'tr|…	277	6.92057	30385.4	41.8892	-0.261733	19.134	[[224, 277]]	[[0, 224]]	3	['10-75', '100-154', '166-207']	['CON', 'CON', 'CON']	['alpha superhelices', 'alpha arrays', 'extended segments']	['Repetitive alpha hairpins', 'HTH', '26S proteasome regulatory subunits C-terminal helices']	['ARM repeat', 'winged', '26S proteasome regulatory subunit RPN9 C-terminal helix']	['KOG3250_1st', 'PCI', 'KOG3250_2nd']	13	1	1	#NAME?	#NAME?	#NAME?	#NAME?	#N/A
A0A8I6GDC1	tr|A0A8I6GDC1|A0A8I6GDC1_RAT	A0A8I6GDC1_RAT	Idh3g	Isocitrate dehydrogenase [NAD] subunit, mitochondrial	[]	['sp|P41565|IDHG1_RAT, tr|A0A0G2K4Q0|A0A0G2K4Q0_RAT, tr|Q5XIJ3|Q5XIJ3_RAT', 'sp|P41565|IDHG1_RAT, tr|A0A0G2K4Q0|A0A0G2K4Q0_RAT, tr|Q5XIJ3|Q5XIJ3_RAT', 'sp|P41565|IDHG1_RAT, tr|A0A0G2K4Q0|A0A0G2K4Q0_RAT, tr|Q5XIJ3|Q5XIJ3_RAT', 'sp|P41565|IDHG1_RAT, tr|A0A0G2K4Q0|A0A0G2K4Q0_RAT, tr|Q5XIJ3|Q5XIJ3_RAT', 'sp|P41565|IDHG1_RAT, tr|A0A0G2K4Q0|A0A0G2K4Q0_RAT, tr|Q5XIJ3|Q5XIJ3_RAT', 'sp|P41565|IDHG1_RAT, t…	395	9.18747	43211.5	50.7843	-0.064557	6.582	[[0, 26]]	[[26, 395]]	1	['57-385']	['CON']	['a/b three-layered sandwiches']	['Isocitrate/Isopropylmalate dehydrogenase-like']	['Isocitrate/Isopropylmalate dehydrogenase-like']	['Iso_dh']	13	1	1	#NAME?	#NAME?	#NAME?	#NAME?	#N/A
Q5XIA5	tr|Q5XIA5|Q5XIA5_RAT	Q5XIA5_RAT	Coasy	Coenzyme A synthase	['Usp31']	['tr|D3ZU27|D3ZU27_RAT']	563	6.81979	62186.7	50.2233	-0.151155	12.256	[[0, 28], [167, 193], [323, 336]]	[[28, 167], [193, 323], [336, 563]]	2	['191-268', '358-551']	['CON', 'CON']	['a/b three-layered sandwiches', 'a/b three-layered sandwiches']	['HUP domain-like', 'P-loop domains-like']	['HUP domains', 'P-loop containing nucleoside triphosphate hydrolases']	['CTP_transf_like_1', 'CoaE']	13	1	1	11.8492	16.7731	9.33685	12.2382	-12.323
A0A8I6GM30	tr|A0A8I6GM30|A0A8I6GM30_RAT	A0A8I6GM30_RAT	Septin9	Septin 9	[]	['sp|Q9QZR6|SEPT9_RAT, tr|A0A8I5ZNH9|A0A8I5ZNH9_RAT, tr|A0A8I6GK23|A0A8I6GK23_RAT, tr|F1LN75|F1LN75_RAT', 'sp|Q9QZR6|SEPT9_RAT, tr|A0A8I5ZNH9|A0A8I5ZNH9_RAT, tr|A0A8I6GK23|A0A8I6GK23_RAT, tr|F1LN75|F1LN75_RAT', 'sp|Q9QZR6|SEPT9_RAT, tr|A0A8I5ZNH9|A0A8I5ZNH9_RAT, tr|A0A8I6GK23|A0A8I6GK23_RAT, tr|F1LN75|F1LN75_RAT', 'sp|Q9QZR6|SEPT9_RAT, tr|A0A8I5ZNH9|A0A8I5ZNH9_RAT, tr|A0A8I6GK23|A0A8I6GK23_RAT, t…	576	7.13315	64866.3	62.8208	-0.598611	49.132	[[0, 264], [557, 576]]	[[264, 557]]	1	['288-556']	['CON']	['a/b three-layered sandwiches']	['P-loop domains-like']	['P-loop containing nucleoside triphosphate hydrolases']	['Septin']	13	1	1	#NAME?	#NAME?	#NAME?	#NAME?	#N/A
O70593	sp|O70593|SGTA_RAT	SGTA_RAT	Sgta	Small glutamine-rich tetratricopeptide repeat-containing protein alpha	[]	['tr|A0A8I5ZR21|A0A8I5ZR21_RAT, tr|A0A8L2QED2|A0A8L2QED2_RAT', 'tr|A0A8I5ZR21|A0A8I5ZR21_RAT, tr|A0A8L2QED2|A0A8L2QED2_RAT', 'tr|A0A8I5ZR21|A0A8I5ZR21_RAT, tr|A0A8I6A276|A0A8I6A276_RAT, tr|A0A8I6G6V0|A0A8I6G6V0_RAT, tr|A0A8I6GM42|A0A8I6GM42_RAT, tr|A0A8L2QED2|A0A8L2QED2_RAT', 'tr|A0A8I5ZR21|A0A8I5ZR21_RAT, tr|A0A8I6A276|A0A8I6A276_RAT, tr|A0A8I6G6V0|A0A8I6G6V0_RAT, tr|A0A8I6GM42|A0A8I6GM42_RAT, t…	314	5.04818	34156.8	46.6312	-0.499682	28.025	[[59, 96], [239, 314]]	[[0, 59], [96, 239]]	2	['3-59', '89-206']	['CON', 'CON']	['alpha arrays', 'alpha superhelices']	['Dimerization domain of Sgt2', 'Repetitive alpha hairpins']	['Dimerization domain of Sgt2', 'ARM repeat']	['SGTA_dimer', 'TPR_11']	12	1	1	#NAME?	#NAME?	#NAME?	#NAME?	12.07
P51583	sp|P51583|PUR6_RAT	PUR6_RAT	Paics	Bifunctional phosphoribosylaminoimidazole carboxylase/phosphoribosylaminoimidazole succinocarboxamide synthetase	['LOC100359876', 'LOC100359876', 'LOC100359876', 'LOC100359876', 'LOC100359876', 'LOC100359876', 'LOC100359876', 'LOC100359876', 'LOC100359876']	['tr|A0A0G2K5S4|A0A0G2K5S4_RAT, tr|A0A8I6A960|A0A8I6A960_RAT, tr|F8WFR8|F8WFR8_RAT', 'tr|A0A0G2K5S4|A0A0G2K5S4_RAT, tr|A0A8I6A960|A0A8I6A960_RAT, tr|F8WFR8|F8WFR8_RAT', 'tr|A0A8I6A960|A0A8I6A960_RAT, tr|F8WFR8|F8WFR8_RAT', 'tr|A0A0G2K5S4|A0A0G2K5S4_RAT, tr|A0A8I6A960|A0A8I6A960_RAT, tr|F8WFR8|F8WFR8_RAT', 'tr|A0A8I6A960|A0A8I6A960_RAT, tr|F8WFR8|F8WFR8_RAT', 'tr|A0A0G2K5S4|A0A0G2K5S4_RAT, tr|A0A8…	425	7.86883	47095.7	34.9231	-0.221647	0	[]	[[0, 425]]	2	['12-257', '267-407']	['CON', 'CON']	['a+b complex topology', 'a/b three-layered sandwiches']	['Protein kinase/SAICAR synthase/ATP-grasp', 'Flavodoxin-like']	['SAICAR synthase', 'N5-CAIR mutase (phosphoribosylaminoimidazole carboxylase, PurE)']	['SAICAR_synt', 'AIRC']	12	1	1	6.81934	7.01638	5.0444	5.93134	-14.711
Q08415	sp|Q08415|KAT1_RAT	KAT1_RAT	Kyat1	Kynurenine--oxoglutarate transaminase 1	[]	['tr|A0A8I5ZSP9|A0A8I5ZSP9_RAT, tr|A0A8I5ZZT5|A0A8I5ZZT5_RAT, tr|A0A8I6AEE2|A0A8I6AEE2_RAT, tr|G3V827|G3V827_RAT', 'tr|A0A8I5ZSP9|A0A8I5ZSP9_RAT, tr|A0A8I5ZZT5|A0A8I5ZZT5_RAT, tr|A0A8I6AEE2|A0A8I6AEE2_RAT, tr|G3V827|G3V827_RAT', 'tr|A0A8I5ZSP9|A0A8I5ZSP9_RAT, tr|A0A8I5ZZT5|A0A8I5ZZT5_RAT, tr|A0A8I6AEE2|A0A8I6AEE2_RAT, tr|G3V827|G3V827_RAT', 'tr|A0A8I5ZZT5|A0A8I5ZZT5_RAT, tr|A0A8I6AEE2|A0A8I6AEE2_…	423	6.37332	47872.4	33.748	-0.237589	0	[]	[[0, 423]]	2	['28-293', '305-418']	['CON', 'CON']	['a/b three-layered sandwiches', 'a+b two layers']	['PLP-dependent transferases', 'C-terminal domain in some PLP-dependent transferases']	['PLP-dependent transferases', 'C-terminal domain in some PLP-dependent transferases']	['Aminotran_1_2_N', 'Aminotran_1_2_C']	12	1	1	5.60835	11.6334	#NAME?	11.7249	-4.292
Q64537	sp|Q64537|CPNS1_RAT	CPNS1_RAT	Capns1	Calpain small subunit 1	[]	['tr|A0A0G2K6H7|A0A0G2K6H7_RAT, tr|M0R533|M0R533_RAT, tr|M0RD20|M0RD20_RAT', 'tr|A0A0G2K6H7|A0A0G2K6H7_RAT, tr|M0RD20|M0RD20_RAT', 'tr|A0A0G2K6H7|A0A0G2K6H7_RAT, tr|M0R533|M0R533_RAT, tr|M0RD20|M0RD20_RAT', 'tr|M0R533|M0R533_RAT, tr|M0RD20|M0RD20_RAT', 'tr|M0R533|M0R533_RAT, tr|M0RD20|M0RD20_RAT', 'tr|A0A0G2K6H7|A0A0G2K6H7_RAT, tr|M0R533|M0R533_RAT, tr|M0RD20|M0RD20_RAT', 'tr|A0A0G2K6H7|A0A0G2K6H…	270	5.2865	28569.8	53.6374	-0.244074	35.185	[[0, 95]]	[[95, 270]]	2	['117-171', '175-245']	['CON', 'CON']	['alpha arrays', 'alpha arrays']	['EF-hand', 'EF-hand']	['EF-hand', 'EF-hand']	['EF-hand_8', 'EF-hand_7_2']	12	2	1	#NAME?	#NAME?	#NAME?	#NAME?	4.406
Q76EQ0	sp|Q76EQ0|SRR_RAT	SRR_RAT	Srr	Serine racemase	[]	['tr|A0A8L2R439|A0A8L2R439_RAT', 'tr|A0A8L2R439|A0A8L2R439_RAT', 'tr|A0A8I6A921|A0A8I6A921_RAT, tr|A0A8L2R439|A0A8L2R439_RAT', 'tr|A0A8I6A921|A0A8I6A921_RAT, tr|A0A8L2R439|A0A8L2R439_RAT', 'tr|A0A8L2R439|A0A8L2R439_RAT', 'tr|A0A8L2R439|A0A8L2R439_RAT', 'tr|A0A8L2R439|A0A8L2R439_RAT', 'tr|A0A8L2R439|A0A8L2R439_RAT', 'tr|A0A8L2R439|A0A8L2R439_RAT', 'tr|A0A8L2R439|A0A8L2R439_RAT', 'tr|A0A8I6A921|A0A…	333	5.68449	35692.7	26.9964	0.0840841	0	[]	[[0, 333]]	1	['19-318']	['CON']	['a/b three-layered sandwiches']	['Rossmann-like']	['Tryptophan synthase beta subunit-like PLP-dependent enzymes']	['PALP']	12	1	1	13.3388	14.5296	11.006	11.9195	-16.79
B2RYP4	tr|B2RYP4|B2RYP4_RAT	B2RYP4_RAT	Snx2	Sorting nexin-2	[]	['tr|A0A8I6A678|A0A8I6A678_RAT, tr|A0A8I6AFQ4|A0A8I6AFQ4_RAT', 'tr|A0A8I6A678|A0A8I6A678_RAT, tr|A0A8I6AFQ4|A0A8I6AFQ4_RAT', 'tr|A0A8I6A678|A0A8I6A678_RAT, tr|A0A8I6AFQ4|A0A8I6AFQ4_RAT', 'tr|A0A8I6A678|A0A8I6A678_RAT, tr|A0A8I6AFQ4|A0A8I6AFQ4_RAT', 'tr|A0A8I6A678|A0A8I6A678_RAT, tr|A0A8I6AFQ4|A0A8I6AFQ4_RAT', 'tr|A0A8I6A678|A0A8I6A678_RAT, tr|A0A8I6AFQ4|A0A8I6AFQ4_RAT', 'tr|A0A8I6A678|A0A8I6A678_…	519	5.0446	58530.5	54.0962	-0.528131	24.855	[[0, 128]]	[[128, 519]]	2	['142-265', '314-495']	['CON', 'CON']	['a+b two layers', 'alpha duplicates or obligate multimers']	['PX domain', 'BAR/IMD domain-like']	['PX domain', 'BAR/IMD domain-like']	['PX', 'Vps5']	12	1	1	12.2513	16.1743	10.4323	14.1506	-21.365
F7EYC4	tr|F7EYC4|F7EYC4_RAT	F7EYC4_RAT	Tom1	Target of myb1 membrane trafficking protein	['Chrne, Mrm2']	['tr|A0A8I6ACG3|A0A8I6ACG3_RAT', 'tr|A0A8I6ACG3|A0A8I6ACG3_RAT', 'tr|A0A8I6ACG3|A0A8I6ACG3_RAT', 'tr|A0A8I6ACG3|A0A8I6ACG3_RAT', 'tr|A0A8I6ACG3|A0A8I6ACG3_RAT', 'tr|A0A8I6ACG3|A0A8I6ACG3_RAT', 'tr|A0A8I6ACG3|A0A8I6ACG3_RAT', 'tr|A0A8I6ACG3|A0A8I6ACG3_RAT', 'tr|A0A8I6ACG3|A0A8I6ACG3_RAT', 'sp|P09660|ACHE_RAT, tr|A0A8I6ACG3|A0A8I6ACG3_RAT, tr|D3ZGI8|D3ZGI8_RAT, tr|G3V6H4|G3V6H4_RAT', 'tr|A0A8I6ACG3…	487	4.79223	53441.6	51.4043	-0.385832	53.388	[[0, 14], [156, 216], [300, 487]]	[[14, 156], [216, 300]]	2	['12-151', '216-301']	['CON', 'CON']	['alpha superhelices', 'alpha bundles']	['Repetitive alpha hairpins', 'Spectrin repeat-like']	['ARM repeat', 'GAT-like domain']	['VHS', 'GAT']	12	1	1	#NAME?	#NAME?	#NAME?	#NAME?	#N/A
D4A746	tr|D4A746|D4A746_RAT	D4A746_RAT	Gmppb	GDP-mannose pyrophosphorylase B	[]	[]	334	5.9023	37310.8	53.1144	-0.0685629	1.198	[]	[[0, 334]]	2	['35-200', '227-326']	['CON', 'CON']	['a/b three-layered sandwiches', 'beta duplicates or obligate multimers']	['Nucleotide-diphospho-sugar transferases', 'Single-stranded left-handed beta-helix']	['Nucleotide-diphospho-sugar transferases', 'Trimeric LpxA-like enzymes']	['NTP_transferase', 'Hexapep_2_1']	12	1	1	14.5216	#NAME?	13.5464	#NAME?	-16.992
F1M1D5	tr|F1M1D5|F1M1D5_RAT	F1M1D5_RAT	Tbcd	Tubulin-specific chaperone D	[]	['tr|A0A8I5ZJB6|A0A8I5ZJB6_RAT', 'tr|A0A8I5ZJB6|A0A8I5ZJB6_RAT', 'tr|A0A8I5ZJB6|A0A8I5ZJB6_RAT', 'tr|A0A8I5ZJB6|A0A8I5ZJB6_RAT', 'tr|A0A8I5ZJB6|A0A8I5ZJB6_RAT', 'tr|A0A8I5ZJB6|A0A8I5ZJB6_RAT', 'tr|A0A8I5ZJB6|A0A8I5ZJB6_RAT', 'tr|A0A8I5ZJB6|A0A8I5ZJB6_RAT', 'tr|A0A8I5ZJB6|A0A8I5ZJB6_RAT', 'tr|A0A8I5ZJB6|A0A8I5ZJB6_RAT', 'tr|A0A8I5ZJB6|A0A8I5ZJB6_RAT']	1191	5.80192	132687	44.1406	0.0162888	5.122	[[0, 26], [334, 355], [1177, 1191]]	[[26, 334], [355, 1177]]	1	['360-392,425-513,580-627']	['CP NC']	['alpha superhelices']	['Repetitive alpha hairpins']	['ARM repeat']	['IBN_N']	12	1	1	8.9947	#NAME?	#NAME?	#NAME?	-17.365
A0A0G2QC21	tr|A0A0G2QC21|A0A0G2QC21_RAT	A0A0G2QC21_RAT	Arhgef7	Rho guanine nucleotide exchange factor 7	['Arhgef6', 'Arhgef6']	['sp|O55043|ARHG7_RAT, tr|A0A8I6AP31|A0A8I6AP31_RAT, tr|A0A8L2Q927|A0A8L2Q927_RAT', 'sp|O55043|ARHG7_RAT, tr|A0A8I5ZWI0|A0A8I5ZWI0_RAT, tr|A0A8I6AP31|A0A8I6AP31_RAT, tr|A0A8L2Q927|A0A8L2Q927_RAT', 'sp|O55043|ARHG7_RAT, tr|A0A8I5ZWI0|A0A8I5ZWI0_RAT, tr|A0A8I6AP31|A0A8I6AP31_RAT, tr|A0A8L2Q927|A0A8L2Q927_RAT', 'tr|A0A8I5ZWI0|A0A8I5ZWI0_RAT, tr|A0A8I6AP31|A0A8I6AP31_RAT', 'sp|O55043|ARHG7_RAT, tr|A0…	862	6.22537	97109.7	57.084	-0.60348	38.515	[[114, 164], [220, 242], [556, 804]]	[[0, 114], [164, 220], [242, 556], [804, 862]]	4	['6-111', '167-220', '251-435', '448-555']	['CON', 'CON', 'CON', 'CON']	['alpha bundles', 'beta barrels', 'alpha bundles', 'beta barrels']	['CH domain-like', 'SH3', 'DH domain-like', 'PH domain-like']	['Calponin-homology domain-like', 'SH3', 'DBL homology domain (DH-domain)', 'PH domain-like']	['CH_1', 'SH3_1', 'RhoGEF', 'PH_10']	12	1	1	#NAME?	#NAME?	#NAME?	#NAME?	-10.716
A0A8I5Y9V8	tr|A0A8I5Y9V8|A0A8I5Y9V8_RAT	A0A8I5Y9V8_RAT	Nudcd3	NudC domain containing 3	[]	['tr|A0A8I6A4I4|A0A8I6A4I4_RAT', 'tr|A0A8I6A4I4|A0A8I6A4I4_RAT, tr|A0A8I6AIG0|A0A8I6AIG0_RAT, tr|Q32PY7|Q32PY7_RAT', 'tr|A0A8I6A4I4|A0A8I6A4I4_RAT, tr|A0A8I6AIG0|A0A8I6AIG0_RAT, tr|Q32PY7|Q32PY7_RAT', 'tr|A0A8I6A4I4|A0A8I6A4I4_RAT, tr|A0A8I6AIG0|A0A8I6AIG0_RAT, tr|Q32PY7|Q32PY7_RAT', 'tr|A0A8I6A4I4|A0A8I6A4I4_RAT, tr|A0A8I6AIG0|A0A8I6AIG0_RAT, tr|Q32PY7|Q32PY7_RAT', 'tr|A0A8I6A4I4|A0A8I6A4I4_RAT,…	363	5.27815	40768.6	43.8265	-0.620937	22.314	[[92, 173]]	[[0, 92], [173, 363]]	1	['190-286']	['CON']	['beta sandwiches']	['HSP20-like']	['HSP20-like chaperones']	['CS']	12	1	1	#NAME?	#NAME?	#NAME?	#NAME?	#N/A
D4A1R8	sp|D4A1R8|CPNE1_RAT	CPNE1_RAT	Cpne1	Copine-1	[]	['tr|A0A8L2QF48|A0A8L2QF48_RAT', 'tr|A0A8L2QF48|A0A8L2QF48_RAT', 'tr|A0A8L2QF48|A0A8L2QF48_RAT', 'tr|A0A8L2QF48|A0A8L2QF48_RAT', 'tr|A0A8L2QF48|A0A8L2QF48_RAT', 'tr|A0A8L2QF48|A0A8L2QF48_RAT', 'tr|A0A8L2QF48|A0A8L2QF48_RAT', 'tr|A0A8L2QF48|A0A8L2QF48_RAT', 'tr|A0A8L2QF48|A0A8L2QF48_RAT', 'tr|A0A8L2QF48|A0A8L2QF48_RAT', 'tr|A0A8L2QF48|A0A8L2QF48_RAT']	536	5.39365	58843	32.1364	-0.184888	3.172	[[520, 536]]	[[0, 520]]	3	['12-128', '143-261', '399-460']	['CON', 'CON', 'CON']	['beta sandwiches', 'beta sandwiches', 'a/b three-layered sandwiches']	['Immunoglobulin-like beta-sandwich', 'Immunoglobulin-like beta-sandwich', 'HAD domain-like']	['C2 domain', 'C2 domain', 'vWA-like']	['C2_1', 'C2_1', 'VWA']	11	1	1	11.6132	11.5343	#NAME?	9.02718	-0.488
[truncated: 3,094 more rows]
[truncated: 1 more columns]
