# Supplementary material for: Proteins with cognition-associated structural changes in a rat model of aging exhibit reduced refolding capacity
Source: Sci Adv. 2025 Jul 11;11(28):eadt3778. doi: 10.1126/sciadv.adt3778 (PMC12248298; doi:10.1126/sciadv.adt3778)
Supplement: Supplementary file 2 — Data S1 to S4 [file sciadv.adt3778_data_s1_to_s4.zip › adt3778_data_s3.xlsx]

## Sheet: Legend
Column	Description
A	UniProt Accession Code
B	Protein Sequence Header
C	Uniprot Entry Name
D	Gene Symbol
E	Protein Description
F	Additional Genes the Protein May Arise From
G	Additional Proteins the Protein May Match
H	Protein Sequence Length (# of amino acids)
I	Isoelectric Point (calculated by biopython, Bio.SeqUtils.ProtParam module)
J	Molecular Weight (in Daltons, calculated by biopython, Bio.SeqUtils.ProtParam module)
K	Instability Index (calculated by biopython, Bio.SeqUtils.ProtParam module)
L	Hydrophobicity (calculated by biopython, Bio.SeqUtils.ProtParam module)
M	Percent Disordered (calculated by Metapredict)
N	Amino Acid Ranges for Disordered Regions (calculated by Metapredict)
O	Amino Acid Ranges for Folded Regions (calculated by Metapredict)
P	Number of Domains (calculated by DomainMapper, based off ECOD)
Q	Amino Acid Ranges of Domains (calculated by DomainMapper, based off ECOD)
R	Properties of Domain (CON=contiguous, CP=circularly permuted, IS=insertional, NC=non-contiguous, calculated by DomainMapper, based off ECOD)
S	Domain Architectures (calculated by DomainMapper, based off ECOD)
T	Domain X-Groups (calculated by DomainMapper, based off ECOD)
U	Domain T-Groups (calculated by DomainMapper, based off ECOD)
V	Domain F-Groups (calculated by DomainMapper, based off ECOD)
W	Total Peptides Detected for this Protein in the AU vs AI Comparison (must pass filtering of less than or equal to 5 AU and 4 AI missing values)
X	Significant Peptides Detected for this Protein in the AU vs AI Comparison, Significance Cut-Offs:|log2(AU/AI)|>1, P < 0.01 (P<0.0158 if |log2(AU/AI)|>6)
Y	Significant Peptides Detected for this Protein in the AU vs AI Comparison (P value is adjusted by Benjamini Hochberg Correction), Significance Cut-Offs:|log2(AU/AI)|>1, Adj P < 0.05

## Sheet: DG sCASC
Protein ID	Protein	Entry Name	Gene	Protein Description	Mapped Genes	Mapped Proteins	Sequence Length	pI	MW (Da)	Instability Index	Hydrophobicity	Percent Disorder	Disorder Regions	Folded Regions	N	RNG	PROP	A	X	T	F	No. of Valid Peptide	No. of Significant Peptide (P-value)	No. of Significant Peptide (Adj. P-value)
P11762	sp|P11762|LEG1_RAT	LEG1_RAT	Lgals1	Galectin-1	[]	['tr|A0A8I6A5K0|A0A8I6A5K0_RAT, tr|A0A8I6A6C2|A0A8I6A6C2_RAT, tr|A0A8I6GGC8|A0A8I6GGC8_RAT', 'tr|A0A8I6A5K0|A0A8I6A5K0_RAT, tr|A0A8I6A6C2|A0A8I6A6C2_RAT, tr|A0A8I6GGC8|A0A8I6GGC8_RAT', 'tr|A0A8I6A5K0|A0A8I6A5K0_RAT, tr|A0A8I6A6C2|A0A8I6A6C2_RAT, tr|A0A8I6GGC8|A0A8I6GGC8_RAT', 'tr|A0A8I6A5K0|A0A8I6A5K0_RAT, tr|A0A8I6A6C2|A0A8I6A6C2_RAT, tr|A0A8I6GGC8|A0A8I6GGC8_RAT', 'tr|A0A8I6A5K0|A0A8I6A5K0_RAT,…	135	5.14077	14856.7	20.0785	-0.26963	0	[]	[[0, 135]]	1	['11-134']	['CON']	['beta sandwiches']	['jelly-roll']	['Concanavalin A-like lectins/glucanases']	['Gal-bind_lectin']	9	1	3
A0A8I5ZM14	tr|A0A8I5ZM14|A0A8I5ZM14_RAT	A0A8I5ZM14_RAT	Ube3a	Ubiquitin-protein ligase E3A	[]	['tr|A0A0G2JTH7|A0A0G2JTH7_RAT, tr|F1M7B8|F1M7B8_RAT', 'tr|A0A0G2JTH7|A0A0G2JTH7_RAT, tr|F1M7B8|F1M7B8_RAT']	867	5.21938	100091	42.6187	-0.459862	16.609	[[0, 21], [84, 113], [169, 223], [376, 418]]	[[21, 84], [113, 169], [223, 376], [418, 867]]	2	['23-77', '500-859']	['CON', 'CON']	['few secondary structure elements', 'a+b complex topology']	['Amino-terminal Zn-finger of Ube3a ligase (AZUL)', 'Hect, E3 ligase catalytic domain']	['Amino-terminal Zn-finger of Ube3a ligase (AZUL)', 'Hect, E3 ligase catalytic domain']	['AZUL', 'HECT']	2	1	1
B5DF91	sp|B5DF91|ELAV1_RAT	ELAV1_RAT	Elavl1	ELAV-like protein 1	[]	[]	326	9.12242	36168.6	37.6442	-0.362577	26.38	[[0, 14], [166, 238]]	[[14, 166], [238, 326]]	3	['20-97', '105-184', '245-321']	['CON', 'CON', 'CON']	['a+b two layers', 'a+b two layers', 'a+b two layers']	['Alpha-beta plaits', 'Alpha-beta plaits', 'Alpha-beta plaits']	['RNA-binding domain, RBD', 'RNA-binding domain, RBD', 'RNA-binding domain, RBD']	['RRM_1', 'RRM_1_1', 'RRM_1_4']	11	1	1
D3ZZK3	tr|D3ZZK3|D3ZZK3_RAT	D3ZZK3_RAT	Epha4	receptor protein-tyrosine kinase	[]	[]	949	5.74201	105707	37.4343	-0.28725	9.694	[[0, 21], [531, 598], [886, 906]]	[[21, 531], [598, 886], [906, 949]]	6	['29-203', '202-258', '310-437', '446-532', '615-882', '915-948']	['CON', 'CON', 'CON', 'CON', 'CON', 'CON']	['beta sandwiches', 'few secondary structure elements', 'beta sandwiches', 'beta sandwiches', 'a+b complex topology', 'alpha arrays']	['jelly-roll', 'EGF-like', 'Immunoglobulin-like beta-sandwich', 'Immunoglobulin-like beta-sandwich', 'Protein kinase/SAICAR synthase/ATP-grasp', 'HhH/H2TH']	['Galactose-binding domain-like', 'EGF/Laminin', 'Immunoglobulin/Fibronectin type III/E set domains/PapD-like', 'Immunoglobulin/Fibronectin type III/E set domains/PapD-like', 'Protein kinase', 'SAM domain-like']	['Ephrin_lbd', 'KOG0196', 'fn3_9', 'fn3', 'Pkinase_Tyr', 'SAM_1']	1	0	1
F7FH41	tr|F7FH41|F7FH41_RAT	F7FH41_RAT	Csnk2a2	Casein kinase II subunit alpha	[]	['tr|A0A8I6AW60|A0A8I6AW60_RAT', 'tr|A0A8I6AW60|A0A8I6AW60_RAT', 'tr|A0A8I6AW60|A0A8I6AW60_RAT', 'tr|A0A8I6AW60|A0A8I6AW60_RAT', 'tr|A0A8I6AW60|A0A8I6AW60_RAT', 'tr|A0A8I6AW60|A0A8I6AW60_RAT']	462	9.68014	52029.2	57.5148	-0.56039	38.095	[[0, 150], [437, 462]]	[[150, 437]]	1	['148-433']	['CON']	['a+b complex topology']	['Protein kinase/SAICAR synthase/ATP-grasp']	['Protein kinase']	['Pkinase_Tyr']	7	1	1
O08557	sp|O08557|DDAH1_RAT	DDAH1_RAT	Ddah1	N(G),N(G)-dimethylarginine dimethylaminohydrolase 1	[]	[]	285	5.75179	31425.7	42.4267	-0.213684	4.561	[[0, 13]]	[[13, 285]]	1	['70-280']	['CON']	['a+b duplicates or obligate multimers']	['Pentein']	['Pentein']	['Amidinotransf']	14	1	1
P15865	sp|P15865|H14_RAT	H14_RAT	H1-4	Histone H1.4	['H1f2, H4f3', 'H1f2, H4f3', 'H1f2, H4f3']	['tr|A0A0G2K654|A0A0G2K654_RAT, tr|M0R7B4|M0R7B4_RAT', 'tr|A0A0G2K654|A0A0G2K654_RAT, tr|M0R7B4|M0R7B4_RAT', 'tr|A0A0G2K654|A0A0G2K654_RAT, tr|M0R7B4|M0R7B4_RAT']	219	11.1003	21987.1	25.863	-0.821918	75.799	[[0, 40], [92, 219]]	[[40, 92]]	1	['34-110']	['CON']	['alpha arrays']	['HTH']	['winged']	['Linker_histone']	6	1	1
P34901	sp|P34901|SDC4_RAT	SDC4_RAT	Sdc4	Syndecan-4	[]	[]	202	4.24931	21961.6	55.8575	-0.154455	79.703	[[0, 145], [183, 202]]	[[145, 183]]	0							4	1	1
P42854	sp|P42854|REG3G_RAT	REG3G_RAT	Reg3g	Regenerating islet-derived protein 3-gamma	[]	[]	174	7.60076	19143.4	40.9713	-0.237356	18.966	[[0, 33]]	[[33, 174]]	1	['40-172']	['CON']	['a+b complex topology']	['C-type lectin-like']	['C-type lectin-like']	['Lectin_C']	3	0	1
P52759	sp|P52759|RIDA_RAT	RIDA_RAT	Rida	2-iminobutanoate/2-iminopropanoate deaminase	[]	['tr|A0A8L2Q359|A0A8L2Q359_RAT', 'tr|A0A8L2Q359|A0A8L2Q359_RAT', 'tr|A0A8L2Q359|A0A8L2Q359_RAT', 'tr|A0A8L2Q359|A0A8L2Q359_RAT', 'tr|A0A8L2Q359|A0A8L2Q359_RAT', 'tr|A0A8L2Q359|A0A8L2Q359_RAT', 'tr|A0A8L2Q359|A0A8L2Q359_RAT', 'tr|A0A8L2Q359|A0A8L2Q359_RAT', 'tr|A0A8L2Q359|A0A8L2Q359_RAT', 'tr|A0A8L2Q359|A0A8L2Q359_RAT']	137	7.79889	14303.3	38.3401	0.216058	5.839	[]	[[0, 137]]	1	['7-128']	['CON']	['a+b three layers']	['Bacillus chorismate mutase-like']	['YjgF-like']	['Ribonuc_L-PSP']	8	1	1
P61972	sp|P61972|NTF2_RAT	NTF2_RAT	Nutf2	Nuclear transport factor 2	['AABR07018058.1', 'AABR07006740.1, AABR07018058.1', 'AABR07018058.1', 'AABR07006740.1, AABR07018058.1', 'AABR07018058.1', 'AABR07006740.1, AABR07018058.1', 'AABR07006740.1, AABR07018058.1']	['tr|A0A8L2QDH9|A0A8L2QDH9_RAT', 'tr|A0A8L2QDH9|A0A8L2QDH9_RAT', 'tr|A0A8I6ABF4|A0A8I6ABF4_RAT, tr|A0A8L2QDH9|A0A8L2QDH9_RAT', 'tr|A0A8I6ABF4|A0A8I6ABF4_RAT, tr|A0A8I6AP79|A0A8I6AP79_RAT, tr|A0A8L2QDH9|A0A8L2QDH9_RAT', 'tr|A0A8I6ABF4|A0A8I6ABF4_RAT, tr|A0A8L2QDH9|A0A8L2QDH9_RAT', 'tr|A0A8I6ABF4|A0A8I6ABF4_RAT, tr|A0A8I6AP79|A0A8I6AP79_RAT, tr|A0A8L2QDH9|A0A8L2QDH9_RAT', 'tr|A0A8I6ABF4|A0A8I6ABF4_…	127	5.09592	14478.3	31.1591	-0.200787	0	[]	[[0, 127]]	1	['9-121']	['CON']	['a+b two layers']	['Cystatin-like']	['NTF2-like']	['NTF2']	10	1	1
Q921A4	sp|Q921A4|CYGB_RAT	CYGB_RAT	Cygb	Cytoglobin	[]	[]	190	6.31501	21496.5	41.5495	-0.277368	13.158	[[176, 190]]	[[0, 176]]	1	['19-166']	['CON']	['alpha arrays']	['Globin-like']	['Globin-like']	['Globin']	3	1	1
Q9Z214	sp|Q9Z214|HOME1_RAT	HOME1_RAT	Homer1	Homer protein homolog 1	['Homer2, Homer3', 'Homer3']	['tr|A0A8I5ZMY0|A0A8I5ZMY0_RAT, tr|A0A8I5ZQU9|A0A8I5ZQU9_RAT, tr|A0A8I6ANP3|A0A8I6ANP3_RAT, tr|A0A8L2QXM5|A0A8L2QXM5_RAT', 'tr|A0A0H2UI35|A0A0H2UI35_RAT, tr|A0A8I5ZQ49|A0A8I5ZQ49_RAT, tr|A0A8I5ZQU9|A0A8I5ZQU9_RAT, tr|A0A8I6A6X4|A0A8I6A6X4_RAT, tr|A0A8L2QXM5|A0A8L2QXM5_RAT, tr|Q811R0|Q811R0_RAT, tr|Q811R1|Q811R1_RAT', 'sp|O88801|HOME2_RAT, sp|Q9Z2X5|HOME3_RAT, tr|A0A0H2UI35|A0A0H2UI35_RAT, tr|A0A8…	366	5.392	41304.3	50.809	-0.806831	19.945	[[117, 190]]	[[0, 117], [190, 366]]	1	['4-108']	['CON']	['beta barrels']	['PH domain-like']	['PH domain-like']	['WH1']	4	1	1
Q9Z327	sp|Q9Z327|SYNPO_RAT	SYNPO_RAT	Synpo	Synaptopodin	[]	['tr|A0A0H2UHQ9|A0A0H2UHQ9_RAT, tr|A0A8I6AKF5|A0A8I6AKF5_RAT', 'tr|A0A0H2UHQ9|A0A0H2UHQ9_RAT, tr|A0A8I6AKF5|A0A8I6AKF5_RAT', 'tr|A0A0H2UHQ9|A0A0H2UHQ9_RAT, tr|A0A8I6AKF5|A0A8I6AKF5_RAT', 'tr|A0A0H2UHQ9|A0A0H2UHQ9_RAT, tr|A0A8I6AKF5|A0A8I6AKF5_RAT', 'tr|A0A0H2UHQ9|A0A0H2UHQ9_RAT, tr|A0A8I6AKF5|A0A8I6AKF5_RAT', 'tr|A0A0H2UHQ9|A0A0H2UHQ9_RAT, tr|A0A8I6AKF5|A0A8I6AKF5_RAT', 'tr|A0A0H2UHQ9|A0A0H2UHQ9_…	931	9.42007	99984.7	78.5465	-0.702578	100	[[0, 931]]	[]	0							14	1	1
Q9Z339	sp|Q9Z339|GSTO1_RAT	GSTO1_RAT	Gsto1	Glutathione S-transferase omega-1	[]	['tr|A0A8I6B2N7|A0A8I6B2N7_RAT, tr|A6JHR8|A6JHR8_RAT', 'tr|A0A8I6B2N7|A0A8I6B2N7_RAT, tr|A6JHR8|A6JHR8_RAT', 'tr|A0A8I6B2N7|A0A8I6B2N7_RAT, tr|A6JHR8|A6JHR8_RAT', 'tr|A0A8I6B2N7|A0A8I6B2N7_RAT, tr|A6JHR8|A6JHR8_RAT', 'tr|A0A8I6B2N7|A0A8I6B2N7_RAT, tr|A6JHR8|A6JHR8_RAT', 'tr|A0A8I6B2N7|A0A8I6B2N7_RAT, tr|A6JHR8|A6JHR8_RAT', 'tr|A0A8I5ZZS8|A0A8I5ZZS8_RAT, tr|A6JHR8|A6JHR8_RAT', 'tr|A0A8I6B2N7|A0A8I…	241	6.24896	27668.6	47.2975	-0.393361	8.299	[[0, 19]]	[[19, 241]]	2	['24-98', '130-210']	['CON', 'CON']	['a+b three layers', 'alpha superhelices']	['Thioredoxin-like', 'Repetitive alpha hairpins']	['Thioredoxin-like', 'Glutathione S-transferase (GST)-C']	['GST_N', 'GST_C_3']	19	1	1
Q4V8C5	sp|Q4V8C5|AR2BP_RAT	AR2BP_RAT	Arl2bp	ADP-ribosylation factor-like protein 2-binding protein	[]	['tr|A0A0G2K5P6|A0A0G2K5P6_RAT']	163	4.23817	18682.7	45.0988	-0.226994	15.951	[[146, 163]]	[[0, 146]]	1	['18-131']	['CON']	['alpha arrays']	['BART']	['BART']	['ARL2_Bind_BART']	1	0	1
A0A0G2JXN8	tr|A0A0G2JXN8|A0A0G2JXN8_RAT	A0A0G2JXN8_RAT	Osbpl8	Oxysterol-binding protein	[]	['tr|A0A8I5ZMZ6|A0A8I5ZMZ6_RAT, tr|A0A8I6A2N1|A0A8I6A2N1_RAT, tr|A0A8I6ADC9|A0A8I6ADC9_RAT, tr|A0A8I6GDH8|A0A8I6GDH8_RAT']	888	6.5157	101158	43.8767	-0.68018	34.234	[[0, 128], [296, 402], [766, 836]]	[[128, 296], [402, 766], [836, 888]]	2	['148-263', '424-731']	['CON', 'CON']	['beta barrels', 'beta barrels']	['PH domain-like', 'Oxysterol-binding protein']	['PH domain-like', 'Oxysterol-binding protein']	['PH', 'Oxysterol_BP']	1	0	1
A0A8I6ACQ5	tr|A0A8I6ACQ5|A0A8I6ACQ5_RAT	A0A8I6ACQ5_RAT	Fubp3	Far upstream element binding protein 3	[]	['tr|A0A8I6ATS5|A0A8I6ATS5_RAT, tr|A0A8I6G4A0|A0A8I6G4A0_RAT, tr|G3V829|G3V829_RAT']	556	8.61789	60232.6	39.7827	-0.433273	19.964	[[423, 556]]	[[0, 423]]	4	['80-146', '165-234', '256-321', '357-425']	['CON', 'CON', 'CON', 'CON']	['a+b two layers', 'a+b two layers', 'a+b two layers', 'a+b two layers']	['Alpha-lytic protease prodomain-like', 'Alpha-lytic protease prodomain-like', 'Alpha-lytic protease prodomain-like', 'Alpha-lytic protease prodomain-like']	['Eukaryotic type KH-domain (KH-domain type I)', 'Eukaryotic type KH-domain (KH-domain type I)', 'Eukaryotic type KH-domain (KH-domain type I)', 'Eukaryotic type KH-domain (KH-domain type I)']	['KH_1_1', 'KH_1_1', 'KH_1_1', 'KH_1_1']	1	0	1
A0A8I6GIU6	tr|A0A8I6GIU6|A0A8I6GIU6_RAT	A0A8I6GIU6_RAT	Tial1	Tia1 cytotoxic granule-associated RNA binding protein-like 1	['Tia1', 'Tia1']	['tr|Q5BJN3|Q5BJN3_RAT', 'tr|A0A8I5ZND7|A0A8I5ZND7_RAT, tr|Q5BJN3|Q5BJN3_RAT', 'tr|A0A0G2K1I8|A0A0G2K1I8_RAT, tr|A0A8I6AKZ8|A0A8I6AKZ8_RAT, tr|A0A8I6AQH6|A0A8I6AQH6_RAT, tr|A0A8I6AS00|A0A8I6AS00_RAT, tr|F7FKD5|F7FKD5_RAT, tr|Q5BJN3|Q5BJN3_RAT', 'tr|A0A8I5ZND7|A0A8I5ZND7_RAT, tr|Q5BJN3|Q5BJN3_RAT', 'tr|Q5BJN3|Q5BJN3_RAT', 'tr|A0A8I6AKZ8|A0A8I6AKZ8_RAT, tr|A0A8I6AQH6|A0A8I6AQH6_RAT, tr|A0A8I6AS00|A…	375	7.61866	41530.2	39.2011	-0.514133	27.733	[[287, 375]]	[[0, 287]]	3	['9-84', '99-174', '204-276']	['CON', 'CON', 'CON']	['a+b two layers', 'a+b two layers', 'a+b two layers']	['Alpha-beta plaits', 'Alpha-beta plaits', 'Alpha-beta plaits']	['RNA-binding domain, RBD', 'RNA-binding domain, RBD', 'RNA-binding domain, RBD']	['RRM_1_1', 'RRM_1', 'RRM_1_1']	6	1	1
O35162	sp|O35162|HSP13_RAT	HSP13_RAT	Hspa13	Heat shock 70 kDa protein 13	[]	['tr|A0A8I6GM59|A0A8I6GM59_RAT, tr|A0A8L2R215|A0A8L2R215_RAT', 'tr|A0A8I6GM59|A0A8I6GM59_RAT']	471	5.42917	51794.8	34.6491	-0.0804671	10.828	[[311, 359]]	[[0, 311], [359, 471]]	3	['32-215', '221-268', '395-452']	['CON', 'CON', 'CON']	['mixed a+b and a/b', 'mixed a+b and a/b', 'mixed a+b and a/b']	['Ribonuclease H-like', 'Ribonuclease H-like', 'Ribonuclease H-like']	['Ribonuclease H-like', 'Ribonuclease H-like', 'Ribonuclease H-like']	['HSP70_1st', 'StbA_C', 'FGGY_C']	2	0	1
Q5RKJ9	tr|Q5RKJ9|Q5RKJ9_RAT	Q5RKJ9_RAT	Rab10	Ras-related protein Rab-10	['Heatr5b', 'Rab13, Rab3c']	['sp|P35281|RAB10_RAT', 'tr|A0A8I6GJQ5|A0A8I6GJQ5_RAT, tr|F1LST0|F1LST0_RAT', 'sp|P35281|RAB10_RAT', 'sp|P35281|RAB10_RAT', 'sp|P35281|RAB10_RAT', 'sp|P35281|RAB10_RAT, sp|P35286|RAB13_RAT, sp|P62824|RAB3C_RAT, tr|A0A0H2UHN5|A0A0H2UHN5_RAT, tr|A0A8I6GJ19|A0A8I6GJ19_RAT, tr|A0A8L2Q7P7|A0A8L2Q7P7_RAT, tr|A0A8L2R781|A0A8L2R781_RAT']	200	8.5834	22540.7	29.3755	-0.33	10.5	[[176, 200]]	[[0, 176]]	1	['10-171']	['CON']	['a/b three-layered sandwiches']	['P-loop domains-like']	['P-loop containing nucleoside triphosphate hydrolases']	['Ras']	8	1	1
Q68FT1	sp|Q68FT1|COQ9_RAT	COQ9_RAT	Coq9	Ubiquinone biosynthesis protein COQ9, mitochondrial	[]	['tr|A0A8L2UJQ7|A0A8L2UJQ7_RAT', 'tr|A0A8L2UJQ7|A0A8L2UJQ7_RAT', 'tr|A0A8L2UJQ7|A0A8L2UJQ7_RAT', 'tr|A0A8L2UJQ7|A0A8L2UJQ7_RAT']	312	5.49686	35145.2	58.0776	-0.453846	28.526	[[0, 89]]	[[89, 312]]	2	['90-150', '172-275']	['CON', 'CON']	['alpha arrays', 'alpha bundles']	['HTH', 'Tetracyclin repressor-like, C-terminal domain']	['tri-helical', 'Tetracyclin repressor-like, C-terminal domain']	['diverge_rpsU', 'COQ9']	4	1	1
Q6IFU7	sp|Q6IFU7|K1C42_RAT	K1C42_RAT	Krt42	Keratin, type I cytoskeletal 42	[]	[]	452	5.092	50212.6	51.1281	-0.539159	34.513	[[0, 95], [242, 255], [403, 452]]	[[95, 242], [255, 403]]	0							1	0	1
A0A0G2K2V4	tr|A0A0G2K2V4|A0A0G2K2V4_RAT	A0A0G2K2V4_RAT	C2cd2l	C2CD2-like	[]	['tr|F7EUW3|F7EUW3_RAT', 'tr|F7EUW3|F7EUW3_RAT', 'tr|F7EUW3|F7EUW3_RAT', 'tr|F7EUW3|F7EUW3_RAT', 'tr|F7EUW3|F7EUW3_RAT', 'tr|F7EUW3|F7EUW3_RAT']	663	5.33766	71002.9	59.4537	-0.397888	74.661	[[36, 80], [219, 663]]	[[0, 36], [80, 219]]	2	['98-255', '303-387']	['CON', 'CON']	['a+b complex topology', 'beta sandwiches']	['Aha1/BPI domain-like', 'Immunoglobulin-like beta-sandwich']	['Aha1/BPI domain-like', 'C2 domain']	['EUF08572', 'C2_1']	6	1	1
A0A8I5Y4J3	tr|A0A8I5Y4J3|A0A8I5Y4J3_RAT	A0A8I5Y4J3_RAT	tuba1c-ps1	Tubulin, alpha 1C, pseudogene 1	[]	[]	342	6.96757	38428	39.4064	-0.0406433	4.386	[[0, 15]]	[[15, 342]]	1	['158-303']	['CON']	['a+b three layers']	['Bacillus chorismate mutase-like']	['Tubulin C-terminal domain-like']	['Tubulin_C']	1	0	1
A0A8I5ZYQ5	tr|A0A8I5ZYQ5|A0A8I5ZYQ5_RAT	A0A8I5ZYQ5_RAT	Pccb	Propionyl-CoA carboxylase beta chain, mitochondrial	[]	['sp|P07633|PCCB_RAT, tr|A0A8I6A8K8|A0A8I6A8K8_RAT, tr|A0A8I6A9J4|A0A8I6A9J4_RAT, tr|A6I2G1|A6I2G1_RAT', 'sp|P07633|PCCB_RAT, tr|A0A8I6A8K8|A0A8I6A8K8_RAT, tr|A0A8I6A9J4|A0A8I6A9J4_RAT, tr|A6I2G1|A6I2G1_RAT', 'sp|P07633|PCCB_RAT, tr|A0A8I6A8K8|A0A8I6A8K8_RAT, tr|A0A8I6A9J4|A0A8I6A9J4_RAT, tr|A6I2G1|A6I2G1_RAT', 'sp|P07633|PCCB_RAT, tr|A0A8I6A8K8|A0A8I6A8K8_RAT, tr|A6I2G1|A6I2G1_RAT', 'sp|P07633|P…	501	8.26054	54225.6	34.7818	0.0349301	8.184	[[0, 42]]	[[42, 501]]	2	['59-242', '272-485']	['CON', 'CON']	['a/b three-layered sandwiches', 'a/b three-layered sandwiches']	['ClpP/crotonase', 'ClpP/crotonase']	['ClpP/crotonase', 'ClpP/crotonase']	['Carboxyl_trans_C', 'Carboxyl_trans_C']	5	1	1
A0A8I6A7T6	tr|A0A8I6A7T6|A0A8I6A7T6_RAT	A0A8I6A7T6_RAT	Arhgap1	Rho GTPase activating protein 1	[]	['tr|A0A0G2JYR5|A0A0G2JYR5_RAT, tr|D4A6C5|D4A6C5_RAT', 'tr|A0A0G2JYR5|A0A0G2JYR5_RAT, tr|D4A6C5|D4A6C5_RAT', 'tr|A0A0G2JYR5|A0A0G2JYR5_RAT, tr|D4A6C5|D4A6C5_RAT', 'tr|A0A0G2JYR5|A0A0G2JYR5_RAT, tr|D4A6C5|D4A6C5_RAT', 'tr|A0A0G2JYR5|A0A0G2JYR5_RAT, tr|D4A6C5|D4A6C5_RAT', 'tr|A0A0G2JYR5|A0A0G2JYR5_RAT, tr|D4A6C5|D4A6C5_RAT']	410	5.51392	47178.9	36.85	-0.476341	18.049	[[0, 56], [191, 209]]	[[56, 191], [209, 410]]	1	['212-402']	['CON']	['alpha bundles']	['GTPase activation domain, GAP']	['GTPase activation domain, GAP']	['RhoGAP']	6	1	1
A0A8I6ABE3	tr|A0A8I6ABE3|A0A8I6ABE3_RAT	A0A8I6ABE3_RAT	Pkm	Pyruvate kinase	['Pkml1', 'Pkml1', 'ENSRNOG00000065303, Pkml1', 'ENSRNOG00000065594, ENSRNOG00000068788, Pkml1', 'ENSRNOG00000063832, Pkml1', 'Pklr, Pkml1', 'Pkml1', 'ENSRNOG00000063832, Pkml1', 'ENSRNOG00000065303, Pkml1', 'ENSRNOG00000065303, Pkml1', 'ENSRNOG00000065303, ENSRNOG00000068788, Pkml1', 'ENSRNOG00000065303, Pkml1', 'Pklr, Pkml1', 'Pkml1', 'ENSRNOG00000065303, Pkml1', 'ENSRNOG00000068788, Pkml1', 'P…	['sp|P11980|KPYM_RAT, tr|A0A8I6G5T6|A0A8I6G5T6_RAT, tr|A0A8L2Q7B9|A0A8L2Q7B9_RAT, tr|M0RD14|M0RD14_RAT', 'sp|P11980|KPYM_RAT, tr|A0A8I6G5T6|A0A8I6G5T6_RAT, tr|A0A8L2Q7B9|A0A8L2Q7B9_RAT, tr|M0RD14|M0RD14_RAT', 'sp|P11980|KPYM_RAT, tr|A0A0G2JVG3|A0A0G2JVG3_RAT', 'sp|P11980|KPYM_RAT, tr|A0A0G2JVG3|A0A0G2JVG3_RAT, tr|A0A8I6AKN1|A0A8I6AKN1_RAT, tr|A0A8I6G5T6|A0A8I6G5T6_RAT, tr|A0A8L2Q7B9|A0A8L2Q7B9_RA…	591	6.63399	64524.5	31.5299	-0.143824	3.046	[[0, 49]]	[[49, 591]]	3	['89-184,276-455', '177-278', '462-589']	['NC', 'IS', 'CON']	['a/b barrels', 'beta barrels', 'a/b three-layered sandwiches']	['TIM beta/alpha-barrel', 'cradle loop barrel', 'PK C-terminal domain-like']	['TIM barrels', 'PK beta-barrel domain-like', 'PK C-terminal domain-like']	['PK_1st', 'PK_2nd', 'PK_C']	108	1	1
A0A8I6AH81	tr|A0A8I6AH81|A0A8I6AH81_RAT	A0A8I6AH81_RAT	Ecpas	Ecm29 proteasome adaptor and scaffold	[]	['tr|A0A8I5Y6F9|A0A8I5Y6F9_RAT, tr|A0A8I5ZR65|A0A8I5ZR65_RAT, tr|A0A8I6A123|A0A8I6A123_RAT, tr|A0A8I6AIV7|A0A8I6AIV7_RAT, tr|F1M446|F1M446_RAT', 'tr|A0A8I5ZR65|A0A8I5ZR65_RAT, tr|A0A8I6A123|A0A8I6A123_RAT, tr|A0A8I6AIV7|A0A8I6AIV7_RAT, tr|F1M446|F1M446_RAT', 'tr|A0A8I5ZR65|A0A8I5ZR65_RAT, tr|A0A8I6A123|A0A8I6A123_RAT, tr|A0A8I6AIV7|A0A8I6AIV7_RAT, tr|F1M446|F1M446_RAT', 'tr|A0A8I5ZR65|A0A8I5ZR65_…	1845	6.67571	204215	46.8209	-0.121301	2.764	[[190, 222]]	[[0, 190], [222, 1845]]	3	['366-507,1090-1497', '938-1031', '1524-1727,1765-1789']	['NC', 'IS', 'NC']	['alpha superhelices', 'alpha superhelices', 'alpha superhelices']	['Repetitive alpha hairpins', 'Repetitive alpha hairpins', 'Repetitive alpha hairpins']	['ARM repeat', 'ARM repeat', 'ARM repeat']	['IBN_N', 'CRM1_C', 'KOG0213']	9	1	1
F1M1D5	tr|F1M1D5|F1M1D5_RAT	F1M1D5_RAT	Tbcd	Tubulin-specific chaperone D	[]	['tr|A0A8I5ZJB6|A0A8I5ZJB6_RAT']	1191	5.80192	132687	44.1406	0.0162888	5.122	[[0, 26], [334, 355], [1177, 1191]]	[[26, 334], [355, 1177]]	1	['360-392,425-513,580-627']	['CP NC']	['alpha superhelices']	['Repetitive alpha hairpins']	['ARM repeat']	['IBN_N']	1	0	1
A0A0G2JYQ3	tr|A0A0G2JYQ3|A0A0G2JYQ3_RAT	A0A0G2JYQ3_RAT	Ylpm1	YLP motif containing 1	[]	['tr|A0A0G2K678|A0A0G2K678_RAT', 'tr|A0A0G2K678|A0A0G2K678_RAT']	2131	6.28897	240165	73.372	-1.1703	82.356	[[0, 377], [506, 1815], [1998, 2093]]	[[377, 506], [1815, 1998], [2093, 2131]]	2	['1796-1837', '1820-1977']	['CON', 'CON']	['a/b three-layered sandwiches', 'a/b three-layered sandwiches']	['P-loop domains-like', 'P-loop domains-like']	['P-loop containing nucleoside triphosphate hydrolases', 'P-loop containing nucleoside triphosphate hydrolases']	['NACHT', 'AAA_33']	2	1	1
A0A8I6A320	tr|A0A8I6A320|A0A8I6A320_RAT	A0A8I6A320_RAT	Nudt16l1	Nudix hydrolase 16 like 1	[]	['tr|F7FHG5|F7FHG5_RAT', 'tr|F7FHG5|F7FHG5_RAT', 'tr|F7FHG5|F7FHG5_RAT', 'tr|F7FHG5|F7FHG5_RAT', 'tr|F7FHG5|F7FHG5_RAT']	223	9.26593	24779.6	39.2408	0.0264574	0	[]	[[0, 223]]	1	['38-195']	['CON']	['a+b two layers']	['beta-Grasp']	['Nudix']	['NUDIX_3']	5	1	1
A0A8I6GKW3	tr|A0A8I6GKW3|A0A8I6GKW3_RAT	A0A8I6GKW3_RAT	Nans	N-acetylneuraminate synthase	[]	['tr|B1WC26|B1WC26_RAT', 'tr|B1WC26|B1WC26_RAT', 'tr|B1WC26|B1WC26_RAT', 'tr|B1WC26|B1WC26_RAT', 'tr|B1WC26|B1WC26_RAT', 'tr|B1WC26|B1WC26_RAT', 'tr|B1WC26|B1WC26_RAT', 'tr|B1WC26|B1WC26_RAT', 'tr|B1WC26|B1WC26_RAT', 'tr|B1WC26|B1WC26_RAT', 'tr|B1WC26|B1WC26_RAT', 'tr|B1WC26|B1WC26_RAT', 'tr|B1WC26|B1WC26_RAT', 'tr|B1WC26|B1WC26_RAT', 'tr|B1WC26|B1WC26_RAT', 'tr|B1WC26|B1WC26_RAT', 'tr|B1WC26|B1W…	363	7.57348	40425.2	34.6176	-0.329477	0	[]	[[0, 363]]	2	['11-279', '293-334']	['CON', 'CON']	['a/b barrels', 'beta barrels']	['TIM beta/alpha-barrel', 'beta-clip']	['TIM barrels', 'SET domain-like']	['NeuB', 'SAF_1']	14	1	1
D3ZCR9	tr|D3ZCR9|D3ZCR9_RAT	D3ZCR9_RAT	AABR07034438.1	UBX domain-containing protein 7	[]	['tr|A0A0G2K3V1|A0A0G2K3V1_RAT, tr|M0R9B9|M0R9B9_RAT']	487	4.99827	54773.6	64.4887	-0.615811	53.183	[[0, 126], [256, 410]]	[[126, 256], [410, 487]]	3	['23-54', '139-256', '408-485']	['CON', 'CON', 'CON']	['alpha arrays', 'a+b three layers', 'a+b two layers']	['RuvA-C', 'Thioredoxin-like', 'beta-Grasp']	['RuvA-C, UBA, CRAL/TRIO-N, HBS1', 'Thioredoxin-like', 'Ubiquitin-like']	['UBA_4', 'Thioredoxin_7', 'UBX']	1	1	1
A0A0G2JTT2	tr|A0A0G2JTT2|A0A0G2JTT2_RAT	A0A0G2JTT2_RAT	Picalm	Phosphatidylinositol binding clathrin assembly protein	[]	['sp|O55012|PICAL_RAT, tr|A0A1B0GWY4|A0A1B0GWY4_RAT', 'sp|O55012|PICAL_RAT, tr|A0A1B0GWY4|A0A1B0GWY4_RAT', 'sp|O55012|PICAL_RAT, tr|A0A1B0GWY4|A0A1B0GWY4_RAT, tr|A0A8I6G718|A0A8I6G718_RAT', 'sp|O55012|PICAL_RAT, tr|A0A1B0GWY4|A0A1B0GWY4_RAT, tr|A0A8I6G718|A0A8I6G718_RAT', 'sp|O55012|PICAL_RAT, tr|A0A1B0GWY4|A0A1B0GWY4_RAT, tr|A0A8I6G718|A0A8I6G718_RAT', 'tr|A0A1B0GWY4|A0A1B0GWY4_RAT', 'sp|O55012|…	660	7.70955	71610.7	32.0682	-0.228939	53.03	[[0, 25], [345, 660]]	[[25, 345]]	2	['22-150', '160-281']	['CON', 'CON']	['alpha superhelices', 'alpha bundles']	['Repetitive alpha hairpins', 'Spectrin repeat-like']	['ARM repeat', 'GAT-like domain']	['ANTH_N', 'ANTH_C']	13	0	0
A0A0G2JUC8	tr|A0A0G2JUC8|A0A0G2JUC8_RAT	A0A0G2JUC8_RAT	Rbx1	cullin-RING-type E3 NEDD8 transferase	[]	[]	115	6.16631	13005.8	42.7278	-0.136522	16.522	[[0, 19]]	[[19, 115]]	1	['37-102']	['CON']	['few secondary structure elements']	['RING/U-box-like']	['RING/U-box']	['zf-rbx1']	5	0	0
A0A0G2JUD6	tr|A0A0G2JUD6|A0A0G2JUD6_RAT	A0A0G2JUD6_RAT	Kif3a	Kinesin-like protein	['Kif17', 'Kif16b, Kif4a, Kif6, Kifc2']	['tr|A0A8I6AL48|A0A8I6AL48_RAT, tr|A0A8I6AP89|A0A8I6AP89_RAT, tr|A0A8I6GCQ1|A0A8I6GCQ1_RAT, tr|F1LQZ3|F1LQZ3_RAT', 'tr|A0A8I6AL48|A0A8I6AL48_RAT, tr|A0A8I6AP89|A0A8I6AP89_RAT, tr|A0A8I6GCQ1|A0A8I6GCQ1_RAT, tr|D3ZYC9|D3ZYC9_RAT, tr|F1LQZ3|F1LQZ3_RAT', 'tr|A0A8I6AL48|A0A8I6AL48_RAT, tr|A0A8I6AP89|A0A8I6AP89_RAT, tr|A0A8I6GCQ1|A0A8I6GCQ1_RAT, tr|F1LQZ3|F1LQZ3_RAT', 'tr|A0A8I6AL48|A0A8I6AL48_RAT, tr|…	701	6.15574	80187.9	47.2555	-0.856633	16.12	[[369, 437], [667, 701]]	[[0, 369], [437, 667]]	1	['13-344']	['CON']	['a/b three-layered sandwiches']	['P-loop domains-like']	['P-loop containing nucleoside triphosphate hydrolases']	['Kinesin']	5	0	0
A0A0G2JUG7	sp|A0A0G2JUG7|IQEC1_RAT	IQEC1_RAT	Iqsec1	IQ motif and SEC7 domain-containing protein 1	[]	['tr|A0A8I5YC35|A0A8I5YC35_RAT, tr|A0A8I5ZSW3|A0A8I5ZSW3_RAT, tr|A0A8I6ANF6|A0A8I6ANF6_RAT, tr|A0A8I6G7L1|A0A8I6G7L1_RAT, tr|A0A8I6GBT6|A0A8I6GBT6_RAT, tr|A0A8L2R061|A0A8L2R061_RAT']	962	7.59371	108079	56.2122	-0.757173	55.094	[[0, 108], [178, 522], [870, 962]]	[[108, 178], [522, 870]]	2	['523-712', '720-860']	['CON', 'CON']	['alpha arrays', 'beta barrels']	['Sec7 domain', 'PH domain-like']	['Sec7 domain', 'PH domain-like']	['Sec7', 'IQ_SEC7_PH']	1	0	0
A0A0G2JV04	sp|A0A0G2JV04|GGA3_RAT	GGA3_RAT	Gga3	ADP-ribosylation factor-binding protein GGA3	[]	['tr|A0A8I6APK2|A0A8I6APK2_RAT, tr|A0A8L2R2B7|A0A8L2R2B7_RAT', 'tr|A0A8I6APK2|A0A8I6APK2_RAT, tr|A0A8L2R2B7|A0A8L2R2B7_RAT', 'tr|A0A8I6APK2|A0A8I6APK2_RAT, tr|A0A8L2R2B7|A0A8L2R2B7_RAT, tr|D3ZHG8|D3ZHG8_RAT', 'tr|A0A8I6APK2|A0A8I6APK2_RAT, tr|A0A8L2R2B7|A0A8L2R2B7_RAT', 'tr|A0A8I6APK2|A0A8I6APK2_RAT, tr|A0A8L2R2B7|A0A8L2R2B7_RAT, tr|D3ZHG8|D3ZHG8_RAT', 'tr|A0A8I6APK2|A0A8I6APK2_RAT, tr|D3ZHG8|D3Z…	727	5.32118	78757.8	62.5356	-0.318157	46.355	[[145, 172], [299, 598]]	[[0, 145], [172, 299], [598, 727]]	4	['8-143', '170-205', '210-299', '602-720']	['CON', 'CON', 'CON', 'CON']	['alpha superhelices', 'alpha bundles', 'alpha bundles', 'beta sandwiches']	['Repetitive alpha hairpins', 'Spectrin repeat-like', 'Spectrin repeat-like', 'Immunoglobulin-like beta-sandwich']	['ARM repeat', 'GAT-like domain', 'GAT-like domain', 'Immunoglobulin/Fibronectin type III/E set domains/PapD-like']	['VHS', 'KOG1086', 'GAT', 'Alpha_adaptinC2']	7	0	0
A0A0G2JWC7	tr|A0A0G2JWC7|A0A0G2JWC7_RAT	A0A0G2JWC7_RAT	Fermt2	FERM domain containing kindlin 2	[]	['tr|A0A8I5ZZ14|A0A8I5ZZ14_RAT, tr|A0A8I6G699|A0A8I6G699_RAT, tr|F7ERM0|F7ERM0_RAT', 'tr|A0A8I5ZZ14|A0A8I5ZZ14_RAT, tr|A0A8I6G699|A0A8I6G699_RAT, tr|F7ERM0|F7ERM0_RAT', 'tr|A0A8I5ZZ14|A0A8I5ZZ14_RAT, tr|A0A8I6G699|A0A8I6G699_RAT, tr|F7ERM0|F7ERM0_RAT', 'tr|A0A8I5ZZ14|A0A8I5ZZ14_RAT, tr|A0A8I6G699|A0A8I6G699_RAT, tr|F7ERM0|F7ERM0_RAT', 'tr|A0A8I5ZZ14|A0A8I5ZZ14_RAT, tr|A0A8I6G699|A0A8I6G699_RAT, t…	695	6.4729	79622.7	41.5186	-0.418993	16.403	[[139, 230], [335, 349]]	[[0, 139], [230, 335], [349, 695]]	5	['17-96', '109-146,248-277', '284-325', '388-475', '599-669']	['CON', 'NC', 'CON', 'CON', 'CON']	['a+b two layers', 'a+b two layers', 'alpha bundles', 'beta barrels', 'beta barrels']	['beta-Grasp', 'beta-Grasp', 'Acyl-CoA binding protein-like', 'PH domain-like', 'PH domain-like']	['Ubiquitin-like', 'Ubiquitin-like', 'Acyl-CoA binding protein-like', 'PH domain-like', 'PH domain-like']	['KOG3727', 'FERM_N', 'FERM_M', 'PH', 'IRS_1']	6	0	0
A0A0G2JWL3	tr|A0A0G2JWL3|A0A0G2JWL3_RAT	A0A0G2JWL3_RAT	Nf1	Neurofibromin 1	[]	['sp|P97526|NF1_RAT, tr|A0A8I5Y764|A0A8I5Y764_RAT, tr|A0A8I6A466|A0A8I6A466_RAT, tr|A0A8I6AIM8|A0A8I6AIM8_RAT, tr|A0A8I6GHR7|A0A8I6GHR7_RAT, tr|F1LM28|F1LM28_RAT']	2841	7.10274	319405	44.0283	-0.131679	14.291	[[0, 40], [641, 680], [805, 891], [1120, 1136], [2462, 2605], [2745, 2841]]	[[40, 641], [680, 805], [891, 1120], [1136, 2462], [2605, 2745]]	3	['1214-1510', '1594-1721', '1736-1833']	['CON', 'CON', 'CON']	['alpha bundles', 'a/b three-layered sandwiches', 'beta barrels']	['GTPase activation domain, GAP', 'SpoIIaa-like', 'PH domain-like']	['GTPase activation domain, GAP', 'SpoIIaa-like', 'PH domain-like']	['RasGAP', 'CRAL_TRIO_2', 'PH_NF1']	1	0	0
A0A0G2JX62	tr|A0A0G2JX62|A0A0G2JX62_RAT	A0A0G2JX62_RAT	Srpk2	non-specific serine/threonine protein kinase	[]	['tr|A0A8I5ZPE5|A0A8I5ZPE5_RAT, tr|A0A8I6GM61|A0A8I6GM61_RAT, tr|B1WBT4|B1WBT4_RAT', 'tr|A0A8I5ZPE5|A0A8I5ZPE5_RAT, tr|A0A8I6GM61|A0A8I6GM61_RAT, tr|B1WBT4|B1WBT4_RAT']	721	4.92762	81930.2	58.6393	-0.723994	44.66	[[0, 69], [246, 516]]	[[69, 246], [516, 721]]	1	['87-232,526-597']	['NC']	['a+b complex topology']	['Protein kinase/SAICAR synthase/ATP-grasp']	['Protein kinase']	['Pkinase_Tyr']	2	0	0
A0A0G2JX93	tr|A0A0G2JX93|A0A0G2JX93_RAT	A0A0G2JX93_RAT	Stat1	Signal transducer and activator of transcription 4	[]	['tr|F1M9D6|F1M9D6_RAT', 'tr|F1M9D6|F1M9D6_RAT', 'tr|F1M9D6|F1M9D6_RAT']	1205	6.38208	138997	49.2744	-0.401909	12.946	[[613, 635], [1076, 1205]]	[[0, 613], [635, 1076]]	8	['27-117', '124-227', '243-289', '445-565', '586-758', '735-849', '863-966', '978-1014']	['CON', 'CON', 'CON', 'CON', 'CON', 'CON', 'CON', 'CON']	['beta sandwiches', 'alpha arrays', 'a+b two layers', 'alpha arrays', 'alpha bundles', 'beta sandwiches', 'alpha arrays', 'a+b two layers']	['Immunoglobulin-like beta-sandwich', 'EF-hand', 'SH2', 'Transcription factor STAT-4 N-domain', 'STAT-like', 'Immunoglobulin-like beta-sandwich', 'EF-hand', 'SH2']	['Common fold of diphtheria toxin/transcription factors/cytochrome f', 'EF-hand', 'SH2', 'Transcription factor STAT-4 N-domain', 'STAT', 'Common fold of diphtheria toxin/transcription factors/cytochrome f', 'EF-hand', 'SH2']	['STAT_bind_N', 'STAT_bind_C', 'SH2', 'STAT_int', 'STAT_alpha', 'STAT_bind_N', 'STAT_bind_C', 'SH2']	3	0	0
A0A0G2JXN2	sp|A0A0G2JXN2|TRI46_RAT	TRI46_RAT	Trim46	Tripartite motif-containing protein 46	[]	['tr|A0A5H1ZRV2|A0A5H1ZRV2_RAT', 'tr|A0A5H1ZRU8|A0A5H1ZRU8_RAT', 'tr|A0A5H1ZRV2|A0A5H1ZRV2_RAT', 'tr|A0A5H1ZRV2|A0A5H1ZRV2_RAT']	759	7.84666	83429.6	50.713	-0.280764	16.469	[[64, 116], [619, 683]]	[[0, 64], [116, 619], [683, 759]]	5	['24-63', '171-203', '226-263', '441-525', '545-730']	['CON', 'CON', 'CON', 'CON', 'CON']	['few secondary structure elements', 'few secondary structure elements', 'few secondary structure elements', 'beta sandwiches', 'beta sandwiches']	['RING/U-box-like', 'B-box zinc-binding domain-like', 'B-box zinc-binding domain-like', 'Immunoglobulin-like beta-sandwich', 'jelly-roll']	['RING/U-box', 'B-box zinc-binding domain', 'B-box zinc-binding domain', 'Immunoglobulin/Fibronectin type III/E set domains/PapD-like', 'Concanavalin A-like lectins/glucanases']	['zf-C3HC4_4', 'BBOX', 'zf-B_box', 'fn3', 'SPRY']	4	0	0
A0A0G2JXT6	sp|A0A0G2JXT6|MTMR6_RAT	MTMR6_RAT	Mtmr6	Phosphatidylinositol-3,5-bisphosphate 3-phosphatase MTMR6	[]	['tr|A0A8I6AFC4|A0A8I6AFC4_RAT, tr|D3ZC22|D3ZC22_RAT', 'tr|A0A8I6AFC4|A0A8I6AFC4_RAT, tr|D3ZC22|D3ZC22_RAT', 'tr|A0A8I6AFC4|A0A8I6AFC4_RAT, tr|D3ZC22|D3ZC22_RAT']	655	8.15436	75576.4	39.9113	-0.443969	6.412	[[600, 655]]	[[0, 600]]	2	['4-99', '132-245,268-479']	['CON', 'NC']	['beta barrels', 'a/b three-layered sandwiches']	['PH domain-like', 'Flavodoxin-like']	['PH domain-like', '(Phosphotyrosine protein) phosphatases II']	['PH-GRAM_MTMR6-like', 'Myotub-related']	3	0	0
A0A0G2JZ56	tr|A0A0G2JZ56|A0A0G2JZ56_RAT	A0A0G2JZ56_RAT	Ank2	Ankyrin 2	['Afg3l2']	['tr|A0A0G2K6R9|A0A0G2K6R9_RAT, tr|A0A0G2KAS9|A0A0G2KAS9_RAT, tr|A0A0G2KBB9|A0A0G2KBB9_RAT, tr|F1LM42|F1LM42_RAT, tr|F1M5N3|F1M5N3_RAT, tr|F1M9N9|F1M9N9_RAT', 'tr|A0A0G2K6R9|A0A0G2K6R9_RAT, tr|A0A0G2KAS9|A0A0G2KAS9_RAT, tr|A0A0G2KBB9|A0A0G2KBB9_RAT, tr|F1LM42|F1LM42_RAT, tr|F1M5N3|F1M5N3_RAT, tr|F1M9N9|F1M9N9_RAT', 'tr|A0A0G2K6R9|A0A0G2K6R9_RAT, tr|A0A0G2KAS9|A0A0G2KAS9_RAT, tr|A0A0G2KBB9|A0A0G2K…	4013	5.08586	439205	57.0251	-0.655893	64.291	[[0, 46], [836, 952], [1467, 3573], [3664, 4013]]	[[46, 836], [952, 1467], [3573, 3664]]	9	['50-201', '208-338', '342-476', '439-576', '573-714', '699-829', '1175-1336', '1339-1468', '3576-3658']	['CON', 'CON', 'CON', 'CON', 'CON', 'CON', 'CON', 'CON', 'CON']	['alpha superhelices', 'alpha superhelices', 'alpha superhelices', 'alpha superhelices', 'alpha superhelices', 'alpha superhelices', 'beta sandwiches', 'beta sandwiches', 'alpha arrays']	['Repetitive alpha hairpins', 'Repetitive alpha hairpins', 'Repetitive alpha hairpins', 'Repetitive alpha hairpins', 'Repetitive alpha hairpins', 'Repetitive alpha hairpins', 'Glycosyl hydrolase domain-like', 'Immunoglobulin-like beta-sandwich', 'HTH']	['Ankyrin repeat', 'Ankyrin repeat', 'Ankyrin repeat', 'Ankyrin repeat', 'Ankyrin repeat', 'Ankyrin repeat', 'ZU5/Nup98-C/GAIN-B autoproteolytic domain-related', 'UPA domain', 'tri-helical']	['Ank_2', 'Ank_2', 'Ank_2', 'Ank_2', 'Ank_2', 'Ank_2', 'ZU5_1', 'KOG4177', 'Death']	60	0	0
A0A0G2JZG4	tr|A0A0G2JZG4|A0A0G2JZG4_RAT	A0A0G2JZG4_RAT	Ncoa1	Nuclear receptor coactivator	[]	['tr|A0A8I6APA0|A0A8I6APA0_RAT, tr|A0A8I6GLM3|A0A8I6GLM3_RAT, tr|D4A3Q3|D4A3Q3_RAT']	1401	6.12522	151745	58.0562	-0.623911	81.513	[[0, 38], [82, 108], [303, 1401]]	[[38, 82], [108, 303]]	4	['30-84', '115-176', '205-302', '868-902']	['CON', 'CON', 'CON', 'CON']	['alpha duplicates or obligate multimers', 'a+b three layers', 'a+b three layers', 'alpha arrays']	['HLH-like', 'Profilin-like', 'Profilin-like', 'Nuclear receptor coactivator ACTR']	['HLH, helix-loop-helix DNA-binding domain', 'sensor domains', 'sensor domains', 'Nuclear receptor coactivator ACTR']	['HLH', 'PAS_11_1', 'PAS_11', 'Nuc_rec_co-act']	1	0	0
A0A0G2K095	tr|A0A0G2K095|A0A0G2K095_RAT	A0A0G2K095_RAT	Rdx	Radixin	[]	['tr|A0A8I5ZR70|A0A8I5ZR70_RAT, tr|A0A8I6AIS5|A0A8I6AIS5_RAT, tr|E9PT65|E9PT65_RAT, tr|Q5PQK5|Q5PQK5_RAT', 'tr|A0A8I5ZR70|A0A8I5ZR70_RAT, tr|A0A8I6AIS5|A0A8I6AIS5_RAT, tr|E9PT65|E9PT65_RAT, tr|Q5PQK5|Q5PQK5_RAT', 'tr|A0A8I5ZR70|A0A8I5ZR70_RAT, tr|A0A8I6AIS5|A0A8I6AIS5_RAT, tr|E9PT65|E9PT65_RAT, tr|Q5PQK5|Q5PQK5_RAT', 'tr|A0A8I5ZR70|A0A8I5ZR70_RAT, tr|A0A8I6AIS5|A0A8I6AIS5_RAT, tr|E9PT65|E9PT65_RA…	580	5.81909	68016.2	52.9993	-0.998448	31.379	[[314, 394], [445, 580]]	[[0, 314], [394, 445]]	4	['6-83', '87-195', '199-294', '504-580']	['CON', 'CON', 'CON', 'CON']	['a+b two layers', 'alpha bundles', 'beta barrels', 'extended segments']	['beta-Grasp', 'Acyl-CoA binding protein-like', 'PH domain-like', 'Moesin tail domain']	['Ubiquitin-like', 'Acyl-CoA binding protein-like', 'PH domain-like', 'Moesin tail domain']	['FERM_N', 'FERM_M', 'FERM_C', 'ERM']	4	0	0
A0A0G2K1B6	tr|A0A0G2K1B6|A0A0G2K1B6_RAT	A0A0G2K1B6_RAT	Nfix	Nuclear factor 1	['Nfia, Nfib, Nfic', 'Nfia, Nfic']	['tr|A0A8I6AV91|A0A8I6AV91_RAT, tr|A0A8I6G7L6|A0A8I6G7L6_RAT, tr|F2Z3R4|F2Z3R4_RAT', 'sp|P09414|NFIA_RAT, tr|A0A0G2K4J4|A0A0G2K4J4_RAT, tr|A0A8I5ZTI5|A0A8I5ZTI5_RAT, tr|A0A8I5ZYT8|A0A8I5ZYT8_RAT, tr|A0A8I5ZZR6|A0A8I5ZZR6_RAT, tr|A0A8I6AFY4|A0A8I6AFY4_RAT, tr|A0A8I6AMP4|A0A8I6AMP4_RAT, tr|A0A8I6AR84|A0A8I6AR84_RAT, tr|A0A8I6AV91|A0A8I6AV91_RAT, tr|A0A8I6G7L6|A0A8I6G7L6_RAT, tr|A0A8I6G968|A0A8I6G96…	494	8.95377	54205.5	54.2099	-0.508097	60.526	[[177, 494]]	[[0, 177]]	0							3	0	0
A0A0G2K1L0	tr|A0A0G2K1L0|A0A0G2K1L0_RAT	A0A0G2K1L0_RAT	Tnc	Tenascin C	[]	['tr|A0A8I6AG89|A0A8I6AG89_RAT, tr|A0A8I6AIS3|A0A8I6AIS3_RAT, tr|A0A8I6ARC1|A0A8I6ARC1_RAT, tr|A0A8I6GHT4|A0A8I6GHT4_RAT', 'tr|A0A8I6AG89|A0A8I6AG89_RAT, tr|A0A8I6AIS3|A0A8I6AIS3_RAT, tr|A0A8I6ARC1|A0A8I6ARC1_RAT, tr|A0A8I6GHT4|A0A8I6GHT4_RAT', 'tr|A0A8I6AG89|A0A8I6AG89_RAT, tr|A0A8I6AIS3|A0A8I6AIS3_RAT, tr|A0A8I6ARC1|A0A8I6ARC1_RAT, tr|A0A8I6GHT4|A0A8I6GHT4_RAT', 'tr|A0A8I6AG89|A0A8I6AG89_RAT, t…	2110	4.79075	231671	34.6874	-0.397678	12.133	[[0, 173], [934, 985], [1568, 1586], [2096, 2110]]	[[173, 934], [985, 1568], [1586, 2096]]	11	['415-436', '624-703', '714-798', '804-886', '894-979', '986-1068', '1170-1241', '1619-1700', '1711-1782', '1798-1875', '1890-2097']	['CON', 'CON', 'CON', 'CON', 'CON', 'CON', 'CON', 'CON', 'CON', 'CON', 'CON']	['few secondary structure elements', 'beta sandwiches', 'beta sandwiches', 'beta sandwiches', 'beta sandwiches', 'beta sandwiches', 'beta sandwiches', 'beta sandwiches', 'beta sandwiches', 'beta sandwiches', 'a+b complex topology']	['EGF-like', 'Immunoglobulin-like beta-sandwich', 'Immunoglobulin-like beta-sandwich', 'Immunoglobulin-like beta-sandwich', 'Immunoglobulin-like beta-sandwich', 'Immunoglobulin-like beta-sandwich', 'Immunoglobulin-like beta-sandwich', 'Immunoglobulin-like beta-sandwich', 'Immunoglobulin-like beta-sandwich', 'Immunoglobulin-like beta-sandwich', 'Fibrinogen C-terminal domain-like']	['EGF/Laminin', 'Immunoglobulin/Fibronectin type III/E set domains/PapD-like', 'Immunoglobulin/Fibronectin type III/E set domains/PapD-like', 'Immunoglobulin/Fibronectin type III/E set domains/PapD-like', 'Immunoglobulin/Fibronectin type III/E set domains/PapD-like', 'Immunoglobulin/Fibronectin type III/E set domains/PapD-like', 'Immunoglobulin/Fibronectin type III/E set domains/PapD-like', 'Immu…	['hEGF_6', 'fn3', 'fn3', 'fn3', 'fn3', 'fn3', 'fn3', 'fn3', 'fn3_8', 'fn3', 'Fibrinogen_C']	7	0	0
A0A0G2K2A5	tr|A0A0G2K2A5|A0A0G2K2A5_RAT	A0A0G2K2A5_RAT	Uchl5	Ubiquitin carboxyl-terminal hydrolase	[]	['tr|A0A8I6GL10|A0A8I6GL10_RAT, tr|Q5HZY3|Q5HZY3_RAT', 'tr|A0A8I6GL10|A0A8I6GL10_RAT, tr|Q5HZY3|Q5HZY3_RAT']	331	6.06906	38041.3	49.732	-0.338369	2.719	[]	[[0, 331]]	2	['3-101,128-229', '262-314']	['NC', 'CON']	['a+b complex topology', 'alpha duplicates or obligate multimers']	['Cysteine proteinases-like', 'L27 domain']	['Cysteine proteinases', 'L27 domain']	['Peptidase_C12', 'KOG2778']	2	0	0
A0A0G2K2C7	tr|A0A0G2K2C7|A0A0G2K2C7_RAT	A0A0G2K2C7_RAT	Usp9x	ubiquitinyl hydrolase 1	['Usp9y', 'Usp9y', 'Usp9y', 'Usp9y', 'Usp9y', 'Usp9y', 'Usp9y']	['tr|A0A1B0GWR2|A0A1B0GWR2_RAT, tr|D3ZC84|D3ZC84_RAT', 'tr|A0A0G2JZU8|A0A0G2JZU8_RAT, tr|A0A1B0GWR2|A0A1B0GWR2_RAT, tr|A0A1B0GWT2|A0A1B0GWT2_RAT, tr|D3ZC84|D3ZC84_RAT', 'tr|A0A1B0GWR2|A0A1B0GWR2_RAT, tr|D3ZC84|D3ZC84_RAT', 'tr|A0A1B0GWR2|A0A1B0GWR2_RAT, tr|D3ZC84|D3ZC84_RAT', 'tr|A0A0G2JZU8|A0A0G2JZU8_RAT, tr|A0A1B0GWR2|A0A1B0GWR2_RAT, tr|A0A1B0GWT2|A0A1B0GWT2_RAT, tr|D3ZC84|D3ZC84_RAT', 'tr|A0A0…	2559	5.54353	290788	48.0816	-0.358617	12.622	[[0, 72], [969, 1007], [1592, 1635], [1837, 1864], [2250, 2270], [2443, 2559]]	[[72, 969], [1007, 1592], [1635, 1837], [1864, 2250], [2270, 2443]]	1	['1560-1960']	['CON']	['a+b complex topology']	['Cysteine proteinases-like']	['Cysteine proteinases']	['UCH']	18	0	0
A0A0G2K2P5	sp|A0A0G2K2P5|ZO1_RAT	ZO1_RAT	Tjp1	Tight junction protein ZO-1	[]	['tr|A0A8I6AFQ2|A0A8I6AFQ2_RAT, tr|A0A8L2R644|A0A8L2R644_RAT, tr|F1M4A0|F1M4A0_RAT', 'tr|A0A8I6AFQ2|A0A8I6AFQ2_RAT, tr|A0A8L2R644|A0A8L2R644_RAT, tr|F1M4A0|F1M4A0_RAT']	1765	6.14398	197146	60.2869	-0.894674	63.173	[[0, 14], [106, 193], [264, 416], [600, 626], [797, 1631]]	[[14, 106], [193, 264], [416, 600], [626, 797], [1631, 1765]]	6	['22-109', '187-263', '428-500', '518-581', '686-795', '1631-1765']	['CON', 'CON', 'CON', 'CON', 'CON', 'CON']	['beta barrels', 'beta barrels', 'beta barrels', 'beta barrels', 'a/b three-layered sandwiches', 'beta sandwiches']	['PDZ domain', 'PDZ domain', 'PDZ domain', 'SH3', 'P-loop domains-like', 'Glycosyl hydrolase domain-like']	['PDZ domain', 'PDZ domain', 'PDZ domain', 'SH3', 'P-loop containing nucleoside triphosphate hydrolases', 'ZU5/Nup98-C/GAIN-B autoproteolytic domain-related']	['PDZ', 'PDZ', 'PDZ', 'SH3_2', 'Guanylate_kin', 'ZU5']	2	0	0
A0A0G2K428	tr|A0A0G2K428|A0A0G2K428_RAT	A0A0G2K428_RAT	Dctn1	Dynactin subunit 1	[]	['sp|P28023|DCTN1_RAT, tr|A0A8I5ZPT7|A0A8I5ZPT7_RAT, tr|A0A8I5ZQJ2|A0A8I5ZQJ2_RAT, tr|A0A8I5ZUH0|A0A8I5ZUH0_RAT, tr|A0A8I6A3U0|A0A8I6A3U0_RAT, tr|A0A8I6ASG8|A0A8I6ASG8_RAT, tr|D4A8U7|D4A8U7_RAT', 'sp|P28023|DCTN1_RAT, tr|A0A8I5ZPT7|A0A8I5ZPT7_RAT, tr|A0A8I5ZQJ2|A0A8I5ZQJ2_RAT, tr|A0A8I5ZUH0|A0A8I5ZUH0_RAT, tr|A0A8I6A3U0|A0A8I6A3U0_RAT, tr|A0A8I6ASG8|A0A8I6ASG8_RAT, tr|D4A8U7|D4A8U7_RAT', 'sp|P280…	1281	5.66409	141942	51.37	-0.581967	25.605	[[0, 26], [96, 222], [1034, 1235]]	[[26, 96], [222, 1034], [1235, 1281]]	1	['18-99']	['CON']	['beta barrels']	['SH3']	['SH3']	['CAP_GLY']	24	0	0
A0A0G2K490	tr|A0A0G2K490|A0A0G2K490_RAT	A0A0G2K490_RAT	Tnik	non-specific serine/threonine protein kinase	[]	['tr|A0A8I5ZQ07|A0A8I5ZQ07_RAT, tr|A0A8I5ZV95|A0A8I5ZV95_RAT, tr|A0A8I6GFX7|A0A8I6GFX7_RAT, tr|A0A8I6GLD8|A0A8I6GLD8_RAT, tr|D3ZZQ0|D3ZZQ0_RAT', 'tr|A0A8I5ZQ07|A0A8I5ZQ07_RAT, tr|A0A8I5ZV95|A0A8I5ZV95_RAT, tr|A0A8I6GFX7|A0A8I6GFX7_RAT, tr|A0A8I6GLD8|A0A8I6GLD8_RAT, tr|D3ZZQ0|D3ZZQ0_RAT', 'tr|A0A8I5ZQ07|A0A8I5ZQ07_RAT, tr|A0A8I6GFX7|A0A8I6GFX7_RAT, tr|A0A8I6GLD8|A0A8I6GLD8_RAT, tr|D3ZZQ0|D3ZZQ0_RA…	1360	6.69196	154969	66.154	-0.834191	51.912	[[0, 14], [297, 444], [495, 1039]]	[[14, 297], [444, 495], [1039, 1360]]	1	['25-285']	['CON']	['a+b complex topology']	['Protein kinase/SAICAR synthase/ATP-grasp']	['Protein kinase']	['Pkinase_Tyr']	4	0	0
A0A0G2K4Y1	tr|A0A0G2K4Y1|A0A0G2K4Y1_RAT	A0A0G2K4Y1_RAT	Dnaja3	DnaJ heat shock protein family (Hsp40) member A3	[]	['tr|A0A0G2K5E4|A0A0G2K5E4_RAT, tr|G3V6I5|G3V6I5_RAT']	453	9.44779	49415.5	39.5563	-0.444812	30.243	[[0, 91], [158, 177], [425, 453]]	[[91, 158], [177, 425]]	3	['90-158', '234-300', '338-424']	['CON', 'CON', 'CON']	['alpha bundles', 'few secondary structure elements', 'beta sandwiches']	['Chaperone J-domain', 'DnaJ/Hsp40 cysteine-rich domain', 'HSP40/DnaJ peptide-binding domain']	['Chaperone J-domain', 'DnaJ/Hsp40 cysteine-rich domain', 'HSP40/DnaJ peptide-binding domain']	['DnaJ', 'DnaJ_CXXCXGXG', 'DnaJ_C_C']	1	0	0
A0A0G2K5N6	tr|A0A0G2K5N6|A0A0G2K5N6_RAT	A0A0G2K5N6_RAT	Rock2	Rho-associated protein kinase	['Rock1']	['sp|Q62868|ROCK2_RAT, tr|A0A8I6A7C5|A0A8I6A7C5_RAT, tr|A0A8I6AEW1|A0A8I6AEW1_RAT, tr|F1LQT3|F1LQT3_RAT', 'sp|Q62868|ROCK2_RAT, tr|A0A8I6A7C5|A0A8I6A7C5_RAT, tr|A0A8I6AEW1|A0A8I6AEW1_RAT, tr|F1LQT3|F1LQT3_RAT', 'sp|Q62868|ROCK2_RAT, tr|A0A8I6A7C5|A0A8I6A7C5_RAT, tr|A0A8I6AEW1|A0A8I6AEW1_RAT, tr|F1LQT3|F1LQT3_RAT', 'sp|Q62868|ROCK2_RAT, tr|A0A8I6A7C5|A0A8I6A7C5_RAT, tr|A0A8I6AEW1|A0A8I6AEW1_RAT, t…	1388	5.73479	160598	56.3683	-0.838689	11.455	[[0, 29], [376, 391], [1036, 1063], [1123, 1156], [1345, 1388]]	[[29, 376], [391, 1036], [1063, 1123], [1156, 1345]]	3	['86-334', '1153-1237,1327-1347', '1252-1309']	['CON', 'NC', 'IS']	['a+b complex topology', 'beta barrels', 'few secondary structure elements']	['Protein kinase/SAICAR synthase/ATP-grasp', 'PH domain-like', 'RING/U-box-like']	['Protein kinase', 'PH domain-like', 'Cysteine-rich domain']	['Pkinase_Tyr', 'PH', 'C1_1']	18	0	0
A0A0G2K5R3	tr|A0A0G2K5R3|A0A0G2K5R3_RAT	A0A0G2K5R3_RAT	Rangap1	RAN GTPase activating protein 1	[]	['tr|A0A8I6AMS6|A0A8I6AMS6_RAT, tr|A0A8I6GL89|A0A8I6GL89_RAT, tr|F1MAA5|F1MAA5_RAT', 'tr|A0A8I6AMS6|A0A8I6AMS6_RAT, tr|A0A8I6GL89|A0A8I6GL89_RAT, tr|F1MAA5|F1MAA5_RAT', 'tr|A0A8I6AMS6|A0A8I6AMS6_RAT, tr|A0A8I6GL89|A0A8I6GL89_RAT, tr|F1MAA5|F1MAA5_RAT', 'tr|A0A8I6AMS6|A0A8I6AMS6_RAT, tr|A0A8I6GL89|A0A8I6GL89_RAT, tr|F1MAA5|F1MAA5_RAT', 'tr|A0A8I6AMS6|A0A8I6AMS6_RAT, tr|A0A8I6GL89|A0A8I6GL89_RAT, t…	634	4.53009	68432.7	44.8479	-0.192429	13.722	[[401, 480]]	[[0, 401], [480, 634]]	4	['85-135', '191-320', '286-396', '482-625']	['CON', 'CON', 'CON', 'CON']	['beta duplicates or obligate multimers', 'beta duplicates or obligate multimers', 'beta duplicates or obligate multimers', 'alpha superhelices']	['Single-stranded right-handed beta-helix', 'Single-stranded right-handed beta-helix', 'Single-stranded right-handed beta-helix', 'Repetitive alpha hairpins']	['Leucine-rich repeats', 'Leucine-rich repeats', 'Leucine-rich repeats', 'Ras GEF']	['LRR_8_4', 'LRR_8_4', 'LRR_8_4', 'RanGAP1_C']	12	0	0
A0A0G2K719	tr|A0A0G2K719|A0A0G2K719_RAT	A0A0G2K719_RAT	Ddx3x	RNA helicase	['Ddx3, Ddx3y', 'Ddx3, Ddx3y', 'Ddx3', 'Ddx3, Ddx3y', 'Ddx3, Ddx3y', 'Ddx3, Ddx3y', 'Ddx3, Ddx3y', 'Ddx3, Ddx3y', 'Ddx3, Ddx3y', 'Ddx3, Ddx3y', 'Ddx3, Ddx3y', 'Ddx3, Ddx3y', 'Ddx3', 'Ddx3, Ddx3y', 'Ddx3, Ddx3y', 'Ddx3', 'Ddx3, Ddx3y', 'Ddx3, Ddx3y', 'Ddx3, Ddx3y', 'Ddx3, Ddx3y', 'Ddx3', 'Ddx3, Ddx3y', 'Ddx3, Ddx3y', 'Ddx3, Ddx3y']	['tr|A0A0G2K9N3|A0A0G2K9N3_RAT, tr|A0A8I6A0F3|A0A8I6A0F3_RAT, tr|A0A8I6A7A4|A0A8I6A7A4_RAT, tr|A0A8I6ACZ0|A0A8I6ACZ0_RAT, tr|D3ZN21|D3ZN21_RAT, tr|D4ADE8|D4ADE8_RAT', 'tr|A0A0G2K9N3|A0A0G2K9N3_RAT, tr|A0A8I6A0F3|A0A8I6A0F3_RAT, tr|A0A8I6A7A4|A0A8I6A7A4_RAT, tr|A0A8I6ACZ0|A0A8I6ACZ0_RAT, tr|D3ZN21|D3ZN21_RAT, tr|D4ADE8|D4ADE8_RAT', 'tr|A0A8I6ACZ0|A0A8I6ACZ0_RAT, tr|D3ZN21|D3ZN21_RAT, tr|D4ADE8|D4A…	644	6.48416	71678.2	48.1272	-0.548913	30.901	[[0, 118], [548, 644]]	[[118, 548]]	2	['151-373', '387-506']	['CON', 'CON']	['a/b three-layered sandwiches', 'a/b three-layered sandwiches']	['P-loop domains-like', 'P-loop domains-like']	['P-loop containing nucleoside triphosphate hydrolases', 'P-loop containing nucleoside triphosphate hydrolases']	['DEAD', 'Helicase_C']	21	0	0
A0A0G2K8F9	tr|A0A0G2K8F9|A0A0G2K8F9_RAT	A0A0G2K8F9_RAT	Pum2	Pumilio RNA-binding family member 2	['Pum1']	['tr|A0A8I5ZSK1|A0A8I5ZSK1_RAT, tr|A0A8I6AD36|A0A8I6AD36_RAT, tr|A0A8I6ALJ5|A0A8I6ALJ5_RAT, tr|A0A8I6ALN0|A0A8I6ALN0_RAT, tr|D3Z8L5|D3Z8L5_RAT, tr|D3ZQL8|D3ZQL8_RAT', 'tr|A0A8I5ZSK1|A0A8I5ZSK1_RAT, tr|A0A8I6AD36|A0A8I6AD36_RAT, tr|D3ZQL8|D3ZQL8_RAT']	1067	6.61119	114359	50.5188	-0.41462	67.385	[[0, 706], [1054, 1067]]	[[706, 1054]]	1	['711-1048']	['CON']	['alpha superhelices']	['Repetitive alpha hairpins']	['ARM repeat']	['PUF']	2	0	0
A0A0G2K8S8	tr|A0A0G2K8S8|A0A0G2K8S8_RAT	A0A0G2K8S8_RAT	Tigar	Fructose-2,6-bisphosphatase TIGAR	['Cep192']	['tr|A0A8I6A776|A0A8I6A776_RAT, tr|A0A8I6A9E3|A0A8I6A9E3_RAT, tr|A0A8I6AIY8|A0A8I6AIY8_RAT, tr|D4A3X0|D4A3X0_RAT', 'tr|A0A8I6A442|A0A8I6A442_RAT, tr|A0A8I6A9E3|A0A8I6A9E3_RAT, tr|A0A8I6AIY8|A0A8I6AIY8_RAT', 'tr|A0A8I6A442|A0A8I6A442_RAT, tr|A0A8I6AIY8|A0A8I6AIY8_RAT', 'tr|A0A8I6A9E3|A0A8I6A9E3_RAT, tr|A0A8I6AIY8|A0A8I6AIY8_RAT']	269	8.09602	29604.7	34.8457	-0.209665	0	[]	[[0, 269]]	1	['6-147,191-251']	['NC']	['a/b three-layered sandwiches']	['Phosphoglycerate mutase-like']	['Phosphoglycerate mutase-like']	['His_Phos_1']	4	0	0
A0A0G2KAS9	tr|A0A0G2KAS9|A0A0G2KAS9_RAT	A0A0G2KAS9_RAT	Ank2	Ankyrin 2	[]	['tr|A0A0G2KBB9|A0A0G2KBB9_RAT, tr|F1LM42|F1LM42_RAT, tr|F1M5N3|F1M5N3_RAT']	3980	5.0754	435745	57.0289	-0.660377	64.824	[[0, 46], [836, 951], [1434, 3540], [3631, 3980]]	[[46, 836], [951, 1434], [3540, 3631]]	10	['50-201', '208-338', '342-476', '439-576', '573-714', '699-829', '981-1139', '1142-1303', '1306-1435', '3543-3625']	['CON', 'CON', 'CON', 'CON', 'CON', 'CON', 'CON', 'CON', 'CON', 'CON']	['alpha superhelices', 'alpha superhelices', 'alpha superhelices', 'alpha superhelices', 'alpha superhelices', 'alpha superhelices', 'beta sandwiches', 'beta sandwiches', 'beta sandwiches', 'alpha arrays']	['Repetitive alpha hairpins', 'Repetitive alpha hairpins', 'Repetitive alpha hairpins', 'Repetitive alpha hairpins', 'Repetitive alpha hairpins', 'Repetitive alpha hairpins', 'Glycosyl hydrolase domain-like', 'Glycosyl hydrolase domain-like', 'Immunoglobulin-like beta-sandwich', 'HTH']	['Ankyrin repeat', 'Ankyrin repeat', 'Ankyrin repeat', 'Ankyrin repeat', 'Ankyrin repeat', 'Ankyrin repeat', 'ZU5/Nup98-C/GAIN-B autoproteolytic domain-related', 'ZU5/Nup98-C/GAIN-B autoproteolytic domain-related', 'UPA domain', 'tri-helical']	['Ank_2', 'Ank_2', 'Ank_2', 'Ank_2', 'Ank_2', 'Ank_2', 'ZU5', 'ZU5_1', 'KOG4177', 'Death']	1	0	0
A0A0G2KAT3	tr|A0A0G2KAT3|A0A0G2KAT3_RAT	A0A0G2KAT3_RAT	Rpa1	Replication protein A subunit	[]	['tr|A0A8I5ZL77|A0A8I5ZL77_RAT, tr|Q7TP21|Q7TP21_RAT', 'tr|A0A8I5ZL77|A0A8I5ZL77_RAT, tr|F7FI87|F7FI87_RAT, tr|Q7TP21|Q7TP21_RAT', 'tr|A0A8I5ZL77|A0A8I5ZL77_RAT, tr|Q7TP21|Q7TP21_RAT']	603	8.5337	66548.6	34.1201	-0.366833	17.413	[[0, 30], [100, 175]]	[[30, 100], [175, 603]]	5	['18-108', '173-280', '291-393', '431-467,501-601', '475-497']	['CON', 'CON', 'CON', 'NC', 'CON']	['beta barrels', 'beta barrels', 'beta barrels', 'beta barrels', 'few secondary structure elements']	['OB-fold', 'OB-fold', 'OB-fold', 'OB-fold', 'Rubredoxin-like']	['Nucleic acid-binding proteins', 'Nucleic acid-binding proteins', 'Nucleic acid-binding proteins', 'Nucleic acid-binding proteins', 'Rubredoxin-related']	['Rep-A_N', 'REPA_OB_2', 'REPA_OB_2', 'Rep_fac-A_C_C', 'Rep_fac-A_C_N']	3	0	0
A0A0G2KBC7	tr|A0A0G2KBC7|A0A0G2KBC7_RAT	A0A0G2KBC7_RAT	Pfkm	ATP-dependent 6-phosphofructokinase	['Pfkl, Pfkp', 'Pfkl, Pfkp', 'Pfkl, Pfkp', 'Pfkl', 'Pfkl, Pfkp', 'Pfkl, Pfkp', 'Pfkl, Pfkp', 'Pfkl, Pfkp', 'Pfkl', 'Pfkl, Pfkp', 'Pfkl, Pfkp', 'Cpox, Pfkl', 'Pfkl', 'Pfkl', 'Pfkl, Pfkp', 'Pfkl', 'Pfkl', 'Pfkl']	['sp|P47858|PFKAM_RAT, tr|A0A8I6ADR0|A0A8I6ADR0_RAT, tr|Q52KS1|Q52KS1_RAT', 'sp|P47858|PFKAM_RAT, tr|A0A8I6ADR0|A0A8I6ADR0_RAT, tr|Q52KS1|Q52KS1_RAT', 'sp|P30835|PFKAL_RAT, sp|P47858|PFKAM_RAT, sp|P47860|PFKAP_RAT, tr|A0A0A0MXY5|A0A0A0MXY5_RAT, tr|A0A8I5ZYA2|A0A8I5ZYA2_RAT, tr|A0A8I6ADR0|A0A8I6ADR0_RAT, tr|A0A8I6B663|A0A8I6B663_RAT, tr|Q52KS1|Q52KS1_RAT', 'tr|A0A8I6ADR0|A0A8I6ADR0_RAT, tr|Q52KS1|…	851	7.09086	93522.9	34.3009	-0.194712	7.051	[[0, 51]]	[[51, 851]]	3	['87-266,374-426,473-631', '250-376', '614-739']	['CP NC', 'IS', 'CON']	['a/b three-layered sandwiches', 'a/b three-layered sandwiches', 'a/b three-layered sandwiches']	['Flavodoxin-like', 'Phosphofructokinase C-terminal domain', 'Phosphofructokinase C-terminal domain']	['Phosphofructokinase N-terminal domain', 'Phosphofructokinase C-terminal domain', 'Phosphofructokinase C-terminal domain']	['PFK_N', 'PFK_C', 'PFK_C']	78	0	0
A0A1B0GWM1	tr|A0A1B0GWM1|A0A1B0GWM1_RAT	A0A1B0GWM1_RAT	Clasp1	Cytoplasmic linker associated protein 1	[]	['tr|A0A0G2JTD7|A0A0G2JTD7_RAT, tr|A0A0G2JUI5|A0A0G2JUI5_RAT, tr|A0A1B0GWS3|A0A1B0GWS3_RAT, tr|A0A8I5ZL32|A0A8I5ZL32_RAT, tr|A0A8I6AEZ5|A0A8I6AEZ5_RAT, tr|F1LNQ9|F1LNQ9_RAT, tr|F1LNR0|F1LNR0_RAT, tr|F1LNR1|F1LNR1_RAT', 'tr|A0A0G2JTD7|A0A0G2JTD7_RAT, tr|A0A0G2JUI5|A0A0G2JUI5_RAT, tr|A0A8I5ZL32|A0A8I5ZL32_RAT, tr|A0A8I6AEZ5|A0A8I6AEZ5_RAT, tr|F1LNQ9|F1LNQ9_RAT, tr|F1LNR0|F1LNR0_RAT, tr|F1LNR1|F1LNR…	1478	8.73813	163033	48.7612	-0.407916	38.024	[[226, 302], [539, 831], [1056, 1232], [1460, 1478]]	[[0, 226], [302, 539], [831, 1056], [1232, 1460]]	4	['12-197', '324-517', '839-1035', '1339-1440']	['CON', 'CON', 'CON', 'CON']	['alpha superhelices', 'alpha superhelices', 'alpha superhelices', 'alpha superhelices']	['Repetitive alpha hairpins', 'Repetitive alpha hairpins', 'Repetitive alpha hairpins', 'Repetitive alpha hairpins']	['ARM repeat', 'ARM repeat', 'ARM repeat', 'ARM repeat']	['CLASP_N_2', 'CLASP_N', 'CLASP_N_2', 'CLASP_N_1']	3	0	0
A0A6N3IN21	sp|A0A6N3IN21|SDSL_RAT	SDSL_RAT	Sdsl	Serine dehydratase-like	[]	['tr|A0AAR3BP33|A0AAR3BP33_RAT', 'tr|A0AAR3BP33|A0AAR3BP33_RAT', 'tr|A0AAR3BP33|A0AAR3BP33_RAT', 'tr|A0AAR3BP33|A0AAR3BP33_RAT', 'tr|A0AAR3BP33|A0AAR3BP33_RAT', 'tr|A0AAR3BP33|A0AAR3BP33_RAT']	329	6.12101	34952.8	36.331	0.145289	3.343	[]	[[0, 329]]	1	['14-317']	['CON']	['a/b three-layered sandwiches']	['Rossmann-like']	['Tryptophan synthase beta subunit-like PLP-dependent enzymes']	['PALP']	8	0	0
A0A8I5XWM0	tr|A0A8I5XWM0|A0A8I5XWM0_RAT	A0A8I5XWM0_RAT	Cdh13	Cadherin 13	[]	['tr|A0A8I5ZKP7|A0A8I5ZKP7_RAT, tr|A0A8I6G502|A0A8I6G502_RAT, tr|F1M7X3|F1M7X3_RAT, tr|Q8R490|Q8R490_RAT', 'tr|A0A8I5ZKP7|A0A8I5ZKP7_RAT, tr|A0A8I6G502|A0A8I6G502_RAT, tr|F1M7X3|F1M7X3_RAT, tr|Q8R490|Q8R490_RAT', 'tr|A0A8I5ZKP7|A0A8I5ZKP7_RAT, tr|A0A8I6G502|A0A8I6G502_RAT, tr|F1M7X3|F1M7X3_RAT, tr|Q8R490|Q8R490_RAT', 'tr|A0A8I5ZKP7|A0A8I5ZKP7_RAT, tr|A0A8I6G502|A0A8I6G502_RAT, tr|F1M7X3|F1M7X3_RA…	588	4.78052	64185.8	30.648	-0.231293	3.401	[[0, 14]]	[[14, 588]]	5	['17-109', '121-227', '236-343', '356-450', '449-556']	['CON', 'CON', 'CON', 'CON', 'CON']	['beta sandwiches', 'beta sandwiches', 'beta sandwiches', 'beta sandwiches', 'beta sandwiches']	['Immunoglobulin-like beta-sandwich', 'Immunoglobulin-like beta-sandwich', 'Immunoglobulin-like beta-sandwich', 'Immunoglobulin-like beta-sandwich', 'Immunoglobulin-like beta-sandwich']	['Immunoglobulin/Fibronectin type III/E set domains/PapD-like', 'Immunoglobulin/Fibronectin type III/E set domains/PapD-like', 'Immunoglobulin/Fibronectin type III/E set domains/PapD-like', 'Immunoglobulin/Fibronectin type III/E set domains/PapD-like', 'Immunoglobulin/Fibronectin type III/E set domains/PapD-like']	['Cadherin', 'Cadherin', 'Cadherin', 'Cadherin', 'Cadherin_1']	3	0	0
A0A8I5Y665	tr|A0A8I5Y665|A0A8I5Y665_RAT	A0A8I5Y665_RAT	Cad	Carbamoyl-phosphate synthetase 2, aspartate transcarbamylase, and dihydroorotase	[]	['tr|A0A8I5ZMM2|A0A8I5ZMM2_RAT, tr|A0A8I6A9Y4|A0A8I6A9Y4_RAT, tr|D4A8A0|D4A8A0_RAT', 'tr|A0A8I5ZMM2|A0A8I5ZMM2_RAT, tr|A0A8I6A9Y4|A0A8I6A9Y4_RAT, tr|D4A8A0|D4A8A0_RAT', 'tr|A0A8I5ZMM2|A0A8I5ZMM2_RAT, tr|A0A8I6A9Y4|A0A8I6A9Y4_RAT, tr|D4A8A0|D4A8A0_RAT']	2304	6.20434	251464	41.0897	-0.0601128	7.943	[[0, 67], [1886, 1994]]	[[67, 1886], [1994, 2304]]	12	['81-221', '257-436', '473-593', '593-796', '884-1006', '1013-1125', '1126-1326', '1391-1520', '1545-1821', '1837-1873', '2002-2146', '2150-2301']	['CON', 'CON', 'CON', 'CON', 'CON', 'CON', 'CON', 'CON', 'CON', 'CON', 'CON', 'CON']	['a/b three-layered sandwiches', 'a/b three-layered sandwiches', 'a/b three-layered sandwiches', 'a+b complex topology', 'alpha arrays', 'a/b three-layered sandwiches', 'a+b complex topology', 'a/b three-layered sandwiches', 'a/b barrels', 'beta sandwiches', 'a/b three-layered sandwiches', 'a/b three-layered sandwiches']	['The swivelling beta/beta/alpha domains', 'Flavodoxin-like', 'Rossmann-like', 'Protein kinase/SAICAR synthase/ATP-grasp', 'HTH', 'Rossmann-like', 'Protein kinase/SAICAR synthase/ATP-grasp', 'Methylglyoxal synthase-like', 'TIM beta/alpha-barrel', 'Composite domain of metallo-dependent hydrolases', 'Rossmann-like', 'Rossmann-like']	['The swivelling beta/beta/alpha domain', 'Class I glutamine amidotransferase-like', 'PreATP-grasp domain', 'ATP-grasp', 'winged', 'PreATP-grasp domain', 'ATP-grasp', 'Methylglyoxal synthase-like', 'TIM barrels', 'Composite domain of metallo-dependent hydrolases', 'Aspartate/ornithine carbamoyltransferase', 'Aspartate/ornithine carbamoyltransferase']	['CPSase_sm_chain', 'GATase', 'carB', 'ATP-grasp', 'CPSase_L_D3', 'carB', 'ATP-grasp', 'MGS', 'DHOase', 'D-HYD_C', 'OTCace_N', 'OTCace']	3	0	0
A0A8I5Y7N7	tr|A0A8I5Y7N7|A0A8I5Y7N7_RAT	A0A8I5Y7N7_RAT	Myo6	Unconventional myosin-VI	[]	['tr|A0A8I5ZWC2|A0A8I5ZWC2_RAT, tr|A0A8I5ZYN7|A0A8I5ZYN7_RAT, tr|A0A8I6ACM8|A0A8I6ACM8_RAT, tr|A0A8I6AEW8|A0A8I6AEW8_RAT, tr|D4A5I9|D4A5I9_RAT', 'tr|A0A8I5ZWC2|A0A8I5ZWC2_RAT, tr|A0A8I5ZYN7|A0A8I5ZYN7_RAT, tr|A0A8I6ACM8|A0A8I6ACM8_RAT, tr|A0A8I6AEW8|A0A8I6AEW8_RAT, tr|D4A5I9|D4A5I9_RAT', 'tr|A0A8I5ZWC2|A0A8I5ZWC2_RAT, tr|A0A8I5ZYN7|A0A8I5ZYN7_RAT, tr|A0A8I6ACM8|A0A8I6ACM8_RAT, tr|A0A8I6AEW8|A0A8I…	1274	8.6295	147188	47.3163	-0.630534	11.852	[[921, 999], [1054, 1074], [1113, 1154]]	[[0, 921], [999, 1054], [1074, 1113], [1154, 1274]]	4	['5-49', '87-762', '773-912', '1156-1251']	['CON', 'CON', 'CON', 'CON']	['beta barrels', 'a/b three-layered sandwiches', 'alpha bundles', 'a+b complex topology']	['SH3', 'P-loop domains-like', 'Myosin VI lever arm', 'Myosin VI cargo binding domain']	['SH3', 'P-loop containing nucleoside triphosphate hydrolases', 'Myosin VI lever arm', 'Myosin VI cargo binding domain']	['Myosin_N_2', 'Myosin_head_1', 'KOG0163', 'Myosin-VI_CBD']	3	0	0
A0A8I5ZJJ9	tr|A0A8I5ZJJ9|A0A8I5ZJJ9_RAT	A0A8I5ZJJ9_RAT	Vps13a	Vacuolar protein sorting 13 homolog A	[]	['tr|A0A8I5ZVN0|A0A8I5ZVN0_RAT, tr|A0A8I6A4A2|A0A8I6A4A2_RAT', 'tr|A0A8I6A4A2|A0A8I6A4A2_RAT, tr|D4A899|D4A899_RAT']	3062	5.55586	347446	42.3857	-0.174331	11.79	[[792, 870], [1345, 1376], [1795, 1814], [2550, 2584], [2657, 2678], [2890, 3062]]	[[0, 792], [870, 1345], [1376, 1795], [1814, 2550], [2584, 2657], [2678, 2890]]	1	['386-455']	['CON']	['alpha duplicates or obligate multimers']	['Virulence factor sHIP']	['Virulence factor sHIP']	['DUF4298']	2	0	0
A0A8I5ZKV9	tr|A0A8I5ZKV9|A0A8I5ZKV9_RAT	A0A8I5ZKV9_RAT	Ddx5	Probable ATP-dependent RNA helicase DDX5	['Ddx3, Ddx3x, Ddx3y']	['tr|A0A8I5ZYB4|A0A8I5ZYB4_RAT, tr|A0A8I6G4Y3|A0A8I6G4Y3_RAT, tr|Q6AYI1|Q6AYI1_RAT', 'tr|A0A8I5ZYB4|A0A8I5ZYB4_RAT, tr|Q6AYI1|Q6AYI1_RAT', 'tr|A0A8I5ZYB4|A0A8I5ZYB4_RAT, tr|A0A8I6G4Y3|A0A8I6G4Y3_RAT, tr|Q6AYI1|Q6AYI1_RAT', 'tr|A0A8I5ZYB4|A0A8I5ZYB4_RAT, tr|A0A8I6G4Y3|A0A8I6G4Y3_RAT, tr|Q6AYI1|Q6AYI1_RAT', 'tr|A0A8I5ZYB4|A0A8I5ZYB4_RAT, tr|A0A8I6G4Y3|A0A8I6G4Y3_RAT, tr|Q6AYI1|Q6AYI1_RAT', 'tr|A0A8…	617	9.21016	69409.7	38.1976	-0.613452	28.687	[[0, 35], [475, 617]]	[[35, 475]]	3	['98-303', '313-364', '329-467']	['CON', 'CON', 'CON']	['a/b three-layered sandwiches', 'a/b three-layered sandwiches', 'a/b three-layered sandwiches']	['P-loop domains-like', 'P-loop domains-like', 'P-loop domains-like']	['P-loop containing nucleoside triphosphate hydrolases', 'P-loop containing nucleoside triphosphate hydrolases', 'P-loop containing nucleoside triphosphate hydrolases']	['DEAD', 'Helicase_C_5', 'Helicase_C_1']	18	0	0
A0A8I5ZKY9	tr|A0A8I5ZKY9|A0A8I5ZKY9_RAT	A0A8I5ZKY9_RAT	Lims1	LIM and senescent cell antigen-like-containing domain protein	[]	['tr|A0A8I5ZPU7|A0A8I5ZPU7_RAT, tr|A0A8I5ZR99|A0A8I5ZR99_RAT, tr|A0A8I6A6W3|A0A8I6A6W3_RAT, tr|A0A8I6GA69|A0A8I6GA69_RAT, tr|C0KUC5|C0KUC5_RAT, tr|C0KUC6|C0KUC6_RAT']	396	8.64897	45472.4	46.3515	-0.340909	8.333	[[0, 33]]	[[33, 396]]	9	['108-138', '138-166', '169-197', '196-230', '231-268', '262-288', '289-320', '314-347', '349-377']	['CON', 'CON', 'CON', 'CON', 'CON', 'CON', 'CON', 'CON', 'CON']	['few secondary structure elements', 'few secondary structure elements', 'few secondary structure elements', 'few secondary structure elements', 'few secondary structure elements', 'few secondary structure elements', 'few secondary structure elements', 'few secondary structure elements', 'few secondary structure elements']	['Glucocorticoid receptor-like', 'Glucocorticoid receptor-like', 'Glucocorticoid receptor-like', 'Glucocorticoid receptor-like', 'Glucocorticoid receptor-like', 'Glucocorticoid receptor-like', 'Glucocorticoid receptor-like', 'Glucocorticoid receptor-like', 'Glucocorticoid receptor-like']	['LIM domain-like', 'LIM domain-like', 'LIM domain-like', 'LIM domain-like', 'LIM domain-like', 'LIM domain-like', 'LIM domain-like', 'LIM domain-like', 'LIM domain-like']	['LIM_C', 'LIM_N', 'LIM2_PINCH', 'KOG2272', 'LIM_C_1', 'LIM_N_2', 'LIM_C', 'LIM_N_4', 'LIM_C_1']	1	0	0
A0A8I5ZN92	tr|A0A8I5ZN92|A0A8I5ZN92_RAT	A0A8I5ZN92_RAT	Actn2	Actinin alpha 2	['Actn3', 'Actn3']	['tr|A0A8I6ARF4|A0A8I6ARF4_RAT, tr|D3ZCV0|D3ZCV0_RAT', 'tr|D3ZCV0|D3ZCV0_RAT', 'tr|A0A8I6ARF4|A0A8I6ARF4_RAT, tr|D3ZCV0|D3ZCV0_RAT', 'tr|A0A8I6ARF4|A0A8I6ARF4_RAT, tr|D3ZCV0|D3ZCV0_RAT', 'tr|A0A8I6ARF4|A0A8I6ARF4_RAT, tr|D3ZCV0|D3ZCV0_RAT, tr|Q8R4I6|Q8R4I6_RAT', 'tr|A0A8I6ARF4|A0A8I6ARF4_RAT, tr|D3ZCV0|D3ZCV0_RAT', 'tr|A0A8I6ARF4|A0A8I6ARF4_RAT, tr|D3ZCV0|D3ZCV0_RAT', 'tr|A0A8I6ARF4|A0A8I6ARF4_RA…	898	5.42337	103622	41.5807	-0.60078	2.561	[[0, 23]]	[[23, 898]]	8	['42-147', '156-260', '285-392', '404-507', '519-628', '643-736', '739-829', '830-891']	['CON', 'CON', 'CON', 'CON', 'CON', 'CON', 'CON', 'CON']	['alpha bundles', 'alpha bundles', 'alpha bundles', 'alpha bundles', 'alpha bundles', 'alpha bundles', 'alpha arrays', 'alpha arrays']	['CH domain-like', 'CH domain-like', 'Spectrin repeat-like', 'Spectrin repeat-like', 'Spectrin repeat-like', 'Spectrin repeat-like', 'EF-hand', 'EF-hand']	['Calponin-homology domain-like', 'Calponin-homology domain-like', 'Spectrin repeat', 'Spectrin repeat', 'Spectrin repeat', 'Spectrin repeat', 'EF-hand', 'EF-hand']	['CH', 'CH', 'Spectrin', 'Spectrin', 'Spectrin', 'Spectrin', 'EF-hand_7_5', 'EFhand_Ca_insen']	9	0	0
A0A8I5ZP83	tr|A0A8I5ZP83|A0A8I5ZP83_RAT	A0A8I5ZP83_RAT	Chmp4b	Charged multivesicular body protein 4B	['Chmp4bl1', 'Chmp4bl1', 'Chmp4bl1', 'Chmp4bl1', 'Chmp4bl1', 'Chmp4bl1']	['tr|D4A9Z8|D4A9Z8_RAT, tr|M0RCH6|M0RCH6_RAT', 'tr|D4A9Z8|D4A9Z8_RAT, tr|M0RCH6|M0RCH6_RAT', 'tr|D4A9Z8|D4A9Z8_RAT, tr|M0RCH6|M0RCH6_RAT', 'tr|M0RCH6|M0RCH6_RAT', 'tr|D4A9Z8|D4A9Z8_RAT, tr|M0RCH6|M0RCH6_RAT', 'tr|D4A9Z8|D4A9Z8_RAT, tr|M0RCH6|M0RCH6_RAT', 'tr|D4A9Z8|D4A9Z8_RAT']	224	4.76336	24935.8	47.8902	-0.812946	31.25	[[0, 23], [178, 224]]	[[23, 178]]	1	['23-140']	['CON']	['alpha bundles']	['Charged multivesicular body protein 3 (CHMP3)-related']	['Charged multivesicular body protein 3 (CHMP3)-related']	['Snf7']	7	0	0
A0A8I5ZQD4	tr|A0A8I5ZQD4|A0A8I5ZQD4_RAT	A0A8I5ZQD4_RAT	Dst	Dystonin	[]	['tr|A0A8I5ZUJ3|A0A8I5ZUJ3_RAT, tr|A0A8I6A816|A0A8I6A816_RAT, tr|A0A8I6AN06|A0A8I6AN06_RAT, tr|D3ZC56|D3ZC56_RAT', 'tr|A0A8I5Y1K0|A0A8I5Y1K0_RAT, tr|A0A8I5ZUE5|A0A8I5ZUE5_RAT, tr|A0A8I6AN06|A0A8I6AN06_RAT, tr|D3ZC56|D3ZC56_RAT', 'tr|A0A8I5ZUE5|A0A8I5ZUE5_RAT, tr|A0A8I5ZUJ3|A0A8I5ZUJ3_RAT, tr|A0A8I6A816|A0A8I6A816_RAT, tr|A0A8I6ABJ6|A0A8I6ABJ6_RAT, tr|A0A8I6AN06|A0A8I6AN06_RAT, tr|D3ZC56|D3ZC56_RA…	7701	5.31566	867842	49.2998	-0.642202	37.8	[[0, 198], [676, 778], [1490, 1505], [1548, 1568], [1624, 1732], [2136, 2165], [2206, 3506], [3612, 3634], [3755, 3771], [3858, 3979], [4043, 4107], [4260, 4438], [4484, 4800], [4845, 4867], [4953, 4973], [5179, 5243], [5323, 5457], [6090, 6104], [6528, 6545], [6843, 6871], [7169, 7237], [7447, 7701]]	[[198, 676], [778, 1490], [1505, 1548], [1568, 1624], [1732, 2136], [2165, 2206], [3506, 3612], [3634, 3755], [3771, 3858], [3979, 4043], [4107, 4260], [4438, 4484], [4800, 4845], [4867, 4953], [4973, 5179], [5243, 5323], [5457, 6090], [6104, 6528], [6545, 6843], [6871, 7169], [7237, 7447]]	35	['214-317', '331-433', '559-657', '786-876', '878-978', '986-1062', '1067-1120', '1151-1230', '1237-1354', '1732-1919', '1926-1988', '1968-2109', '4012-4126', '4169-4245', '4259-4350', '4608-4713', '4720-4820', '4942-5043', '5050-5150', '5375-5480', '5489-5589', '5596-5698', '5924-6025', '6033-6133', '6278-6355', '6384-6465', '6473-6574', '6583-6683', '6690-6792', '6799-6902', '6911-7010', '7016-…	['CON', 'CON', 'CON', 'CON', 'CON', 'CON', 'CON', 'CON', 'CON', 'CON', 'CON', 'CON', 'CON', 'CON', 'CON', 'CON', 'CON', 'CON', 'CON', 'CON', 'CON', 'CON', 'CON', 'CON', 'CON', 'CON', 'CON', 'CON', 'CON', 'CON', 'CON', 'CON', 'NC', 'CON', 'CON']	['alpha bundles', 'alpha bundles', 'alpha bundles', 'alpha bundles', 'alpha bundles', 'alpha bundles', 'beta barrels', 'alpha bundles', 'alpha bundles', 'a+b duplicates or obligate multimers', 'a+b duplicates or obligate multimers', 'a+b duplicates or obligate multimers', 'alpha bundles', 'alpha bundles', 'alpha bundles', 'alpha bundles', 'alpha bundles', 'alpha bundles', 'alpha bundles', 'alpha …	['CH domain-like', 'CH domain-like', 'Spectrin repeat-like', 'Spectrin repeat-like', 'Spectrin repeat-like', 'Spectrin repeat-like', 'SH3', 'STAT-like', 'Spectrin repeat-like', 'beta-hairpin-alpha-hairpin repeat', 'beta-hairpin-alpha-hairpin repeat', 'beta-hairpin-alpha-hairpin repeat', 'Spectrin repeat-like', 'Spectrin repeat-like', 'Spectrin repeat-like', 'Spectrin repeat-like', 'Spectrin repea…	['Calponin-homology domain-like', 'Calponin-homology domain-like', 'Spectrin repeat', 'Spectrin repeat', 'Spectrin repeat', 'Spectrin repeat', 'SH3', 't-snare proteins', 'Spectrin repeat', 'beta-hairpin-alpha-hairpin repeat', 'beta-hairpin-alpha-hairpin repeat', 'beta-hairpin-alpha-hairpin repeat', 'Spectrin repeat', 'Spectrin repeat', 'Spectrin repeat', 'Spectrin repeat', 'Spectrin repeat', 'Spe…	['CH', 'CH', 'EUF08118', 'Spectrin', 'Spectrin', 'KOG0516_1st', 'KOG0516_2nd', 'KOG0516_3rd', 'SR_plectin_7', 'Plectin', 'Plectin', 'Plectin', 'Spectrin', 'Spectrin', 'Spectrin', 'Spectrin', 'Spectrin', 'Spectrin', 'Spectrin', 'Spectrin', 'Spectrin', 'Spectrin', 'Spectrin', 'Spectrin', 'Spectrin', 'Spectrin', 'Spectrin', 'Spectrin', 'Spectrin', 'Spectrin', 'Spectrin', 'Spectrin', 'Spectrin', 'EF-…	5	0	0
A0A8I5ZSS0	tr|A0A8I5ZSS0|A0A8I5ZSS0_RAT	A0A8I5ZSS0_RAT	Xrcc6	X-ray repair cross complementing 6	[]	['tr|A0A8I5ZXI9|A0A8I5ZXI9_RAT, tr|E9PT85|E9PT85_RAT, tr|F7EV16|F7EV16_RAT']	615	8.92425	69662.6	42.6647	-0.398699	13.659	[[0, 50], [178, 192], [541, 562]]	[[50, 178], [192, 541], [562, 615]]	3	['70-241', '263-442', '578-613']	['CON', 'CON', 'CON']	['a/b three-layered sandwiches', 'beta barrels', 'alpha arrays']	['HAD domain-like', 'SPOC domain-like', 'LEM/SAP HeH motif-like']	['vWA-like', 'Ku70/80 subunit middle domain', 'LEM/SAP HeH motif']	['Ku_N', 'Ku', 'SAP']	1	0	0
A0A8I5ZTN5	tr|A0A8I5ZTN5|A0A8I5ZTN5_RAT	A0A8I5ZTN5_RAT	Adsl	Adenylosuccinate lyase	[]	['tr|A0A8I6GJ79|A0A8I6GJ79_RAT, tr|D3ZW08|D3ZW08_RAT', 'tr|A0A8I5Y1I4|A0A8I5Y1I4_RAT, tr|A0A8I6GJ79|A0A8I6GJ79_RAT, tr|D3ZW08|D3ZW08_RAT', 'tr|A0A8I5Y1I4|A0A8I5Y1I4_RAT, tr|A0A8I6GJ79|A0A8I6GJ79_RAT', 'tr|A0A8I6GJ79|A0A8I6GJ79_RAT, tr|D3ZW08|D3ZW08_RAT', 'tr|A0A8I5Y1I4|A0A8I5Y1I4_RAT, tr|A0A8I6GJ79|A0A8I6GJ79_RAT', 'tr|A0A8I5Y1I4|A0A8I5Y1I4_RAT, tr|A0A8I6AM95|A0A8I6AM95_RAT, tr|D3ZW08|D3ZW08_RAT'…	484	6.68298	54851.6	55.5112	-0.215289	2.479	[]	[[0, 484]]	3	['16-92', '111-362', '353-389,432-472']	['CON', 'CON', 'NC']	['alpha arrays', 'alpha arrays', 'alpha arrays']	['L-aspartase N-terminal domain-like', 'L-aspartase middle domain-like', 'L-aspartase C-terminal domain-like']	['L-aspartase N-terminal domain-like', 'L-aspartase middle domain-like', 'L-aspartase C-terminal domain-like']	['Adenylsuccinate_lyase_2', 'Lyase_1_C', 'ADSL_C_1']	27	0	0
A0A8I5ZV49	tr|A0A8I5ZV49|A0A8I5ZV49_RAT	A0A8I5ZV49_RAT	Flna	Filamin A	[]	['tr|A0A8I5Y6H8|A0A8I5Y6H8_RAT, tr|A6KRS3|A6KRS3_RAT', 'tr|A0A8I5Y6H8|A0A8I5Y6H8_RAT, tr|A0A8I5Y7V6|A0A8I5Y7V6_RAT, tr|A6KRS3|A6KRS3_RAT', 'tr|A0A8I5Y6H8|A0A8I5Y6H8_RAT, tr|A0A8I5Y7V6|A0A8I5Y7V6_RAT, tr|A6KRS3|A6KRS3_RAT', 'tr|A0A8I5Y6H8|A0A8I5Y6H8_RAT, tr|A0A8I5Y7V6|A0A8I5Y7V6_RAT, tr|A6KRS3|A6KRS3_RAT', 'tr|A0A8I5Y6H8|A0A8I5Y6H8_RAT, tr|A0A8I5Y7V6|A0A8I5Y7V6_RAT, tr|A6KRS3|A6KRS3_RAT', 'tr|A0A8…	2647	5.6929	281212	37.53	-0.322289	2.758	[[0, 45], [2138, 2155]]	[[45, 2138], [2155, 2647]]	26	['45-150', '169-266', '280-375', '380-475', '479-571', '577-664', '672-764', '769-867', '871-966', '971-1060', '1067-1154', '1159-1250', '1254-1350', '1353-1443', '1447-1539', '1544-1635', '1653-1739', '1800-1861', '1867-1953', '1962-2039', '2046-2135', '2156-2231', '2238-2326', '2341-2421', '2428-2517', '2556-2646']	['CON', 'CON', 'CON', 'CON', 'CON', 'CON', 'CON', 'CON', 'CON', 'CON', 'CON', 'CON', 'CON', 'CON', 'CON', 'CON', 'CON', 'CON', 'CON', 'CON', 'CON', 'CON', 'CON', 'CON', 'CON', 'CON']	['alpha bundles', 'alpha bundles', 'beta sandwiches', 'beta sandwiches', 'beta sandwiches', 'beta sandwiches', 'beta sandwiches', 'beta sandwiches', 'beta sandwiches', 'beta sandwiches', 'beta sandwiches', 'beta sandwiches', 'beta sandwiches', 'beta sandwiches', 'beta sandwiches', 'beta sandwiches', 'beta sandwiches', 'beta sandwiches', 'beta sandwiches', 'beta sandwiches', 'beta sandwiches', 'be…	['CH domain-like', 'CH domain-like', 'Immunoglobulin-like beta-sandwich', 'Immunoglobulin-like beta-sandwich', 'Immunoglobulin-like beta-sandwich', 'Immunoglobulin-like beta-sandwich', 'Immunoglobulin-like beta-sandwich', 'Immunoglobulin-like beta-sandwich', 'Immunoglobulin-like beta-sandwich', 'Immunoglobulin-like beta-sandwich', 'Immunoglobulin-like beta-sandwich', 'Immunoglobulin-like beta-san…	['Calponin-homology domain-like', 'Calponin-homology domain-like', 'Immunoglobulin/Fibronectin type III/E set domains/PapD-like', 'Immunoglobulin/Fibronectin type III/E set domains/PapD-like', 'Immunoglobulin/Fibronectin type III/E set domains/PapD-like', 'Immunoglobulin/Fibronectin type III/E set domains/PapD-like', 'Immunoglobulin/Fibronectin type III/E set domains/PapD-like', 'Immunoglobulin/F…	['CH', 'CH', 'Filamin', 'Filamin', 'Filamin', 'Filamin', 'Filamin', 'Filamin', 'Filamin', 'Filamin', 'Filamin', 'Filamin', 'Filamin', 'Filamin', 'Filamin', 'Filamin', 'Filamin', 'Filamin', 'Filamin', 'Filamin', 'Filamin', 'Filamin', 'Filamin', 'Filamin', 'Filamin', 'Filamin']	7	0	0
A0A8I5ZXT2	tr|A0A8I5ZXT2|A0A8I5ZXT2_RAT	A0A8I5ZXT2_RAT	Dmtn	Dematin actin binding protein	[]	['tr|A0A8I6AT61|A0A8I6AT61_RAT', 'tr|A0A8I6AT61|A0A8I6AT61_RAT']	380	8.52493	43070.3	66.3089	-0.897105	82.368	[[0, 312]]	[[312, 380]]	1	['313-380']	['CON']	['alpha arrays']	['VHP, Villin headpiece domain']	['VHP, Villin headpiece domain']	['VHP']	3	0	0
A0A8I5ZXU9	tr|A0A8I5ZXU9|A0A8I5ZXU9_RAT	A0A8I5ZXU9_RAT	Abl2	Tyrosine-protein kinase	[]	['tr|A0A8I6GM88|A0A8I6GM88_RAT, tr|F1M0N1|F1M0N1_RAT']	1181	8.298	128111	51.1618	-0.489585	53.514	[[0, 88], [541, 1078]]	[[88, 541], [1078, 1181]]	4	['112-164', '170-263', '280-543', '1083-1181']	['CON', 'CON', 'CON', 'CON']	['beta barrels', 'a+b two layers', 'a+b complex topology', 'alpha bundles']	['SH3', 'SH2', 'Protein kinase/SAICAR synthase/ATP-grasp', 'Four-helical up-and-down bundle']	['SH3', 'SH2', 'Protein kinase', 'F-actin binding domain of Abl']	['SH3_1', 'SH2', 'Pkinase_Tyr', 'F_actin_bind']	1	0	0
A0A8I5ZY10	tr|A0A8I5ZY10|A0A8I5ZY10_RAT	A0A8I5ZY10_RAT	Chmp2a	Charged multivesicular body protein 2a	[]	['tr|A6KQL1|A6KQL1_RAT', 'tr|A6KQL1|A6KQL1_RAT', 'tr|A6KQL1|A6KQL1_RAT', 'tr|A6KQL1|A6KQL1_RAT']	247	6.67673	27968	43.5279	-0.574899	39.676	[[101, 247]]	[[0, 101]]	1	['18-117']	['CON']	['alpha bundles']	['Charged multivesicular body protein 3 (CHMP3)-related']	['Charged multivesicular body protein 3 (CHMP3)-related']	['Snf7']	4	0	0
A0A8I5ZYG3	tr|A0A8I5ZYG3|A0A8I5ZYG3_RAT	A0A8I5ZYG3_RAT	Csnk1e	non-specific serine/threonine protein kinase	['Csnk1d', 'Csnk1d']	['sp|Q06486|KC1D_RAT, tr|A0A8I5Y728|A0A8I5Y728_RAT, tr|A0A8I5ZSZ2|A0A8I5ZSZ2_RAT, tr|A0A8I5ZZ88|A0A8I5ZZ88_RAT, tr|A0A8I6AHE0|A0A8I6AHE0_RAT, tr|A0A8L2UMH1|A0A8L2UMH1_RAT, tr|Q99PS2|Q99PS2_RAT, tr|Q9JJ75|Q9JJ75_RAT, tr|Q9JJ76|Q9JJ76_RAT', 'sp|Q06486|KC1D_RAT, tr|A0A8I5Y728|A0A8I5Y728_RAT, tr|A0A8I5ZSZ2|A0A8I5ZSZ2_RAT, tr|A0A8I5ZZ88|A0A8I5ZZ88_RAT, tr|A0A8I6AHE0|A0A8I6AHE0_RAT, tr|A0A8L2UMH1|A0A8L…	416	9.82358	47252.5	41.9044	-0.581971	27.885	[[300, 416]]	[[0, 300]]	1	['7-275']	['CON']	['a+b complex topology']	['Protein kinase/SAICAR synthase/ATP-grasp']	['Protein kinase']	['Pkinase_Tyr']	2	0	0
A0A8I6A1E0	tr|A0A8I6A1E0|A0A8I6A1E0_RAT	A0A8I6A1E0_RAT	Usp8	ubiquitinyl hydrolase 1	[]	['tr|D3ZN39|D3ZN39_RAT', 'tr|D3ZN39|D3ZN39_RAT']	1026	8.74399	116379	59.6004	-0.809844	48.928	[[0, 32], [129, 183], [312, 726]]	[[32, 129], [183, 312], [726, 1026]]	2	['16-139', '739-850,881-1021']	['CON', 'NC']	['alpha bundles', 'a+b complex topology']	['Spectrin repeat-like', 'Cysteine proteinases-like']	['USP8 N-terminal domain-like', 'Cysteine proteinases']	['USP8_dimer', 'UCH']	2	0	0
A0A8I6A2S5	tr|A0A8I6A2S5|A0A8I6A2S5_RAT	A0A8I6A2S5_RAT	Hspg2	Heparan sulfate proteoglycan 2	[]	['tr|A0A8I6ASH2|A0A8I6ASH2_RAT, tr|F1LTJ5|F1LTJ5_RAT', 'tr|A0A8I6ASH2|A0A8I6ASH2_RAT, tr|F1LTJ5|F1LTJ5_RAT', 'tr|A0A8I6ASH2|A0A8I6ASH2_RAT, tr|F1LTJ5|F1LTJ5_RAT', 'tr|A0A8I6ASH2|A0A8I6ASH2_RAT, tr|F1LTJ5|F1LTJ5_RAT']	4402	6.0453	471481	46.7899	-0.313358	19.9	[[0, 77], [184, 341], [401, 445], [663, 677], [809, 893], [959, 1151], [1208, 1295], [1522, 1547], [1686, 1746], [1907, 1921], [2146, 2213], [2249, 2271], [2440, 2458], [2540, 2565], [2631, 2657], [2726, 2757], [3397, 3419], [4033, 4070], [4372, 4402]]	[[77, 184], [341, 401], [445, 663], [677, 809], [893, 959], [1151, 1208], [1295, 1522], [1547, 1686], [1746, 1907], [1921, 2146], [2213, 2249], [2271, 2440], [2458, 2540], [2565, 2631], [2657, 2726], [2757, 3397], [3419, 4033], [4070, 4372]]	39	['215-252', '300-336', '340-376', '383-420', '421-503', '597-730', '780-820', '895-937', '971-1126', '1175-1218', '1291-1338', '1402-1530', '1579-1616', '1695-1778', '1791-1872', '1886-1965', '1976-2057', '2072-2149', '2171-2237', '2265-2403', '2365-2427', '2458-2536', '2557-2633', '2652-2729', '2743-2910', '2944-3022', '3035-3121', '3134-3214', '3229-3307', '3316-3394', '3412-3496', '3508-3584',…	['CON', 'CON', 'CON', 'CON', 'CON', 'CON', 'CON', 'CON', 'CON', 'CON', 'CON', 'CON', 'CON', 'CON', 'CON', 'CON', 'CON', 'CON', 'CON', 'CON', 'CON', 'CON', 'CON', 'CON', 'CON', 'CON', 'CON', 'CON', 'CON', 'CON', 'CON', 'CON', 'CON', 'CON', 'CON', 'CON', 'CON', 'CON', 'CON']	['few secondary structure elements', 'few secondary structure elements', 'few secondary structure elements', 'few secondary structure elements', 'beta sandwiches', 'beta sandwiches', 'few secondary structure elements', 'few secondary structure elements', 'beta sandwiches', 'few secondary structure elements', 'few secondary structure elements', 'beta sandwiches', 'few secondary structure elements'…	['EGF-like', 'EGF-like', 'EGF-like', 'EGF-like', 'Immunoglobulin-like beta-sandwich', 'jelly-roll', 'EGF-like', 'EGF-like', 'jelly-roll', 'EGF-like', 'EGF-like', 'jelly-roll', 'EGF-like', 'Immunoglobulin-like beta-sandwich', 'Immunoglobulin-like beta-sandwich', 'Immunoglobulin-like beta-sandwich', 'Immunoglobulin-like beta-sandwich', 'Immunoglobulin-like beta-sandwich', 'Immunoglobulin-like beta-…	['LDL receptor-like module', 'LDL receptor-like module', 'LDL receptor-like module', 'LDL receptor-like module', 'Immunoglobulin/Fibronectin type III/E set domains/PapD-like', 'Galactose-binding domain-like', 'EGF/Laminin', 'EGF/Laminin', 'Galactose-binding domain-like', 'EGF/Laminin', 'EGF/Laminin', 'Galactose-binding domain-like', 'EGF/Laminin', 'Immunoglobulin/Fibronectin type III/E set domain…	['Ldl_recept_a', 'Ldl_recept_a', 'Ldl_recept_a', 'Ldl_recept_a', 'I-set', 'Laminin_B', 'Laminin_EGF_2', 'Laminin_EGF', 'Laminin_B', 'Laminin_EGF_1', 'Laminin_EGF', 'Laminin_B', 'Laminin_EGF_2', 'I-set_2', 'I-set_2', 'I-set_2', 'I-set_2', 'I-set_2', 'I-set_4', 'I-set_8', 'I-set_5', 'I-set_2', 'I-set_2', 'I-set_2', 'I-set_8', 'I-set_4', 'I-set', 'I-set', 'I-set_2', 'I-set_2', 'I-set', 'I-set_2', 'I…	4	0	0
A0A8I6A4J2	tr|A0A8I6A4J2|A0A8I6A4J2_RAT	A0A8I6A4J2_RAT	Ap2a1	AP-2 complex subunit alpha	[]	['tr|A0A8I5ZVC3|A0A8I5ZVC3_RAT, tr|A0A8I6A5N8|A0A8I6A5N8_RAT, tr|D3ZUY8|D3ZUY8_RAT', 'tr|A0A8I5ZVC3|A0A8I5ZVC3_RAT, tr|A0A8I6A5N8|A0A8I6A5N8_RAT, tr|D3ZUY8|D3ZUY8_RAT', 'tr|A0A8I5ZVC3|A0A8I5ZVC3_RAT, tr|A0A8I6A5N8|A0A8I6A5N8_RAT, tr|D3ZUY8|D3ZUY8_RAT', 'tr|A0A8I5ZVC3|A0A8I5ZVC3_RAT, tr|A0A8I6A5N8|A0A8I6A5N8_RAT, tr|D3ZUY8|D3ZUY8_RAT', 'tr|A0A8I5ZVC3|A0A8I5ZVC3_RAT, tr|A0A8I6A5N8|A0A8I6A5N8_RAT, t…	1017	8.03606	111827	48.1642	-0.0795477	18.781	[[0, 60], [642, 772]]	[[60, 642], [772, 1017]]	3	['70-642', '784-902', '905-1015']	['CON', 'CON', 'CON']	['alpha superhelices', 'beta sandwiches', 'a+b two layers']	['Repetitive alpha hairpins', 'Immunoglobulin-like beta-sandwich', 'TBP-like']	['ARM repeat', 'Immunoglobulin/Fibronectin type III/E set domains/PapD-like', 'Subdomain of clathrin and coatomer appendage domain']	['Adaptin_N', 'Alpha_adaptinC2', 'Alpha_adaptin_C']	29	0	0
A0A8I6A4L5	tr|A0A8I6A4L5|A0A8I6A4L5_RAT	A0A8I6A4L5_RAT	Nedd4l	HECT-type E3 ubiquitin transferase	[]	['tr|A0A0G2JUY1|A0A0G2JUY1_RAT, tr|A0A8I6A6J7|A0A8I6A6J7_RAT, tr|A0A8I6AEH7|A0A8I6AEH7_RAT, tr|A0A8I6AIV5|A0A8I6AIV5_RAT, tr|A0A8I6GKS9|A0A8I6GKS9_RAT, tr|A0A8I6GL04|A0A8I6GL04_RAT, tr|A0A8I6GLU0|A0A8I6GLU0_RAT, tr|D7NIW0|D7NIW0_RAT, tr|F1LRN8|F1LRN8_RAT', 'tr|A0A0G2JUY1|A0A0G2JUY1_RAT, tr|A0A8I6A6J7|A0A8I6A6J7_RAT, tr|A0A8I6AIV5|A0A8I6AIV5_RAT, tr|A0A8I6GKS9|A0A8I6GKS9_RAT, tr|A0A8I6GL04|A0A8I6G…	976	5.60384	112199	54.9053	-0.722029	38.832	[[0, 17], [139, 503]]	[[17, 139], [503, 976]]	6	['21-151', '193-226', '386-418', '498-531', '548-584', '596-968']	['CON', 'CON', 'CON', 'CON', 'CON', 'CON']	['beta sandwiches', 'beta meanders', 'beta meanders', 'beta meanders', 'beta meanders', 'a+b complex topology']	['Immunoglobulin-like beta-sandwich', 'WW domain-like', 'WW domain-like', 'WW domain-like', 'WW domain-like', 'Hect, E3 ligase catalytic domain']	['C2 domain', 'WW domain', 'WW domain', 'WW domain', 'WW domain', 'Hect, E3 ligase catalytic domain']	['C2_1', 'WW', 'WW', 'WW', 'WW', 'HECT']	7	0	0
A0A8I6A5J5	tr|A0A8I6A5J5|A0A8I6A5J5_RAT	A0A8I6A5J5_RAT	Mylk	Myosin light chain kinase, smooth muscle	[]	['tr|A0A0G2K0Q7|A0A0G2K0Q7_RAT, tr|A0A8I6AQ53|A0A8I6AQ53_RAT, tr|D3ZFU9|D3ZFU9_RAT']	1942	5.60565	212701	43.9257	-0.556076	38.054	[[0, 45], [249, 418], [781, 1126], [1206, 1265], [1431, 1477], [1761, 1818], [1923, 1942]]	[[45, 249], [418, 781], [1126, 1206], [1265, 1431], [1477, 1761], [1818, 1923]]	11	['44-135', '166-256', '408-499', '508-595', '618-708', '714-780', '1122-1211', '1261-1351', '1356-1445', '1488-1739', '1833-1923']	['CON', 'CON', 'CON', 'CON', 'CON', 'CON', 'CON', 'CON', 'CON', 'CON', 'CON']	['beta sandwiches', 'beta sandwiches', 'beta sandwiches', 'beta sandwiches', 'beta sandwiches', 'beta sandwiches', 'beta sandwiches', 'beta sandwiches', 'beta sandwiches', 'a+b complex topology', 'beta sandwiches']	['Immunoglobulin-like beta-sandwich', 'Immunoglobulin-like beta-sandwich', 'Immunoglobulin-like beta-sandwich', 'Immunoglobulin-like beta-sandwich', 'Immunoglobulin-like beta-sandwich', 'Immunoglobulin-like beta-sandwich', 'Immunoglobulin-like beta-sandwich', 'Immunoglobulin-like beta-sandwich', 'Immunoglobulin-like beta-sandwich', 'Protein kinase/SAICAR synthase/ATP-grasp', 'Immunoglobulin-like …	['Immunoglobulin/Fibronectin type III/E set domains/PapD-like', 'Immunoglobulin/Fibronectin type III/E set domains/PapD-like', 'Immunoglobulin/Fibronectin type III/E set domains/PapD-like', 'Immunoglobulin/Fibronectin type III/E set domains/PapD-like', 'Immunoglobulin/Fibronectin type III/E set domains/PapD-like', 'Immunoglobulin/Fibronectin type III/E set domains/PapD-like', 'Immunoglobulin/Fibr…	['I-set_1', 'I-set', 'I-set_1', 'I-set', 'I-set_1', 'I-set', 'I-set', 'I-set', 'fn3', 'Pkinase_Tyr', 'I-set']	1	0	0
A0A8I6A897	tr|A0A8I6A897|A0A8I6A897_RAT	A0A8I6A897_RAT	Fbn1	Fibrillin 1	[]	['tr|A0A8I6G7Y9|A0A8I6G7Y9_RAT, tr|G3V9M6|G3V9M6_RAT', 'tr|A0A8I6G7Y9|A0A8I6G7Y9_RAT, tr|G3V9M6|G3V9M6_RAT', 'tr|A0A8I6G7Y9|A0A8I6G7Y9_RAT, tr|G3V9M6|G3V9M6_RAT', 'tr|A0A8I6G7Y9|A0A8I6G7Y9_RAT, tr|G3V9M6|G3V9M6_RAT', 'tr|A0A8I6G7Y9|A0A8I6G7Y9_RAT, tr|G3V9M6|G3V9M6_RAT']	2813	4.82537	305548	45.1325	-0.396054	12.62	[[0, 66], [297, 315], [378, 443], [2055, 2081], [2292, 2311], [2459, 2521], [2622, 2694]]	[[66, 297], [315, 378], [443, 2055], [2081, 2292], [2311, 2459], [2521, 2622], [2694, 2813]]	50	['53-81', '89-110', '147-176', '178-223', '236-278,717-753,1020-1063,1098-1132,1195-1235,1302-1338', '257-320', '328-385', '448-481', '461-518', '500-560', '542-602', '583-641', '655-708', '762-802', '777-839', '847-889', '907-947', '953-1006', '1139-1178', '1154-1213', '1222-1257', '1237-1296', '1320-1392', '1388-1427', '1429-1460', '1441-1470,1970-1997,2430-2458', '1471-1532', '1548-1588', '156…	['CON', 'CON', 'CON', 'CON', 'CP NC', 'IS', 'IS', 'CON', 'IS', 'IS', 'IS', 'IS', 'IS', 'IS', 'IS', 'IS', 'IS', 'IS', 'CON', 'IS', 'CON', 'IS', 'CON', 'CON', 'CON', 'CP NC', 'IS', 'IS', 'IS', 'IS', 'IS', 'IS', 'IS', 'IS', 'IS', 'CON', 'IS', 'CON', 'IS', 'CON', 'IS', 'IS', 'IS', 'IS', 'CON', 'CON', 'CON', 'CON', 'CON', 'CON']	['few secondary structure elements', 'few secondary structure elements', 'few secondary structure elements', 'few secondary structure elements', 'few secondary structure elements', 'few secondary structure elements', 'few secondary structure elements', 'few secondary structure elements', 'few secondary structure elements', 'few secondary structure elements', 'few secondary structure elements', 'f…	['EGF-like', 'EGF-like', 'EGF-like', 'TB module/8-cys domain', 'EGF-like', 'EGF-like', 'TB module/8-cys domain', 'EGF-like', 'EGF-like', 'EGF-like', 'EGF-like', 'EGF-like', 'TB module/8-cys domain', 'EGF-like', 'EGF-like', 'TB module/8-cys domain', 'EGF-like', 'TB module/8-cys domain', 'EGF-like', 'EGF-like', 'EGF-like', 'EGF-like', 'EGF-like', 'EGF-like', 'EGF-like', 'EGF-like', 'TB module/8-cys…	['EGF/Laminin', 'EGF/Laminin', 'EGF/Laminin', 'TB module/8-cys domain', 'EGF/Laminin', 'EGF/Laminin', 'TB module/8-cys domain', 'EGF/Laminin', 'EGF/Laminin', 'EGF/Laminin', 'EGF/Laminin', 'EGF/Laminin', 'TB module/8-cys domain', 'EGF/Laminin', 'EGF/Laminin', 'TB module/8-cys domain', 'EGF/Laminin', 'TB module/8-cys domain', 'EGF/Laminin', 'EGF/Laminin', 'EGF/Laminin', 'EGF/Laminin', 'EGF/Laminin'…	['EMI_like', 'EGF_2_like_2', 'hEGF_3', 'TB', 'EGF_CA_1', 'EGF_CA_1', 'TB', 'EGF_CA', 'EGF_CA_1', 'EGF_CA_1', 'EGF_CA_1', 'EGF_CA_1', 'TB', 'EGF_CA', 'EGF_CA_1', 'TB', 'EGF_CA', 'TB', 'EGF_CA', 'EGF_CA_1', 'EGF_CA_2', 'EGF_CA_1', 'EGF_CA_1', 'EGF_CA', 'EGF_CA_2', 'FXa_inhibition', 'TB', 'EGF_CA', 'EGF_CA_1', 'TB', 'EGF_CA', 'EGF_CA_1', 'EGF_CA_1', 'EGF_CA_1', 'EGF_CA', 'EGF_CA', 'TB', 'EGF_CA', 'E…	5	0	0
A0A8I6AAZ0	tr|A0A8I6AAZ0|A0A8I6AAZ0_RAT	A0A8I6AAZ0_RAT	Ruvbl2	RuvB-like helicase	[]	['tr|A0A8I5ZNN3|A0A8I5ZNN3_RAT, tr|G3V8T5|G3V8T5_RAT', 'tr|A0A8I5ZNN3|A0A8I5ZNN3_RAT, tr|G3V8T5|G3V8T5_RAT', 'tr|A0A8I5ZNN3|A0A8I5ZNN3_RAT, tr|G3V8T5|G3V8T5_RAT', 'tr|A0A8I5ZNN3|A0A8I5ZNN3_RAT, tr|G3V8T5|G3V8T5_RAT', 'tr|A0A8I5ZNN3|A0A8I5ZNN3_RAT, tr|G3V8T5|G3V8T5_RAT', 'tr|A0A8I5ZNN3|A0A8I5ZNN3_RAT, tr|G3V8T5|G3V8T5_RAT', 'tr|A0A8I5ZNN3|A0A8I5ZNN3_RAT, tr|G3V8T5|G3V8T5_RAT', 'tr|A0A8I5ZNN3|A0A8I…	476	6.05298	52402.3	43.7685	-0.318487	11.765	[[0, 33], [453, 476]]	[[33, 453]]	4	['44-194', '229-356', '361-439', '433-451']	['CON', 'CON', 'CON', 'CON']	['a/b three-layered sandwiches', 'a/b three-layered sandwiches', 'alpha arrays', 'alpha arrays']	['P-loop domains-like', 'P-loop domains-like', 'Histone-like', 'Histone-like']	['P-loop containing nucleoside triphosphate hydrolases', 'P-loop containing nucleoside triphosphate hydrolases', 'AAA+ ATPase lid domain', 'AAA+ ATPase lid domain']	['TIP49_1st', 'TIP49_1st', 'TIP49_3rd_1', 'KOG2680_like']	12	0	0
A0A8I6AB19	tr|A0A8I6AB19|A0A8I6AB19_RAT	A0A8I6AB19_RAT	Pin1	Peptidyl-prolyl cis-trans isomerase	[]	['tr|A0A8I6AJH7|A0A8I6AJH7_RAT, tr|A0A8I6GJ67|A0A8I6GJ67_RAT, tr|F7EW79|F7EW79_RAT', 'tr|A0A8I6AJH7|A0A8I6AJH7_RAT, tr|A0A8I6GJ67|A0A8I6GJ67_RAT, tr|F7EW79|F7EW79_RAT', 'tr|A0A8I6AJH7|A0A8I6AJH7_RAT, tr|F7EW79|F7EW79_RAT', 'tr|A0A8I6AJH7|A0A8I6AJH7_RAT, tr|F7EW79|F7EW79_RAT', 'tr|A0A8I6AJH7|A0A8I6AJH7_RAT, tr|F7EW79|F7EW79_RAT', 'tr|A0A8I6AJH7|A0A8I6AJH7_RAT, tr|F7EW79|F7EW79_RAT', 'tr|A0A8I6AJH7…	156	9.19965	17229	56.9481	-0.642308	21.154	[[0, 52]]	[[52, 156]]	2	['11-30', '45-155']	['CON', 'CON']	['beta meanders', 'a+b two layers']	['WW domain-like', 'FKBP-like']	['WW domain', 'FKBP-like']	['WW', 'Rotamase_3']	8	0	0
A0A8I6ABZ7	tr|A0A8I6ABZ7|A0A8I6ABZ7_RAT	A0A8I6ABZ7_RAT	Dhx9	RNA helicase	[]	['tr|D4A9D6|D4A9D6_RAT', 'tr|D4A9D6|D4A9D6_RAT', 'tr|D4A9D6|D4A9D6_RAT', 'tr|D4A9D6|D4A9D6_RAT', 'tr|D4A9D6|D4A9D6_RAT', 'tr|D4A9D6|D4A9D6_RAT', 'tr|D4A9D6|D4A9D6_RAT', 'tr|D4A9D6|D4A9D6_RAT', 'tr|D4A9D6|D4A9D6_RAT', 'tr|D4A9D6|D4A9D6_RAT', 'tr|D4A9D6|D4A9D6_RAT', 'tr|D4A9D6|D4A9D6_RAT', 'tr|D4A9D6|D4A9D6_RAT', 'tr|D4A9D6|D4A9D6_RAT', 'tr|D4A9D6|D4A9D6_RAT']	1392	6.45972	150231	44.8981	-0.336351	26.58	[[78, 170], [588, 619], [1144, 1392]]	[[0, 78], [170, 588], [619, 1144]]	8	['3-68', '183-254', '375-569', '695-774', '794-861', '864-973', '991-1076', '1067-1139']	['CON', 'CON', 'CON', 'CON', 'CON', 'CON', 'CON', 'CON']	['a+b two layers', 'a+b two layers', 'a/b three-layered sandwiches', 'a/b three-layered sandwiches', 'alpha arrays', 'alpha arrays', 'beta barrels', 'a+b two layers']	['dsRBD-like', 'dsRBD-like', 'P-loop domains-like', 'P-loop domains-like', 'HTH', 'Sec63 N-terminal subdomain-like', 'OB-fold', 'C-terminal domain in RNA helicases']	['dsRNA-binding domain-like', 'dsRNA-binding domain-like', 'P-loop containing nucleoside triphosphate hydrolases', 'P-loop containing nucleoside triphosphate hydrolases', 'winged', 'Sec63 N-terminal subdomain-like', 'Nucleic acid-binding proteins', 'C-terminal domain in RNA helicases']	['dsrm', 'dsrm', 'DEAD_3', 'Helicase_C_7', 'HA2_N', 'HA2_C', 'OB_NTP_bind', 'KOG0921']	14	0	0
A0A8I6AC12	tr|A0A8I6AC12|A0A8I6AC12_RAT	A0A8I6AC12_RAT	Tiam1	TIAM Rac1 associated GEF 1	[]	['tr|D3ZWV8|D3ZWV8_RAT', 'tr|A0A8I6G1W3|A0A8I6G1W3_RAT, tr|D3ZWV8|D3ZWV8_RAT', 'tr|D3ZWV8|D3ZWV8_RAT', 'tr|D3ZWV8|D3ZWV8_RAT', 'tr|D3ZWV8|D3ZWV8_RAT']	1590	6.28772	177160	51.6389	-0.601132	50.252	[[0, 425], [666, 740], [924, 1034], [1400, 1590]]	[[425, 666], [740, 924], [1034, 1400]]	4	['444-546', '559-667', '844-901', '1037-1238']	['CON', 'CON', 'CON', 'CON']	['beta barrels', 'alpha bundles', 'beta barrels', 'alpha bundles']	['PH domain-like', 'Long alpha-hairpin', 'PDZ domain', 'DH domain-like']	['PH domain-like', 'HR1 repeat', 'PDZ domain', 'DBL homology domain (DH-domain)']	['PH', 'HR1_Tiam', 'PDZ', 'RhoGEF']	5	0	0
A0A8I6ACF8	tr|A0A8I6ACF8|A0A8I6ACF8_RAT	A0A8I6ACF8_RAT	Chd4	DNA helicase	['Chd3, Chd5']	['tr|E9PU01|E9PU01_RAT', 'tr|E9PU01|E9PU01_RAT', 'sp|D3ZD32|CHD5_RAT, tr|A0A0H2UHP5|A0A0H2UHP5_RAT, tr|A0A8I5ZZ60|A0A8I5ZZ60_RAT, tr|A0A8I6A2F7|A0A8I6A2F7_RAT, tr|A0A8I6A737|A0A8I6A737_RAT, tr|A0A8I6AF31|A0A8I6AF31_RAT, tr|A0A8I6GIY0|A0A8I6GIY0_RAT, tr|D3ZR50|D3ZR50_RAT, tr|E9PU01|E9PU01_RAT, tr|F1LPP8|F1LPP8_RAT', 'tr|E9PU01|E9PU01_RAT']	1899	5.64158	215386	52.7432	-0.810269	39.6	[[0, 154], [207, 358], [412, 440], [503, 530], [569, 596], [678, 693], [1205, 1396], [1508, 1661], [1880, 1899]]	[[154, 207], [358, 412], [440, 503], [530, 569], [596, 678], [693, 1205], [1396, 1508], [1661, 1880]]	8	['142-209', '374-407', '452-486', '494-570', '615-660', '716-955', '962-1184', '1699-1754']	['CON', 'CON', 'CON', 'CON', 'CON', 'CON', 'CON', 'CON']	['alpha arrays', 'few secondary structure elements', 'few secondary structure elements', 'beta barrels', 'beta barrels', 'a/b three-layered sandwiches', 'a/b three-layered sandwiches', 'alpha arrays']	['HMG-box', 'RING/U-box-like', 'RING/U-box-like', 'SH3', 'SH3', 'P-loop domains-like', 'P-loop domains-like', 'HTH']	['HMG-box', 'FYVE/PHD zinc finger', 'FYVE/PHD zinc finger', 'Chromo domain-like', 'Chromo domain-like', 'P-loop containing nucleoside triphosphate hydrolases', 'P-loop containing nucleoside triphosphate hydrolases', 'tri-helical']	['CHDNT', 'PHD_1', 'PHD_1', 'Chromo', 'Chromo', 'SNF2_N', 'Helicase_C', 'SLIDE_1']	4	0	0
A0A8I6ADL5	tr|A0A8I6ADL5|A0A8I6ADL5_RAT	A0A8I6ADL5_RAT	Braf	non-specific serine/threonine protein kinase	['Araf, Raf1']	['tr|A0A8I6AFV6|A0A8I6AFV6_RAT, tr|A0A8I6ATH0|A0A8I6ATH0_RAT, tr|F1M9C3|F1M9C3_RAT', 'tr|A0A8I6AFV6|A0A8I6AFV6_RAT, tr|A0A8I6ATH0|A0A8I6ATH0_RAT, tr|F1M9C3|F1M9C3_RAT', 'sp|P11345|RAF1_RAT, sp|P14056|ARAF_RAT, tr|A0A8I5ZWZ7|A0A8I5ZWZ7_RAT, tr|A0A8I6AFV6|A0A8I6AFV6_RAT, tr|A0A8I6ATH0|A0A8I6ATH0_RAT, tr|A0A8L2Q6F4|A0A8L2Q6F4_RAT, tr|F1M9C3|F1M9C3_RAT']	785	7.26962	85837.2	54.829	-0.372611	35.669	[[0, 62], [116, 175], [314, 472]]	[[62, 116], [175, 314], [472, 785]]	3	['170-243', '249-297', '468-733']	['CON', 'CON', 'CON']	['a+b two layers', 'few secondary structure elements', 'a+b complex topology']	['beta-Grasp', 'RING/U-box-like', 'Protein kinase/SAICAR synthase/ATP-grasp']	['Ubiquitin-like', 'Cysteine-rich domain', 'Protein kinase']	['RBD', 'C1_1', 'Pkinase_Tyr']	3	0	0
A0A8I6AF61	tr|A0A8I6AF61|A0A8I6AF61_RAT	A0A8I6AF61_RAT	Dusp3	Dual specificity protein phosphatase	['Dusp13a, Dusp26']	['tr|A0A0G2K3I9|A0A0G2K3I9_RAT, tr|G3V9L3|G3V9L3_RAT', 'tr|A0A0G2K3I9|A0A0G2K3I9_RAT, tr|G3V9L3|G3V9L3_RAT', 'tr|A0A0G2K3I9|A0A0G2K3I9_RAT, tr|G3V9L3|G3V9L3_RAT', 'tr|G3V9L3|G3V9L3_RAT', 'sp|Q5FVI9|DUS26_RAT, tr|A0A0G2K3I9|A0A0G2K3I9_RAT, tr|D3ZRE9|D3ZRE9_RAT, tr|G3V9L3|G3V9L3_RAT', 'tr|A0A0G2K3I9|A0A0G2K3I9_RAT, tr|G3V9L3|G3V9L3_RAT', 'tr|G3V9L3|G3V9L3_RAT', 'tr|A0A0G2K3I9|A0A0G2K3I9_RAT, tr|G3V…	212	5.33158	23287.1	36.1128	-0.229245	1.415	[]	[[0, 212]]	1	['56-202']	['CON']	['alpha arrays']	['DnaD domain']	['DnaD domain']	['DSPc']	10	0	0
A0A8I6AFF7	tr|A0A8I6AFF7|A0A8I6AFF7_RAT	A0A8I6AFF7_RAT	Cbl	E3 ubiquitin-protein ligase CBL	['Cblb']	['tr|A0A0U1ZFN5|A0A0U1ZFN5_RAT, tr|A0A8I5ZWU2|A0A8I5ZWU2_RAT, tr|A0A8I6G3R2|A0A8I6G3R2_RAT, tr|A0A8I6G861|A0A8I6G861_RAT, tr|D3ZV15|D3ZV15_RAT', 'sp|Q8K4S7|CBLB_RAT, tr|A0A0G2K8K2|A0A0G2K8K2_RAT, tr|A0A0U1ZFN5|A0A0U1ZFN5_RAT, tr|A0A8I5ZWU2|A0A8I5ZWU2_RAT, tr|A0A8I6G3R2|A0A8I6G3R2_RAT, tr|A0A8I6G861|A0A8I6G861_RAT, tr|D3ZV15|D3ZV15_RAT, tr|G3V689|G3V689_RAT', 'tr|A0A0U1ZFN5|A0A0U1ZFN5_RAT, tr|A0A8…	825	6.00535	90887.8	57.2407	-0.551273	53.212	[[0, 45], [431, 825]]	[[45, 431]]	4	['51-176', '180-261', '263-341', '367-430']	['CON', 'CON', 'CON', 'CON']	['alpha bundles', 'alpha arrays', 'a+b two layers', 'few secondary structure elements']	['N-cbl like', 'EF-hand', 'SH2', 'RING/U-box-like']	['N-terminal domain of cbl (N-cbl)', 'EF-hand', 'SH2', 'RING/U-box']	['Cbl_N', 'Cbl_N2', 'Cbl_N3', 'zf-C3HC4_3']	3	0	0
A0A8I6AFY4	tr|A0A8I6AFY4|A0A8I6AFY4_RAT	A0A8I6AFY4_RAT	Nfib	Nuclear factor 1	[]	['tr|A0A8J8YK50|A0A8J8YK50_RAT, tr|F7END1|F7END1_RAT, tr|F7F711|F7F711_RAT, tr|O70187|O70187_RAT', 'tr|A0A8J8YK50|A0A8J8YK50_RAT, tr|F7END1|F7END1_RAT, tr|F7F711|F7F711_RAT, tr|O70187|O70187_RAT']	570	8.84508	63533	60.5558	-0.630877	68.421	[[185, 570]]	[[0, 185]]	0							1	0	0
A0A8I6AI37	tr|A0A8I6AI37|A0A8I6AI37_RAT	A0A8I6AI37_RAT	Snrpd3	Small nuclear ribonucleoprotein Sm D3	[]	['tr|A0A8I6AKJ4|A0A8I6AKJ4_RAT, tr|M0R907|M0R907_RAT', 'tr|A0A8I6AKJ4|A0A8I6AKJ4_RAT, tr|M0R907|M0R907_RAT', 'tr|A0A8I6AKJ4|A0A8I6AKJ4_RAT, tr|M0R907|M0R907_RAT', 'tr|A0A8I6AKJ4|A0A8I6AKJ4_RAT, tr|M0R907|M0R907_RAT', 'tr|A0A8I5ZKE3|A0A8I5ZKE3_RAT, tr|A0A8I6AKJ4|A0A8I6AKJ4_RAT, tr|M0R907|M0R907_RAT', 'tr|A0A8I5ZKE3|A0A8I5ZKE3_RAT, tr|A0A8I6AKJ4|A0A8I6AKJ4_RAT, tr|M0R907|M0R907_RAT', 'tr|A0A8I6AKJ4…	139	9.41466	15279.6	19.5532	-0.243165	0	[]	[[0, 139]]	1	['6-73']	['CON']	['beta barrels']	['SH3']	['SH3']	['LSM']	7	0	0
A0A8I6AKF7	tr|A0A8I6AKF7|A0A8I6AKF7_RAT	A0A8I6AKF7_RAT	Vdac1	Non-selective voltage-gated ion channel VDAC1	['ENSRNOG00000069396, ENSRNOG00000069999', 'ENSRNOG00000069999', 'ENSRNOG00000069999', 'ENSRNOG00000069396']	['sp|Q9Z2L0|VDAC1_RAT, tr|A0A8I5ZUF9|A0A8I5ZUF9_RAT, tr|A0A8I6G9H8|A0A8I6G9H8_RAT, tr|A0A8I6GGP1|A0A8I6GGP1_RAT, tr|A0A8I6GHL9|A0A8I6GHL9_RAT', 'sp|Q9Z2L0|VDAC1_RAT, tr|A0A8I6G9H8|A0A8I6G9H8_RAT, tr|A0A8I6GGP1|A0A8I6GGP1_RAT', 'sp|Q9Z2L0|VDAC1_RAT, tr|A0A8I5ZUF9|A0A8I5ZUF9_RAT, tr|A0A8I6G9H8|A0A8I6G9H8_RAT, tr|A0A8I6GGP1|A0A8I6GGP1_RAT', 'sp|Q9Z2L0|VDAC1_RAT, tr|A0A8I5ZUF9|A0A8I5ZUF9_RAT, tr|A0A8…	302	8.9443	33246	16.297	-0.44106	11.589	[[0, 20], [58, 74]]	[[20, 58], [74, 302]]	1	['24-300']	['CON']	['beta barrels']	['Outer membrane meander beta-barrels']	['Porin']	['Porin_3']	6	0	0
A0A8I6AN81	tr|A0A8I6AN81|A0A8I6AN81_RAT	A0A8I6AN81_RAT	Rig1	RNA helicase	[]	['tr|D4ADT5|D4ADT5_RAT', 'tr|A0A8I6GKW7|A0A8I6GKW7_RAT, tr|D4ADT5|D4ADT5_RAT']	881	6.76415	101150	42.9608	-0.423496	6.697	[[165, 203], [862, 881]]	[[0, 165], [203, 862]]	6	['2-53', '55-141', '198-376', '425-557', '564-721', '758-879']	['CON', 'CON', 'CON', 'CON', 'CON', 'CON']	['alpha arrays', 'alpha arrays', 'a/b three-layered sandwiches', 'alpha bundles', 'a/b three-layered sandwiches', 'beta complex topology']	['DEATH domain', 'DEATH domain', 'P-loop domains-like', 'Helical bundle insertion in helicase domains', 'P-loop domains-like', 'ETN0001 domain-like']	['DEATH domain', 'DEATH domain', 'P-loop containing nucleoside triphosphate hydrolases', 'Helical bundle in Hef helicase', 'P-loop containing nucleoside triphosphate hydrolases', 'Mss4-like']	['CARD_2_1', 'CARD_2', 'DEAD_1', 'MDA5_ID', 'Helicase_C_1', 'RIG-I_C-RD']	2	0	0
A0A8I6ANV2	tr|A0A8I6ANV2|A0A8I6ANV2_RAT	A0A8I6ANV2_RAT	Rptor	Regulatory associated protein of MTOR, complex 1	[]	['tr|D3ZDU2|D3ZDU2_RAT', 'tr|A0A8I6AHQ2|A0A8I6AHQ2_RAT, tr|D3ZDU2|D3ZDU2_RAT']	1286	6.55697	143773	44.5147	-0.176439	17.341	[[0, 30], [639, 729], [795, 899]]	[[30, 639], [729, 795], [899, 1286]]	4	['78-170,273-418', '514-621', '730-1202', '1174-1282']	['NC', 'CON', 'CON', 'CON']	['a/b three-layered sandwiches', 'alpha superhelices', 'beta duplicates or obligate multimers', 'beta duplicates or obligate multimers']	['Caspase-like', 'Repetitive alpha hairpins', 'beta-propeller-like', 'beta-propeller-like']	['Caspase-like', 'ARM repeat', '7-bladed', '6-bladed']	['Raptor_N', 'HEAT_2', 'KOG1517', 'ANAPC4_WD40_3']	2	0	0
A0A8I6AP49	tr|A0A8I6AP49|A0A8I6AP49_RAT	A0A8I6AP49_RAT	Aldh1a1	Aldehyde dehydrogenase 1A1	['Aldh1a7', 'Aldh1a7', 'Aldh1a7', 'Aldh1a7', 'Aldh1a7']	['sp|P51647|AL1A1_RAT, tr|A0A0H2UHP1|A0A0H2UHP1_RAT', 'sp|P13601|AL1A7_RAT, sp|P51647|AL1A1_RAT, tr|A0A0H2UHP1|A0A0H2UHP1_RAT', 'sp|P13601|AL1A7_RAT, sp|P51647|AL1A1_RAT, tr|A0A0H2UHP1|A0A0H2UHP1_RAT', 'sp|P13601|AL1A7_RAT, sp|P51647|AL1A1_RAT, tr|A0A0H2UHP1|A0A0H2UHP1_RAT, tr|A0A8I6ALC9|A0A8I6ALC9_RAT, tr|D3ZCV5|D3ZCV5_RAT', 'sp|P13601|AL1A7_RAT, sp|P51647|AL1A1_RAT, tr|A0A0H2UHP1|A0A0H2UHP1_RAT…	520	8.62634	56523.4	32.5852	-0.157692	5.962	[[0, 31]]	[[31, 520]]	2	['40-290', '291-514']	['CON', 'CON']	['a/b three-layered sandwiches', 'a/b three-layered sandwiches']	['ALDH-like', 'ALDH-like']	['ALDH-like', 'ALDH-like']	['Aldedh_1st_1', 'Aldedh_2nd']	9	0	0
A0A8I6AP99	tr|A0A8I6AP99|A0A8I6AP99_RAT	A0A8I6AP99_RAT	Hdac2	Histone deacetylase 2	['Hdac1, Hdac1l', 'ENSRNOG00000069033, Hdac1, Hdac1l']	['tr|F7ENH8|F7ENH8_RAT', 'sp|Q4QQW4|HDAC1_RAT, tr|A0A8I6AG62|A0A8I6AG62_RAT, tr|D3ZVU7|D3ZVU7_RAT, tr|F7ENH8|F7ENH8_RAT', 'tr|F7ENH8|F7ENH8_RAT', 'tr|F7ENH8|F7ENH8_RAT', 'tr|F7ENH8|F7ENH8_RAT', 'sp|Q4QQW4|HDAC1_RAT, tr|A0A8I6A1Y8|A0A8I6A1Y8_RAT, tr|A0A8I6AG62|A0A8I6AG62_RAT, tr|D3ZVU7|D3ZVU7_RAT, tr|F7ENH8|F7ENH8_RAT']	471	5.85296	53565.8	38.1147	-0.642675	21.019	[[378, 471]]	[[0, 378]]	1	['11-373']	['CON']	['a/b three-layered sandwiches']	['HAD domain-like']	['Arginase/deacetylase']	['Hist_deacetyl']	6	0	0
A0A8I6AYW8	tr|A0A8I6AYW8|A0A8I6AYW8_RAT	A0A8I6AYW8_RAT	Htra2	HtrA serine peptidase 2	[]	['tr|A0A8I6AI60|A0A8I6AI60_RAT, tr|B0BNB9|B0BNB9_RAT', 'tr|A0A8I6AI60|A0A8I6AI60_RAT, tr|B0BNB9|B0BNB9_RAT']	425	9.77014	45480.6	38.5496	-0.0296471	33.647	[[0, 143]]	[[143, 425]]	2	['155-343', '372-421']	['CON', 'CON']	['beta barrels', 'beta barrels']	['cradle loop barrel', 'PDZ domain']	['FMN-binding split barrel', 'PDZ domain']	['Trypsin_2', 'PDZ_2']	2	0	0
A0A8I6B4D6	tr|A0A8I6B4D6|A0A8I6B4D6_RAT	A0A8I6B4D6_RAT	Sos1	SOS Ras/Rac guanine nucleotide exchange factor 1	[]	['tr|D4A3T0|D4A3T0_RAT']	1283	6.73044	146999	61.3754	-0.546999	28.995	[[0, 57], [541, 554], [980, 1283]]	[[57, 541], [554, 980]]	4	['35-141', '168-352', '395-508', '569-977']	['CON', 'CON', 'CON', 'CON']	['alpha arrays', 'alpha bundles', 'beta barrels', 'alpha superhelices']	['Histone-like', 'DH domain-like', 'PH domain-like', 'Repetitive alpha hairpins']	['Histone', 'DBL homology domain (DH-domain)', 'PH domain-like', 'Ras GEF']	['Histone_1', 'RhoGEF', 'PH_10', 'RasGEF']	1	0	0
A0A8I6GH80	tr|A0A8I6GH80|A0A8I6GH80_RAT	A0A8I6GH80_RAT	Vps4b	vesicle-fusing ATPase	[]	['tr|F7EZ84|F7EZ84_RAT', 'tr|F7EZ84|F7EZ84_RAT', 'tr|F7EZ84|F7EZ84_RAT', 'tr|F7EZ84|F7EZ84_RAT']	443	6.65189	49449.9	38.1368	-0.524831	9.029	[[76, 116]]	[[0, 76], [116, 443]]	3	['7-75', '137-293', '302-408']	['CON', 'CON', 'CON']	['alpha bundles', 'a/b three-layered sandwiches', 'alpha arrays']	['Spectrin repeat-like', 'P-loop domains-like', 'Histone-like']	['MIT domain', 'P-loop containing nucleoside triphosphate hydrolases', 'AAA+ ATPase lid domain']	['MIT', 'Sigma54_activat', 'Vps4_C_N']	4	0	0
A0A8I6GJ67	tr|A0A8I6GJ67|A0A8I6GJ67_RAT	A0A8I6GJ67_RAT	Pin1	peptidylprolyl isomerase	[]	[]	183	9.63881	20438	64.4716	-0.654645	36.612	[[0, 71]]	[[71, 183]]	1	['4-39']	['CON']	['beta meanders']	['WW domain-like']	['WW domain']	['WW']	1	0	0
A0A8I6GLU8	tr|A0A8I6GLU8|A0A8I6GLU8_RAT	A0A8I6GLU8_RAT	Tardbp	TAR DNA-binding protein 43	[]	['tr|A6IU83|A6IU83_RAT', 'tr|A6IU83|A6IU83_RAT', 'tr|A6IU83|A6IU83_RAT', 'tr|A6IU83|A6IU83_RAT', 'tr|A6IU83|A6IU83_RAT', 'tr|A6IU83|A6IU83_RAT', 'tr|A6IU83|A6IU83_RAT', 'tr|A6IU83|A6IU83_RAT', 'tr|A6IU83|A6IU83_RAT', 'tr|A6IU83|A6IU83_RAT', 'tr|A6IU83|A6IU83_RAT', 'tr|A6IU83|A6IU83_RAT', 'tr|A6IU83|A6IU83_RAT', 'tr|A6IU83|A6IU83_RAT', 'tr|A6IU83|A6IU83_RAT', 'tr|A6IU83|A6IU83_RAT', 'tr|A6IU83|A6I…	414	6.25999	44517.2	44.2761	-0.492754	42.271	[[0, 20], [259, 414]]	[[20, 259]]	3	['4-77', '105-177', '190-258']	['CON', 'CON', 'CON']	['a+b two layers', 'a+b two layers', 'a+b two layers']	['beta-Grasp', 'Alpha-beta plaits', 'Alpha-beta plaits']	['TAR DNA-binding protein 43 N-terminal domain', 'RNA-binding domain, RBD', 'RNA-binding domain, RBD']	['EUF08278', 'RRM_1_5', 'RRM_1_3']	19	0	0
A0A8I6GM68	tr|A0A8I6GM68|A0A8I6GM68_RAT	A0A8I6GM68_RAT	Hdac6	Histone deacetylase 6	[]	['tr|A0A0G2QC41|A0A0G2QC41_RAT, tr|D3ZVD8|D3ZVD8_RAT', 'tr|A0A0G2QC41|A0A0G2QC41_RAT, tr|D3ZVD8|D3ZVD8_RAT', 'tr|A0A0G2QC41|A0A0G2QC41_RAT, tr|D3ZVD8|D3ZVD8_RAT', 'tr|A0A0G2QC41|A0A0G2QC41_RAT, tr|D3ZVD8|D3ZVD8_RAT', 'tr|A0A0G2QC41|A0A0G2QC41_RAT, tr|D3ZVD8|D3ZVD8_RAT', 'tr|A0A0G2QC41|A0A0G2QC41_RAT, tr|D3ZVD8|D3ZVD8_RAT', 'tr|A0A0G2QC41|A0A0G2QC41_RAT, tr|D3ZVD8|D3ZVD8_RAT', 'tr|A0A0G2QC41|A0A0G…	1183	5.54694	129063	44.9155	-0.205156	25.866	[[0, 73], [467, 497], [872, 1064], [1170, 1183]]	[[73, 467], [497, 872], [1064, 1170]]	3	['85-309,342-439', '510-858', '1081-1170']	['NC', 'CON', 'CON']	['a/b three-layered sandwiches', 'a/b three-layered sandwiches', 'few secondary structure elements']	['HAD domain-like', 'HAD domain-like', 'RING/U-box-like']	['Arginase/deacetylase', 'Arginase/deacetylase', 'RING/U-box']	['Hist_deacetyl', 'Hist_deacetyl', 'zf-UBP']	9	0	0
A0A8I6GMR8	tr|A0A8I6GMR8|A0A8I6GMR8_RAT	A0A8I6GMR8_RAT	Srsf1	Serine/arginine-rich splicing factor 1	['Srsf9']	['tr|D4A9L2|D4A9L2_RAT', 'tr|D4A9L2|D4A9L2_RAT', 'tr|D4A9L2|D4A9L2_RAT', 'tr|D4A9L2|D4A9L2_RAT', 'tr|D4A9L2|D4A9L2_RAT', 'tr|D4A9L2|D4A9L2_RAT', 'tr|D4A9L2|D4A9L2_RAT', 'tr|D4A9L2|D4A9L2_RAT', 'tr|D4A9L2|D4A9L2_RAT', 'tr|D4A9L2|D4A9L2_RAT', 'tr|D4A9L2|D4A9L2_RAT', 'tr|D4A9L2|D4A9L2_RAT', 'sp|Q5PPI1|SRSF9_RAT, tr|A0A8I5ZVE6|A0A8I5ZVE6_RAT, tr|A0A8I6AEI7|A0A8I6AEI7_RAT, tr|A0A8I6B311|A0A8I6B311_RAT…	253	10.0868	28328.8	81.374	-1.14071	43.874	[[87, 122], [190, 253]]	[[0, 87], [122, 190]]	2	['16-89', '121-184']	['CON', 'CON']	['a+b two layers', 'a+b two layers']	['Alpha-beta plaits', 'Alpha-beta plaits']	['RNA-binding domain, RBD', 'RNA-binding domain, RBD']	['RRM_1_3', 'RRM_1_1']	16	0	0
A0A8J8XU90	tr|A0A8J8XU90|A0A8J8XU90_RAT	A0A8J8XU90_RAT	Myh9	Myosin-9	['Myh11, Myh13, Myh14', 'Myh11, Myh14', 'Myh11, Myh14']	['sp|Q62812|MYH9_RAT, tr|A0A8I6GJU7|A0A8I6GJU7_RAT, tr|G3V6P7|G3V6P7_RAT', 'sp|Q62812|MYH9_RAT, tr|A0A8I6AKW5|A0A8I6AKW5_RAT, tr|A0A8I6GJU7|A0A8I6GJU7_RAT, tr|G3V6P7|G3V6P7_RAT', 'sp|Q62812|MYH9_RAT, tr|A0A8I6AKW5|A0A8I6AKW5_RAT, tr|A0A8I6GJU7|A0A8I6GJU7_RAT, tr|G3V6P7|G3V6P7_RAT', 'sp|Q62812|MYH9_RAT, tr|A0A8I6AKW5|A0A8I6AKW5_RAT, tr|A0A8I6GJU7|A0A8I6GJU7_RAT, tr|G3V6P7|G3V6P7_RAT', 'sp|Q62812|M…	1962	5.52625	226627	48.8435	-0.841794	19.929	[[999, 1308], [1699, 1723], [1859, 1962]]	[[0, 999], [1308, 1699], [1723, 1859]]	3	['28-74', '77-767', '769-838']	['CON', 'CON', 'CON']	['beta barrels', 'a/b three-layered sandwiches', 'alpha bundles']	['SH3', 'P-loop domains-like', 'Myosin VI lever arm']	['SH3', 'P-loop containing nucleoside triphosphate hydrolases', 'Myosin VI lever arm']	['Myosin_N', 'Myosin_head', 'KOG0161_1st']	22	0	0
A1A5R1	sp|A1A5R1|RFOX2_RAT	RFOX2_RAT	Rbfox2	RNA binding protein fox-1 homolog 2	['Rbfox1']	['tr|A0A0G2JYU0|A0A0G2JYU0_RAT, tr|A0A0G2JYY7|A0A0G2JYY7_RAT, tr|A0A8I5XWK2|A0A8I5XWK2_RAT, tr|A0A8I5ZK82|A0A8I5ZK82_RAT, tr|A0A8I5ZL88|A0A8I5ZL88_RAT, tr|A0A8I5ZML9|A0A8I5ZML9_RAT, tr|A0A8I5ZU26|A0A8I5ZU26_RAT, tr|A0A8I5ZW73|A0A8I5ZW73_RAT, tr|A0A8I6AED5|A0A8I6AED5_RAT, tr|D3ZSL1|D3ZSL1_RAT']	432	6.02098	45549.8	40.4597	-0.480093	81.481	[[0, 167], [248, 432]]	[[167, 248]]	1	['162-238']	['CON']	['a+b two layers']	['Alpha-beta plaits']	['RNA-binding domain, RBD']	['RRM_1_4']	1	0	0
A1L1K8	sp|A1L1K8|HABP4_RAT	HABP4_RAT	Habp4	Intracellular hyaluronan-binding protein 4	[]	[]	411	6.40424	45825.6	54.5092	-1.24939	92.701	[[0, 411]]	[]	1	['168-212,281-304']	['NC']	['extended segments']	['Suppressor protein STM1']	['Suppressor protein STM1']	['HABP4_PAI-RBP1_C']	3	0	0
A2RUW1	sp|A2RUW1|TOLIP_RAT	TOLIP_RAT	Tollip	Toll-interacting protein	[]	['tr|A0A8I6A889|A0A8I6A889_RAT, tr|A0A8I6ACI3|A0A8I6ACI3_RAT', 'tr|A0A8I6ACI3|A0A8I6ACI3_RAT', 'tr|A0A8I6A889|A0A8I6A889_RAT, tr|A0A8I6ACI3|A0A8I6ACI3_RAT', 'tr|A0A8I6A889|A0A8I6A889_RAT, tr|A0A8I6ACI3|A0A8I6ACI3_RAT', 'tr|A0A8I6A889|A0A8I6A889_RAT, tr|A0A8I6ACI3|A0A8I6ACI3_RAT', 'tr|A0A8I6A889|A0A8I6A889_RAT, tr|A0A8I6ACI3|A0A8I6ACI3_RAT', 'tr|A0A8I6A889|A0A8I6A889_RAT']	274	5.03721	30314.5	52.3438	-0.280657	25.182	[[170, 230]]	[[0, 170], [230, 274]]	2	['53-172', '229-272']	['CON', 'CON']	['beta sandwiches', 'alpha arrays']	['Immunoglobulin-like beta-sandwich', 'RuvA-C']	['C2 domain', 'RuvA-C, UBA, CRAL/TRIO-N, HBS1']	['C2_1', 'CUE']	7	0	0
A2VD12	sp|A2VD12|PBIP1_RAT	PBIP1_RAT	Pbxip1	Pre-B-cell leukemia transcription factor-interacting protein 1	[]	['tr|A0A8I5Y678|A0A8I5Y678_RAT, tr|A0A8I6GLZ5|A0A8I6GLZ5_RAT, tr|A0A8I6GM25|A0A8I6GM25_RAT']	722	5.26763	80274.6	57.7337	-0.977562	69.114	[[0, 259], [341, 579], [673, 722]]	[[259, 341], [579, 673]]	1	['389-415']	['CON']	['alpha bundles']	['Long alpha-hairpin']	['Ral binding domain of RLIP76']	['KOG4370']	1	0	0
A6HD62	sp|A6HD62|CHIP_RAT	CHIP_RAT	Stub1	E3 ubiquitin-protein ligase CHIP	[]	['tr|A0A8I5ZPA4|A0A8I5ZPA4_RAT', 'tr|A0A8I5ZPA4|A0A8I5ZPA4_RAT', 'tr|A0A8I5ZPA4|A0A8I5ZPA4_RAT', 'tr|A0A8I5ZPA4|A0A8I5ZPA4_RAT']	304	5.63896	34885.9	55.1816	-0.809868	9.868	[[0, 30]]	[[30, 304]]	3	['30-145', '145-225', '227-300']	['CON', 'CON', 'CON']	['alpha superhelices', 'alpha superhelices', 'few secondary structure elements']	['Repetitive alpha hairpins', 'Repetitive alpha hairpins', 'RING/U-box-like']	['ARM repeat', 'ARM repeat', 'RING/U-box']	['TPR_11_4', 'KOG4642', 'U-box']	4	0	0
A6JB73	tr|A6JB73|A6JB73_RAT	A6JB73_RAT	Sphk2	Sphingosine kinase 2	[]	[]	616	6.26061	65522.4	45.1049	-0.00162338	25.974	[[0, 13], [349, 484]]	[[13, 349], [484, 616]]	2	['146-258', '280-350,468-600']	['CON', 'NC']	['a/b three-layered sandwiches', 'beta sandwiches']	['Flavodoxin-like', 'NAD kinase beta sandwich domain-like']	['Phosphofructokinase N-terminal domain', 'NAD kinase beta sandwich domain-like']	['DAGK_cat', 'KOG1116']	2	0	0
A6KNE7	tr|A6KNE7|A6KNE7_RAT	A6KNE7_RAT	Snrpd1	Small nuclear ribonucleoprotein Sm D1	[]	[]	119	11.5642	13281.4	14.4462	-0.579832	27.731	[[86, 119]]	[[0, 86]]	1	['4-70']	['CON']	['beta barrels']	['SH3']	['SH3']	['LSM']	5	0	0
A8WCF8	sp|A8WCF8|TPRGL_RAT	TPRGL_RAT	Tprg1l	Tumor protein p63-regulated gene 1-like protein	[]	['tr|A0A0G2K272|A0A0G2K272_RAT, tr|A0A8I5ZPI8|A0A8I5ZPI8_RAT, tr|A0A8I6A704|A0A8I6A704_RAT, tr|A0A8I6GKR0|A0A8I6GKR0_RAT, tr|A0A8L2QW99|A0A8L2QW99_RAT', 'tr|A0A0G2K272|A0A0G2K272_RAT, tr|A0A8I5ZPI8|A0A8I5ZPI8_RAT, tr|A0A8I6A704|A0A8I6A704_RAT, tr|A0A8I6GKR0|A0A8I6GKR0_RAT, tr|A0A8L2QW99|A0A8L2QW99_RAT']	266	6.9125	29843.9	48.6556	-0.239474	15.038	[[0, 40]]	[[40, 266]]	1	['93-168']	['CON']	['beta barrels']	['PH domain-like']	['PH domain-like']	['hSac2']	2	0	0
B0BND0	sp|B0BND0|ENPP6_RAT	ENPP6_RAT	Enpp6	Glycerophosphocholine cholinephosphodiesterase ENPP6	[]	['tr|A0A8I6G4L0|A0A8I6G4L0_RAT, tr|D3ZRI1|D3ZRI1_RAT']	440	6.46637	50700.7	42.4275	-0.1875	4.091	[[0, 18]]	[[18, 440]]	2	['22-267', '251-336']	['CON', 'CON']	['a/b three-layered sandwiches', 'a+b two layers']	['Alkaline phosphatase-like', 'Alpha-beta plaits']	['Alkaline phosphatase-like', 'Phosphonoacetate hydrolase insertion domain']	['Phosphodiest_N', 'Phosphodiest_C']	2	0	0
B0BNM1	sp|B0BNM1|NNRE_RAT	NNRE_RAT	Naxe	NAD(P)H-hydrate epimerase	[]	[]	282	6.43562	30890.3	42.5656	-0.0624113	12.766	[[0, 36]]	[[36, 282]]	1	['52-265']	['CON']	['a/b three-layered sandwiches']	['Rossmann-like']	['NAD(P)-binding Rossmann-fold domains']	['YjeF_N']	9	0	0
B0LPN4	sp|B0LPN4|RYR2_RAT	RYR2_RAT	Ryr2	Ryanodine receptor 2	['ENSRNOG00000067970, Ryr1', 'Ryr1', 'Ryr1']	['tr|F1LRZ1|F1LRZ1_RAT, tr|F1LS89|F1LS89_RAT', 'tr|A0A8I6A7R2|A0A8I6A7R2_RAT, tr|F1LRZ1|F1LRZ1_RAT, tr|F1LS89|F1LS89_RAT', 'tr|A0A8I6A7R2|A0A8I6A7R2_RAT, tr|F1LRZ1|F1LRZ1_RAT, tr|F1LS89|F1LS89_RAT', 'tr|A0A8I6A7R2|A0A8I6A7R2_RAT, tr|F1LRZ1|F1LRZ1_RAT, tr|F1LS89|F1LS89_RAT', 'tr|F1LRZ1|F1LRZ1_RAT, tr|F1LS89|F1LS89_RAT', 'tr|A0A8I6A7R2|A0A8I6A7R2_RAT, tr|F1LRZ1|F1LRZ1_RAT, tr|F1LS89|F1LS89_RAT', 't…	4953	5.74241	562949	45.5153	-0.310478	9.106	[[1333, 1407], [1843, 1888], [2029, 2049], [2216, 2232], [2338, 2370], [2676, 2695], [3675, 3706], [4191, 4219], [4312, 4460], [4516, 4529]]	[[0, 1333], [1407, 1843], [1888, 2029], [2049, 2216], [2232, 2338], [2370, 2676], [2695, 3675], [3706, 4191], [4219, 4312], [4460, 4516], [4529, 4953]]	14	['12-210', '217-400', '404-553', '642-798', '855-1005', '999-1068', '1076-1211', '1414-1552', '1648-1843,1884-1935,1996-2080', '2153-2343,2375-2462', '2690-2895', '3614-4005', '4019-4070', '4494-4511,4543-4905']	['CON', 'CON', 'CON', 'CON', 'CON', 'CON', 'CON', 'CON', 'NC', 'NC', 'CON', 'CON', 'CON', 'NC']	['beta duplicates or obligate multimers', 'beta duplicates or obligate multimers', 'alpha superhelices', 'beta sandwiches', 'alpha duplicates or obligate multimers', 'alpha duplicates or obligate multimers', 'beta sandwiches', 'beta sandwiches', 'alpha superhelices', 'alpha superhelices', 'alpha duplicates or obligate multimers', 'alpha superhelices', 'alpha arrays', 'alpha complex topology']	['beta-Trefoil', 'beta-Trefoil', 'Repetitive alpha hairpins', 'jelly-roll', 'RyR motifs', 'RyR motifs', 'jelly-roll', 'jelly-roll', 'Repetitive alpha hairpins', 'Repetitive alpha hairpins', 'RyR motifs', 'Repetitive alpha hairpins', 'EF-hand', 'Voltage-gated ion channels']	['beta-Trefoil', 'beta-Trefoil', 'ARM repeat', 'Concanavalin A-like lectins/glucanases', 'RyR motifs', 'RyR motifs', 'Concanavalin A-like lectins/glucanases', 'Concanavalin A-like lectins/glucanases', 'ARM repeat', 'ARM repeat', 'RyR motifs', 'ARM repeat', 'EF-hand', 'Voltage-gated ion channels']	['Ins145_P3_rec', 'MIR', 'RYDR_ITPR_1', 'SPRY', 'RyR', 'RyR', 'SPRY', 'SPRY', 'KOG2243', 'RYDR_ITPR', 'RyR', 'RIH_assoc', 'EF-hand_8', 'RR_TM4-6']	38	0	0
B0LT89	sp|B0LT89|STK24_RAT	STK24_RAT	Stk24	Serine/threonine-protein kinase 24	['Stk25, Stk26']	['tr|A0A8I5ZQ80|A0A8I5ZQ80_RAT, tr|A0A8I5ZTB6|A0A8I5ZTB6_RAT, tr|A0A8I5ZV99|A0A8I5ZV99_RAT, tr|A0A8I6GBQ0|A0A8I6GBQ0_RAT, tr|F1LXV3|F1LXV3_RAT, tr|H9KVF3|H9KVF3_RAT, tr|Q6V9V9|Q6V9V9_RAT', 'tr|A0A8I5ZTB6|A0A8I5ZTB6_RAT, tr|H9KVF3|H9KVF3_RAT', 'tr|A0A8I5ZTB6|A0A8I5ZTB6_RAT, tr|H9KVF3|H9KVF3_RAT']	431	5.28616	47989	50.9422	-0.436891	17.865	[[0, 15], [296, 350]]	[[15, 296], [350, 431]]	2	['24-270', '360-417']	['CON', 'CON']	['a+b complex topology', 'alpha arrays']	['Protein kinase/SAICAR synthase/ATP-grasp', 'CCM3/GCKIII dimerization domain']	['Protein kinase', 'CCM3/GCKIII dimerization domain']	['Pkinase_Tyr', 'DUF1241_N']	3	0	0
B1H267	sp|B1H267|SNX5_RAT	SNX5_RAT	Snx5	Sorting nexin-5	[]	['tr|A0A8L2Q3Z7|A0A8L2Q3Z7_RAT', 'tr|A0A8L2Q3Z7|A0A8L2Q3Z7_RAT', 'tr|A0A8L2Q3Z7|A0A8L2Q3Z7_RAT', 'tr|A0A8L2Q3Z7|A0A8L2Q3Z7_RAT']	404	6.18786	46792.8	49.7822	-0.591832	9.406	[[0, 25], [96, 109]]	[[25, 96], [109, 404]]	2	['42-168', '228-378']	['CON', 'CON']	['a+b two layers', 'alpha duplicates or obligate multimers']	['PX domain', 'BAR/IMD domain-like']	['PX domain', 'BAR/IMD domain-like']	['PX', 'Vps5']	5	0	0
B1WBP0	sp|B1WBP0|MPPD2_RAT	MPPD2_RAT	Mpped2	Metallophosphoesterase MPPED2	[]	['tr|A0A8L2R9I0|A0A8L2R9I0_RAT', 'tr|A0A8L2R9I0|A0A8L2R9I0_RAT']	294	5.85097	33335.3	32.9976	-0.42517	0	[]	[[0, 294]]	1	['59-273']	['CON']	['a+b four layers']	['Carbon-nitrogen hydrolase-like']	['Metallo-dependent phosphatases']	['Metallophos_2_1']	3	0	0
B1WC61	sp|B1WC61|ACAD9_RAT	ACAD9_RAT	Acad9	Complex I assembly factor ACAD9, mitochondrial	[]	['tr|A0A8I6AHW9|A0A8I6AHW9_RAT, tr|A0A8L2Q9T5|A0A8L2Q9T5_RAT', 'tr|A0A8I6AHW9|A0A8I6AHW9_RAT, tr|A0A8L2Q9T5|A0A8L2Q9T5_RAT', 'tr|A0A8I6AHW9|A0A8I6AHW9_RAT, tr|A0A8L2Q9T5|A0A8L2Q9T5_RAT', 'tr|A0A8I6AHW9|A0A8I6AHW9_RAT, tr|A0A8L2Q9T5|A0A8L2Q9T5_RAT', 'tr|A0A8I6AHW9|A0A8I6AHW9_RAT, tr|A0A8L2Q9T5|A0A8L2Q9T5_RAT']	625	7.58956	68842.4	42.567	-0.052	6.88	[[0, 43]]	[[43, 625]]	4	['73-176', '179-291', '296-442', '499-583']	['CON', 'CON', 'CON', 'CON']	['alpha arrays', 'beta complex topology', 'alpha bundles', 'alpha bundles']	['Acyl-CoA dehydrogenase N-terminal domain-like', 'Acyl-CoA dehydrogenase middle domain-like', 'Bromodomain-like', 'Bromodomain-like']	['Acyl-CoA dehydrogenase N-terminal domain-like', 'Acyl-CoA dehydrogenase middle domain-like', 'Acyl-CoA dehydrogenase C-terminal domain-like', 'Acyl-CoA dehydrogenase C-terminal domain-like']	['Acyl-CoA_dh_N', 'Acyl-CoA_dh_M', 'Acyl-CoA_dh_1', 'KOG0137']	5	0	0
B2DD29	sp|B2DD29|BRSK1_RAT	BRSK1_RAT	Brsk1	Serine/threonine-protein kinase BRSK1	['Brsk2', 'Brsk2', 'Brsk2']	['tr|A0A8I5ZLC7|A0A8I5ZLC7_RAT, tr|A0A8I5ZQ20|A0A8I5ZQ20_RAT, tr|A0A8I6ABA6|A0A8I6ABA6_RAT, tr|A0A8I6GM96|A0A8I6GM96_RAT, tr|A0A8L2QIE9|A0A8L2QIE9_RAT', 'sp|D3ZML2|BRSK2_RAT, tr|A0A8I5ZLC7|A0A8I5ZLC7_RAT, tr|A0A8I5ZQ20|A0A8I5ZQ20_RAT, tr|A0A8I6ABA6|A0A8I6ABA6_RAT, tr|A0A8I6AQZ1|A0A8I6AQZ1_RAT, tr|A0A8I6GM96|A0A8I6GM96_RAT, tr|A0A8L2QIE9|A0A8L2QIE9_RAT, tr|M9MMM8|M9MMM8_RAT', 'tr|A0A8L2QIE9|A0A8L2…	778	9.38758	85181.8	62.3001	-0.616967	50.9	[[0, 26], [289, 593], [659, 778]]	[[26, 289], [593, 659]]	3	['34-281', '316-358', '598-715']	['CON', 'CON', 'CON']	['a+b complex topology', 'alpha arrays', 'a+b two layers']	['Protein kinase/SAICAR synthase/ATP-grasp', 'RuvA-C', 'TBP-like']	['Protein kinase', 'RuvA-C, UBA, CRAL/TRIO-N, HBS1', 'Kinase associated domain 1, KA1']	['Pkinase_Tyr', 'UBA_BRSK', 'KOG0588']	9	0	0
B2GUV7	sp|B2GUV7|IF2P_RAT	IF2P_RAT	Eif5b	Eukaryotic translation initiation factor 5B	[]	['tr|A0A0H2UHV4|A0A0H2UHV4_RAT, tr|A0A8I5ZM99|A0A8I5ZM99_RAT', 'tr|A0A0H2UHV4|A0A0H2UHV4_RAT, tr|A0A8I5ZM99|A0A8I5ZM99_RAT', 'tr|A0A0H2UHV4|A0A0H2UHV4_RAT, tr|A0A8I5ZM99|A0A8I5ZM99_RAT', 'tr|A0A0H2UHV4|A0A0H2UHV4_RAT, tr|A0A8I5ZM99|A0A8I5ZM99_RAT', 'tr|A0A0H2UHV4|A0A0H2UHV4_RAT, tr|A0A8I5ZM99|A0A8I5ZM99_RAT']	1216	5.44713	137684	51.0728	-1.04104	50.493	[[0, 614]]	[[614, 1216]]	4	['628-836', '851-945', '976-1070', '1085-1208']	['CON', 'CON', 'CON', 'CON']	['a/b three-layered sandwiches', 'beta barrels', 'a/b three-layered sandwiches', 'beta barrels']	['P-loop domains-like', 'cradle loop barrel', 'Initiation factor IF2/eIF5b, domain 3', 'cradle loop barrel']	['P-loop containing nucleoside triphosphate hydrolases', 'Alanine racemase-C', 'Initiation factor IF2/eIF5b, domain 3', 'Alanine racemase-C']	['MnmE_helical_2nd', 'GTP_EFTU_D2_2', 'IF-2', 'GTP_EFTU_D4']	5	0	0
B2GUY4	tr|B2GUY4|B2GUY4_RAT	B2GUY4_RAT	Dmtn	Dematin actin binding protein	[]	['tr|A0A8I5ZXT2|A0A8I5ZXT2_RAT, tr|A0A8I6AIW7|A0A8I6AIW7_RAT, tr|A0A8I6AT61|A0A8I6AT61_RAT, tr|D4A559|D4A559_RAT', 'tr|D4A559|D4A559_RAT', 'tr|A0A8I6AIW7|A0A8I6AIW7_RAT, tr|D4A559|D4A559_RAT', 'tr|A0A8I5ZXT2|A0A8I5ZXT2_RAT, tr|A0A8I6AIW7|A0A8I6AIW7_RAT, tr|A0A8I6AT61|A0A8I6AT61_RAT, tr|D4A559|D4A559_RAT', 'tr|A0A8I6AIW7|A0A8I6AIW7_RAT, tr|D4A559|D4A559_RAT', 'tr|A0A8I5ZXT2|A0A8I5ZXT2_RAT, tr|A0A8…	354	6.5435	39523.7	73.7686	-0.901695	100	[[0, 354]]	[]	0							9	0	0
B2GUZ1	sp|B2GUZ1|UBP4_RAT	UBP4_RAT	Usp4	Ubiquitin carboxyl-terminal hydrolase 4	[]	['tr|M0R851|M0R851_RAT']	961	5.42434	108372	46.6019	-0.534235	22.893	[[0, 17], [218, 301], [636, 702], [752, 765], [921, 961]]	[[17, 218], [301, 636], [702, 752], [765, 921]]	3	['14-132', '136-226', '300-412,443-486,753-921']	['CON', 'CON', 'NC']	['a+b complex topology', 'a+b two layers', 'a+b complex topology']	['DUSP, domain in ubiquitin-specific proteases', 'beta-Grasp', 'Cysteine proteinases-like']	['DUSP, domain in ubiquitin-specific proteases', 'Ubiquitin-like', 'Cysteine proteinases']	['DUSP', 'Ubiquitin_3', 'UCH']	1	0	0
B2GV06	sp|B2GV06|SCOT1_RAT	SCOT1_RAT	Oxct1	Succinyl-CoA:3-ketoacid coenzyme A transferase 1, mitochondrial	[]	['tr|A0A8I5Y5J4|A0A8I5Y5J4_RAT, tr|A0A8I6A9X8|A0A8I6A9X8_RAT, tr|A0A8L2UNL5|A0A8L2UNL5_RAT', 'tr|A0A8I5Y5J4|A0A8I5Y5J4_RAT, tr|A0A8I6A9X8|A0A8I6A9X8_RAT, tr|A0A8L2UNL5|A0A8L2UNL5_RAT', 'tr|A0A8I5Y5J4|A0A8I5Y5J4_RAT, tr|A0A8I6A9X8|A0A8I6A9X8_RAT, tr|A0A8L2UNL5|A0A8L2UNL5_RAT', 'tr|A0A8I5Y5J4|A0A8I5Y5J4_RAT, tr|A0A8I6A9X8|A0A8I6A9X8_RAT, tr|A0A8L2UNL5|A0A8L2UNL5_RAT', 'tr|A0A8I5Y5J4|A0A8I5Y5J4_RAT,…	520	8.69699	56203.2	26.5214	-0.114808	7.885	[[0, 41]]	[[41, 520]]	2	['41-281', '302-517']	['CON', 'CON']	['a/b three-layered sandwiches', 'a/b three-layered sandwiches']	['Rossmann-like', 'Rossmann-like']	['NagB/RpiA/CoA transferase-like', 'NagB/RpiA/CoA transferase-like']	['CoA_trans', 'CoA_trans_1']	21	0	0
B2GV87	sp|B2GV87|PTPRE_RAT	PTPRE_RAT	Ptpre	Receptor-type tyrosine-protein phosphatase epsilon	[]	['tr|A0A8I5Y9L5|A0A8I5Y9L5_RAT, tr|A0A8I5ZR03|A0A8I5ZR03_RAT, tr|A0A8I6AUL6|A0A8I6AUL6_RAT, tr|A0A8L2QB53|A0A8L2QB53_RAT', 'tr|A0A8I5Y9L5|A0A8I5Y9L5_RAT, tr|A0A8I5ZR03|A0A8I5ZR03_RAT, tr|A0A8I6AUL6|A0A8I6AUL6_RAT, tr|A0A8L2QB53|A0A8L2QB53_RAT']	699	6.57106	80732.6	34.4914	-0.366953	9.585	[[0, 94]]	[[94, 699]]	2	['120-394', '413-689']	['CON', 'CON']	['a/b three-layered sandwiches', 'a/b three-layered sandwiches']	['Flavodoxin-like', 'Flavodoxin-like']	['(Phosphotyrosine protein) phosphatases II', '(Phosphotyrosine protein) phosphatases II']	['Y_phosphatase', 'Y_phosphatase']	2	0	0
B2RYG6	sp|B2RYG6|OTUB1_RAT	OTUB1_RAT	Otub1	Ubiquitin thioesterase OTUB1	['Otub1l1', 'Otub1l1', 'Otub1l1', 'Otub1l1', 'Otub1l1', 'Otub1l1', 'Otub1l1', 'Otub1l1', 'Otub1l1', 'Otub1l1', 'Otub1l1', 'Otub1l1', 'Otub1l1', 'Otub1l1', 'Otub1l1', 'Otub1l1', 'Otub1l1', 'Otub1l1', 'Otub1l1', 'Otub1l1', 'Otub1l1', 'Otub1l1', 'Otub1l1', 'Otub1l1', 'Otub1l1', 'Otub1l1', 'Otub1l1', 'Otub1l1', 'Otub1l1', 'Otub1l1']	['tr|A0A8I5XVU7|A0A8I5XVU7_RAT, tr|A0A8I6A324|A0A8I6A324_RAT, tr|A0A8L2QFR7|A0A8L2QFR7_RAT', 'tr|A0A8I5XVU7|A0A8I5XVU7_RAT, tr|A0A8I6A324|A0A8I6A324_RAT, tr|A0A8L2QFR7|A0A8L2QFR7_RAT', 'tr|A0A8I5XVU7|A0A8I5XVU7_RAT, tr|A0A8I6ABS1|A0A8I6ABS1_RAT, tr|A0A8L2QFR7|A0A8L2QFR7_RAT', 'tr|A0A8I5XVU7|A0A8I5XVU7_RAT, tr|A0A8I6A324|A0A8I6A324_RAT, tr|A0A8L2QFR7|A0A8L2QFR7_RAT', 'tr|A0A8I5XVU7|A0A8I5XVU7_RAT,…	271	4.84606	31269.7	54.2997	-0.552768	8.487	[[0, 24]]	[[24, 271]]	1	['73-94,154-270']	['NC']	['a+b complex topology']	['Cysteine proteinases-like']	['Cysteine proteinases']	['OTU']	27	0	0
B2RYM5	sp|B2RYM5|BRCC3_RAT	BRCC3_RAT	Brcc3	Lys-63-specific deubiquitinase BRCC36	[]	[]	291	5.83847	33015.4	57.9162	-0.249141	0	[]	[[0, 291]]	2	['9-193', '208-270']	['CON', 'CON']	['a+b three layers', 'alpha bundles']	['Cytidine deaminase-like', 'BRCC36 C-terminal helical domain']	['Cytidine deaminase-like', 'BRCC36 C-terminal helical domain']	['JAB_1', 'MPN_BRCC36']	1	0	0
B3GNI6	sp|B3GNI6|SEP11_RAT	SEP11_RAT	Septin11	Septin-11	['Septin6', 'Septin6', 'Septin6', 'Septin6', 'Septin6, Septin8', 'Septin6, Septin8', 'Septin10, Septin6, Septin8', 'Septin6', 'Septin6', 'Septin8', 'Septin10, Septin14, Septin8']	['tr|A0A0G2JUL7|A0A0G2JUL7_RAT, tr|A0A8I5ZNQ9|A0A8I5ZNQ9_RAT, tr|A0A8I6AAG9|A0A8I6AAG9_RAT, tr|A0A8L2QUR1|A0A8L2QUR1_RAT', 'tr|A0A0G2JUL7|A0A0G2JUL7_RAT, tr|A0A8I5ZNQ9|A0A8I5ZNQ9_RAT, tr|A0A8I6AAG9|A0A8I6AAG9_RAT, tr|A0A8L2QUR1|A0A8L2QUR1_RAT', 'tr|A0A0G2JUL7|A0A0G2JUL7_RAT, tr|A0A8I5ZNQ9|A0A8I5ZNQ9_RAT, tr|A0A8I6AAG9|A0A8I6AAG9_RAT, tr|A0A8L2QUR1|A0A8L2QUR1_RAT', 'tr|A0A0G2JUL7|A0A0G2JUL7_RAT, t…	431	6.24362	49694.1	45.4819	-0.696752	10.905	[[0, 14], [398, 431]]	[[14, 398]]	1	['40-302']	['CON']	['a/b three-layered sandwiches']	['P-loop domains-like']	['P-loop containing nucleoside triphosphate hydrolases']	['Septin']	19	0	0
B5DF89	sp|B5DF89|CUL3_RAT	CUL3_RAT	Cul3	Cullin-3	[]	['tr|A0A0G2JSP3|A0A0G2JSP3_RAT, tr|A0A1W2Q6C6|A0A1W2Q6C6_RAT, tr|A0A8I6A4V1|A0A8I6A4V1_RAT, tr|A0A8I6ASL8|A0A8I6ASL8_RAT', 'tr|A0A0G2JSP3|A0A0G2JSP3_RAT, tr|A0A1W2Q6C6|A0A1W2Q6C6_RAT, tr|A0A8I6A4V1|A0A8I6A4V1_RAT, tr|A0A8I6ASL8|A0A8I6ASL8_RAT', 'tr|A0A0G2JSP3|A0A0G2JSP3_RAT, tr|A0A1W2Q6C6|A0A1W2Q6C6_RAT, tr|A0A8I6A4V1|A0A8I6A4V1_RAT, tr|A0A8I6ASL8|A0A8I6ASL8_RAT', 'tr|A0A0G2JSP3|A0A0G2JSP3_RAT, t…	768	8.67733	88931.2	43.5724	-0.517448	7.161	[[0, 16], [567, 584], [674, 696]]	[[16, 567], [584, 674], [696, 768]]	5	['28-380', '384-471', '473-564', '595-676', '684-768']	['CON', 'CON', 'CON', 'CON', 'CON']	['alpha superhelices', 'alpha superhelices', 'a+b duplicates or obligate multimers', 'alpha arrays', 'alpha arrays']	['Repetitive alpha hairpins', 'Repetitive alpha hairpins', 'a+b domain in cullin-like proteins', 'HTH', 'HTH']	['ARM repeat', 'ARM repeat', 'a+b domain in cullin-like proteins', 'winged', 'winged']	['Cullin_1st', 'Cullin_2nd', 'Cullin_3rd', 'Cullin_4th', 'Cullin_Nedd8']	20	0	0
D2XV59	sp|D2XV59|GTPB1_RAT	GTPB1_RAT	Gtpbp1	GTP-binding protein 1	[]	['tr|A0A8I6APY7|A0A8I6APY7_RAT']	669	8.60016	72488	44.9933	-0.307623	23.767	[[0, 60], [571, 669]]	[[60, 571]]	3	['162-379', '392-482', '491-574']	['CON', 'CON', 'CON']	['a/b three-layered sandwiches', 'beta barrels', 'beta barrels']	['P-loop domains-like', 'cradle loop barrel', 'cradle loop barrel']	['P-loop containing nucleoside triphosphate hydrolases', 'Alanine racemase-C', 'Aminomethyltransferase beta-barrel domain']	['MnmE_helical_2nd', 'GTP_EFTU_D2_1', 'GTP_EFTU_D3']	1	0	0
D3Z898	tr|D3Z898|D3Z898_RAT	D3Z898_RAT	Samhd1	Deoxynucleoside triphosphate triphosphohydrolase SAMHD1	[]	['tr|A0A8I6A3V5|A0A8I6A3V5_RAT, tr|A0A8I6ACW3|A0A8I6ACW3_RAT, tr|D4A2W9|D4A2W9_RAT']	620	8.30232	71653.5	47.8681	-0.535	7.097	[[0, 45]]	[[45, 620]]	2	['44-107', '128-328,361-379,491-529']	['CON', 'NC']	['alpha arrays', 'alpha complex topology']	['HhH/H2TH', 'PDEase-like']	['SAM domain-like', 'HD-domain/PDEase-like']	['SAM_1', 'HD']	1	0	0
D3Z8E6	sp|D3Z8E6|CAMP1_RAT	CAMP1_RAT	Camsap1	Calmodulin-regulated spectrin-associated protein 1	[]	['tr|A0A0G2K5T1|A0A0G2K5T1_RAT, tr|A0A8I5ZW13|A0A8I5ZW13_RAT, tr|A0A8I6GHB0|A0A8I6GHB0_RAT', 'tr|A0A0G2K5T1|A0A0G2K5T1_RAT, tr|A0A8I5ZW13|A0A8I5ZW13_RAT, tr|A0A8I6GHB0|A0A8I6GHB0_RAT']	1604	6.25049	178523	61.7738	-0.711347	68.329	[[0, 23], [369, 1483], [1577, 1604]]	[[23, 369], [1483, 1577]]	2	['1028-1055', '1476-1585']	['CON', 'CON']	['alpha bundles', 'beta barrels']	['Four-helical up-and-down bundle', 'SH3']	['alpha-catenin/vinculin', 'PRC-barrel domain']	['talin-RS', 'CAMSAP_CKK']	2	0	0
D3ZAA9	sp|D3ZAA9|MPP2_RAT	MPP2_RAT	Mpp2	MAGUK p55 subfamily member 2	['Gsdmdl1, Sqor', 'Pals2', 'Pals2']	['tr|A0A8L2R7D6|A0A8L2R7D6_RAT', 'tr|A0A8L2R7D6|A0A8L2R7D6_RAT', 'tr|A0A8L2R7D6|A0A8L2R7D6_RAT', 'tr|A0A8L2R7D6|A0A8L2R7D6_RAT', 'tr|A0A8L2R7D6|A0A8L2R7D6_RAT', 'tr|A0A8L2R7D6|A0A8L2R7D6_RAT', 'tr|A0A8L2R7D6|A0A8L2R7D6_RAT', 'tr|A0A8L2R7D6|A0A8L2R7D6_RAT', 'tr|A0A8L2R7D6|A0A8L2R7D6_RAT', 'tr|A0A8L2R7D6|A0A8L2R7D6_RAT', 'tr|A0A8L2R7D6|A0A8L2R7D6_RAT', 'tr|A0A0G2K7V2|A0A0G2K7V2_RAT, tr|A0A8I5ZT96|A…	552	6.0349	61564.4	48.6433	-0.350181	8.333	[[0, 23], [108, 130]]	[[23, 108], [130, 552]]	3	['141-217', '230-290', '350-540']	['CON', 'CON', 'CON']	['beta barrels', 'beta barrels', 'a/b three-layered sandwiches']	['PDZ domain', 'SH3', 'P-loop domains-like']	['PDZ domain', 'SH3', 'P-loop containing nucleoside triphosphate hydrolases']	['PDZ', 'SH3_1', 'Guanylate_kin']	19	0	0
D3ZBE5	sp|D3ZBE5|NEK7_RAT	NEK7_RAT	Nek7	Serine/threonine-protein kinase Nek7	[]	['tr|A0A0G2JUP0|A0A0G2JUP0_RAT, tr|A0A8I6A625|A0A8I6A625_RAT, tr|A0A8I6AKB8|A0A8I6AKB8_RAT', 'tr|A0A0G2JUP0|A0A0G2JUP0_RAT, tr|A0A8I6A625|A0A8I6A625_RAT, tr|A0A8I6AKB8|A0A8I6AKB8_RAT', 'tr|A0A8I6A625|A0A8I6A625_RAT, tr|A0A8I6AKB8|A0A8I6AKB8_RAT']	302	8.49469	34528.6	60.1007	-0.353642	6.623	[[0, 20]]	[[20, 302]]	1	['32-293']	['CON']	['a+b complex topology']	['Protein kinase/SAICAR synthase/ATP-grasp']	['Protein kinase']	['Pkinase_Tyr']	3	0	0
D3ZBM7	sp|D3ZBM7|HACE1_RAT	HACE1_RAT	Hace1	E3 ubiquitin-protein ligase HACE1	[]	['tr|A0A8I6A1L8|A0A8I6A1L8_RAT']	909	5.58099	102158	44.5176	-0.192959	7.041	[[334, 353], [395, 441]]	[[0, 334], [353, 395], [441, 909]]	3	['35-153', '131-252', '524-900']	['CON', 'CON', 'CON']	['alpha superhelices', 'alpha superhelices', 'a+b complex topology']	['Repetitive alpha hairpins', 'Repetitive alpha hairpins', 'Hect, E3 ligase catalytic domain']	['Ankyrin repeat', 'Ankyrin repeat', 'Hect, E3 ligase catalytic domain']	['Ank_2', 'Ank_2', 'HECT']	1	0	0
D3ZD73	tr|D3ZD73|D3ZD73_RAT	D3ZD73_RAT	Ddx6	RNA helicase	['ENSRNOG00000066881', 'ENSRNOG00000066881', 'ENSRNOG00000066881']	['tr|A0A8I5Y7L2|A0A8I5Y7L2_RAT', 'tr|A0A8I6A3H5|A0A8I6A3H5_RAT', 'tr|A0A8I5Y7L2|A0A8I5Y7L2_RAT', 'tr|A0A8I5Y7L2|A0A8I5Y7L2_RAT', 'tr|A0A8I5Y7L2|A0A8I5Y7L2_RAT, tr|A0A8I6A3H5|A0A8I6A3H5_RAT', 'tr|A0A8I5Y7L2|A0A8I5Y7L2_RAT', 'tr|A0A8I5Y7L2|A0A8I5Y7L2_RAT', 'tr|A0A8I6A3H5|A0A8I6A3H5_RAT', 'tr|A0A8I5Y7L2|A0A8I5Y7L2_RAT']	483	8.85036	54244	35.1572	-0.296273	18.634	[[0, 75], [468, 483]]	[[75, 468]]	2	['98-299', '335-427']	['CON', 'CON']	['a/b three-layered sandwiches', 'a/b three-layered sandwiches']	['P-loop domains-like', 'P-loop domains-like']	['P-loop containing nucleoside triphosphate hydrolases', 'P-loop containing nucleoside triphosphate hydrolases']	['DEAD', 'Helicase_C_1']	11	0	0
D3ZDK7	sp|D3ZDK7|PGP_RAT	PGP_RAT	Pgp	Glycerol-3-phosphate phosphatase	[]	['tr|A0A8L2Q5X6|A0A8L2Q5X6_RAT', 'tr|A0A8L2Q5X6|A0A8L2Q5X6_RAT', 'tr|A0A8L2Q5X6|A0A8L2Q5X6_RAT', 'tr|A0A8L2Q5X6|A0A8L2Q5X6_RAT', 'tr|A0A8L2Q5X6|A0A8L2Q5X6_RAT', 'tr|A0A8L2Q5X6|A0A8L2Q5X6_RAT']	321	5.2046	34600.4	32.6876	0.00404984	3.115	[]	[[0, 321]]	1	['45-122,233-319']	['NC']	['a/b three-layered sandwiches']	['HAD domain-like']	['HAD-like']	['HAD_2']	6	0	0
D3ZES7	tr|D3ZES7|D3ZES7_RAT	D3ZES7_RAT	Plxna4	Plexin A4	['Plxna2']	['tr|D3ZWP6|D3ZWP6_RAT']	1893	6.44113	212609	42.0343	-0.229741	2.536	[[0, 37]]	[[37, 1893]]	10	['51-505', '510-554', '558-653', '655-695', '700-806', '802-855', '856-951', '956-1037', '1037-1200', '1310-1537,1649-1889']	['CON', 'CON', 'CON', 'CON', 'CON', 'CON', 'CON', 'CON', 'CON', 'NC']	['beta duplicates or obligate multimers', 'few secondary structure elements', 'beta sandwiches', 'few secondary structure elements', 'beta sandwiches', 'few secondary structure elements', 'beta sandwiches', 'beta sandwiches', 'beta sandwiches', 'alpha bundles']	['beta-propeller-like', 'Trefoil/Plexin domain-like', 'Immunoglobulin-like beta-sandwich', 'Trefoil/Plexin domain-like', 'Immunoglobulin-like beta-sandwich', 'Trefoil/Plexin domain-like', 'Immunoglobulin-like beta-sandwich', 'Immunoglobulin-like beta-sandwich', 'Immunoglobulin-like beta-sandwich', 'GTPase activation domain, GAP']	['7-bladed', 'Trefoil/Plexin domain-like', 'Immunoglobulin/Fibronectin type III/E set domains/PapD-like', 'Trefoil/Plexin domain-like', 'Immunoglobulin/Fibronectin type III/E set domains/PapD-like', 'Trefoil/Plexin domain-like', 'Immunoglobulin/Fibronectin type III/E set domains/PapD-like', 'Immunoglobulin/Fibronectin type III/E set domains/PapD-like', 'Immunoglobulin/Fibronectin type III/E set d…	['Sema_2', 'PSI', 'PHD_BAZ1A_like_like', 'PSI_3', 'EUF07736', 'PSI_2', 'TIG_3', 'TIG', 'TIG_6', 'Plexin_cytopl_1st']	1	0	0
D3ZF77	sp|D3ZF77|AK1CA_RAT	AK1CA_RAT	Akr1c15	Aldo-keto reductase family 1 member C15	[]	[]	324	7.07739	37194.4	38.9581	-0.377778	3.704	[]	[[0, 324]]	1	['9-308']	['CON']	['a/b barrels']	['TIM beta/alpha-barrel']	['TIM barrels']	['Aldo_ket_red']	1	0	0
D3ZFB6	sp|D3ZFB6|PRRT2_RAT	PRRT2_RAT	Prrt2	Proline-rich transmembrane protein 2	[]	['tr|A0A8I6GFD2|A0A8I6GFD2_RAT']	344	4.58244	35820.2	66.7448	-0.587791	77.616	[[0, 267]]	[[267, 344]]	0							1	0	0
D3ZHA0	sp|D3ZHA0|FLNC_RAT	FLNC_RAT	Flnc	Filamin-C	[]	['tr|A0A0H2UHR7|A0A0H2UHR7_RAT, tr|A0A8I5ZMA0|A0A8I5ZMA0_RAT, tr|A0A8L2R384|A0A8L2R384_RAT']	2726	5.59093	290983	37.8969	-0.312546	3.999	[[0, 35], [2187, 2271]]	[[35, 2187], [2271, 2726]]	26	['39-144', '163-260', '275-370', '375-470', '474-567', '572-660', '668-760', '765-863', '867-962', '967-1056', '1062-1151', '1155-1246', '1250-1346', '1349-1439', '1443-1534', '1539-1630', '1644-1733', '1795-1856', '1862-1948', '1957-2034', '2041-2130', '2245-2308', '2315-2403', '2418-2498', '2505-2594', '2635-2725']	['CON', 'CON', 'CON', 'CON', 'CON', 'CON', 'CON', 'CON', 'CON', 'CON', 'CON', 'CON', 'CON', 'CON', 'CON', 'CON', 'CON', 'CON', 'CON', 'CON', 'CON', 'CON', 'CON', 'CON', 'CON', 'CON']	['alpha bundles', 'alpha bundles', 'beta sandwiches', 'beta sandwiches', 'beta sandwiches', 'beta sandwiches', 'beta sandwiches', 'beta sandwiches', 'beta sandwiches', 'beta sandwiches', 'beta sandwiches', 'beta sandwiches', 'beta sandwiches', 'beta sandwiches', 'beta sandwiches', 'beta sandwiches', 'beta sandwiches', 'beta sandwiches', 'beta sandwiches', 'beta sandwiches', 'beta sandwiches', 'be…	['CH domain-like', 'CH domain-like', 'Immunoglobulin-like beta-sandwich', 'Immunoglobulin-like beta-sandwich', 'Immunoglobulin-like beta-sandwich', 'Immunoglobulin-like beta-sandwich', 'Immunoglobulin-like beta-sandwich', 'Immunoglobulin-like beta-sandwich', 'Immunoglobulin-like beta-sandwich', 'Immunoglobulin-like beta-sandwich', 'Immunoglobulin-like beta-sandwich', 'Immunoglobulin-like beta-san…	['Calponin-homology domain-like', 'Calponin-homology domain-like', 'Immunoglobulin/Fibronectin type III/E set domains/PapD-like', 'Immunoglobulin/Fibronectin type III/E set domains/PapD-like', 'Immunoglobulin/Fibronectin type III/E set domains/PapD-like', 'Immunoglobulin/Fibronectin type III/E set domains/PapD-like', 'Immunoglobulin/Fibronectin type III/E set domains/PapD-like', 'Immunoglobulin/F…	['CH', 'CH', 'Filamin', 'Filamin', 'Filamin', 'Filamin', 'Filamin', 'Filamin', 'Filamin', 'Filamin', 'Filamin', 'Filamin', 'Filamin', 'Filamin', 'Filamin', 'Filamin', 'Filamin', 'Filamin', 'Filamin', 'Filamin', 'Filamin', 'Filamin', 'Filamin', 'Filamin', 'Filamin', 'Filamin']	1	0	0
D3ZI07	tr|D3ZI07|D3ZI07_RAT	D3ZI07_RAT	Kif3b	Kinesin-like protein	['Kif3c']	['sp|O55165|KIF3C_RAT, tr|A0A8I6AET8|A0A8I6AET8_RAT, tr|G3V7J8|G3V7J8_RAT']	747	7.29747	85256.2	54.5198	-0.891031	26.64	[[370, 421], [603, 747]]	[[0, 370], [421, 603]]	1	['9-340']	['CON']	['a/b three-layered sandwiches']	['P-loop domains-like']	['P-loop containing nucleoside triphosphate hydrolases']	['Kinesin']	7	0	0
D3ZIF5	tr|D3ZIF5|D3ZIF5_RAT	D3ZIF5_RAT	Ap3b1	AP-3 complex subunit beta	[]	[]	1072	5.86751	118953	52.5723	-0.394869	27.332	[[0, 42], [260, 293], [621, 838]]	[[42, 260], [293, 621], [838, 1072]]	1	['46-577']	['CON']	['alpha superhelices']	['Repetitive alpha hairpins']	['ARM repeat']	['Adaptin_N']	1	0	0
D3ZJ86	sp|D3ZJ86|SL9A6_RAT	SL9A6_RAT	Slc9a6	Sodium/hydrogen exchanger 6	[]	[]	721	5.76708	79892.6	41.3464	0.151456	26.768	[[0, 85], [612, 721]]	[[85, 612]]	1	['202-543']	['CON']	['alpha complex topology']	['Cation-proton antiporter']	['Cation-proton antiporter (CPA)']	['Na_H_Exchanger']	2	0	0
D3ZJF9	tr|D3ZJF9|D3ZJF9_RAT	D3ZJF9_RAT	Gla	Alpha-galactosidase	[]	[]	421	5.45497	47672.2	38.3473	-0.149169	4.513	[[0, 20]]	[[20, 421]]	2	['36-324', '329-420']	['CON', 'CON']	['a/b barrels', 'beta sandwiches']	['TIM beta/alpha-barrel', 'Glycosyl hydrolase domain-like']	['TIM barrels', 'Glycosyl hydrolase domain']	['Glyco_hydro_31_N', 'Melibiase_2_C']	5	0	0
D3ZMY7	sp|D3ZMY7|5NTC_RAT	5NTC_RAT	Nt5c2	Cytosolic purine 5'-nucleotidase	[]	['tr|A0A8I5ZQZ0|A0A8I5ZQZ0_RAT, tr|A0A8I6A1X9|A0A8I6A1X9_RAT, tr|A0A8I6A978|A0A8I6A978_RAT, tr|A0A8I6B4G3|A0A8I6B4G3_RAT, tr|A0A8I6GLV2|A0A8I6GLV2_RAT, tr|A0A8I6GME6|A0A8I6GME6_RAT, tr|A0A8L2QH70|A0A8L2QH70_RAT', 'tr|A0A8I5ZQZ0|A0A8I5ZQZ0_RAT, tr|A0A8I6A1X9|A0A8I6A1X9_RAT, tr|A0A8I6A978|A0A8I6A978_RAT, tr|A0A8I6B4G3|A0A8I6B4G3_RAT, tr|A0A8I6GLV2|A0A8I6GLV2_RAT, tr|A0A8I6GME6|A0A8I6GME6_RAT, tr|A0…	560	5.81045	64865	36.7172	-0.41875	15	[[486, 560]]	[[0, 486]]	1	['47-469']	['CON']	['alpha bundles']	['HAD superfamily helical bundle insertion domain']	["Insertion domain in cytosolic IMP-GMP specific 5'-nucleotidase"]	['5_nucleotid']	8	0	0
D3ZN95	sp|D3ZN95|HCFC1_RAT	HCFC1_RAT	Hcfc1	Host cell factor 1	['Hcfc2']	['tr|A0A8I5ZS53|A0A8I5ZS53_RAT, tr|A0A8I6A285|A0A8I6A285_RAT, tr|A0A8L2UQY5|A0A8L2UQY5_RAT', 'tr|A0A8I5ZS53|A0A8I5ZS53_RAT, tr|A0A8L2UQY5|A0A8L2UQY5_RAT', 'tr|A0A8I5ZS53|A0A8I5ZS53_RAT, tr|A0A8I6A285|A0A8I6A285_RAT, tr|A0A8L2UQY5|A0A8L2UQY5_RAT', 'tr|A0A8I5ZS53|A0A8I5ZS53_RAT, tr|A0A8I6A285|A0A8I6A285_RAT, tr|A0A8L2UQY5|A0A8L2UQY5_RAT', 'tr|A0A8L2UQY5|A0A8L2UQY5_RAT', 'sp|Q5RKG2|HCFC2_RAT, tr|A0A…	2034	6.57396	209150	39.787	-0.087119	72.714	[[401, 1859], [2005, 2034]]	[[0, 401], [1859, 2005]]	3	['17-309', '1820-1897', '1902-2010']	['CON', 'CON', 'CON']	['beta duplicates or obligate multimers', 'beta sandwiches', 'beta sandwiches']	['beta-propeller-like', 'Immunoglobulin-like beta-sandwich', 'Immunoglobulin-like beta-sandwich']	['6-bladed', 'Immunoglobulin/Fibronectin type III/E set domains/PapD-like', 'Immunoglobulin/Fibronectin type III/E set domains/PapD-like']	['Kelch_1', 'fn3_7', 'fn3']	6	0	0
D3ZQL7	sp|D3ZQL7|TPPP_RAT	TPPP_RAT	Tppp	Tubulin polymerization-promoting protein	['Tppp2, Tppp3']	['tr|A0A5H1ZRV3|A0A5H1ZRV3_RAT, tr|A0A8I6A1G2|A0A8I6A1G2_RAT', 'tr|A0A5H1ZRV3|A0A5H1ZRV3_RAT, tr|A0A8I6A1G2|A0A8I6A1G2_RAT', 'tr|A0A5H1ZRV3|A0A5H1ZRV3_RAT, tr|A0A8I6A1G2|A0A8I6A1G2_RAT', 'tr|A0A5H1ZRV3|A0A5H1ZRV3_RAT, tr|A0A8I6A1G2|A0A8I6A1G2_RAT', 'tr|A0A5H1ZRV3|A0A5H1ZRV3_RAT, tr|A0A8I6A1G2|A0A8I6A1G2_RAT', 'tr|A0A5H1ZRV3|A0A5H1ZRV3_RAT, tr|A0A8I6A1G2|A0A8I6A1G2_RAT', 'tr|A0A5H1ZRV3|A0A5H1ZRV3_…	218	9.44573	23546.3	37.0353	-0.747706	50.459	[[0, 43], [151, 218]]	[[43, 151]]	1	['51-145']	['CON']	['alpha arrays']	['EF-hand']	['EF-hand']	['p25-alpha']	22	0	0
D3ZU13	tr|D3ZU13|D3ZU13_RAT	D3ZU13_RAT	Eif4g1	Eukaryotic translation initiation factor 4 gamma 1	['Eif4g3', 'Eif4g3', 'Eif4g3']	['tr|D4AD15|D4AD15_RAT, tr|M0RD03|M0RD03_RAT', 'tr|A0A0G2JY73|A0A0G2JY73_RAT, tr|A0A8I5ZPV9|A0A8I5ZPV9_RAT, tr|A0A8I5ZRZ1|A0A8I5ZRZ1_RAT, tr|A0A8I5ZZ46|A0A8I5ZZ46_RAT, tr|A0A8I6A378|A0A8I6A378_RAT, tr|A0A8I6A423|A0A8I6A423_RAT, tr|A0A8I6AMY8|A0A8I6AMY8_RAT, tr|A0A8I6APR0|A0A8I6APR0_RAT, tr|D4A554|D4A554_RAT, tr|D4AD15|D4AD15_RAT, tr|M0RD03|M0RD03_RAT', 'tr|A0A0G2JY73|A0A0G2JY73_RAT, tr|A0A8I5ZPV9…	1598	5.28792	175703	61.7981	-0.632478	60.701	[[0, 604], [641, 760], [991, 1237]]	[[604, 641], [760, 991], [1237, 1598]]	4	['597-633', '757-992', '1241-1353', '1439-1590']	['CON', 'CON', 'CON', 'CON']	['alpha arrays', 'alpha superhelices', 'alpha superhelices', 'alpha superhelices']	['Eukaryotic initiation factor 4f subunit eIF4g, eIF4e-binding domain', 'Repetitive alpha hairpins', 'Repetitive alpha hairpins', 'Repetitive alpha hairpins']	['Eukaryotic initiation factor 4f subunit eIF4g, eIF4e-binding domain', 'ARM repeat', 'ARM repeat', 'ARM repeat']	['eIF_4G1_like', 'MIF4G', 'MA3', 'W2']	16	0	0
D3ZUM2	sp|D3ZUM2|SARM1_RAT	SARM1_RAT	Sarm1	NAD(+) hydrolase SARM1	[]	['tr|A0A8I5Y295|A0A8I5Y295_RAT']	724	5.8221	79687.5	42.9455	-0.0781768	11.878	[[0, 61], [699, 724]]	[[61, 699]]	4	['118-197', '179-286', '412-474', '487-546']	['CON', 'CON', 'CON', 'CON']	['alpha superhelices', 'alpha superhelices', 'alpha arrays', 'alpha arrays']	['Repetitive alpha hairpins', 'Repetitive alpha hairpins', 'HhH/H2TH', 'HhH/H2TH']	['ARM repeat', 'ARM repeat', 'SAM domain-like', 'SAM domain-like']	['Arm', 'Arm', 'SAM_1', 'SAM_1']	1	0	0
D3ZUQ0	sp|D3ZUQ0|RIPL1_RAT	RIPL1_RAT	Rilpl1	RILP-like protein 1	[]	['tr|A0A0G2K2U5|A0A0G2K2U5_RAT, tr|A0A8I5ZUH1|A0A8I5ZUH1_RAT, tr|A0A8I5ZVF2|A0A8I5ZVF2_RAT, tr|A0A8I6A875|A0A8I6A875_RAT, tr|A0A8L2PZW4|A0A8L2PZW4_RAT', 'tr|A0A0G2K2U5|A0A0G2K2U5_RAT, tr|A0A8I5ZUH1|A0A8I5ZUH1_RAT, tr|A0A8I5ZVF2|A0A8I5ZVF2_RAT, tr|A0A8I6A875|A0A8I6A875_RAT, tr|A0A8L2PZW4|A0A8L2PZW4_RAT', 'tr|A0A0G2K2U5|A0A0G2K2U5_RAT, tr|A0A8I5ZUH1|A0A8I5ZUH1_RAT, tr|A0A8I5ZVF2|A0A8I5ZVF2_RAT, tr|…	406	5.1543	47329.7	59.3818	-0.892611	29.064	[[251, 291], [329, 406]]	[[0, 251], [291, 329]]	1	['21-85']	['CON']	['alpha bundles']	['RILP-like protein 2 N-terminal helical hairpin domain']	['RILP-like protein 2 N-terminal helical hairpin domain']	['Jnk-SapK_ap_N']	4	0	0
D3ZUY8	tr|D3ZUY8|D3ZUY8_RAT	D3ZUY8_RAT	Ap2a1	AP-2 complex subunit alpha	[]	[]	956	7.74956	105587	46.0021	-0.0763598	12.343	[[608, 713]]	[[0, 608], [713, 956]]	3	['35-607', '727-841', '844-954']	['CON', 'CON', 'CON']	['alpha superhelices', 'beta sandwiches', 'a+b two layers']	['Repetitive alpha hairpins', 'Immunoglobulin-like beta-sandwich', 'TBP-like']	['ARM repeat', 'Immunoglobulin/Fibronectin type III/E set domains/PapD-like', 'Subdomain of clathrin and coatomer appendage domain']	['Adaptin_N', 'Alpha_adaptinC2', 'Alpha_adaptin_C']	1	0	0
D3ZW55	sp|D3ZW55|ITPA_RAT	ITPA_RAT	Itpa	Inosine triphosphate pyrophosphatase	[]	['tr|A0A8I6AG77|A0A8I6AG77_RAT, tr|A0A8L2QG09|A0A8L2QG09_RAT', 'tr|A0A8I6AG77|A0A8I6AG77_RAT, tr|A0A8L2QG09|A0A8L2QG09_RAT', 'tr|A0A8I5XVY2|A0A8I5XVY2_RAT, tr|A0A8I6ABW8|A0A8I6ABW8_RAT', 'tr|A0A8I6AG77|A0A8I6AG77_RAT, tr|A0A8L2QG09|A0A8L2QG09_RAT', 'tr|A0A8I5XVY2|A0A8I5XVY2_RAT, tr|A0A8I6ABW8|A0A8I6ABW8_RAT, tr|A0A8I6AG77|A0A8I6AG77_RAT, tr|A0A8L2QG09|A0A8L2QG09_RAT', 'tr|A0A8I6AG77|A0A8I6AG77_RA…	198	5.48072	21927	32.7172	-0.223232	0	[]	[[0, 198]]	1	['8-189']	['CON']	['a/b three-layered sandwiches']	['ITPase-like']	['ITPase-like']	['Ham1p_like']	21	0	0
D3ZWA8	tr|D3ZWA8|D3ZWA8_RAT	D3ZWA8_RAT	Appl1	Adaptor protein, phosphotyrosine interacting with PH domain and leucine zipper 1	[]	['tr|A0A8I5ZXF9|A0A8I5ZXF9_RAT', 'tr|A0A8I5ZXF9|A0A8I5ZXF9_RAT', 'tr|A0A8I5ZXF9|A0A8I5ZXF9_RAT', 'tr|A0A8I5ZXF9|A0A8I5ZXF9_RAT', 'tr|A0A8I5ZXF9|A0A8I5ZXF9_RAT', 'tr|A0A8I5ZXF9|A0A8I5ZXF9_RAT', 'tr|A0A8I5ZXF9|A0A8I5ZXF9_RAT', 'tr|A0A8I5ZXF9|A0A8I5ZXF9_RAT', 'tr|A0A8I5ZXF9|A0A8I5ZXF9_RAT', 'tr|A0A8I5ZXF9|A0A8I5ZXF9_RAT', 'tr|A0A8I5ZXF9|A0A8I5ZXF9_RAT', 'tr|A0A8I5ZXF9|A0A8I5ZXF9_RAT', 'tr|A0A8I5ZXF9…	707	5.24456	79363.2	60.8651	-0.579066	26.025	[[0, 14], [383, 494], [647, 707]]	[[14, 383], [494, 647]]	3	['16-247', '280-374', '500-627']	['CON', 'CON', 'CON']	['alpha duplicates or obligate multimers', 'beta barrels', 'beta barrels']	['BAR/IMD domain-like', 'PH domain-like', 'PH domain-like']	['BAR/IMD domain-like', 'PH domain-like', 'PH domain-like']	['BAR_3', 'PH', 'PID']	17	0	0
D4A0E8	tr|D4A0E8|D4A0E8_RAT	D4A0E8_RAT	Prmt5	Protein arginine N-methyltransferase 5	[]	['tr|A0A8I5ZP89|A0A8I5ZP89_RAT, tr|A0A8I6ANJ2|A0A8I6ANJ2_RAT', 'tr|A0A8I5ZP89|A0A8I5ZP89_RAT, tr|A0A8I6ANJ2|A0A8I6ANJ2_RAT', 'tr|A0A8I5ZP89|A0A8I5ZP89_RAT, tr|A0A8I6ANJ2|A0A8I6ANJ2_RAT', 'tr|A0A8I6ANJ2|A0A8I6ANJ2_RAT', 'tr|A0A8I5ZP89|A0A8I5ZP89_RAT, tr|A0A8I6ANJ2|A0A8I6ANJ2_RAT', 'tr|A0A8I5ZP89|A0A8I5ZP89_RAT, tr|A0A8I6ANJ2|A0A8I6ANJ2_RAT']	637	5.85944	72693.9	44.6997	-0.328414	3.297	[[0, 21]]	[[21, 637]]	3	['35-287', '328-464', '467-635']	['CON', 'CON', 'CON']	['a/b barrels', 'a/b three-layered sandwiches', 'beta sandwiches']	['TIM beta/alpha-barrel', 'Rossmann-like', 'Arginine methyltransferase oligomerization subdomain']	['TIM barrels', 'S-adenosyl-L-methionine-dependent methyltransferases', 'Arginine methyltransferase oligomerization subdomain']	['PRMT5_TIM', 'PRMT5', 'PRMT5_C']	8	0	0
D4A1R8	sp|D4A1R8|CPNE1_RAT	CPNE1_RAT	Cpne1	Copine-1	[]	['tr|A0A8L2QF48|A0A8L2QF48_RAT', 'tr|A0A8L2QF48|A0A8L2QF48_RAT', 'tr|A0A8L2QF48|A0A8L2QF48_RAT', 'tr|A0A8L2QF48|A0A8L2QF48_RAT', 'tr|A0A8L2QF48|A0A8L2QF48_RAT', 'tr|A0A8L2QF48|A0A8L2QF48_RAT']	536	5.39365	58843	32.1364	-0.184888	3.172	[[520, 536]]	[[0, 520]]	3	['12-128', '143-261', '399-460']	['CON', 'CON', 'CON']	['beta sandwiches', 'beta sandwiches', 'a/b three-layered sandwiches']	['Immunoglobulin-like beta-sandwich', 'Immunoglobulin-like beta-sandwich', 'HAD domain-like']	['C2 domain', 'C2 domain', 'vWA-like']	['C2_1', 'C2_1', 'VWA']	6	0	0
D4A208	sp|D4A208|SRGP2_RAT	SRGP2_RAT	Srgap2	SLIT-ROBO Rho GTPase-activating protein 2	['Srgap1', 'Srgap1']	['tr|A0A0G2JZ92|A0A0G2JZ92_RAT, tr|A0A8I5ZJB2|A0A8I5ZJB2_RAT, tr|A0A8I5ZL53|A0A8I5ZL53_RAT, tr|A0A8I6AKP5|A0A8I6AKP5_RAT, tr|B5DEJ1|B5DEJ1_RAT, tr|F1M287|F1M287_RAT', 'tr|A0A0G2JZ92|A0A0G2JZ92_RAT, tr|A0A8I5ZJB2|A0A8I5ZJB2_RAT, tr|A0A8I5ZL53|A0A8I5ZL53_RAT, tr|A0A8I6AKP5|A0A8I6AKP5_RAT, tr|B5DEJ1|B5DEJ1_RAT, tr|F1M287|F1M287_RAT']	1071	6.30205	120876	59.4569	-0.646125	40.336	[[184, 218], [411, 437], [479, 501], [680, 733], [781, 1071]]	[[0, 184], [218, 411], [437, 479], [501, 680], [733, 781]]	3	['29-186,226-340', '498-679', '733-783']	['NC', 'CON', 'CON']	['alpha duplicates or obligate multimers', 'alpha bundles', 'beta barrels']	['BAR/IMD domain-like', 'GTPase activation domain, GAP', 'SH3']	['BAR/IMD domain-like', 'GTPase activation domain, GAP', 'SH3']	['FCH', 'RhoGAP', 'SH3_1']	2	0	0
D4A2Z8	sp|D4A2Z8|DHX36_RAT	DHX36_RAT	Dhx36	ATP-dependent DNA/RNA helicase DHX36	[]	['tr|A0A8I6A6W1|A0A8I6A6W1_RAT', 'tr|A0A8I6A6W1|A0A8I6A6W1_RAT']	1000	8.33101	113842	48.4383	-0.4534	14.8	[[0, 153], [984, 1000]]	[[153, 984]]	5	['183-380', '531-604', '621-688', '691-801', '820-903']	['CON', 'CON', 'CON', 'CON', 'CON']	['a/b three-layered sandwiches', 'a/b three-layered sandwiches', 'alpha arrays', 'alpha arrays', 'beta barrels']	['P-loop domains-like', 'P-loop domains-like', 'HTH', 'Sec63 N-terminal subdomain-like', 'OB-fold']	['P-loop containing nucleoside triphosphate hydrolases', 'P-loop containing nucleoside triphosphate hydrolases', 'winged', 'Sec63 N-terminal subdomain-like', 'Nucleic acid-binding proteins']	['DEAD_3', 'Helicase_C_7', 'HA2_N', 'HA2_C', 'OB_NTP_bind']	2	0	0
D4A631	sp|D4A631|BIG1_RAT	BIG1_RAT	Arfgef1	Brefeldin A-inhibited guanine nucleotide-exchange protein 1	['Arfgef2', 'Arfgef2', 'Arfgef2']	['sp|Q7TSU1|BIG2_RAT, tr|A0A8I5Y4E2|A0A8I5Y4E2_RAT, tr|A0A8I6AV44|A0A8I6AV44_RAT, tr|A0A8I6GGZ4|A0A8I6GGZ4_RAT, tr|A0A8L2Q3C5|A0A8L2Q3C5_RAT', 'sp|Q7TSU1|BIG2_RAT, tr|A0A8I5Y4E2|A0A8I5Y4E2_RAT, tr|A0A8I6AV44|A0A8I6AV44_RAT, tr|A0A8I6GGZ4|A0A8I6GGZ4_RAT, tr|A0A8L2Q3C5|A0A8L2Q3C5_RAT', 'sp|Q7TSU1|BIG2_RAT, tr|A0A8I5Y4E2|A0A8I5Y4E2_RAT, tr|A0A8I6AV44|A0A8I6AV44_RAT, tr|A0A8I6GGZ4|A0A8I6GGZ4_RAT, tr|…	1846	5.52455	207888	41.8978	-0.283261	21.668	[[44, 75], [225, 413], [626, 690], [884, 898], [1066, 1089], [1537, 1605]]	[[0, 44], [75, 225], [413, 626], [690, 884], [898, 1066], [1089, 1537], [1605, 1846]]	2	['69-257,404-524', '694-881']	['NC', 'CON']	['alpha superhelices', 'alpha arrays']	['Repetitive alpha hairpins', 'Sec7 domain']	['ARM repeat', 'Sec7 domain']	['Sec7_N', 'Sec7']	4	0	0
D4A6D8	sp|D4A6D8|LRRT1_RAT	LRRT1_RAT	Lrrtm1	Leucine-rich repeat transmembrane neuronal protein 1	[]	[]	523	6.64848	58731.1	52.2857	-0.0206501	22.371	[[0, 37], [366, 428], [469, 487]]	[[37, 366], [428, 469], [487, 523]]	1	['62-317']	['CON']	['beta duplicates or obligate multimers']	['Single-stranded right-handed beta-helix']	['Leucine-rich repeats']	['LRR_8_3']	1	0	0
D4A702	sp|D4A702|SYNP2_RAT	SYNP2_RAT	Synpo2	Synaptopodin-2	[]	['tr|A0A8I5ZYK1|A0A8I5ZYK1_RAT, tr|A0A8L2QB32|A0A8L2QB32_RAT']	1262	8.72375	136024	62.5468	-0.663233	93.582	[[84, 1262]]	[[0, 84]]	1	['8-86']	['CON']	['beta barrels']	['PDZ domain']	['PDZ domain']	['PDZ']	1	0	0
D4A7H9	tr|D4A7H9|D4A7H9_RAT	D4A7H9_RAT	Chmp7	Charged multivesicular body protein 7	[]	[]	450	5.10343	50542.9	53.4958	-0.437333	26.667	[[0, 27], [357, 450]]	[[27, 357]]	1	['243-350']	['CON']	['alpha bundles']	['Charged multivesicular body protein 3 (CHMP3)-related']	['Charged multivesicular body protein 3 (CHMP3)-related']	['Snf7']	1	0	0
D4A8G7	tr|D4A8G7|D4A8G7_RAT	D4A8G7_RAT	Snw1	SNW domain-containing protein 1	[]	['tr|A0A8I5ZP60|A0A8I5ZP60_RAT', 'tr|A0A8I5ZP60|A0A8I5ZP60_RAT', 'tr|A0A8I5ZP60|A0A8I5ZP60_RAT']	536	9.5249	61462.7	50.3776	-1.14608	55.037	[[0, 45], [204, 238], [319, 536]]	[[45, 204], [238, 319]]	1	['254-389']	['CON']	['a/b three-layered sandwiches']	['Rossmann-like']	['FAD/NAD(P)-binding domain']	['FMO-like_2nd']	4	0	0
D4A8H8	tr|D4A8H8|D4A8H8_RAT	D4A8H8_RAT	Cyfip1	Cytoplasmic FMR1-interacting protein	[]	['tr|A0A0G2K472|A0A0G2K472_RAT', 'tr|A0A0G2K472|A0A0G2K472_RAT', 'tr|A0A0G2K472|A0A0G2K472_RAT', 'tr|A0A0G2K472|A0A0G2K472_RAT', 'tr|A0A0G2K472|A0A0G2K472_RAT', 'tr|A0A0G2K472|A0A0G2K472_RAT', 'tr|A0A0G2K472|A0A0G2K472_RAT', 'tr|A0A0G2K472|A0A0G2K472_RAT']	1253	6.46188	145256	47.1967	-0.26656	7.422	[[0, 42], [525, 547], [1229, 1253]]	[[42, 525], [547, 1229]]	1	['5-1250']	['CON']	['alpha complex topology']	['Nck-associated protein 1/Cytoplasmic FMR1-interacting protein 1']	['Nck-associated protein 1/Cytoplasmic FMR1-interacting protein 1']	['FragX_IP']	8	0	0
D4AEC2	sp|D4AEC2|CAMP2_RAT	CAMP2_RAT	Camsap2	Calmodulin-regulated spectrin-associated protein 2	[]	['tr|A0A5H1ZRV8|A0A5H1ZRV8_RAT, tr|A0A8I6A5G7|A0A8I6A5G7_RAT', 'tr|A0A5H1ZRV8|A0A5H1ZRV8_RAT, tr|A0A8I6A5G7|A0A8I6A5G7_RAT', 'tr|A0A5H1ZRV8|A0A5H1ZRV8_RAT, tr|A0A8I6A5G7|A0A8I6A5G7_RAT', 'tr|A0A5H1ZRV8|A0A5H1ZRV8_RAT, tr|A0A8I6A5G7|A0A8I6A5G7_RAT', 'tr|A0A5H1ZRV8|A0A5H1ZRV8_RAT, tr|A0A8I6A5G7|A0A8I6A5G7_RAT']	1470	6.60307	165610	58.1206	-0.752109	63.741	[[200, 217], [342, 1341], [1455, 1470]]	[[0, 200], [217, 342], [1341, 1455]]	2	['244-313', '1341-1450']	['CON', 'CON']	['alpha bundles', 'beta barrels']	['CH domain-like', 'SH3']	['Calponin-homology domain-like', 'PRC-barrel domain']	['CH', 'CAMSAP_CKK']	4	0	0
D4AEH9	tr|D4AEH9|D4AEH9_RAT	D4AEH9_RAT	Agl	Glycogen debranching enzyme	[]	[]	1532	6.28386	174330	44.5276	-0.312794	0	[]	[[0, 1532]]	4	['127-252,480-568', '242-328', '895-1017', '1072-1527']	['NC', 'IS', 'CON', 'CON']	['a/b barrels', 'alpha arrays', 'alpha bundles', 'alpha superhelices']	['TIM beta/alpha-barrel', 'Glycogen debranching enzyme (GDE) insertion domain', 'Glycogen debranching enzyme (GDE) middle domain 2', 'Repetitive alpha hairpins']	['TIM barrels', 'Glycogen debranching enzyme (GDE) insertion domain', 'Glycogen debranching enzyme (GDE) middle domain 2', 'alpha/alpha toroid']	['Alpha-amylase', 'hDGE_amylase', 'hGDE_central_C', 'GDE_C']	31	0	0
D4AEP0	tr|D4AEP0|D4AEP0_RAT	D4AEP0_RAT	Adss2	Adenylosuccinate synthetase isozyme 2	[]	['tr|A0A8I6AT75|A0A8I6AT75_RAT, tr|A0A8I6G7N1|A0A8I6G7N1_RAT, tr|A0A8I6GA01|A0A8I6GA01_RAT', 'tr|A0A8I6AT75|A0A8I6AT75_RAT, tr|A0A8I6GA01|A0A8I6GA01_RAT', 'tr|A0A8I6AT75|A0A8I6AT75_RAT', 'tr|A0A8I6AT75|A0A8I6AT75_RAT', 'tr|A0A8I6AT75|A0A8I6AT75_RAT, tr|A0A8I6GA01|A0A8I6GA01_RAT', 'tr|A0A8I6AT75|A0A8I6AT75_RAT, tr|A0A8I6G7N1|A0A8I6G7N1_RAT, tr|A0A8I6GA01|A0A8I6GA01_RAT', 'tr|A0A8I6AT75|A0A8I6AT75_…	456	5.98375	50084.6	33.4586	-0.205921	5.482	[[0, 25]]	[[25, 456]]	1	['30-454']	['CON']	['a/b three-layered sandwiches']	['P-loop domains-like']	['P-loop containing nucleoside triphosphate hydrolases']	['Adenylsucc_synt']	10	0	0
E9PT53	tr|E9PT53|E9PT53_RAT	E9PT53_RAT	Wfs1	Wolframin ER transmembrane glycoprotein	[]	['tr|A0A8I6A452|A0A8I6A452_RAT', 'tr|A0A8I6A452|A0A8I6A452_RAT']	890	8.11904	100562	48.9782	0.0357303	14.719	[[0, 86], [203, 224], [262, 284]]	[[86, 203], [224, 262], [284, 890]]	1	['96-161']	['CON']	['alpha superhelices']	['Repetitive alpha hairpins']	['ARM repeat']	['Sel1']	3	0	0
E9PU28	sp|E9PU28|IMDH2_RAT	IMDH2_RAT	Impdh2	Inosine-5'-monophosphate dehydrogenase 2	[]	['tr|A0A8L2QJV6|A0A8L2QJV6_RAT', 'tr|A0A8L2QJV6|A0A8L2QJV6_RAT', 'tr|A0A8L2QJV6|A0A8L2QJV6_RAT', 'tr|A0A8L2QJV6|A0A8L2QJV6_RAT', 'tr|A0A8L2QJV6|A0A8L2QJV6_RAT', 'tr|A0A8L2QJV6|A0A8L2QJV6_RAT']	514	6.84065	55814.4	27.5091	-0.112451	0	[]	[[0, 514]]	3	['28-135', '113-230', '199-482']	['CON', 'CON', 'CON']	['a/b barrels', 'a+b duplicates or obligate multimers', 'a/b barrels']	['TIM beta/alpha-barrel', 'CBS-domain', 'TIM beta/alpha-barrel']	['TIM barrels', 'CBS-domain', 'TIM barrels']	['IMPDH_1st', 'IMPDH_2nd', 'IMPDH_1st']	6	0	0
F1LML7	tr|F1LML7|F1LML7_RAT	F1LML7_RAT	Hip1r	Huntingtin interacting protein 1 related	[]	[]	1069	6.11919	119551	51.3439	-0.548644	20.58	[[0, 39], [295, 351], [586, 610], [935, 1069]]	[[39, 295], [351, 586], [610, 935]]	2	['33-149', '782-963']	['CON', 'CON']	['alpha superhelices', 'alpha bundles']	['Repetitive alpha hairpins', 'Four-helical up-and-down bundle']	['ARM repeat', 'I/LWEQ domain (Pfam 01608)']	['ANTH_N', 'I_LWEQ']	3	0	0
F1LN46	sp|F1LN46|CPT1C_RAT	CPT1C_RAT	Cpt1c	Palmitoyl thioesterase CPT1C	[]	['tr|A0A8L2QGW1|A0A8L2QGW1_RAT']	801	6.9487	90168.8	48.9712	-0.144444	4.12	[[0, 22]]	[[22, 801]]	3	['3-45', '251-527', '541-760']	['CON', 'CON', 'CON']	['extended segments', 'a+b complex topology', 'a+b complex topology']	['N-terminal regulatory segment of carnitine palmitoyltransferase 1A', 'CoA-dependent acyltransferases', 'CoA-dependent acyltransferases']	['N-terminal regulatory segment of carnitine palmitoyltransferase 1A', 'CoA-dependent acyltransferases', 'CoA-dependent acyltransferases']	['CPT_N', 'Carn_acyltransf_1st', 'Carn_acyltransf_2nd']	1	0	0
F1LNJ2	sp|F1LNJ2|U520_RAT	U520_RAT	Snrnp200	U5 small nuclear ribonucleoprotein 200 kDa helicase	[]	['tr|A0A8I6ATU8|A0A8I6ATU8_RAT, tr|M3ZCQ2|M3ZCQ2_RAT', 'tr|A0A8I6ATU8|A0A8I6ATU8_RAT, tr|M3ZCQ2|M3ZCQ2_RAT', 'tr|A0A8I6ATU8|A0A8I6ATU8_RAT, tr|M3ZCQ2|M3ZCQ2_RAT', 'tr|M3ZCQ2|M3ZCQ2_RAT', 'tr|A0A8I6ATU8|A0A8I6ATU8_RAT, tr|M3ZCQ2|M3ZCQ2_RAT', 'tr|A0A8I6ATU8|A0A8I6ATU8_RAT, tr|M3ZCQ2|M3ZCQ2_RAT', 'tr|A0A8I6ATU8|A0A8I6ATU8_RAT, tr|M3ZCQ2|M3ZCQ2_RAT', 'tr|A0A8I6ATU8|A0A8I6ATU8_RAT, tr|M3ZCQ2|M3ZCQ2_RA…	2139	5.74548	244872	44.4261	-0.329313	8.415	[[0, 83], [186, 238], [381, 407]]	[[83, 186], [238, 381], [407, 2139]]	14	['262-363', '407-450', '474-667', '683-886', '888-992', '995-1124', '1127-1179', '1184-1289', '1319-1515', '1524-1723', '1726-1826', '1829-1958', '1961-2016', '2019-2129']	['CON', 'CON', 'CON', 'CON', 'CON', 'CON', 'CON', 'CON', 'CON', 'CON', 'CON', 'CON', 'CON', 'CON']	['alpha arrays', 'extended segments', 'a/b three-layered sandwiches', 'a/b three-layered sandwiches', 'alpha arrays', 'alpha arrays', 'alpha arrays', 'beta sandwiches', 'a/b three-layered sandwiches', 'a/b three-layered sandwiches', 'alpha arrays', 'alpha arrays', 'alpha arrays', 'beta sandwiches']	['PWI domain-like', 'Pre-mRNA-splicing helicase BRR2 NC-clamp', 'P-loop domains-like', 'P-loop domains-like', 'HTH', 'Sec63 N-terminal subdomain-like', 'HhH/H2TH', 'Immunoglobulin-like beta-sandwich', 'P-loop domains-like', 'P-loop domains-like', 'HTH', 'Sec63 N-terminal subdomain-like', 'HhH/H2TH', 'Immunoglobulin-like beta-sandwich']	['PWI domain', 'Pre-mRNA-splicing helicase BRR2 NC-clamp', 'P-loop containing nucleoside triphosphate hydrolases', 'P-loop containing nucleoside triphosphate hydrolases', 'winged', 'Sec63 N-terminal subdomain-like', 'SAM-like subdomain in Sec63-like proteins', 'Immunoglobulin/Fibronectin type III/E set domains/PapD-like', 'P-loop containing nucleoside triphosphate hydrolases', 'P-loop containing …	['KOG0951_1st', 'KOG0951_2nd', 'DEAD_1', 'Helicase_C_5', 'KOG0952', 'Sec63_1st', 'Sec63_2nd', 'Sec63_3rd', 'DEAD_1', 'Helicase_C_5', 'KOG0952', 'Sec63_1st', 'Sec63_2nd_1', 'Sec63_3rd']	15	0	0
F1LPV8	tr|F1LPV8|F1LPV8_RAT	F1LPV8_RAT	Suclg2	Succinate--CoA ligase [GDP-forming] subunit beta, mitochondrial	[]	['tr|A0A8I5ZV34|A0A8I5ZV34_RAT, tr|A0A8I6AHY6|A0A8I6AHY6_RAT, tr|A0A8I6AIH6|A0A8I6AIH6_RAT', 'tr|A0A8I5ZV34|A0A8I5ZV34_RAT, tr|A0A8I6AHY6|A0A8I6AHY6_RAT, tr|A0A8I6AIH6|A0A8I6AIH6_RAT']	425	7.59098	46126.6	37.3955	-0.113647	10.588	[[0, 46]]	[[46, 425]]	2	['41-257', '277-420']	['CON', 'CON']	['a+b complex topology', 'a/b three-layered sandwiches']	['Protein kinase/SAICAR synthase/ATP-grasp', 'Flavodoxin-like']	['ATP-grasp', 'Succinyl-CoA synthetase domains']	['ATP-grasp_2', 'Citrate_bind']	3	0	0
F1LQ48	sp|F1LQ48|HNRPL_RAT	HNRPL_RAT	Hnrnpl	Heterogeneous nuclear ribonucleoprotein L	[]	['tr|A0A8L2QEL3|A0A8L2QEL3_RAT, tr|F2Z3R2|F2Z3R2_RAT', 'tr|A0A8L2QEL3|A0A8L2QEL3_RAT, tr|A0A8L2QQ13|A0A8L2QQ13_RAT, tr|F2Z3R2|F2Z3R2_RAT', 'tr|A0A8L2QEL3|A0A8L2QEL3_RAT, tr|A0A8L2QQ13|A0A8L2QQ13_RAT, tr|F2Z3R2|F2Z3R2_RAT', 'tr|A0A8L2QEL3|A0A8L2QEL3_RAT, tr|A0A8L2QQ13|A0A8L2QQ13_RAT, tr|F2Z3R2|F2Z3R2_RAT', 'tr|A0A8L2QQ13|A0A8L2QQ13_RAT', 'tr|A0A8L2QEL3|A0A8L2QEL3_RAT, tr|F2Z3R2|F2Z3R2_RAT', 'tr|A0…	623	8.72098	67902.4	57.4979	-0.64703	38.042	[[0, 98], [274, 413]]	[[98, 274], [413, 623]]	4	['101-165', '201-266', '418-490', '537-603']	['CON', 'CON', 'CON', 'CON']	['a+b two layers', 'a+b two layers', 'a+b two layers', 'a+b two layers']	['Alpha-beta plaits', 'Alpha-beta plaits', 'Alpha-beta plaits', 'Alpha-beta plaits']	['RNA-binding domain, RBD', 'RNA-binding domain, RBD', 'RNA-binding domain, RBD', 'RNA-binding domain, RBD']	['RRM_1_3', 'RRM_1_1', 'RRM_1_6', 'RRM_1']	37	1	0
F1LQX4	sp|F1LQX4|RHG44_RAT	RHG44_RAT	Arhgap44	Rho GTPase-activating protein 44	[]	['tr|A0A0H2UHC0|A0A0H2UHC0_RAT, tr|A0A8L2QXS1|A0A8L2QXS1_RAT', 'tr|A0A0H2UHC0|A0A0H2UHC0_RAT, tr|A0A8L2QXS1|A0A8L2QXS1_RAT', 'tr|A0A0H2UHC0|A0A0H2UHC0_RAT, tr|A0A8L2QXS1|A0A8L2QXS1_RAT']	814	6.08583	89113.7	73.2467	-0.450983	42.629	[[153, 175], [458, 814]]	[[0, 153], [175, 458]]	2	['31-236', '253-445']	['CON', 'CON']	['alpha duplicates or obligate multimers', 'alpha bundles']	['BAR/IMD domain-like', 'GTPase activation domain, GAP']	['BAR/IMD domain-like', 'GTPase activation domain, GAP']	['BAR', 'RhoGAP']	3	0	0
F1LQY6	sp|F1LQY6|NECA2_RAT	NECA2_RAT	Necab2	N-terminal EF-hand calcium-binding protein 2	[]	['tr|A0A5H1ZRU5|A0A5H1ZRU5_RAT, tr|A0A8I5YBK3|A0A8I5YBK3_RAT', 'tr|A0A5H1ZRU5|A0A5H1ZRU5_RAT, tr|A0A8I5YBK3|A0A8I5YBK3_RAT', 'tr|A0A5H1ZRU5|A0A5H1ZRU5_RAT, tr|A0A8I5YBK3|A0A8I5YBK3_RAT', 'tr|A0A5H1ZRU5|A0A5H1ZRU5_RAT, tr|A0A8I5YBK3|A0A8I5YBK3_RAT', 'tr|A0A5H1ZRU5|A0A5H1ZRU5_RAT, tr|A0A8I5YBK3|A0A8I5YBK3_RAT', 'tr|A0A5H1ZRU5|A0A5H1ZRU5_RAT, tr|A0A8I5YBK3|A0A8I5YBK3_RAT', 'tr|A0A5H1ZRU5|A0A5H1ZRU5_…	389	5.05028	43525.7	48.2874	-0.420823	33.419	[[0, 63], [200, 243], [365, 389]]	[[63, 200], [243, 365]]	2	['70-123', '295-372']	['CON', 'CON']	['alpha arrays', 'a+b two layers']	['EF-hand', 'Alpha-beta plaits']	['EF-hand', 'Dimeric alpha+beta barrel']	['EF-hand_7_7', 'ABM']	14	0	0
F1LXF1	sp|F1LXF1|BCR_RAT	BCR_RAT	Bcr	Breakpoint cluster region protein	[]	[]	1270	6.49598	143032	58.5704	-0.622598	36.457	[[0, 19], [72, 491], [1212, 1226]]	[[19, 72], [491, 1212], [1226, 1270]]	5	['3-61', '496-691', '706-772,828-865', '921-1011', '1050-1218']	['CON', 'CON', 'NC', 'CON', 'CON']	['alpha duplicates or obligate multimers', 'alpha bundles', 'beta barrels', 'beta sandwiches', 'alpha bundles']	['Bcr-Abl oncoprotein oligomerization domain', 'DH domain-like', 'PH domain-like', 'Immunoglobulin-like beta-sandwich', 'GTPase activation domain, GAP']	['Bcr-Abl oncoprotein oligomerization domain', 'DBL homology domain (DH-domain)', 'PH domain-like', 'C2 domain', 'GTPase activation domain, GAP']	['Bcr-Abl_Oligo', 'RhoGEF', 'PH_10', 'C2_1', 'RhoGAP']	1	0	0
F1LYQ8	sp|F1LYQ8|FARP1_RAT	FARP1_RAT	Farp1	FERM, ARHGEF and pleckstrin domain-containing protein 1	[]	['tr|A0A8I5ZQU0|A0A8I5ZQU0_RAT', 'tr|A0A8I5ZQU0|A0A8I5ZQU0_RAT']	1049	8.04954	118841	50.104	-0.530315	31.173	[[0, 38], [325, 542], [862, 915], [1031, 1049]]	[[38, 325], [542, 862], [915, 1031]]	6	['39-121', '126-221', '226-318', '543-733', '763-858', '939-1033']	['CON', 'CON', 'CON', 'CON', 'CON', 'CON']	['a+b two layers', 'alpha bundles', 'beta barrels', 'alpha bundles', 'beta barrels', 'beta barrels']	['beta-Grasp', 'Acyl-CoA binding protein-like', 'PH domain-like', 'DH domain-like', 'PH domain-like', 'PH domain-like']	['Ubiquitin-like', 'Acyl-CoA binding protein-like', 'PH domain-like', 'DBL homology domain (DH-domain)', 'PH domain-like', 'PH domain-like']	['FERM_N', 'FERM_M', 'FERM_C', 'RhoGEF', 'PH_10', 'PH']	2	0	0
F1M0Z1	sp|F1M0Z1|TRIO_RAT	TRIO_RAT	Trio	Triple functional domain protein	[]	['tr|A0A1P0PBZ6|A0A1P0PBZ6_RAT, tr|A0A8I5XUX3|A0A8I5XUX3_RAT, tr|A0A8I6AS57|A0A8I6AS57_RAT', 'tr|A0A1P0PBZ6|A0A1P0PBZ6_RAT, tr|A0A8I5XUX3|A0A8I5XUX3_RAT, tr|A0A8I5ZS58|A0A8I5ZS58_RAT, tr|A0A8I6AS57|A0A8I6AS57_RAT', 'tr|A0A1P0PBZ6|A0A1P0PBZ6_RAT, tr|A0A8I5XUX3|A0A8I5XUX3_RAT, tr|A0A8I6AS57|A0A8I6AS57_RAT', 'tr|A0A1P0PBZ6|A0A1P0PBZ6_RAT, tr|A0A8I5XUX3|A0A8I5XUX3_RAT, tr|A0A8I5ZS58|A0A8I5ZS58_RAT, t…	3100	5.91622	347856	52.2883	-0.516871	26.581	[[0, 43], [283, 306], [1038, 1058], [1242, 1271], [1599, 1656], [1706, 1966], [2278, 2567], [2635, 2674], [3049, 3100]]	[[43, 283], [306, 1038], [1058, 1242], [1271, 1599], [1656, 1706], [1966, 2278], [2567, 2635], [2674, 3049]]	14	['75-212', '222-336', '342-444', '568-670', '676-782', '910-1006', '1142-1242', '1289-1469', '1474-1593', '1662-1713', '1969-2147', '2154-2275', '2685-2777', '2798-3046']	['CON', 'CON', 'CON', 'CON', 'CON', 'CON', 'CON', 'CON', 'CON', 'CON', 'CON', 'CON', 'CON', 'CON']	['a/b three-layered sandwiches', 'alpha bundles', 'alpha bundles', 'alpha bundles', 'alpha bundles', 'alpha bundles', 'alpha bundles', 'alpha bundles', 'beta barrels', 'beta barrels', 'alpha bundles', 'beta barrels', 'beta sandwiches', 'a+b complex topology']	['SpoIIaa-like', 'Spectrin repeat-like', 'Spectrin repeat-like', 'Spectrin repeat-like', 'Spectrin repeat-like', 'Spectrin repeat-like', 'Spectrin repeat-like', 'DH domain-like', 'PH domain-like', 'SH3', 'DH domain-like', 'PH domain-like', 'Immunoglobulin-like beta-sandwich', 'Protein kinase/SAICAR synthase/ATP-grasp']	['SpoIIaa-like', 'Spectrin repeat', 'Spectrin repeat', 'Spectrin repeat', 'Spectrin repeat', 'Spectrin repeat', 'Spectrin repeat', 'DBL homology domain (DH-domain)', 'PH domain-like', 'SH3', 'DBL homology domain (DH-domain)', 'PH domain-like', 'Immunoglobulin/Fibronectin type III/E set domains/PapD-like', 'Protein kinase']	['CRAL_TRIO', 'Spectrin', 'Spectrin', 'Spectrin', 'Spectrin', 'Spectrin', 'Spectrin', 'RhoGEF', 'PH_10', 'SH3_1_1', 'RhoGEF', 'PH_10', 'I-set', 'Pkinase_Tyr']	6	0	0
F1M386	sp|F1M386|RPGF2_RAT	RPGF2_RAT	Rapgef2	Rap guanine nucleotide exchange factor 2	['Rapgef6', 'Rapgef6', 'Rapgef6']	['tr|A0A8I5YCN5|A0A8I5YCN5_RAT, tr|A0A8I5ZU25|A0A8I5ZU25_RAT, tr|A0A8I6ADK8|A0A8I6ADK8_RAT, tr|A0A8I6AM01|A0A8I6AM01_RAT, tr|A0A8I6GIT4|A0A8I6GIT4_RAT, tr|A0A8I6GLT7|A0A8I6GLT7_RAT, tr|D3ZTL8|D3ZTL8_RAT', 'tr|A0A8I5YCN5|A0A8I5YCN5_RAT, tr|A0A8I5ZU25|A0A8I5ZU25_RAT, tr|A0A8I6ADK8|A0A8I6ADK8_RAT, tr|A0A8I6AM01|A0A8I6AM01_RAT, tr|A0A8I6GIT4|A0A8I6GIT4_RAT, tr|A0A8I6GLT7|A0A8I6GLT7_RAT, tr|D3ZTL8|D3Z…	1496	6.17296	166386	52.8927	-0.54873	51.604	[[0, 106], [515, 593], [908, 1496]]	[[106, 515], [593, 908]]	5	['121-244', '277-387', '386-464', '609-663', '629-914']	['CON', 'CON', 'CON', 'CON', 'CON']	['beta sandwiches', 'alpha superhelices', 'beta barrels', 'a+b two layers', 'alpha superhelices']	['jelly-roll', 'Repetitive alpha hairpins', 'PDZ domain', 'beta-Grasp', 'Repetitive alpha hairpins']	['Double-stranded beta-helix', 'Ras GEF', 'PDZ domain', 'Ubiquitin-like', 'Ras GEF']	['cNMP_binding_1', 'RasGEF', 'PDZ', 'RA_2', 'RasGEF']	18	0	0
F1M4A4	sp|F1M4A4|KIF1A_RAT	KIF1A_RAT	Kif1a	Kinesin-like protein KIF1A	['Cenpe, Kif13a, Kif13b, Kif15, Kif16b, Kif17, Kif1b, Kif1c, Kif23, Kif3a, Kif3b, Kif3c, Kif4a, Kif4b, Kif6, Kif9, Kifc1, Kifc2, Kifc3, Pgd, Stard9', 'Kif1b, Pgd']	['sp|O55165|KIF3C_RAT, sp|O88658|KIF1B_RAT, sp|Q5XI63|KIFC1_RAT, sp|Q7TSP2|KIF15_RAT, tr|A0A0G2JUD6|A0A0G2JUD6_RAT, tr|A0A0G2K0M1|A0A0G2K0M1_RAT, tr|A0A0G2K6V6|A0A0G2K6V6_RAT, tr|A0A0G2K7Y7|A0A0G2K7Y7_RAT, tr|A0A0G2K857|A0A0G2K857_RAT, tr|A0A0G2K8Z9|A0A0G2K8Z9_RAT, tr|A0A0G2K9Y3|A0A0G2K9Y3_RAT, tr|A0A0G2KA12|A0A0G2KA12_RAT, tr|A0A8I5ZRB3|A0A8I5ZRB3_RAT, tr|A0A8I5ZRP3|A0A8I5ZRP3_RAT, tr|A0A8I5ZSE0…	1707	5.8462	192932	54.8694	-0.51365	25.6	[[239, 302], [388, 439], [606, 627], [687, 703], [903, 1003], [1103, 1134], [1417, 1579]]	[[0, 239], [302, 388], [439, 606], [627, 687], [703, 903], [1003, 1103], [1134, 1417], [1579, 1707]]	4	['5-354', '515-604', '739-833', '1593-1687']	['CON', 'CON', 'CON', 'CON']	['a/b three-layered sandwiches', 'beta sandwiches', 'a+b two layers', 'beta barrels']	['P-loop domains-like', 'SMAD/FHA domain', 'FlaG-like', 'PH domain-like']	['P-loop containing nucleoside triphosphate hydrolases', 'SMAD/FHA domain', 'MAGUK binding stalk (MBS) domain', 'PH domain-like']	['Kinesin', 'FHA', 'KIF1B', 'PH']	8	0	0
F1M625	sp|F1M625|UBP46_RAT	UBP46_RAT	Usp46	Ubiquitin carboxyl-terminal hydrolase 46	['Usp12, Usp12l1']	['sp|D0RB01|UBP12_RAT, tr|A0A0G2K2V1|A0A0G2K2V1_RAT, tr|A0A0G2QC35|A0A0G2QC35_RAT, tr|A0A8I5ZQ40|A0A8I5ZQ40_RAT, tr|A0A8I5ZTT8|A0A8I5ZTT8_RAT, tr|A0A8I6A0L2|A0A8I6A0L2_RAT, tr|A0A8I6A5E0|A0A8I6A5E0_RAT, tr|A0A8I6A8N5|A0A8I6A8N5_RAT, tr|A0A8I6ASR9|A0A8I6ASR9_RAT, tr|A0A8L2PZX2|A0A8L2PZX2_RAT']	366	6.38981	42414.9	37.6547	-0.465301	12.295	[[0, 21], [142, 165]]	[[21, 142], [165, 366]]	1	['33-364']	['CON']	['a+b complex topology']	['Cysteine proteinases-like']	['Cysteine proteinases']	['UCH']	1	0	0
F1M775	sp|F1M775|DIAP1_RAT	DIAP1_RAT	Diaph1	Protein diaphanous homolog 1	[]	['tr|A0A8I6A828|A0A8I6A828_RAT, tr|A0A8L2QTN9|A0A8L2QTN9_RAT', 'tr|A0A8I6A828|A0A8I6A828_RAT, tr|A0A8L2QTN9|A0A8L2QTN9_RAT']	1265	5.4057	140355	54.3402	-0.506482	32.569	[[0, 89], [557, 765], [816, 841], [1174, 1265]]	[[89, 557], [765, 816], [841, 1174]]	3	['144-382', '494-572', '840-1157']	['CON', 'CON', 'CON']	['alpha superhelices', 'alpha bundles', 'alpha complex topology']	['Repetitive alpha hairpins', 'Long alpha-hairpin', 'Formin homology 2 domain (FH2 domain)']	['ARM repeat', 'Endosomal sorting complex assembly domains', 'Formin homology 2 domain (FH2 domain)']	['Drf_GBD', 'Vps23_core', 'FH2']	2	0	0
F1M8B7	tr|F1M8B7|F1M8B7_RAT	F1M8B7_RAT	Chmp2b	Charged multivesicular body protein 2B	[]	[]	213	8.82039	23934.3	54.1376	-0.687324	13.615	[[173, 213]]	[[0, 173]]	1	['16-138']	['CON']	['alpha bundles']	['Charged multivesicular body protein 3 (CHMP3)-related']	['Charged multivesicular body protein 3 (CHMP3)-related']	['Snf7']	1	0	0
F1MA98	sp|F1MA98|TPR_RAT	TPR_RAT	Tpr	Nucleoprotein TPR	[]	['tr|A0A8I6ALQ6|A0A8I6ALQ6_RAT, tr|A0A8L2UNA6|A0A8L2UNA6_RAT', 'tr|A0A8I6ALQ6|A0A8I6ALQ6_RAT, tr|A0A8L2UNA6|A0A8L2UNA6_RAT', 'tr|A0A8I6ALQ6|A0A8I6ALQ6_RAT, tr|A0A8L2UNA6|A0A8L2UNA6_RAT', 'tr|A0A8I6ALQ6|A0A8I6ALQ6_RAT, tr|A0A8L2UNA6|A0A8L2UNA6_RAT', 'tr|A0A8I6ALQ6|A0A8I6ALQ6_RAT, tr|A0A8L2UNA6|A0A8L2UNA6_RAT', 'tr|A0A8I6ALQ6|A0A8I6ALQ6_RAT, tr|A0A8L2UNA6|A0A8L2UNA6_RAT', 'tr|A0A8I6ALQ6|A0A8I6ALQ6_…	2360	4.94723	267303	57.742	-0.990212	41.525	[[0, 18], [366, 393], [511, 532], [618, 669], [911, 942], [1339, 1353], [1448, 1508], [1614, 2360]]	[[18, 366], [393, 511], [532, 618], [669, 911], [942, 1339], [1353, 1448], [1508, 1614]]	0							8	0	0
F1MAB7	sp|F1MAB7|DGKI_RAT	DGKI_RAT	Dgki	Diacylglycerol kinase iota	[]	['tr|A0A8I5ZPA8|A0A8I5ZPA8_RAT, tr|A0A8I6AWF3|A0A8I6AWF3_RAT, tr|A0A8I6GM87|A0A8I6GM87_RAT', 'tr|A0A0G2K3J7|A0A0G2K3J7_RAT, tr|A0A8I5ZPA8|A0A8I5ZPA8_RAT, tr|A0A8I6AWF3|A0A8I6AWF3_RAT, tr|A0A8I6GM87|A0A8I6GM87_RAT']	1050	8.09989	115893	49.3805	-0.419429	30.667	[[0, 170], [320, 363], [774, 799], [850, 903], [1002, 1050]]	[[170, 320], [363, 774], [799, 850], [903, 1002]]	2	['371-468', '913-1035']	['CON', 'CON']	['a/b three-layered sandwiches', 'alpha superhelices']	['Flavodoxin-like', 'Repetitive alpha hairpins']	['Phosphofructokinase N-terminal domain', 'Ankyrin repeat']	['DAGK_cat', 'Ank_2']	2	0	0
F7ETC0	tr|F7ETC0|F7ETC0_RAT	F7ETC0_RAT	Smpd1	Sphingomyelin phosphodiesterase	[]	[]	626	6.89743	69631.8	51.3904	-0.182588	11.981	[[0, 63], [177, 190]]	[[63, 177], [190, 626]]	2	['84-154', '196-537']	['CON', 'CON']	['alpha arrays', 'a+b four layers']	['Saposin-like', 'Carbon-nitrogen hydrolase-like']	['Saposin-like', 'Metallo-dependent phosphatases']	['SapB_1', 'PhoD_1']	2	0	0
F7F6D1	tr|F7F6D1|F7F6D1_RAT	F7F6D1_RAT	Anxa7	Annexin	['ENSRNOG00000068776', 'ENSRNOG00000068776', 'ENSRNOG00000068776', 'ENSRNOG00000068776']	['tr|A0A8I5ZM12|A0A8I5ZM12_RAT, tr|A0A8I6A9P3|A0A8I6A9P3_RAT, tr|A0A8I6AH11|A0A8I6AH11_RAT, tr|Q6IRJ7|Q6IRJ7_RAT', 'tr|A0A8I5ZM12|A0A8I5ZM12_RAT, tr|A0A8I6A9P3|A0A8I6A9P3_RAT, tr|Q6IRJ7|Q6IRJ7_RAT', 'tr|A0A8I5ZM12|A0A8I5ZM12_RAT, tr|A0A8I6A9P3|A0A8I6A9P3_RAT, tr|A0A8I6AH11|A0A8I6AH11_RAT, tr|Q6IRJ7|Q6IRJ7_RAT', 'tr|A0A8I5ZM12|A0A8I5ZM12_RAT, tr|A0A8I6A9P3|A0A8I6A9P3_RAT, tr|A0A8I6AH11|A0A8I6AH11_…	485	5.2703	52415.2	54.9602	-0.476289	37.113	[[0, 180]]	[[180, 485]]	4	['180-251', '258-323', '339-410', '415-484']	['CON', 'CON', 'CON', 'CON']	['alpha arrays', 'alpha arrays', 'alpha arrays', 'alpha arrays']	['Annexin', 'Annexin', 'Annexin', 'Annexin']	['Annexin', 'Annexin', 'Annexin', 'Annexin']	['Annexin_1', 'Annexin_1', 'Annexin', 'Annexin']	10	0	0
G3V6S0	tr|G3V6S0|G3V6S0_RAT	G3V6S0_RAT	Sptbn1	Spectrin beta chain	['Sptb', 'Gyg1', 'Sptb', 'Sptb, Sptbn4', 'Sptb']	['tr|A0A0G2JZY6|A0A0G2JZY6_RAT', 'tr|A0A0G2JZY6|A0A0G2JZY6_RAT', 'tr|A0A0G2JZY6|A0A0G2JZY6_RAT', 'tr|A0A0G2JZY6|A0A0G2JZY6_RAT', 'tr|A0A0G2JZY6|A0A0G2JZY6_RAT', 'tr|A0A0G2JZY6|A0A0G2JZY6_RAT', 'tr|A0A0G2JZY6|A0A0G2JZY6_RAT', 'tr|A0A0G2JZY6|A0A0G2JZY6_RAT', 'tr|A0A0G2JZY6|A0A0G2JZY6_RAT', 'tr|A0A0G2JZY6|A0A0G2JZY6_RAT', 'tr|A0A0G2JZY6|A0A0G2JZY6_RAT, tr|A0A140UHX6|A0A140UHX6_RAT, tr|A0A8I6AWM3|A0A…	2361	5.3987	273819	48.0848	-0.755909	8.767	[[0, 25], [2086, 2196], [2301, 2361]]	[[25, 2086], [2196, 2301]]	20	['56-160', '175-279', '305-410', '423-524', '530-634', '639-738', '743-843', '849-949', '955-1056', '1061-1163', '1167-1269', '1274-1374', '1381-1479', '1484-1586', '1590-1692', '1696-1799', '1803-1905', '1913-2011', '2017-2096', '2196-2304']	['CON', 'CON', 'CON', 'CON', 'CON', 'CON', 'CON', 'CON', 'CON', 'CON', 'CON', 'CON', 'CON', 'CON', 'CON', 'CON', 'CON', 'CON', 'CON', 'CON']	['alpha bundles', 'alpha bundles', 'alpha bundles', 'alpha bundles', 'alpha bundles', 'alpha bundles', 'alpha bundles', 'alpha bundles', 'alpha bundles', 'alpha bundles', 'alpha bundles', 'alpha bundles', 'alpha bundles', 'alpha bundles', 'alpha bundles', 'alpha bundles', 'alpha bundles', 'alpha bundles', 'alpha bundles', 'beta barrels']	['CH domain-like', 'CH domain-like', 'Spectrin repeat-like', 'Spectrin repeat-like', 'Spectrin repeat-like', 'Spectrin repeat-like', 'Spectrin repeat-like', 'Spectrin repeat-like', 'Spectrin repeat-like', 'Spectrin repeat-like', 'Spectrin repeat-like', 'Spectrin repeat-like', 'Spectrin repeat-like', 'Spectrin repeat-like', 'Spectrin repeat-like', 'Spectrin repeat-like', 'Spectrin repeat-like', 'S…	['Calponin-homology domain-like', 'Calponin-homology domain-like', 'Spectrin repeat', 'Spectrin repeat', 'Spectrin repeat', 'Spectrin repeat', 'Spectrin repeat', 'Spectrin repeat', 'Spectrin repeat', 'Spectrin repeat', 'Spectrin repeat', 'Spectrin repeat', 'Spectrin repeat', 'Spectrin repeat', 'Spectrin repeat', 'Spectrin repeat', 'Spectrin repeat', 'Spectrin repeat', 'Spectrin repeat', 'PH domai…	['CH', 'CH', 'Spectrin', 'Spectrin', 'Spectrin', 'Spectrin', 'Spectrin', 'Spectrin', 'Spectrin', 'Spectrin', 'Spectrin', 'Spectrin', 'Spectrin', 'Spectrin', 'Spectrin', 'Spectrin', 'Spectrin', 'Spectrin', 'Spectrin', 'PH']	101	0	0
G3V6S8	sp|G3V6S8|SRSF6_RAT	SRSF6_RAT	Srsf6	Serine/arginine-rich splicing factor 6	[]	['tr|A0A8I6A2U9|A0A8I6A2U9_RAT']	339	11.4642	39024.8	105.793	-1.54661	60.472	[[70, 104], [167, 339]]	[[0, 70], [104, 167]]	2	['3-72', '110-178']	['CON', 'CON']	['a+b two layers', 'a+b two layers']	['Alpha-beta plaits', 'Alpha-beta plaits']	['RNA-binding domain, RBD', 'RNA-binding domain, RBD']	['RRM_1_6', 'RRM_1_1']	1	0	0
G3V6U9	sp|G3V6U9|SETD3_RAT	SETD3_RAT	Setd3	Actin-histidine N-methyltransferase	[]	['tr|A0A8I6A126|A0A8I6A126_RAT, tr|D4A7S1|D4A7S1_RAT', 'tr|A0A8I6A126|A0A8I6A126_RAT, tr|D4A7S1|D4A7S1_RAT', 'tr|A0A8I6A126|A0A8I6A126_RAT, tr|D4A7S1|D4A7S1_RAT']	596	5.31418	67419.6	43.7391	-0.451342	21.141	[[0, 24], [493, 596]]	[[24, 493]]	2	['98-320', '337-492']	['CON', 'CON']	['beta barrels', 'a+b complex topology']	['beta-clip', 'RuBisCo LSMT C-terminal, substrate-binding domain']	['SET domain-like', 'RuBisCo LSMT C-terminal, substrate-binding domain']	['SET_5', 'Rubis-subs-bind']	4	0	0
G3V7P1	sp|G3V7P1|STX12_RAT	STX12_RAT	Stx12	Syntaxin-12	[]	['tr|A0A0G2JVB6|A0A0G2JVB6_RAT, tr|A0A0G2K4U8|A0A0G2K4U8_RAT, tr|A0A8I5XWI2|A0A8I5XWI2_RAT, tr|A0A8I5ZND6|A0A8I5ZND6_RAT', 'tr|A0A0G2JVB6|A0A0G2JVB6_RAT, tr|A0A0G2K4U8|A0A0G2K4U8_RAT, tr|A0A8I5XWI2|A0A8I5XWI2_RAT, tr|A0A8I5ZND6|A0A8I5ZND6_RAT', 'tr|A0A0G2JVB6|A0A0G2JVB6_RAT, tr|A0A0G2K4U8|A0A0G2K4U8_RAT, tr|A0A8I5XWI2|A0A8I5XWI2_RAT, tr|A0A8I5ZND6|A0A8I5ZND6_RAT']	274	5.22688	31186.8	48.3266	-0.600365	7.299	[[0, 20]]	[[20, 274]]	1	['22-134']	['CON']	['alpha bundles']	['STAT-like']	['t-snare proteins']	['Syntaxin_2']	3	0	0
G3V7P6	tr|G3V7P6|G3V7P6_RAT	G3V7P6_RAT	Nudt16	U8 snoRNA-decapping enzyme	['Nudt16l1, Nudt16l2']	['tr|A0A8I6A320|A0A8I6A320_RAT, tr|D3ZKZ6|D3ZKZ6_RAT, tr|F7FHG5|F7FHG5_RAT']	195	6.91989	21694.8	39.8457	-0.195385	0	[]	[[0, 195]]	1	['20-181']	['CON']	['a+b two layers']	['beta-Grasp']	['Nudix']	['NUDIX_3']	4	0	0
G3V7V3	tr|G3V7V3|G3V7V3_RAT	G3V7V3_RAT	Slc27a4	long-chain-fatty-acid--CoA ligase	[]	[]	643	8.87615	72187.5	32.7951	-0.0662519	0.156	[]	[[0, 643]]	4	['74-194', '240-391', '438-503', '510-603']	['CON', 'CON', 'CON', 'CON']	['a+b complex topology', 'a/b three-layered sandwiches', 'beta barrels', 'a+b two layers']	['CoA-dependent acyltransferases', 'Rossmann-like domain in Acetyl-CoA synthetase-like proteins', 'beta-barrel domain in acetyl-CoA synthetase-like proteins', 'Alpha-lytic protease prodomain-like']	['CoA-dependent acyltransferases', 'Rossmann-like domain in Acetyl-CoA synthetase-like proteins', 'beta-barrel domain in acetyl-CoA synthetase-like proteins', 'a+b domain in acetyl-CoA synthetase-like proteins']	['AMP-binding_1st', 'AMP-binding_2nd', 'AMP-binding_3rd', 'AMP-binding_C']	1	0	0
G3V7W1	sp|G3V7W1|PDCD6_RAT	PDCD6_RAT	Pdcd6	Programmed cell death protein 6	[]	['tr|A0A8I5ZZI0|A0A8I5ZZI0_RAT, tr|A0A8I6A7Q9|A0A8I6A7Q9_RAT', 'tr|A0A8I5ZZI0|A0A8I5ZZI0_RAT, tr|A0A8I6A7Q9|A0A8I6A7Q9_RAT', 'tr|A0A8I5ZZI0|A0A8I5ZZI0_RAT, tr|A0A8I6A7Q9|A0A8I6A7Q9_RAT', 'tr|A0A8I5ZZI0|A0A8I5ZZI0_RAT', 'tr|A0A8I5ZZI0|A0A8I5ZZI0_RAT, tr|A0A8I6A7Q9|A0A8I6A7Q9_RAT, tr|A0A8I6AAW3|A0A8I6AAW3_RAT', 'tr|A0A8I5ZZI0|A0A8I5ZZI0_RAT, tr|A0A8I6A7Q9|A0A8I6A7Q9_RAT, tr|A0A8I6AAW3|A0A8I6AAW3_RA…	191	5.35829	21904.2	28.1079	-0.417801	11.518	[[0, 23]]	[[23, 191]]	2	['35-91', '94-155']	['CON', 'CON']	['alpha arrays', 'alpha arrays']	['EF-hand', 'EF-hand']	['EF-hand', 'EF-hand']	['EF-hand_8', 'EF-hand_7_1']	7	0	0
G3V8A5	tr|G3V8A5|G3V8A5_RAT	G3V8A5_RAT	Vps35	Vacuolar protein sorting-associated protein 35	[]	['tr|A0A8I6AI89|A0A8I6AI89_RAT', 'tr|A0A8I6AI89|A0A8I6AI89_RAT', 'tr|A0A8I6AI89|A0A8I6AI89_RAT', 'tr|A0A8I6AI89|A0A8I6AI89_RAT', 'tr|A0A8I6AI89|A0A8I6AI89_RAT', 'tr|A0A8I6AI89|A0A8I6AI89_RAT', 'tr|A0A8I6AI89|A0A8I6AI89_RAT', 'tr|A0A8I6AI89|A0A8I6AI89_RAT', 'tr|A0A8I6AI89|A0A8I6AI89_RAT', 'tr|A0A8I6AI89|A0A8I6AI89_RAT', 'tr|A0A8I6AI89|A0A8I6AI89_RAT', 'tr|A0A8I6AI89|A0A8I6AI89_RAT', 'tr|A0A8I6AI89…	796	5.28446	91725.9	44.5862	-0.314698	5.151	[[162, 175], [777, 796]]	[[0, 162], [175, 777]]	2	['38-468', '544-774']	['CON', 'CON']	['alpha superhelices', 'alpha superhelices']	['Repetitive alpha hairpins', 'Repetitive alpha hairpins']	['ARM repeat', 'ARM repeat']	['Vps35', 'Vps35']	38	1	0
G3V8L1	tr|G3V8L1|G3V8L1_RAT	G3V8L1_RAT	Pycard	PYD and CARD domain containing	[]	[]	177	4.89312	19770.5	28.3797	-0.232768	1.13	[]	[[0, 177]]	2	['4-89', '109-176']	['CON', 'CON']	['alpha arrays', 'alpha arrays']	['DEATH domain', 'DEATH domain']	['DEATH domain', 'DEATH domain']	['PYRIN', 'CARD']	1	0	0
G3V8T4	tr|G3V8T4|G3V8T4_RAT	G3V8T4_RAT	Ddb1	DNA damage-binding protein 1	[]	['sp|Q9ESW0|DDB1_RAT, tr|A0A8I6GH75|A0A8I6GH75_RAT', 'sp|Q9ESW0|DDB1_RAT, tr|A0A8I6GH75|A0A8I6GH75_RAT', 'sp|Q9ESW0|DDB1_RAT, tr|A0A8I6GH75|A0A8I6GH75_RAT', 'sp|Q9ESW0|DDB1_RAT, tr|A0A8I6GH75|A0A8I6GH75_RAT', 'sp|Q9ESW0|DDB1_RAT, tr|A0A8I6GH75|A0A8I6GH75_RAT', 'sp|Q9ESW0|DDB1_RAT, tr|A0A8I6GH75|A0A8I6GH75_RAT', 'sp|Q9ESW0|DDB1_RAT, tr|A0A8I6GH75|A0A8I6GH75_RAT', 'sp|Q9ESW0|DDB1_RAT, tr|A0A8I6GH75…	1140	5.14281	126939	38.6522	-0.110351	3.596	[[742, 783]]	[[0, 742], [783, 1140]]	4	['2-354', '397-705', '692-1035', '1044-1139']	['CON', 'CON', 'CON', 'CON']	['beta duplicates or obligate multimers', 'beta duplicates or obligate multimers', 'beta duplicates or obligate multimers', 'alpha arrays']	['beta-propeller-like', 'beta-propeller-like', 'beta-propeller-like', 'HTH']	['7-bladed', '7-bladed', '7-bladed', 'tri-helical']	['MMS1_N_N', 'MMS1_N_C', 'CPSF_A_N', 'CPSF_A_C']	36	0	0
G3V918	tr|G3V918|G3V918_RAT	G3V918_RAT	Gart	Trifunctional purine biosynthetic protein adenosine-3	[]	[]	1010	6.16791	107578	37.8618	0.0231683	0	[]	[[0, 1010]]	6	['4-105', '109-292', '333-426', '450-596', '604-778', '809-998']	['CON', 'CON', 'CON', 'CON', 'CON', 'CON']	['a/b three-layered sandwiches', 'a+b complex topology', 'a+b complex topology', 'a+b three layers', 'a+b two layers', 'a/b three-layered sandwiches']	['Rossmann-like', 'Protein kinase/SAICAR synthase/ATP-grasp', 'alpha/beta-Hammerhead/Barrel-sandwich hybrid', 'Bacillus chorismate mutase-like', 'Alpha-beta plaits', 'Formyltransferase']	['PreATP-grasp domain', 'ATP-grasp', 'CO dehydrogenase molybdoprotein N-domain-like', 'PurM N-terminal domain-like', 'PurM C-terminal domain-like', 'Formyltransferase']	['GARS_N', 'ATP-grasp', 'GARS_C', 'AIRS', 'AIRS_C', 'Formyl_trans_N']	9	0	0
G3V928	sp|G3V928|LRP1_RAT	LRP1_RAT	Lrp1	Prolow-density lipoprotein receptor-related protein 1	[]	['tr|A0A8I6A0U0|A0A8I6A0U0_RAT', 'tr|A0A8I6A0U0|A0A8I6A0U0_RAT', 'tr|A0A8I6A0U0|A0A8I6A0U0_RAT', 'tr|A0A8I6A0U0|A0A8I6A0U0_RAT', 'tr|A0A8I6A0U0|A0A8I6A0U0_RAT', 'tr|A0A8I6A0U0|A0A8I6A0U0_RAT', 'tr|A0A8I6A0U0|A0A8I6A0U0_RAT', 'tr|A0A8I6A0U0|A0A8I6A0U0_RAT', 'tr|A0A8I6A0U0|A0A8I6A0U0_RAT', 'tr|A0A8I6A0U0|A0A8I6A0U0_RAT', 'tr|A0A8I6A0U0|A0A8I6A0U0_RAT', 'tr|A0A8I6A0U0|A0A8I6A0U0_RAT']	4545	5.14293	504884	35.4461	-0.507217	8.031	[[0, 28], [2759, 2779], [2888, 2903], [3521, 3538], [3681, 3787], [3927, 3947], [4178, 4205], [4405, 4545]]	[[28, 2759], [2779, 2888], [2903, 3521], [3538, 3681], [3787, 3927], [3947, 4178], [4205, 4405]]	56	['26-66', '70-110', '120-151', '151-189', '201-456', '486-521', '538-773', '806-844', '853-892', '892-932', '934-973', '976-1013', '1014-1054', '1063-1099', '1103-1142', '1145-1184', '1185-1223', '1233-1263', '1271-1530', '1539-1580', '1584-1838', '1849-1888', '1893-2150', '2158-2196', '2201-2472', '2482-2518', '2522-2563', '2563-2603', '2603-2642', '2661-2690', '2694-2732', '2734-2771', '2770-28…	['CON', 'CON', 'CON', 'CON', 'CON', 'CON', 'CON', 'CON', 'CON', 'CON', 'CON', 'CON', 'CON', 'CON', 'CON', 'CON', 'CON', 'CON', 'CON', 'CON', 'CON', 'CON', 'CON', 'CON', 'CON', 'CON', 'CON', 'CON', 'CON', 'CON', 'CON', 'CON', 'CON', 'CON', 'CON', 'CON', 'CON', 'CON', 'CON', 'CON', 'CON', 'CON', 'CON', 'CON', 'CON', 'CON', 'CON', 'CON', 'CON', 'CON', 'CON', 'CON', 'CON', 'CON', 'CON', 'CON']	['few secondary structure elements', 'few secondary structure elements', 'few secondary structure elements', 'few secondary structure elements', 'beta duplicates or obligate multimers', 'few secondary structure elements', 'beta duplicates or obligate multimers', 'few secondary structure elements', 'few secondary structure elements', 'few secondary structure elements', 'few secondary structure ele…	['EGF-like', 'EGF-like', 'EGF-like', 'EGF-like', 'beta-propeller-like', 'EGF-like', 'beta-propeller-like', 'EGF-like', 'EGF-like', 'EGF-like', 'EGF-like', 'EGF-like', 'EGF-like', 'EGF-like', 'EGF-like', 'EGF-like', 'EGF-like', 'EGF-like', 'beta-propeller-like', 'EGF-like', 'beta-propeller-like', 'EGF-like', 'beta-propeller-like', 'EGF-like', 'beta-propeller-like', 'EGF-like', 'EGF-like', 'EGF-lik…	['LDL receptor-like module', 'LDL receptor-like module', 'EGF/Laminin', 'EGF/Laminin', '6-bladed', 'EGF/Laminin', '6-bladed', 'EGF/Laminin', 'LDL receptor-like module', 'LDL receptor-like module', 'LDL receptor-like module', 'LDL receptor-like module', 'LDL receptor-like module', 'LDL receptor-like module', 'LDL receptor-like module', 'LDL receptor-like module', 'EGF/Laminin', 'EGF/Laminin', '6-b…	['Ldl_recept_a', 'Ldl_recept_a', 'FXa_inhibition', 'EGF_CA', 'SGL_5', 'FXa_inhibition', 'SGL_5', 'FXa_inhibition', 'Ldl_recept_a', 'Ldl_recept_a', 'Ldl_recept_a', 'Ldl_recept_a', 'Ldl_recept_a', 'Ldl_recept_a', 'Ldl_recept_a', 'Ldl_recept_a', 'FXa_inhibition', 'FXa_inhibition', 'SGL_5', 'FXa_inhibition', 'SGL_5', 'FXa_inhibition', 'SGL_5', 'FXa_inhibition', 'SGL_5', 'FXa_inhibition', 'Ldl_recept_…	12	0	0
G3V9D0	sp|G3V9D0|PGLT1_RAT	PGLT1_RAT	Poglut1	Protein O-glucosyltransferase 1	[]	['tr|A0A140TAF7|A0A140TAF7_RAT']	392	8.96196	46509.2	45.963	-0.435714	6.888	[[0, 27]]	[[27, 392]]	2	['64-163', '203-350']	['CON', 'CON']	['a/b three-layered sandwiches', 'a/b three-layered sandwiches']	['O-glucosyltransferase rumi N-terminal domain', 'UDP-Glycosyltransferase/glycogen phosphorylase']	['O-glucosyltransferase rumi N-terminal domain', 'UDP-Glycosyltransferase/glycogen phosphorylase']	['Glyco_transf_90_1st', 'Glyco_transf_90_2nd']	1	0	0
G3V9R2	tr|G3V9R2|G3V9R2_RAT	G3V9R2_RAT	Cfh	Complement factor H	['Cfhr4', 'Cfhr2l1', 'Cfhr2l1']	['tr|A0A0G2K975|A0A0G2K975_RAT, tr|F1M983|F1M983_RAT, tr|G3V7P5|G3V7P5_RAT', 'tr|Q5FVP9|Q5FVP9_RAT, tr|Q5XJW6|Q5XJW6_RAT', 'tr|Q5FVP9|Q5FVP9_RAT, tr|Q5XJW6|Q5XJW6_RAT']	1235	6.39305	140229	46.9329	-0.602753	4.777	[[0, 29], [869, 889]]	[[29, 869], [889, 1235]]	16	['20-77', '84-142', '145-206', '210-263', '266-321', '325-386', '405-444,466-507,585-623,1181-1226', '508-564', '628-684', '689-744', '810-864', '868-933', '935-991', '994-1050', '1053-1109', '1114-1170']	['CON', 'CON', 'CON', 'CON', 'CON', 'CON', 'CP NC', 'IS', 'IS', 'IS', 'IS', 'IS', 'IS', 'IS', 'IS', 'IS']	['few secondary structure elements', 'few secondary structure elements', 'few secondary structure elements', 'few secondary structure elements', 'few secondary structure elements', 'few secondary structure elements', 'few secondary structure elements', 'few secondary structure elements', 'few secondary structure elements', 'few secondary structure elements', 'few secondary structure elements', 'f…	['EGF-like', 'EGF-like', 'EGF-like', 'EGF-like', 'EGF-like', 'EGF-like', 'EGF-like', 'EGF-like', 'EGF-like', 'EGF-like', 'EGF-like', 'EGF-like', 'EGF-like', 'EGF-like', 'EGF-like', 'EGF-like']	['Complement control module/SCR domain', 'Complement control module/SCR domain', 'Complement control module/SCR domain', 'Complement control module/SCR domain', 'Complement control module/SCR domain', 'Complement control module/SCR domain', 'Complement control module/SCR domain', 'Complement control module/SCR domain', 'Complement control module/SCR domain', 'Complement control module/SCR domain'…	['Sushi', 'Sushi', 'Sushi', 'Sushi', 'Sushi', 'Sushi_4', 'Sushi_4', 'Sushi', 'Sushi_1', 'Sushi_1', 'Sushi', 'Sushi', 'Sushi_1', 'Sushi', 'Sushi_1', 'Sushi_3']	7	0	0
G3V9T7	sp|G3V9T7|GET3_RAT	GET3_RAT	Get3	ATPase Get3	[]	[]	348	4.81213	38822.4	40.3316	-0.115517	9.77	[[0, 25]]	[[25, 348]]	1	['40-173']	['CON']	['a/b three-layered sandwiches']	['P-loop domains-like']	['P-loop containing nucleoside triphosphate hydrolases']	['AAA_31']	11	0	0
M0RAK4	tr|M0RAK4|M0RAK4_RAT	M0RAK4_RAT	Fxn	Frataxin, mitochondrial	[]	['sp|D3ZYW7|FRDA_RAT', 'sp|D3ZYW7|FRDA_RAT']	208	9.0546	23026.7	35.4572	-0.441346	24.038	[[0, 49]]	[[49, 208]]	1	['88-199']	['CON']	['a+b two layers']	['Type III secretory system chaperone-like']	['Frataxin-like']	['Frataxin_Cyay']	2	0	0
O08560	sp|O08560|DGKZ_RAT	DGKZ_RAT	Dgkz	Diacylglycerol kinase zeta	[]	['tr|A0A0G2K707|A0A0G2K707_RAT, tr|A0A8I6A444|A0A8I6A444_RAT, tr|A0A8I6AMI5|A0A8I6AMI5_RAT, tr|A0A8I6GM44|A0A8I6GM44_RAT', 'tr|A0A0G2K707|A0A0G2K707_RAT, tr|A0A8I6A444|A0A8I6A444_RAT, tr|A0A8I6AMI5|A0A8I6AMI5_RAT, tr|A0A8I6GM44|A0A8I6GM44_RAT']	929	8.34403	104008	57.3364	-0.577287	25.081	[[0, 90], [248, 283], [424, 440], [754, 793], [886, 929]]	[[90, 248], [283, 424], [440, 754], [793, 886]]	2	['296-393', '795-928']	['CON', 'CON']	['a/b three-layered sandwiches', 'alpha superhelices']	['Flavodoxin-like', 'Repetitive alpha hairpins']	['Phosphofructokinase N-terminal domain', 'Ankyrin repeat']	['DAGK_cat', 'Ank_2']	2	0	0
O08623	sp|O08623|SQSTM_RAT	SQSTM_RAT	Sqstm1	Sequestosome-1	[]	['tr|A0A0H2UHB5|A0A0H2UHB5_RAT, tr|A0A8I6AET9|A0A8I6AET9_RAT', 'tr|A0A8I6AET9|A0A8I6AET9_RAT', 'tr|A0A0H2UHB5|A0A0H2UHB5_RAT, tr|A0A8I6AET9|A0A8I6AET9_RAT', 'tr|A0A0H2UHB5|A0A0H2UHB5_RAT, tr|A0A8I6AET9|A0A8I6AET9_RAT']	439	5.05199	47680.7	54.8241	-0.597039	47.836	[[192, 439]]	[[0, 192]]	3	['3-99', '116-160', '391-430']	['CON', 'CON', 'CON']	['a+b two layers', 'few secondary structure elements', 'alpha arrays']	['beta-Grasp', 'RING/U-box-like', 'RuvA-C']	['Ubiquitin-like', 'RING/U-box', 'RuvA-C, UBA, CRAL/TRIO-N, HBS1']	['PB1', 'ZZ', 'UBA_5']	4	0	0
O08629	sp|O08629|TIF1B_RAT	TIF1B_RAT	Trim28	Transcription intermediary factor 1-beta	[]	['tr|A0A8I6ADF3|A0A8I6ADF3_RAT', 'tr|A0A8I6ADF3|A0A8I6ADF3_RAT', 'tr|A0A8I6ADF3|A0A8I6ADF3_RAT', 'tr|A0A8I6ADF3|A0A8I6ADF3_RAT', 'tr|A0A8I6ADF3|A0A8I6ADF3_RAT', 'tr|A0A8I6ADF3|A0A8I6ADF3_RAT', 'tr|A0A8I6ADF3|A0A8I6ADF3_RAT', 'tr|A0A8I6ADF3|A0A8I6ADF3_RAT', 'tr|A0A8I6ADF3|A0A8I6ADF3_RAT', 'tr|A0A8I6ADF3|A0A8I6ADF3_RAT', 'tr|A0A8I6ADF3|A0A8I6ADF3_RAT', 'tr|A0A8I6ADF3|A0A8I6ADF3_RAT', 'tr|A0A8I6ADF3…	835	5.51994	88955.2	47.0137	-0.410419	42.994	[[0, 117], [410, 623], [677, 697], [808, 835]]	[[117, 410], [623, 677], [697, 808]]	4	['66-125', '155-195', '210-247', '637-670']	['CON', 'CON', 'CON', 'CON']	['few secondary structure elements', 'few secondary structure elements', 'few secondary structure elements', 'few secondary structure elements']	['RING/U-box-like', 'B-box zinc-binding domain-like', 'B-box zinc-binding domain-like', 'RING/U-box-like']	['RING/U-box', 'B-box zinc-binding domain', 'B-box zinc-binding domain', 'FYVE/PHD zinc finger']	['zf-RING_2', 'BBOX', 'BBOX', 'PHD_1']	19	0	0
O08651	sp|O08651|SERA_RAT	SERA_RAT	Phgdh	D-3-phosphoglycerate dehydrogenase	['ENSRNOG00000067850', 'ENSRNOG00000066787, ENSRNOG00000067850', 'ENSRNOG00000067850', 'ENSRNOG00000067850', 'ENSRNOG00000067850', 'ENSRNOG00000067850']	['tr|A0A8L2UMI0|A0A8L2UMI0_RAT', 'tr|A0A8L2UMI0|A0A8L2UMI0_RAT', 'tr|A0A8I5ZZR2|A0A8I5ZZR2_RAT, tr|A0A8L2UMI0|A0A8L2UMI0_RAT', 'tr|A0A8L2UMI0|A0A8L2UMI0_RAT', 'tr|A0A8L2UMI0|A0A8L2UMI0_RAT', 'tr|A0A8L2UMI0|A0A8L2UMI0_RAT', 'tr|A0A8L2UMI0|A0A8L2UMI0_RAT', 'tr|A0A8L2UMI0|A0A8L2UMI0_RAT', 'tr|A0A8I5ZZR2|A0A8I5ZZR2_RAT, tr|A0A8I6ALZ2|A0A8I6ALZ2_RAT, tr|A0A8L2UMI0|A0A8L2UMI0_RAT', 'tr|A0A8L2UMI0|A0A8L…	533	6.28306	56492.8	31.827	0.112008	0	[]	[[0, 533]]	3	['8-116', '105-285', '331-410']	['CON', 'CON', 'CON']	['a/b three-layered sandwiches', 'a/b three-layered sandwiches', 'a+b two layers']	['Rossmann-like', 'Rossmann-like', 'FwdE/GAPDH domain-like']	['Formate/glycerate dehydrogenase catalytic domain-like', 'NAD(P)-binding Rossmann-fold domains', 'Serine dehydratase beta chain-like']	['2-Hacid_dh', '2-Hacid_dh_C', 'PRK13581']	25	0	0
O08678	sp|O08678|MARK1_RAT	MARK1_RAT	Mark1	Serine/threonine-protein kinase MARK1	['Mark2, Mark3', 'Mark3', 'Mark3']	['sp|O08679|MARK2_RAT, sp|Q8VHF0|MARK3_RAT, tr|A0A0G2JU56|A0A0G2JU56_RAT, tr|A0A0G2K554|A0A0G2K554_RAT, tr|A0A0G2K6X6|A0A0G2K6X6_RAT, tr|A0A0G2K7H9|A0A0G2K7H9_RAT, tr|A0A1B0GWN5|A0A1B0GWN5_RAT, tr|A0A8I5Y5N7|A0A8I5Y5N7_RAT, tr|A0A8I5Y7M0|A0A8I5Y7M0_RAT, tr|A0A8I5ZU08|A0A8I5ZU08_RAT, tr|A0A8I5ZV33|A0A8I5ZV33_RAT, tr|A0A8I6AC19|A0A8I6AC19_RAT, tr|A0A8I6GIW6|A0A8I6GIW6_RAT, tr|A0A8I6GJH6|A0A8I6GJH6_…	793	9.41936	88233.6	45.7344	-0.665069	49.306	[[0, 57], [371, 706]]	[[57, 371], [706, 793]]	2	['59-307', '708-792']	['CON', 'CON']	['a+b complex topology', 'a+b two layers']	['Protein kinase/SAICAR synthase/ATP-grasp', 'TBP-like']	['Protein kinase', 'Kinase associated domain 1, KA1']	['Pkinase_Tyr', 'KA1']	3	0	0
O08679	sp|O08679|MARK2_RAT	MARK2_RAT	Mark2	Serine/threonine-protein kinase MARK2	[]	['tr|A0A0G2K6X6|A0A0G2K6X6_RAT, tr|A0A8I5Y5N7|A0A8I5Y5N7_RAT, tr|A0A8I5Y7M0|A0A8I5Y7M0_RAT, tr|A0A8I6GJH6|A0A8I6GJH6_RAT']	722	9.63243	80870.9	47.5672	-0.663989	42.244	[[0, 49], [370, 626]]	[[49, 370], [626, 722]]	3	['52-300', '329-364', '637-721']	['CON', 'CON', 'CON']	['a+b complex topology', 'alpha arrays', 'a+b two layers']	['Protein kinase/SAICAR synthase/ATP-grasp', 'RuvA-C', 'TBP-like']	['Protein kinase', 'RuvA-C, UBA, CRAL/TRIO-N, HBS1', 'Kinase associated domain 1, KA1']	['Pkinase_Tyr', 'UBA_MELK', 'KA1']	1	0	0
O08719	sp|O08719|EVL_RAT	EVL_RAT	Evl	Ena/VASP-like protein	[]	['tr|A0A8I5Y7H8|A0A8I5Y7H8_RAT, tr|A0A8I6A1B6|A0A8I6A1B6_RAT, tr|A0A8I6AH17|A0A8I6AH17_RAT, tr|A0A8L2R521|A0A8L2R521_RAT, tr|F1M8I7|F1M8I7_RAT', 'tr|A0A8I5Y7H8|A0A8I5Y7H8_RAT, tr|A0A8L2R521|A0A8L2R521_RAT, tr|F1M8I7|F1M8I7_RAT']	420	8.39967	45151.7	68.805	-0.775238	62.381	[[119, 381]]	[[0, 119], [381, 420]]	1	['10-116']	['CON']	['beta barrels']	['PH domain-like']	['PH domain-like']	['WH1']	2	0	0
O08730	sp|O08730|GLYG_RAT	GLYG_RAT	Gyg1	Glycogenin-1	[]	['tr|A0A0G2JXP1|A0A0G2JXP1_RAT']	333	5.16294	37377.7	37.2715	-0.284084	8.408	[[286, 333]]	[[0, 286]]	1	['3-256']	['CON']	['a/b three-layered sandwiches']	['Nucleotide-diphospho-sugar transferases']	['Nucleotide-diphospho-sugar transferases']	['Glyco_transf_8']	1	0	0
O08769	tr|O08769|O08769_RAT	O08769_RAT	Cdkn1b	Cyclin-dependent kinase inhibitor 1B	[]	[]	197	6.53776	22139.1	74.333	-1.26751	73.604	[[0, 32], [84, 197]]	[[32, 84]]	0							1	0	0
O08773	sp|O08773|RGS14_RAT	RGS14_RAT	Rgs14	Regulator of G-protein signaling 14	[]	['tr|A0A8L2R6V5|A0A8L2R6V5_RAT']	544	7.13968	59490.8	54.493	-0.432537	52.39	[[0, 63], [188, 299], [433, 544]]	[[63, 188], [299, 433]]	3	['57-184', '304-369', '370-443']	['CON', 'CON', 'CON']	['alpha bundles', 'a+b two layers', 'a+b two layers']	['Regulator of G-protein signaling, RGS', 'beta-Grasp', 'beta-Grasp']	['Regulator of G-protein signaling, RGS', 'Ubiquitin-like', 'Ubiquitin-like']	['RGS', 'RBD', 'RBD']	4	0	0
O08816	sp|O08816|WASL_RAT	WASL_RAT	Wasl	Actin nucleation-promoting factor WASL	['Was']	['tr|A0A8I6ABN7|A0A8I6ABN7_RAT, tr|A0A8I6B641|A0A8I6B641_RAT, tr|F1LSG0|F1LSG0_RAT', 'tr|A0A8I6ABN7|A0A8I6ABN7_RAT, tr|A0A8I6B641|A0A8I6B641_RAT, tr|F1LSG0|F1LSG0_RAT, tr|G3V9K5|G3V9K5_RAT, tr|M0RBE8|M0RBE8_RAT', 'tr|A0A8I6ABN7|A0A8I6ABN7_RAT, tr|A0A8I6B641|A0A8I6B641_RAT, tr|F1LSG0|F1LSG0_RAT', 'tr|A0A8I6ABN7|A0A8I6ABN7_RAT, tr|A0A8I6AE95|A0A8I6AE95_RAT, tr|A0A8I6B641|A0A8I6B641_RAT, tr|F1LSG0|F…	501	8.32637	54324.6	67.8437	-0.841916	63.673	[[0, 14], [138, 207], [265, 501]]	[[14, 138], [207, 265]]	2	['37-135', '203-272']	['CON', 'CON']	['beta barrels', 'alpha arrays']	['PH domain-like', 'CRIB domain']	['PH domain-like', 'CRIB domain']	['WH1', 'PBD']	8	0	0
O08836	sp|O08836|IGBP1_RAT	IGBP1_RAT	Igbp1	Immunoglobulin-binding protein 1	[]	[]	340	5.79027	39134.7	51.6268	-0.84	30.294	[[129, 144], [221, 246], [284, 340]]	[[0, 129], [144, 221], [246, 284]]	1	['15-219']	['CON']	['alpha superhelices']	['Repetitive alpha hairpins']	['ARM repeat']	['TAP42']	3	0	0
O08837	sp|O08837|CDC5L_RAT	CDC5L_RAT	Cdc5l	Cell division cycle 5-like protein	[]	['tr|A0A8I5ZNY5|A0A8I5ZNY5_RAT, tr|A0A8I6A562|A0A8I6A562_RAT', 'tr|A0A8I5ZNY5|A0A8I5ZNY5_RAT, tr|A0A8I6A562|A0A8I6A562_RAT']	802	7.98378	92216.5	54.6314	-0.959726	49.626	[[108, 158], [202, 618]]	[[0, 108], [158, 202], [618, 802]]	2	['10-58', '60-106']	['CON', 'CON']	['alpha arrays', 'alpha arrays']	['HTH', 'HTH']	['tri-helical', 'tri-helical']	['Myb_DNA-binding_1', 'Myb_DNA-binding_1']	2	0	0
O08839	sp|O08839|BIN1_RAT	BIN1_RAT	Bin1	Myc box-dependent-interacting protein 1	[]	['tr|A0A8I5Y9B3|A0A8I5Y9B3_RAT, tr|A0A8I6A3N4|A0A8I6A3N4_RAT, tr|A0A8I6ANM7|A0A8I6ANM7_RAT, tr|A0A8I6AU27|A0A8I6AU27_RAT, tr|A0A8J8YMC5|A0A8J8YMC5_RAT, tr|D4A4P1|D4A4P1_RAT, tr|F1LMX1|F1LMX1_RAT', 'tr|A0A8I5Y9B3|A0A8I5Y9B3_RAT, tr|A0A8I6A3N4|A0A8I6A3N4_RAT, tr|A0A8I6ANM7|A0A8I6ANM7_RAT, tr|A0A8I6AU27|A0A8I6AU27_RAT, tr|A0A8J8YMC5|A0A8J8YMC5_RAT, tr|D4A4P1|D4A4P1_RAT, tr|F1LMX1|F1LMX1_RAT', 'tr|A0…	588	4.95473	64532.4	55.7519	-0.651531	46.939	[[0, 13], [162, 182], [267, 510]]	[[13, 162], [182, 267], [510, 588]]	2	['41-181,202-267', '519-586']	['NC', 'CON']	['alpha duplicates or obligate multimers', 'beta barrels']	['BAR/IMD domain-like', 'SH3']	['BAR/IMD domain-like', 'SH3']	['BAR', 'SH3_1']	23	0	0
O08873	sp|O08873|MADD_RAT	MADD_RAT	Madd	MAP kinase-activating death domain protein	[]	['tr|A0A0G2KA27|A0A0G2KA27_RAT, tr|A0A8I5Y5V9|A0A8I5Y5V9_RAT, tr|A0A8I5ZSL5|A0A8I5ZSL5_RAT, tr|A0A8I5ZTV3|A0A8I5ZTV3_RAT, tr|A0A8I6A266|A0A8I6A266_RAT, tr|A0A8I6A7E5|A0A8I6A7E5_RAT, tr|A0A8L2Q8M9|A0A8L2Q8M9_RAT', 'tr|A0A0G2KA27|A0A0G2KA27_RAT, tr|A0A8I5Y5V9|A0A8I5Y5V9_RAT, tr|A0A8I5ZSL5|A0A8I5ZSL5_RAT, tr|A0A8I5ZTV3|A0A8I5ZTV3_RAT, tr|A0A8I6A266|A0A8I6A266_RAT, tr|A0A8I6A7E5|A0A8I6A7E5_RAT, tr|A0…	1602	5.7112	177990	55.6974	-0.464107	41.448	[[102, 176], [450, 477], [598, 925], [1026, 1235], [1588, 1602]]	[[0, 102], [176, 450], [477, 598], [925, 1026], [1235, 1588]]	1	['301-433']	['CON']	['a/b three-layered sandwiches']	['P-loop domains-like']	['Differentially expressed in normal cells and neoplasia (DENN) domain']	['DENN']	6	0	0
O08875	sp|O08875|DCLK1_RAT	DCLK1_RAT	Dclk1	Serine/threonine-protein kinase DCLK1	[]	['tr|A0A1W2Q632|A0A1W2Q632_RAT, tr|A0A8I5ZWQ8|A0A8I5ZWQ8_RAT, tr|A0A8I6AMY9|A0A8I6AMY9_RAT, tr|A0A8L2QB01|A0A8L2QB01_RAT']	433	5.51892	47680.3	45.4891	-0.408083	34.873	[[0, 74], [357, 433]]	[[74, 357]]	1	['81-336']	['CON']	['a+b complex topology']	['Protein kinase/SAICAR synthase/ATP-grasp']	['Protein kinase']	['Pkinase_Tyr']	1	0	0
O08949	sp|O08949|TF2AA_RAT	TF2AA_RAT	Gtf2a1	Transcription initiation factor IIA subunit 1	[]	['tr|A0A8I6A0U6|A0A8I6A0U6_RAT']	377	4.39652	41562.4	59.3698	-0.616976	74.801	[[59, 329]]	[[0, 59], [329, 377]]	2	['9-53', '334-377']	['CON', 'CON']	['alpha duplicates or obligate multimers', 'beta duplicates or obligate multimers']	['TFIIA, alpha-helical domain', 'Transcription factor IIA (TFIIA), beta-barrel domain']	['TFIIA, alpha-helical domain', 'Transcription factor IIA (TFIIA), beta-barrel domain']	['TFIIA_N', 'TFIIA_C']	1	0	0
O09032	sp|O09032|ELAV4_RAT	ELAV4_RAT	Elavl4	ELAV-like protein 4	[]	['tr|A0A8I5Y0H9|A0A8I5Y0H9_RAT, tr|A0A8I5ZNE4|A0A8I5ZNE4_RAT, tr|A0A8I6A344|A0A8I6A344_RAT, tr|A0A8I6ADY8|A0A8I6ADY8_RAT, tr|A0A8I6AI53|A0A8I6AI53_RAT, tr|A0A8I6APY9|A0A8I6APY9_RAT, tr|A0A8I6AV49|A0A8I6AV49_RAT', 'tr|A0A8I5Y0H9|A0A8I5Y0H9_RAT, tr|A0A8I5ZNE4|A0A8I5ZNE4_RAT, tr|A0A8I6A344|A0A8I6A344_RAT, tr|A0A8I6ADY8|A0A8I6ADY8_RAT, tr|A0A8I6AI53|A0A8I6AI53_RAT, tr|A0A8I6APY9|A0A8I6APY9_RAT, tr|A0…	385	9.43612	42367.7	40.0657	-0.388571	33.247	[[0, 53], [201, 276]]	[[53, 201], [276, 385]]	3	['51-128', '137-216', '302-380']	['CON', 'CON', 'CON']	['a+b two layers', 'a+b two layers', 'a+b two layers']	['Alpha-beta plaits', 'Alpha-beta plaits', 'Alpha-beta plaits']	['RNA-binding domain, RBD', 'RNA-binding domain, RBD', 'RNA-binding domain, RBD']	['RRM_1', 'RRM_1_1', 'RRM_1_6']	2	0	0
O09175	sp|O09175|AMPB_RAT	AMPB_RAT	Rnpep	Aminopeptidase B	[]	['tr|A0A8I6GJU0|A0A8I6GJU0_RAT, tr|G3V6V1|G3V6V1_RAT', 'tr|A0A8I6GJU0|A0A8I6GJU0_RAT, tr|G3V6V1|G3V6V1_RAT', 'tr|A0A8I6GJU0|A0A8I6GJU0_RAT, tr|G3V6V1|G3V6V1_RAT', 'tr|A0A8I6GJU0|A0A8I6GJU0_RAT, tr|G3V6V1|G3V6V1_RAT', 'tr|A0A8I6GJU0|A0A8I6GJU0_RAT, tr|G3V6V1|G3V6V1_RAT', 'tr|A0A8I6GJU0|A0A8I6GJU0_RAT, tr|G3V6V1|G3V6V1_RAT', 'tr|A0A8I6GJU0|A0A8I6GJU0_RAT, tr|G3V6V1|G3V6V1_RAT', 'tr|A0A8I6GJU0|A0A8I…	650	5.46691	72619	47.0829	-0.218615	3.692	[[0, 24]]	[[24, 650]]	3	['32-237', '244-487', '506-645']	['CON', 'CON', 'CON']	['beta sandwiches', 'mixed a+b and a/b', 'alpha superhelices']	['Baculovirus p35 protein-related', 'Zincin-like', 'Repetitive alpha hairpins']	['Baculovirus p35 protein-related', 'Metalloproteases (zincins) catalytic domain', 'ARM repeat']	['Peptidase_M1_2', 'Peptidase_M1_1', 'Leuk-A4-hydro_C']	28	0	0
O35077	sp|O35077|GPDA_RAT	GPDA_RAT	Gpd1	Glycerol-3-phosphate dehydrogenase [NAD(+)], cytoplasmic	['Gpd1l']	['tr|A0A8I6AA38|A0A8I6AA38_RAT', 'tr|A0A8I6AA38|A0A8I6AA38_RAT', 'tr|A0A8I6AA38|A0A8I6AA38_RAT', 'tr|A0A8I6AA38|A0A8I6AA38_RAT', 'tr|A0A8I6AA38|A0A8I6AA38_RAT', 'tr|A0A8I6AA38|A0A8I6AA38_RAT', 'tr|A0A8I6AA38|A0A8I6AA38_RAT', 'tr|A0A8I6AA38|A0A8I6AA38_RAT', 'tr|A0A8I6AA38|A0A8I6AA38_RAT', 'tr|A0A8I6AA38|A0A8I6AA38_RAT', 'tr|A0A8I6AA38|A0A8I6AA38_RAT', 'tr|A0A8I6AA38|A0A8I6AA38_RAT', 'tr|A0A8I6AA38…	349	6.15796	37452.1	21.4693	0.134384	0	[]	[[0, 349]]	2	['4-190', '194-342']	['CON', 'CON']	['a/b three-layered sandwiches', 'alpha arrays']	['Rossmann-like', '6-phosphogluconate dehydrogenase C-terminal domain-like']	['NAD(P)-binding Rossmann-fold domains', '6-phosphogluconate dehydrogenase C-terminal domain-like']	['NAD_Gly3P_dh_N', 'NAD_Gly3P_dh_C']	27	0	0
O35095	sp|O35095|NCDN_RAT	NCDN_RAT	Ncdn	Neurochondrin	[]	[]	729	5.43537	78922.5	51.8613	0.131824	3.841	[[0, 28]]	[[28, 729]]	1	['406-442']	['CON']	['alpha complex topology']	['Sigma2 domain-like']	['Sigma2 domain of RNA polymerase sigma factors']	['Sigma70_r2_1']	85	0	0
O35179	sp|O35179|SH3G2_RAT	SH3G2_RAT	Sh3gl2	Endophilin-A1	['Sh3gl1', 'Sh3gl1', 'Sh3gl3', 'Sh3gl1', 'Sh3gl1', 'Sh3gl1', 'Sh3gl1']	['tr|A0A8I5ZRH7|A0A8I5ZRH7_RAT, tr|A0A8I6ABD8|A0A8I6ABD8_RAT, tr|A0A8I6GFM2|A0A8I6GFM2_RAT, tr|A0A8L2Q412|A0A8L2Q412_RAT', 'tr|A0A8I5ZRH7|A0A8I5ZRH7_RAT, tr|A0A8I6ABD8|A0A8I6ABD8_RAT, tr|A0A8I6GFM2|A0A8I6GFM2_RAT, tr|A0A8L2Q412|A0A8L2Q412_RAT', 'tr|A0A8I5ZRH7|A0A8I5ZRH7_RAT, tr|A0A8I6ABD8|A0A8I6ABD8_RAT, tr|A0A8I6GFM2|A0A8I6GFM2_RAT, tr|A0A8L2Q412|A0A8L2Q412_RAT', 'tr|A0A8I5ZRH7|A0A8I5ZRH7_RAT, t…	352	5.26229	39898.8	38.15	-0.68608	20.455	[[0, 28], [246, 290]]	[[28, 246], [290, 352]]	2	['30-242', '293-346']	['CON', 'CON']	['alpha duplicates or obligate multimers', 'beta barrels']	['BAR/IMD domain-like', 'SH3']	['BAR/IMD domain-like', 'SH3']	['BAR', 'SH3_1']	23	0	0
O35180	sp|O35180|SH3G3_RAT	SH3G3_RAT	Sh3gl3	Endophilin-A3	[]	['tr|A0A8I6AFE3|A0A8I6AFE3_RAT, tr|A0A8I6APE5|A0A8I6APE5_RAT, tr|A0A8L2R634|A0A8L2R634_RAT, tr|Q9JKT0|Q9JKT0_RAT', 'tr|A0A8I6AFE3|A0A8I6AFE3_RAT, tr|A0A8I6APE5|A0A8I6APE5_RAT, tr|A0A8L2R634|A0A8L2R634_RAT, tr|Q9JKT0|Q9JKT0_RAT', 'tr|A0A8I6AFE3|A0A8I6AFE3_RAT, tr|A0A8I6APE5|A0A8I6APE5_RAT, tr|A0A8L2R634|A0A8L2R634_RAT, tr|Q9JKT0|Q9JKT0_RAT', 'tr|A0A8I6AFE3|A0A8I6AFE3_RAT, tr|A0A8I6APE5|A0A8I6APE5_…	347	5.01169	39166	47.6043	-0.542939	10.951	[[251, 288]]	[[0, 251], [288, 347]]	2	['30-241', '288-342']	['CON', 'CON']	['alpha duplicates or obligate multimers', 'beta barrels']	['BAR/IMD domain-like', 'SH3']	['BAR/IMD domain-like', 'SH3']	['BAR', 'SH3_1']	4	0	0
O35244	sp|O35244|PRDX6_RAT	PRDX6_RAT	Prdx6	Peroxiredoxin-6	['ENSRNOG00000066549', 'ENSRNOG00000066549', 'ENSRNOG00000066549', 'ENSRNOG00000066549', 'ENSRNOG00000066549', 'ENSRNOG00000066549', 'ENSRNOG00000066549', 'ENSRNOG00000066549', 'ENSRNOG00000066549', 'ENSRNOG00000066549', 'ENSRNOG00000066549', 'ENSRNOG00000066549', 'ENSRNOG00000066549', 'ENSRNOG00000066549', 'ENSRNOG00000066549']	['tr|A0A8I5ZYW1|A0A8I5ZYW1_RAT, tr|A0A8I6A038|A0A8I6A038_RAT, tr|A0A8I6ASU0|A0A8I6ASU0_RAT', 'tr|A0A8I5ZYW1|A0A8I5ZYW1_RAT, tr|A0A8I6A038|A0A8I6A038_RAT', 'tr|A0A8I5ZYW1|A0A8I5ZYW1_RAT, tr|A0A8I6A038|A0A8I6A038_RAT', 'tr|A0A8I5ZYW1|A0A8I5ZYW1_RAT, tr|A0A8I6ASU0|A0A8I6ASU0_RAT', 'tr|A0A8I5ZYW1|A0A8I5ZYW1_RAT, tr|A0A8I6A038|A0A8I6A038_RAT, tr|A0A8I6ASU0|A0A8I6ASU0_RAT', 'tr|A0A8I5ZYW1|A0A8I5ZYW1_RA…	224	5.63697	24818.3	43.0076	-0.215179	2.232	[]	[[0, 224]]	1	['7-185']	['CON']	['a+b three layers']	['Thioredoxin-like']	['Thioredoxin-like']	['AhpC-TSA_1']	34	0	0
O35263	sp|O35263|PA1B3_RAT	PA1B3_RAT	Pafah1b3	Platelet-activating factor acetylhydrolase IB subunit alpha1	['Pafah1b2', 'Pafah1b2']	['tr|A0A8I6A6G3|A0A8I6A6G3_RAT', 'tr|A0A8I6A6G3|A0A8I6A6G3_RAT', 'sp|O35264|PA1B2_RAT, tr|A0A8I6A6G3|A0A8I6A6G3_RAT, tr|A0A8L2R003|A0A8L2R003_RAT', 'sp|O35264|PA1B2_RAT, tr|A0A8I6A6G3|A0A8I6A6G3_RAT, tr|A0A8L2R003|A0A8L2R003_RAT', 'tr|A0A8I6A6G3|A0A8I6A6G3_RAT']	232	6.41595	25863.1	34.669	-0.319828	15.086	[[0, 26]]	[[26, 232]]	1	['41-212']	['CON']	['a/b three-layered sandwiches']	['Flavodoxin-like']	['SGNH hydrolase']	['Lipase_GDSL_2']	7	0	0
O35264	sp|O35264|PA1B2_RAT	PA1B2_RAT	Pafah1b2	Platelet-activating factor acetylhydrolase IB subunit alpha2	[]	['tr|A0A8L2R003|A0A8L2R003_RAT', 'tr|A0A8L2R003|A0A8L2R003_RAT', 'tr|A0A8L2R003|A0A8L2R003_RAT', 'tr|A0A8L2R003|A0A8L2R003_RAT', 'tr|A0A8L2R003|A0A8L2R003_RAT', 'tr|A0A8L2R003|A0A8L2R003_RAT', 'tr|A0A8L2R003|A0A8L2R003_RAT', 'tr|A0A8L2R003|A0A8L2R003_RAT', 'tr|A0A8L2R003|A0A8L2R003_RAT', 'tr|A0A8L2R003|A0A8L2R003_RAT', 'tr|A0A8L2R003|A0A8L2R003_RAT', 'tr|A0A8L2R003|A0A8L2R003_RAT', 'tr|A0A8L2R003…	229	5.56865	25581	35.7472	-0.272926	10.917	[[0, 23]]	[[23, 229]]	1	['41-213']	['CON']	['a/b three-layered sandwiches']	['Flavodoxin-like']	['SGNH hydrolase']	['Lipase_GDSL_2']	21	0	0
O35274	sp|O35274|NEB2_RAT	NEB2_RAT	Ppp1r9b	Neurabin-2	['Ppp1r9a']	['sp|O35867|NEB1_RAT, tr|A0A8I5ZL80|A0A8I5ZL80_RAT']	817	4.86061	89645.3	54.4837	-0.832313	62.546	[[0, 457], [615, 662]]	[[457, 615], [662, 817]]	2	['454-487', '497-583']	['CON', 'CON']	['beta barrels', 'beta barrels']	['PDZ domain', 'PDZ domain']	['PDZ domain', 'PDZ domain']	['KOG1945', 'PDZ']	12	0	0
O35303	sp|O35303|DNM1L_RAT	DNM1L_RAT	Dnm1l	Dynamin-1-like protein	['Dnm1', 'Dnm1', 'Dnm2']	['tr|A0A8I5ZNF9|A0A8I5ZNF9_RAT, tr|A0A8L2Q0G8|A0A8L2Q0G8_RAT', 'tr|A0A8I5ZNF9|A0A8I5ZNF9_RAT, tr|A0A8L2Q0G8|A0A8L2Q0G8_RAT', 'tr|A0A8I5ZNF9|A0A8I5ZNF9_RAT, tr|A0A8L2Q0G8|A0A8L2Q0G8_RAT', 'tr|A0A8I5ZNF9|A0A8I5ZNF9_RAT, tr|A0A8I6AIX8|A0A8I6AIX8_RAT, tr|A0A8L2Q0G8|A0A8L2Q0G8_RAT', 'tr|A0A8I6AIX8|A0A8I6AIX8_RAT, tr|A0A8L2Q0G8|A0A8L2Q0G8_RAT', 'tr|A0A8I5ZNF9|A0A8I5ZNF9_RAT, tr|A0A8L2Q0G8|A0A8L2Q0G8_RA…	755	6.63728	83907.4	52.0142	-0.292053	17.086	[[72, 86], [533, 648]]	[[0, 72], [86, 533], [648, 755]]	2	['1-329', '341-517,657-718']	['CON', 'NC']	['a/b three-layered sandwiches', 'alpha bundles']	['P-loop domains-like', 'Middle and GTPase effector domains in dynamin-related proteins']	['P-loop containing nucleoside triphosphate hydrolases', 'Middle and GTPase effector domains in dynamin-related proteins']	['Dynamin_N', 'Dynamin_M']	61	0	0
O35314	sp|O35314|SCG1_RAT	SCG1_RAT	Chgb	Secretogranin-1	[]	['tr|A0A8I6A6A1|A0A8I6A6A1_RAT, tr|A0A8I6AW29|A0A8I6AW29_RAT, tr|A0A8L2QFU5|A0A8L2QFU5_RAT', 'tr|A0A8I6A6A1|A0A8I6A6A1_RAT, tr|A0A8I6AW29|A0A8I6AW29_RAT, tr|A0A8L2QFU5|A0A8L2QFU5_RAT', 'tr|A0A8I6A6A1|A0A8I6A6A1_RAT, tr|A0A8I6AW29|A0A8I6AW29_RAT, tr|A0A8L2QFU5|A0A8L2QFU5_RAT', 'tr|A0A8I6A6A1|A0A8I6A6A1_RAT, tr|A0A8I6AW29|A0A8I6AW29_RAT, tr|A0A8L2QFU5|A0A8L2QFU5_RAT', 'tr|A0A8I6A6A1|A0A8I6A6A1_RAT,…	675	4.9694	77534.6	73.4504	-1.49867	92.296	[[0, 675]]	[]	0							8	0	0
O35346	sp|O35346|FAK1_RAT	FAK1_RAT	Ptk2	Focal adhesion kinase 1	[]	['tr|A0A0G2KAT5|A0A0G2KAT5_RAT, tr|A0A8I6A8P2|A0A8I6A8P2_RAT, tr|A0A8I6AH25|A0A8I6AH25_RAT, tr|A0A8I6AMW1|A0A8I6AMW1_RAT, tr|A0A8L2Q4U8|A0A8L2Q4U8_RAT', 'tr|A0A0G2KAT5|A0A0G2KAT5_RAT, tr|A0A8I5ZQM0|A0A8I5ZQM0_RAT, tr|A0A8I6A3T3|A0A8I6A3T3_RAT, tr|A0A8I6A8P2|A0A8I6A8P2_RAT, tr|A0A8I6AH25|A0A8I6AH25_RAT, tr|A0A8I6AMW1|A0A8I6AMW1_RAT, tr|A0A8L2Q4U8|A0A8L2Q4U8_RAT', 'tr|A0A0G2KAT5|A0A0G2KAT5_RAT, tr|…	1055	6.24424	119715	52.2707	-0.503318	30.047	[[0, 31], [361, 408], [691, 930]]	[[31, 361], [408, 691], [930, 1055]]	5	['35-130', '135-247', '255-362', '416-680', '925-1048']	['CON', 'CON', 'CON', 'CON', 'CON']	['a+b two layers', 'alpha bundles', 'beta barrels', 'a+b complex topology', 'alpha bundles']	['beta-Grasp', 'Acyl-CoA binding protein-like', 'PH domain-like', 'Protein kinase/SAICAR synthase/ATP-grasp', 'Four-helical up-and-down bundle']	['Ubiquitin-like', 'Acyl-CoA binding protein-like', 'PH domain-like', 'Protein kinase', 'FAT domain of focal adhesion kinase']	['KOG4257', 'FERM_M', 'FERM_C_FAK1', 'Pkinase_Tyr', 'Focal_AT']	3	0	0
O35430	sp|O35430|APBA1_RAT	APBA1_RAT	Apba1	Amyloid-beta A4 precursor protein-binding family A member 1	[]	['tr|A0A8I6A9Y2|A0A8I6A9Y2_RAT, tr|F1LR60|F1LR60_RAT']	839	4.79809	92652.7	60.3931	-0.692849	53.874	[[0, 452], [502, 515], [565, 580]]	[[452, 502], [515, 565], [580, 839]]	3	['460-618', '659-743', '756-822']	['CON', 'CON', 'CON']	['beta barrels', 'beta barrels', 'beta barrels']	['PH domain-like', 'PDZ domain', 'PDZ domain']	['PH domain-like', 'PDZ domain', 'PDZ domain']	['PID', 'PDZ', 'PDZ']	1	0	0
O35431	sp|O35431|APBA2_RAT	APBA2_RAT	Apba2	Amyloid-beta A4 precursor protein-binding family A member 2	['Apba1']	['tr|A0A8I6GKT7|A0A8I6GKT7_RAT', 'tr|A0A8I6GKT7|A0A8I6GKT7_RAT', 'tr|A0A8I6GKT7|A0A8I6GKT7_RAT', 'sp|O35430|APBA1_RAT, tr|A0A8I6A3M6|A0A8I6A3M6_RAT, tr|A0A8I6A9Y2|A0A8I6A9Y2_RAT, tr|A0A8I6GKT7|A0A8I6GKT7_RAT, tr|F1LR60|F1LR60_RAT', 'tr|A0A8I6GKT7|A0A8I6GKT7_RAT']	750	4.78717	82849.3	55.9036	-0.683067	49.467	[[0, 364]]	[[364, 750]]	3	['370-529', '570-652', '662-733']	['CON', 'CON', 'CON']	['beta barrels', 'beta barrels', 'beta barrels']	['PH domain-like', 'PDZ domain', 'PDZ domain']	['PH domain-like', 'PDZ domain', 'PDZ domain']	['PID', 'PDZ', 'PDZ']	5	0	0
O35458	sp|O35458|VIAAT_RAT	VIAAT_RAT	Slc32a1	Vesicular inhibitory amino acid transporter	[]	[]	525	6.19331	57406.5	36.6031	0.463619	22.095	[[0, 116]]	[[116, 525]]	0							1	0	0
O35509	sp|O35509|RB11B_RAT	RB11B_RAT	Rab11b	Ras-related protein Rab-11B	['Rab11a', 'Rab11a', 'Rab11a', 'Rab11a', 'Rab11a', 'Rab11a', 'Rab11a', 'Rab11a', 'Rab11a', 'Rab11a']	['sp|P62494|RB11A_RAT, tr|A0A0G2JZR4|A0A0G2JZR4_RAT, tr|A0A8I5ZKN1|A0A8I5ZKN1_RAT, tr|A0A8I5ZWV2|A0A8I5ZWV2_RAT, tr|A0A8I6AA65|A0A8I6AA65_RAT, tr|A0A8L2Q4N0|A0A8L2Q4N0_RAT', 'tr|A0A0G2JZR4|A0A0G2JZR4_RAT, tr|A0A8I5ZWV2|A0A8I5ZWV2_RAT, tr|A0A8L2Q4N0|A0A8L2Q4N0_RAT', 'tr|A0A0G2JZR4|A0A0G2JZR4_RAT, tr|A0A8I5ZWV2|A0A8I5ZWV2_RAT, tr|A0A8L2Q4N0|A0A8L2Q4N0_RAT', 'sp|P62494|RB11A_RAT, tr|A0A0G2JZR4|A0A0G…	218	5.64408	24488.2	31.661	-0.435321	16.055	[[183, 218]]	[[0, 183]]	1	['12-173']	['CON']	['a/b three-layered sandwiches']	['P-loop domains-like']	['P-loop containing nucleoside triphosphate hydrolases']	['Ras']	15	0	0
O35547	sp|O35547|ACSL4_RAT	ACSL4_RAT	Acsl4	Long-chain-fatty-acid--CoA ligase 4	[]	['tr|A0A8I6AVE1|A0A8I6AVE1_RAT']	711	8.63968	79064.1	27.7329	-0.185513	0	[]	[[0, 711]]	4	['78-232', '268-477', '488-569', '572-697']	['CON', 'CON', 'CON', 'CON']	['a+b complex topology', 'a/b three-layered sandwiches', 'beta barrels', 'a+b two layers']	['CoA-dependent acyltransferases', 'Rossmann-like domain in Acetyl-CoA synthetase-like proteins', 'beta-barrel domain in acetyl-CoA synthetase-like proteins', 'Alpha-lytic protease prodomain-like']	['CoA-dependent acyltransferases', 'Rossmann-like domain in Acetyl-CoA synthetase-like proteins', 'beta-barrel domain in acetyl-CoA synthetase-like proteins', 'a+b domain in acetyl-CoA synthetase-like proteins']	['AMP-binding_1st', 'AMP-binding_2nd', 'AMP-binding_3rd', 'AMP-binding_C']	1	0	0
O35550	sp|O35550|RABE1_RAT	RABE1_RAT	Rabep1	Rab GTPase-binding effector protein 1	[]	['tr|A0A8I5ZKK4|A0A8I5ZKK4_RAT, tr|A0A8I6AE47|A0A8I6AE47_RAT, tr|A0A8I6AFR7|A0A8I6AFR7_RAT, tr|A0A8I6GD33|A0A8I6GD33_RAT, tr|G3V9J7|G3V9J7_RAT', 'tr|A0A8I5ZKK4|A0A8I5ZKK4_RAT, tr|A0A8I6AE47|A0A8I6AE47_RAT, tr|A0A8I6AFR7|A0A8I6AFR7_RAT, tr|A0A8I6GD33|A0A8I6GD33_RAT, tr|G3V9J7|G3V9J7_RAT', 'tr|A0A8I5ZKK4|A0A8I5ZKK4_RAT, tr|A0A8I6AE47|A0A8I6AE47_RAT, tr|A0A8I6AFR7|A0A8I6AFR7_RAT, tr|A0A8I6GD33|A0A8I…	862	4.94848	99426.5	56.0593	-0.834107	25.406	[[315, 510]]	[[0, 315], [510, 862]]	0							7	0	0
O35567	sp|O35567|PUR9_RAT	PUR9_RAT	Atic	Bifunctional purine biosynthesis protein ATIC	[]	['tr|A0A8L2QB21|A0A8L2QB21_RAT', 'tr|A0A8L2QB21|A0A8L2QB21_RAT', 'tr|A0A8L2QB21|A0A8L2QB21_RAT', 'tr|A0A8L2QB21|A0A8L2QB21_RAT', 'tr|A0A8L2QB21|A0A8L2QB21_RAT', 'tr|A0A8L2QB21|A0A8L2QB21_RAT', 'tr|A0A8L2QB21|A0A8L2QB21_RAT', 'tr|A0A8L2QB21|A0A8L2QB21_RAT', 'tr|A0A8L2QB21|A0A8L2QB21_RAT', 'tr|A0A8L2QB21|A0A8L2QB21_RAT', 'tr|A0A8L2QB21|A0A8L2QB21_RAT', 'tr|A0A8L2QB21|A0A8L2QB21_RAT', 'tr|A0A8L2QB21…	592	6.68849	64207.7	34.9716	-0.0641892	0	[]	[[0, 592]]	4	['7-195', '203-390', '407-463', '476-590']	['CON', 'CON', 'CON', 'CON']	['a/b three-layered sandwiches', 'a+b three layers', 'a+b three layers', 'a+b three layers']	['Methylglyoxal synthase-like', 'Cytidine deaminase-like', 'Cytidine deaminase-like', 'Cytidine deaminase-like']	['Methylglyoxal synthase-like', 'Cytidine deaminase-like', 'Cytidine deaminase-like', 'Cytidine deaminase-like']	['MGS', 'AICARFT_IMPCHas_1st', 'AICARFT_IMPCHas_2nd', 'AICARFT_IMPCHas_2nd']	40	0	0
O35763	sp|O35763|MOES_RAT	MOES_RAT	Msn	Moesin	[]	['tr|A0A096MK30|A0A096MK30_RAT, tr|A0A1W2Q6E9|A0A1W2Q6E9_RAT, tr|A0A8I5ZR49|A0A8I5ZR49_RAT, tr|A0A8I5ZUJ9|A0A8I5ZUJ9_RAT, tr|A0A8I6ADR3|A0A8I6ADR3_RAT', 'tr|A0A096MK30|A0A096MK30_RAT, tr|A0A1W2Q6E9|A0A1W2Q6E9_RAT, tr|A0A8I5ZR49|A0A8I5ZR49_RAT, tr|A0A8I5ZUJ9|A0A8I5ZUJ9_RAT, tr|A0A8I6ADR3|A0A8I6ADR3_RAT']	577	6.16091	67738.1	53.2928	-0.983536	33.969	[[361, 577]]	[[0, 361]]	4	['3-86', '90-198', '202-297', '501-577']	['CON', 'CON', 'CON', 'CON']	['a+b two layers', 'alpha bundles', 'beta barrels', 'extended segments']	['beta-Grasp', 'Acyl-CoA binding protein-like', 'PH domain-like', 'Moesin tail domain']	['Ubiquitin-like', 'Acyl-CoA binding protein-like', 'PH domain-like', 'Moesin tail domain']	['FERM_N', 'FERM_M', 'FERM_C', 'ERM']	2	0	0
O35764	sp|O35764|NPTXR_RAT	NPTXR_RAT	Nptxr	Neuronal pentraxin receptor	[]	['tr|F1LSY2|F1LSY2_RAT', 'tr|F1LSY2|F1LSY2_RAT', 'tr|F1LSY2|F1LSY2_RAT', 'tr|F1LSY2|F1LSY2_RAT']	494	5.81249	52370.1	51.0174	-0.124899	25.506	[[0, 113], [154, 223]]	[[113, 154], [223, 494]]	1	['292-471']	['CON']	['beta sandwiches']	['jelly-roll']	['Concanavalin A-like lectins/glucanases']	['Pentaxin']	4	0	0
O35796	sp|O35796|C1QBP_RAT	C1QBP_RAT	C1qbp	Complement component 1 Q subcomponent-binding protein, mitochondrial	[]	['tr|A0A8L2QIZ5|A0A8L2QIZ5_RAT', 'tr|A0A8L2QIZ5|A0A8L2QIZ5_RAT', 'tr|A0A8L2QIZ5|A0A8L2QIZ5_RAT', 'tr|A0A8L2QIZ5|A0A8L2QIZ5_RAT', 'tr|A0A8L2QIZ5|A0A8L2QIZ5_RAT', 'tr|A0A8L2QIZ5|A0A8L2QIZ5_RAT', 'tr|A0A8L2QIZ5|A0A8L2QIZ5_RAT', 'tr|A0A8L2QIZ5|A0A8L2QIZ5_RAT', 'tr|A0A8L2QIZ5|A0A8L2QIZ5_RAT', 'tr|A0A8L2QIZ5|A0A8L2QIZ5_RAT', 'tr|A0A8L2QIZ5|A0A8L2QIZ5_RAT']	279	4.77336	30996.5	50.7724	-0.44086	33.333	[[0, 63], [136, 166]]	[[63, 136], [166, 279]]	1	['83-276']	['CON']	['a+b two layers']	['Acidic mitochondrial matrix protein p32-like']	['Acidic mitochondrial matrix protein p32']	['MAM33']	12	0	0
O35814	sp|O35814|STIP1_RAT	STIP1_RAT	Stip1	Stress-induced-phosphoprotein 1	[]	['tr|A0A8I6ANI2|A0A8I6ANI2_RAT, tr|A0A8I6GI55|A0A8I6GI55_RAT, tr|A0A8L2QFF8|A0A8L2QFF8_RAT', 'tr|A0A8I6ANI2|A0A8I6ANI2_RAT, tr|A0A8I6GI55|A0A8I6GI55_RAT, tr|A0A8L2QFF8|A0A8L2QFF8_RAT', 'tr|A0A8I6ANI2|A0A8I6ANI2_RAT, tr|A0A8I6GI55|A0A8I6GI55_RAT, tr|A0A8L2QFF8|A0A8L2QFF8_RAT', 'tr|A0A8I6ANI2|A0A8I6ANI2_RAT', 'tr|A0A8I6ANI2|A0A8I6ANI2_RAT, tr|A0A8I6GI55|A0A8I6GI55_RAT, tr|A0A8L2QFF8|A0A8L2QFF8_RAT'…	543	6.4014	62569.4	39.5227	-0.944751	9.392	[[187, 228]]	[[0, 187], [228, 543]]	4	['6-114', '128-184', '229-483', '486-540']	['CON', 'CON', 'CON', 'CON']	['alpha superhelices', 'alpha arrays', 'alpha superhelices', 'alpha arrays']	['Repetitive alpha hairpins', 'DP domain', 'Repetitive alpha hairpins', 'HTH']	['ARM repeat', 'DP domain', 'ARM repeat', 'XPC-binding domain']	['TPR_11_3', 'KOG0548_1st', 'TPR_15', 'KOG0548_2nd']	37	0	0
O35820	sp|O35820|DNPH1_RAT	DNPH1_RAT	Dnph1	5-hydroxymethyl-dUMP N-hydrolase	[]	[]	163	4.95371	17780.8	38.2534	-0.211043	11.043	[]	[[0, 163]]	1	['12-149']	['CON']	['a/b three-layered sandwiches']	['Flavodoxin-like']	['N-deoxyribosyltransferase']	['Nuc_deoxyrib_tr']	2	0	0
O35831	sp|O35831|CDK17_RAT	CDK17_RAT	Cdk17	Cyclin-dependent kinase 17	['Cdk16, Cdk18', 'Cdk16, Cdk18']	['sp|O35832|CDK18_RAT, sp|Q63686|CDK16_RAT, tr|A0A0H2UHG4|A0A0H2UHG4_RAT, tr|A0A8I5Y814|A0A8I5Y814_RAT, tr|A0A8I5ZJM9|A0A8I5ZJM9_RAT, tr|A0A8I6A946|A0A8I6A946_RAT, tr|A0A8I6GLS4|A0A8I6GLS4_RAT, tr|A0A8J8YEJ1|A0A8J8YEJ1_RAT, tr|G3V6J5|G3V6J5_RAT, tr|Q68G39|Q68G39_RAT', 'sp|O35832|CDK18_RAT, sp|Q63686|CDK16_RAT, tr|A0A0H2UHG4|A0A0H2UHG4_RAT, tr|A0A8I5Y814|A0A8I5Y814_RAT, tr|A0A8I5ZJM9|A0A8I5ZJM9_RA…	523	8.93695	59431.3	53.2734	-0.498088	34.799	[[0, 182]]	[[182, 523]]	1	['190-469']	['CON']	['a+b complex topology']	['Protein kinase/SAICAR synthase/ATP-grasp']	['Protein kinase']	['Pkinase_Tyr']	2	0	0
O35867	sp|O35867|NEB1_RAT	NEB1_RAT	Ppp1r9a	Neurabin-1	[]	['tr|A0A8I5ZL80|A0A8I5ZL80_RAT', 'tr|A0A8I5ZL80|A0A8I5ZL80_RAT']	1095	5.05449	122734	54.8228	-1.01087	64.932	[[0, 462], [623, 673], [824, 987], [1058, 1095]]	[[462, 623], [673, 824], [987, 1058]]	3	['463-496', '506-592', '988-1050']	['CON', 'CON', 'CON']	['beta barrels', 'beta barrels', 'alpha arrays']	['PDZ domain', 'PDZ domain', 'HhH/H2TH']	['PDZ domain', 'PDZ domain', 'SAM domain-like']	['KOG1945', 'PDZ', 'SAM_1']	2	0	0
O35876	sp|O35876|SMN_RAT	SMN_RAT	Smn1	Survival motor neuron protein	[]	['tr|A0A8I5Y110|A0A8I5Y110_RAT, tr|A0A8I6AP44|A0A8I6AP44_RAT, tr|F7ERF5|F7ERF5_RAT']	289	8.03368	31192.7	56.6149	-0.797578	65.052	[[0, 88], [135, 289]]	[[88, 135]]	2	['1-146', '148-284']	['CON', 'CON']	['beta barrels', 'beta barrels']	['SH3', 'SH3']	['SH3', 'SH3']	['SMN_N', 'SMN_C']	1	0	0
O35910	sp|O35910|MOT4_RAT	MOT4_RAT	Slc16a3	Monocarboxylate transporter 4	[]	['tr|A0A8L2R0R3|A0A8L2R0R3_RAT']	471	8.40695	50548	31.2652	0.576008	19.108	[[0, 15], [201, 219], [414, 471]]	[[15, 201], [219, 414]]	2	['22-197', '232-405']	['CON', 'CON']	['alpha complex topology', 'alpha complex topology']	['Major facilitator superfamily (MFS) general substrate transporter', 'Major facilitator superfamily (MFS) general substrate transporter']	['Major facilitator superfamily (MFS) general substrate transporter', 'Major facilitator superfamily (MFS) general substrate transporter']	['MFS_1', 'MFS_1']	1	0	0
O35952	sp|O35952|GLO2_RAT	GLO2_RAT	Hagh	Hydroxyacylglutathione hydrolase, mitochondrial	[]	[]	309	7.64629	34108.9	32.3392	-0.256958	9.061	[[0, 27]]	[[27, 309]]	1	['73-189']	['CON']	['a+b four layers']	['Metallo-hydrolase/oxidoreductase']	['Metallo-hydrolase/oxidoreductase']	['Lactamase_B_2']	1	0	0
O35964	sp|O35964|SH3G1_RAT	SH3G1_RAT	Sh3gl1	Endophilin-A2	[]	['tr|A0A8I5YC58|A0A8I5YC58_RAT, tr|A0A8I6A0Q5|A0A8I6A0Q5_RAT, tr|A0A8I6AHS1|A0A8I6AHS1_RAT', 'tr|A0A8I5YC58|A0A8I5YC58_RAT, tr|A0A8I6A0Q5|A0A8I6A0Q5_RAT, tr|A0A8I6AHS1|A0A8I6AHS1_RAT', 'tr|A0A8I5YC58|A0A8I5YC58_RAT, tr|A0A8I6A0Q5|A0A8I6A0Q5_RAT, tr|A0A8I6AHS1|A0A8I6AHS1_RAT', 'tr|A0A8I5YC58|A0A8I5YC58_RAT, tr|A0A8I6A0Q5|A0A8I6A0Q5_RAT, tr|A0A8I6AHS1|A0A8I6AHS1_RAT', 'tr|A0A8I5YC58|A0A8I5YC58_RAT,…	368	5.44906	41491.5	50.7345	-0.708424	21.467	[[0, 22], [243, 312]]	[[22, 243], [312, 368]]	2	['30-242', '311-362']	['CON', 'CON']	['alpha duplicates or obligate multimers', 'beta barrels']	['BAR/IMD domain-like', 'SH3']	['BAR/IMD domain-like', 'SH3']	['BAR', 'SH3_1']	10	0	0
O35987	sp|O35987|NSF1C_RAT	NSF1C_RAT	Nsfl1c	NSFL1 cofactor p47	[]	['tr|A0A0G2K911|A0A0G2K911_RAT, tr|A0A8I6A2Y8|A0A8I6A2Y8_RAT, tr|A0A8I6GA62|A0A8I6GA62_RAT, tr|A0A8L2Q670|A0A8L2Q670_RAT', 'tr|A0A0G2K911|A0A0G2K911_RAT, tr|A0A8I6A2Y8|A0A8I6A2Y8_RAT, tr|A0A8I6GA62|A0A8I6GA62_RAT', 'tr|A0A0G2K911|A0A0G2K911_RAT, tr|A0A8I6A2Y8|A0A8I6A2Y8_RAT, tr|A0A8I6GA62|A0A8I6GA62_RAT, tr|A0A8L2Q670|A0A8L2Q670_RAT', 'tr|A0A0G2K911|A0A0G2K911_RAT, tr|A0A8I6A2Y8|A0A8I6A2Y8_RAT, t…	370	5.03948	40679.4	49.7228	-0.637568	45.405	[[48, 172], [248, 291]]	[[0, 48], [172, 248], [291, 370]]	3	['5-45', '179-243', '269-368']	['CON', 'CON', 'CON']	['alpha arrays', 'a+b two layers', 'a+b two layers']	['RuvA-C', 'NSFL1 (p97 ATPase) cofactor p47, SEP domain', 'beta-Grasp']	['RuvA-C, UBA, CRAL/TRIO-N, HBS1', 'NSFL1 (p97 ATPase) cofactor p47, SEP domain', 'Ubiquitin-like']	['UBA_4', 'SEP', 'UBX']	20	0	0
O54857	sp|O54857|PTEN_RAT	PTEN_RAT	Pten	Phosphatidylinositol 3,4,5-trisphosphate 3-phosphatase and dual-specificity protein phosphatase PTEN	[]	['tr|A0A8I6AU71|A0A8I6AU71_RAT']	403	5.94356	47117.7	44.8479	-0.687345	13.896	[[347, 403]]	[[0, 347]]	2	['54-180', '192-350']	['CON', 'CON']	['a/b three-layered sandwiches', 'beta sandwiches']	['Flavodoxin-like', 'Immunoglobulin-like beta-sandwich']	['(Phosphotyrosine protein) phosphatases II', 'C2 domain']	['Y_phosphatase', 'PTEN_C2']	2	0	0
O54874	sp|O54874|MRCKA_RAT	MRCKA_RAT	Cdc42bpa	Serine/threonine-protein kinase MRCK alpha	[]	['tr|A0A0G2K5Z1|A0A0G2K5Z1_RAT, tr|A0A8I5Y183|A0A8I5Y183_RAT, tr|A0A8I5ZRP1|A0A8I5ZRP1_RAT, tr|A0A8I6A4M2|A0A8I6A4M2_RAT, tr|A0A8I6AWL9|A0A8I6AWL9_RAT, tr|A0A8I6G3L7|A0A8I6G3L7_RAT, tr|G3V6C9|G3V6C9_RAT']	1732	6.30301	197062	55.5878	-0.592783	23.095	[[357, 395], [468, 486], [663, 679], [930, 1016], [1063, 1090], [1518, 1732]]	[[0, 357], [395, 468], [486, 663], [679, 930], [1016, 1063], [1090, 1518]]	2	['71-323', '1010-1064']	['CON', 'CON']	['a+b complex topology', 'few secondary structure elements']	['Protein kinase/SAICAR synthase/ATP-grasp', 'RING/U-box-like']	['Protein kinase', 'Cysteine-rich domain']	['Pkinase_Tyr', 'C1_1']	1	0	0
O54924	sp|O54924|EXOC8_RAT	EXOC8_RAT	Exoc8	Exocyst complex component 8	[]	[]	716	5.30066	81042.3	49.8898	-0.39162	18.994	[[0, 23], [92, 151], [282, 322], [702, 716]]	[[23, 92], [151, 282], [322, 702]]	2	['23-101', '330-534']	['CON', 'CON']	['a+b complex topology', 'alpha superhelices']	['Orbivirus outer capsid protein VP5', 'Repetitive alpha hairpins']	['Orbivirus outer capsid protein VP5', 'ARM repeat']	['Orbi_VP5', 'Exo84_C']	4	0	0
O54975	sp|O54975|XPP1_RAT	XPP1_RAT	Xpnpep1	Xaa-Pro aminopeptidase 1	[]	['tr|A0A0G2JV31|A0A0G2JV31_RAT, tr|A0A8L2QGG3|A0A8L2QGG3_RAT', 'tr|A0A0G2JV31|A0A0G2JV31_RAT, tr|A0A8I6G2V2|A0A8I6G2V2_RAT, tr|A0A8L2QGG3|A0A8L2QGG3_RAT', 'tr|A0A0G2JV31|A0A0G2JV31_RAT, tr|A0A8I6G2V2|A0A8I6G2V2_RAT, tr|A0A8L2QGG3|A0A8L2QGG3_RAT', 'tr|A0A0G2JV31|A0A0G2JV31_RAT, tr|A0A8I6G2V2|A0A8I6G2V2_RAT, tr|A0A8L2QGG3|A0A8L2QGG3_RAT', 'tr|A0A0G2JV31|A0A0G2JV31_RAT, tr|A0A8I6G2V2|A0A8I6G2V2_RAT,…	623	5.3816	69656.7	38.7632	-0.214286	0	[]	[[0, 623]]	3	['9-155', '168-319', '322-546']	['CON', 'CON', 'CON']	['mixed a+b and a/b', 'mixed a+b and a/b', 'a+b duplicates or obligate multimers']	['Ribonuclease H-like', 'Ribonuclease H-like', 'Creatinase/aminopeptidase-like']	['Creatinase/prolidase N-terminal domain', 'Creatinase/prolidase N-terminal domain', 'Creatinase/aminopeptidase']	['Creatinase_N', 'Creatinase_N_2', 'Peptidase_M24']	22	0	0
O55043	sp|O55043|ARHG7_RAT	ARHG7_RAT	Arhgef7	Rho guanine nucleotide exchange factor 7	[]	['tr|A0A0G2QC21|A0A0G2QC21_RAT, tr|A0A8I5ZWI0|A0A8I5ZWI0_RAT, tr|A0A8I6AP31|A0A8I6AP31_RAT, tr|A0A8L2Q927|A0A8L2Q927_RAT', 'tr|A0A0G2QC21|A0A0G2QC21_RAT, tr|A0A8I5ZWI0|A0A8I5ZWI0_RAT, tr|A0A8I6AP31|A0A8I6AP31_RAT, tr|A0A8L2Q927|A0A8L2Q927_RAT']	646	6.70276	73139.2	54.3065	-0.660372	30.805	[[65, 83], [399, 587]]	[[0, 65], [83, 399], [587, 646]]	3	['10-63', '94-278', '291-398']	['CON', 'CON', 'CON']	['beta barrels', 'alpha bundles', 'beta barrels']	['SH3', 'DH domain-like', 'PH domain-like']	['SH3', 'DBL homology domain (DH-domain)', 'PH domain-like']	['SH3_1', 'RhoGEF', 'PH_10']	3	0	0
O55096	sp|O55096|DPP3_RAT	DPP3_RAT	Dpp3	Dipeptidyl peptidase 3	[]	['tr|A0A8I6ANH9|A0A8I6ANH9_RAT', 'tr|A0A8I6ANH9|A0A8I6ANH9_RAT', 'tr|A0A8I6ANH9|A0A8I6ANH9_RAT', 'tr|A0A8I6ANH9|A0A8I6ANH9_RAT', 'tr|A0A8I6ANH9|A0A8I6ANH9_RAT', 'tr|A0A8I6ANH9|A0A8I6ANH9_RAT', 'tr|A0A8I6ANH9|A0A8I6ANH9_RAT', 'tr|A0A8I6ANH9|A0A8I6ANH9_RAT', 'tr|A0A8I6ANH9|A0A8I6ANH9_RAT', 'tr|A0A8I6ANH9|A0A8I6ANH9_RAT', 'tr|A0A8I6ANH9|A0A8I6ANH9_RAT', 'tr|A0A8I6ANH9|A0A8I6ANH9_RAT', 'tr|A0A8I6ANH9…	738	5.12053	83037.6	40.6558	-0.339566	0	[]	[[0, 738]]	1	['34-627']	['CON']	['mixed a+b and a/b']	['Zincin-like']	['Metalloproteases (zincins) catalytic domain']	['Peptidase_M49']	16	0	0
O55156	sp|O55156|CLIP2_RAT	CLIP2_RAT	Clip2	CAP-Gly domain-containing linker protein 2	[]	['tr|A0A0G2JZF2|A0A0G2JZF2_RAT, tr|G3V949|G3V949_RAT', 'tr|A0A0G2JZF2|A0A0G2JZF2_RAT, tr|G3V949|G3V949_RAT', 'tr|A0A0G2JZF2|A0A0G2JZF2_RAT, tr|G3V949|G3V949_RAT', 'tr|A0A0G2JZF2|A0A0G2JZF2_RAT, tr|G3V949|G3V949_RAT']	1046	6.0918	115479	45.8386	-0.703537	26.673	[[0, 81], [142, 224], [286, 352], [1014, 1046]]	[[81, 142], [224, 286], [352, 1014]]	2	['79-151', '206-299']	['CON', 'CON']	['beta barrels', 'beta barrels']	['SH3', 'SH3']	['SH3', 'SH3']	['CAP_GLY', 'CAP_GLY']	4	0	0
O55166	sp|O55166|VPS52_RAT	VPS52_RAT	Vps52	Vacuolar protein sorting-associated protein 52 homolog	[]	['tr|A0A8I6A724|A0A8I6A724_RAT, tr|A0A8I6G757|A0A8I6G757_RAT', 'tr|A0A8I6A724|A0A8I6A724_RAT, tr|A0A8I6G757|A0A8I6G757_RAT', 'tr|A0A8I6A724|A0A8I6A724_RAT, tr|A0A8I6G757|A0A8I6G757_RAT', 'tr|A0A8I6A724|A0A8I6A724_RAT, tr|A0A8I6G757|A0A8I6G757_RAT', 'tr|A0A8I6A724|A0A8I6A724_RAT, tr|A0A8I6G757|A0A8I6G757_RAT', 'tr|A0A8I6A724|A0A8I6A724_RAT, tr|A0A8I6G757|A0A8I6G757_RAT', 'tr|A0A8I6A724|A0A8I6A724_…	723	5.70393	82102.1	47.6134	-0.1787	7.331	[[0, 53]]	[[53, 723]]	0							7	0	0
O55173	sp|O55173|PDPK1_RAT	PDPK1_RAT	Pdpk1	3-phosphoinositide-dependent protein kinase 1	[]	['tr|A0A8I5ZS05|A0A8I5ZS05_RAT, tr|A0A8I6A046|A0A8I6A046_RAT, tr|A0A8I6GHZ8|A0A8I6GHZ8_RAT', 'tr|A0A8I5ZPJ2|A0A8I5ZPJ2_RAT, tr|A0A8I5ZS05|A0A8I5ZS05_RAT, tr|A0A8I6A046|A0A8I6A046_RAT, tr|A0A8I6GHZ8|A0A8I6GHZ8_RAT', 'tr|A0A8I5ZPJ2|A0A8I5ZPJ2_RAT, tr|A0A8I5ZS05|A0A8I5ZS05_RAT, tr|A0A8I6A046|A0A8I6A046_RAT, tr|A0A8I6GHZ8|A0A8I6GHZ8_RAT', 'tr|A0A8I5ZPJ2|A0A8I5ZPJ2_RAT, tr|A0A8I5ZS05|A0A8I5ZS05_RAT, t…	559	6.72152	63592.6	56.5181	-0.490877	26.476	[[0, 82], [361, 420]]	[[82, 361], [420, 559]]	2	['83-332', '456-547']	['CON', 'CON']	['a+b complex topology', 'beta barrels']	['Protein kinase/SAICAR synthase/ATP-grasp', 'PH domain-like']	['Protein kinase', 'PH domain-like']	['Pkinase_Tyr', 'PH_3']	9	0	0
O70196	sp|O70196|PPCE_RAT	PPCE_RAT	Prep	Prolyl endopeptidase	[]	['tr|A0A0G2K1M8|A0A0G2K1M8_RAT, tr|A0A8I6A5B9|A0A8I6A5B9_RAT', 'tr|A0A0G2K1M8|A0A0G2K1M8_RAT, tr|A0A8I6A5B9|A0A8I6A5B9_RAT', 'tr|A0A0G2K1M8|A0A0G2K1M8_RAT, tr|A0A8I6A5B9|A0A8I6A5B9_RAT', 'tr|A0A0G2K1M8|A0A0G2K1M8_RAT, tr|A0A8I6A5B9|A0A8I6A5B9_RAT', 'tr|A0A0G2K1M8|A0A0G2K1M8_RAT, tr|A0A8I6A5B9|A0A8I6A5B9_RAT', 'tr|A0A0G2K1M8|A0A0G2K1M8_RAT, tr|A0A8I6A5B9|A0A8I6A5B9_RAT', 'tr|A0A0G2K1M8|A0A0G2K1M8_…	710	5.59224	80740.5	34.2682	-0.338732	0	[]	[[0, 710]]	2	['5-418', '445-583,617-699']	['CON', 'NC']	['beta duplicates or obligate multimers', 'a/b three-layered sandwiches']	['beta-propeller-like', 'alpha/beta-Hydrolases']	['7-bladed', 'alpha/beta-Hydrolases']	['Peptidase_S9_N', 'Hydrolase_4']	21	0	0
O70277	sp|O70277|TRIM3_RAT	TRIM3_RAT	Trim3	Tripartite motif-containing protein 3	[]	['tr|A0A8I5ZWR8|A0A8I5ZWR8_RAT, tr|A0A8I6A8J7|A0A8I6A8J7_RAT, tr|G3V8D6|G3V8D6_RAT', 'tr|A0A8I5ZWR8|A0A8I5ZWR8_RAT, tr|A0A8I6A8J7|A0A8I6A8J7_RAT, tr|G3V8D6|G3V8D6_RAT', 'tr|A0A8I5ZWR8|A0A8I5ZWR8_RAT, tr|A0A8I6A8J7|A0A8I6A8J7_RAT, tr|G3V8D6|G3V8D6_RAT']	744	8.17055	80794.7	38.2507	-0.304704	11.29	[[0, 15], [91, 110], [417, 468]]	[[15, 91], [110, 417], [468, 744]]	5	['19-66', '115-150', '322-417', '472-613', '612-734']	['CON', 'CON', 'CON', 'CON', 'CON']	['few secondary structure elements', 'few secondary structure elements', 'beta sandwiches', 'beta duplicates or obligate multimers', 'beta duplicates or obligate multimers']	['RING/U-box-like', 'B-box zinc-binding domain-like', 'Immunoglobulin-like beta-sandwich', 'beta-propeller-like', 'beta-propeller-like']	['RING/U-box', 'B-box zinc-binding domain', 'Immunoglobulin/Fibronectin type III/E set domains/PapD-like', '6-bladed', '6-bladed']	['zf-C3HC4_4', 'zf-B_box', 'Filamin', 'DUF5128', 'DUF5128']	3	0	0
O70441	sp|O70441|SYN3_RAT	SYN3_RAT	Syn3	Synapsin-3	[]	['tr|A0A096MIT7|A0A096MIT7_RAT', 'tr|A0A096MIT7|A0A096MIT7_RAT', 'tr|A0A096MIT7|A0A096MIT7_RAT']	579	9.46514	63347.9	65.7836	-0.531261	46.287	[[0, 87], [396, 579]]	[[87, 396]]	2	['92-191', '239-367']	['CON', 'CON']	['a/b three-layered sandwiches', 'a+b complex topology']	['Rossmann-like', 'Protein kinase/SAICAR synthase/ATP-grasp']	['PreATP-grasp domain', 'ATP-grasp']	['Synapsin', 'RimK']	3	0	0
O70593	sp|O70593|SGTA_RAT	SGTA_RAT	Sgta	Small glutamine-rich tetratricopeptide repeat-containing protein alpha	[]	['tr|A0A8I5ZR21|A0A8I5ZR21_RAT, tr|A0A8I6A276|A0A8I6A276_RAT, tr|A0A8I6G6V0|A0A8I6G6V0_RAT, tr|A0A8I6GM42|A0A8I6GM42_RAT, tr|A0A8L2QED2|A0A8L2QED2_RAT', 'tr|A0A8I5ZR21|A0A8I5ZR21_RAT, tr|A0A8I6G6V0|A0A8I6G6V0_RAT, tr|A0A8L2QED2|A0A8L2QED2_RAT', 'tr|A0A8I5ZR21|A0A8I5ZR21_RAT, tr|A0A8I6A276|A0A8I6A276_RAT, tr|A0A8I6G6V0|A0A8I6G6V0_RAT, tr|A0A8I6GM42|A0A8I6GM42_RAT, tr|A0A8L2QED2|A0A8L2QED2_RAT', 't…	314	5.04818	34156.8	46.6312	-0.499682	28.025	[[59, 96], [239, 314]]	[[0, 59], [96, 239]]	2	['3-59', '89-206']	['CON', 'CON']	['alpha arrays', 'alpha superhelices']	['Dimerization domain of Sgt2', 'Repetitive alpha hairpins']	['Dimerization domain of Sgt2', 'ARM repeat']	['SGTA_dimer', 'TPR_11']	7	0	0
O88339	sp|O88339|EPN1_RAT	EPN1_RAT	Epn1	Epsin-1	['Epn2', 'Epn3', 'Epn3', 'Epn2']	['tr|A0A140TAC3|A0A140TAC3_RAT, tr|A0A8I6GJL1|A0A8I6GJL1_RAT', 'tr|A0A140TAC3|A0A140TAC3_RAT, tr|A0A8I6GJL1|A0A8I6GJL1_RAT', 'tr|A0A140TAC3|A0A140TAC3_RAT, tr|A0A8I6GJL1|A0A8I6GJL1_RAT', 'tr|A0A140TAC3|A0A140TAC3_RAT, tr|A0A8I6GJL1|A0A8I6GJL1_RAT', 'tr|A0A140TAC3|A0A140TAC3_RAT, tr|A0A8I6GJL1|A0A8I6GJL1_RAT', 'tr|A0A140TAC3|A0A140TAC3_RAT, tr|A0A8I6GJL1|A0A8I6GJL1_RAT', 'tr|A0A140TAC3|A0A140TAC3_…	575	4.68537	60157.3	62.7595	-0.526435	73.217	[[154, 575]]	[[0, 154]]	1	['17-148']	['CON']	['alpha superhelices']	['Repetitive alpha hairpins']	['ARM repeat']	['ENTH']	24	0	0
O88370	sp|O88370|PI42C_RAT	PI42C_RAT	Pip4k2c	Phosphatidylinositol 5-phosphate 4-kinase type-2 gamma	[]	['tr|A0A8L2RB78|A0A8L2RB78_RAT, tr|G3V9W5|G3V9W5_RAT', 'tr|A0A8L2RB78|A0A8L2RB78_RAT, tr|G3V9W5|G3V9W5_RAT', 'tr|A0A8L2RB78|A0A8L2RB78_RAT, tr|G3V9W5|G3V9W5_RAT']	420	6.32177	47047.9	41.0779	-0.388571	14.048	[[0, 30], [293, 322]]	[[30, 293], [322, 420]]	1	['39-303,344-419']	['NC']	['a+b complex topology']	['Protein kinase/SAICAR synthase/ATP-grasp']	['SAICAR synthase']	['PIP5K']	3	0	0
O88377	sp|O88377|PI42B_RAT	PI42B_RAT	Pip4k2b	Phosphatidylinositol 5-phosphate 4-kinase type-2 beta	['Pip4k2a', 'Pip4k2a', 'Pip4k2a', 'Pip4k2a']	['tr|A0A8I6A493|A0A8I6A493_RAT', 'sp|Q9R0I8|PI42A_RAT, tr|A0A8I6A493|A0A8I6A493_RAT, tr|F1LX22|F1LX22_RAT', 'tr|A0A8I6A493|A0A8I6A493_RAT', 'tr|A0A8I6A493|A0A8I6A493_RAT', 'tr|A0A8I6A493|A0A8I6A493_RAT', 'sp|Q9R0I8|PI42A_RAT, tr|F1LX22|F1LX22_RAT', 'tr|A0A8I6A493|A0A8I6A493_RAT', 'tr|A0A8I6A493|A0A8I6A493_RAT', 'tr|A0A8I6A493|A0A8I6A493_RAT', 'tr|A0A8I6A493|A0A8I6A493_RAT', 'tr|A0A8I6A493|A0A8I6A…	416	7.18271	47263.3	41.674	-0.492308	22.596	[[0, 23], [224, 242], [290, 333]]	[[23, 224], [242, 290], [333, 416]]	1	['34-301,339-415']	['NC']	['a+b complex topology']	['Protein kinase/SAICAR synthase/ATP-grasp']	['SAICAR synthase']	['PIP5K']	15	0	0
O88506	sp|O88506|STK39_RAT	STK39_RAT	Stk39	STE20/SPS1-related proline-alanine-rich protein kinase	[]	['tr|A0A0G2K007|A0A0G2K007_RAT, tr|A0A8L2QHT8|A0A8L2QHT8_RAT', 'tr|A0A0G2K007|A0A0G2K007_RAT, tr|A0A8L2QHT8|A0A8L2QHT8_RAT', 'tr|A0A0G2K007|A0A0G2K007_RAT, tr|A0A8L2QHT8|A0A8L2QHT8_RAT']	553	5.92174	60050	42.4582	-0.291501	27.125	[[0, 63], [368, 456]]	[[63, 368], [456, 553]]	2	['67-342', '460-552']	['CON', 'CON']	['a+b complex topology', 'a+b two layers']	['Protein kinase/SAICAR synthase/ATP-grasp', 'FKBP-like']	['Protein kinase', 'Conserved carboxy-terminal domain of oxidative-stress-responsive kinase 1-like kinases']	['Pkinase_Tyr', 'OSR1_C']	3	0	0
O88600	sp|O88600|HSP74_RAT	HSP74_RAT	Hspa4	Heat shock 70 kDa protein 4	['Camk2a, Camk2d, Camk2g', 'Hspa4l']	['tr|A0A8I5ZTY1|A0A8I5ZTY1_RAT, tr|A0A8I6AGA6|A0A8I6AGA6_RAT, tr|F1LRV4|F1LRV4_RAT', 'tr|A0A8I5ZTY1|A0A8I5ZTY1_RAT, tr|A0A8I6AGA6|A0A8I6AGA6_RAT, tr|F1LRV4|F1LRV4_RAT', 'tr|A0A8I5ZTY1|A0A8I5ZTY1_RAT, tr|A0A8I6AGA6|A0A8I6AGA6_RAT, tr|F1LRV4|F1LRV4_RAT', 'tr|A0A8I5ZTY1|A0A8I5ZTY1_RAT, tr|A0A8I6AGA6|A0A8I6AGA6_RAT, tr|F1LRV4|F1LRV4_RAT', 'tr|A0A8I5ZTY1|A0A8I5ZTY1_RAT, tr|A0A8I6AGA6|A0A8I6AGA6_RAT, t…	840	5.12764	94055.5	45.4206	-0.576905	16.667	[[500, 578], [778, 840]]	[[0, 500], [578, 778]]	4	['3-185', '394-502', '598-690', '717-785']	['CON', 'CON', 'CON', 'CON']	['mixed a+b and a/b', 'beta sandwiches', 'alpha bundles', 'alpha bundles']	['Ribonuclease H-like', 'Heat shock protein 70kD (HSP70), peptide-binding domain', 'immunoglobulin/albumin-binding domain-like', 'immunoglobulin/albumin-binding domain-like']	['Ribonuclease H-like', 'Heat shock protein 70kD (HSP70), peptide-binding domain', 'Heat shock protein 70kD (HSP70), C-terminal subdomain', 'Heat shock protein 70kD (HSP70), C-terminal subdomain']	['HSP70_1st', 'HSP70_2nd', 'HSP70_3rd', 'HSP70_3rd']	63	0	0
O88664	sp|O88664|TAOK1_RAT	TAOK1_RAT	Taok1	Serine/threonine-protein kinase TAO1	['Taok2']	['sp|Q9JLS3|TAOK2_RAT, tr|A0A0G2K1M0|A0A0G2K1M0_RAT, tr|F1LSD5|F1LSD5_RAT, tr|F1M9G6|F1M9G6_RAT']	1001	7.299	115951	59.3396	-0.918581	29.271	[[0, 13], [318, 463], [880, 1001]]	[[13, 318], [463, 880]]	1	['28-279']	['CON']	['a+b complex topology']	['Protein kinase/SAICAR synthase/ATP-grasp']	['Protein kinase']	['Pkinase_Tyr']	1	0	0
O88763	sp|O88763|PK3C3_RAT	PK3C3_RAT	Pik3c3	Phosphatidylinositol 3-kinase catalytic subunit type 3	[]	['tr|A0A8I5ZQC6|A0A8I5ZQC6_RAT, tr|A0A8I6AH28|A0A8I6AH28_RAT, tr|A0A8L2QUD7|A0A8L2QUD7_RAT']	887	6.36667	101533	42.6927	-0.436528	11.161	[[146, 170], [272, 291], [410, 468]]	[[0, 146], [170, 272], [291, 410], [468, 887]]	3	['14-155', '281-409,472-518', '542-869']	['CON', 'NC', 'CON']	['beta sandwiches', 'alpha superhelices', 'a+b complex topology']	['Immunoglobulin-like beta-sandwich', 'Repetitive alpha hairpins', 'Protein kinase/SAICAR synthase/ATP-grasp']	['C2 domain', 'ARM repeat', 'Protein kinase']	['PI3K_C2', 'PI3Ka', 'PI3_PI4_kinase']	1	0	0
O88767	sp|O88767|PARK7_RAT	PARK7_RAT	Park7	Parkinson disease protein 7 homolog	[]	['tr|A0A8I6GCY6|A0A8I6GCY6_RAT, tr|A0A8L2QD92|A0A8L2QD92_RAT, tr|Q5BKC3|Q5BKC3_RAT', 'tr|A0A8I6GCY6|A0A8I6GCY6_RAT, tr|A0A8L2QD92|A0A8L2QD92_RAT, tr|Q5BKC3|Q5BKC3_RAT', 'tr|A0A8I6GCY6|A0A8I6GCY6_RAT, tr|A0A8L2QD92|A0A8L2QD92_RAT', 'tr|A0A8I6GCY6|A0A8I6GCY6_RAT, tr|A0A8L2QD92|A0A8L2QD92_RAT', 'tr|A0A8I6GCY6|A0A8I6GCY6_RAT, tr|A0A8L2QD92|A0A8L2QD92_RAT', 'tr|A0A8I6GCY6|A0A8I6GCY6_RAT, tr|A0A8L2QD92…	189	6.32302	19974	28.782	0.0222222	0	[]	[[0, 189]]	1	['4-174']	['CON']	['a/b three-layered sandwiches']	['Flavodoxin-like']	['Class I glutamine amidotransferase-like']	['DJ-1_PfpI']	33	0	0
O88831	sp|O88831|KKCC2_RAT	KKCC2_RAT	Camkk2	Calcium/calmodulin-dependent protein kinase kinase 2	[]	['tr|A0A8I5ZSP8|A0A8I5ZSP8_RAT, tr|A0A8I6GBY8|A0A8I6GBY8_RAT, tr|A0A8I6GKR3|A0A8I6GKR3_RAT, tr|F1LPT4|F1LPT4_RAT', 'tr|A0A8I5ZSP8|A0A8I5ZSP8_RAT, tr|A0A8I6GKR3|A0A8I6GKR3_RAT, tr|F1LPT4|F1LPT4_RAT', 'tr|A0A8I5ZSP8|A0A8I5ZSP8_RAT, tr|A0A8I6GBY8|A0A8I6GBY8_RAT, tr|A0A8I6GKR3|A0A8I6GKR3_RAT, tr|F1LPT4|F1LPT4_RAT', 'tr|A0A8I5ZSP8|A0A8I5ZSP8_RAT, tr|A0A8I6GBY8|A0A8I6GBY8_RAT, tr|A0A8I6GKR3|A0A8I6GKR3_…	587	5.64652	64445.6	60.567	-0.498126	45.315	[[0, 150], [205, 226], [492, 587]]	[[150, 205], [226, 492]]	1	['160-439']	['CON']	['a+b complex topology']	['Protein kinase/SAICAR synthase/ATP-grasp']	['Protein kinase']	['Pkinase_Tyr']	11	0	0
O88902	sp|O88902|PTN23_RAT	PTN23_RAT	Ptpn23	Tyrosine-protein phosphatase non-receptor type 23 (Fragment)	[]	['tr|F1M951|F1M951_RAT', 'tr|F1M951|F1M951_RAT', 'tr|F1M951|F1M951_RAT']	1499	6.32876	163452	64.6492	-0.492728	46.364	[[157, 182], [536, 1018], [1322, 1499]]	[[0, 157], [182, 536], [1018, 1322]]	3	['3-134', '196-524', '1053-1317']	['CON', 'CON', 'CON']	['alpha superhelices', 'alpha duplicates or obligate multimers', 'a/b three-layered sandwiches']	['Repetitive alpha hairpins', 'Alix V domain', 'Flavodoxin-like']	['ARM repeat', 'Alix V domain', '(Phosphotyrosine protein) phosphatases II']	['BRO1', 'ALIX_LYPXL_bnd', 'Y_phosphatase']	3	0	0
O88917	sp|O88917|AGRL1_RAT	AGRL1_RAT	Adgrl1	Adhesion G protein-coupled receptor L1	[]	['tr|A0A8I6A141|A0A8I6A141_RAT, tr|A0A8I6ACM1|A0A8I6ACM1_RAT, tr|A0A8I6AG63|A0A8I6AG63_RAT, tr|D4A144|D4A144_RAT']	1515	6.21156	166613	48.2577	-0.226271	33.597	[[0, 28], [396, 475], [1114, 1515]]	[[28, 396], [475, 1114]]	5	['39-131', '140-396', '540-665', '680-846', '859-1104']	['CON', 'CON', 'CON', 'CON', 'CON']	['beta sandwiches', 'beta duplicates or obligate multimers', 'alpha superhelices', 'beta sandwiches', 'alpha bundles']	['jelly-roll', 'beta-propeller-like', 'Repetitive alpha hairpins', 'Glycosyl hydrolase domain-like', 'Family A G protein-coupled receptor-like']	['Latrophilin 1 gal_lectin domain', '6-bladed', 'GPCR-autoproteolysis inducing domain subdomain A', 'ZU5/Nup98-C/GAIN-B autoproteolytic domain-related', 'Family A G protein-coupled receptor-like']	['Gal_Lectin', 'OLF', 'GAIN', 'GPS', '7tm_2']	1	0	0
O88989	sp|O88989|MDHC_RAT	MDHC_RAT	Mdh1	Malate dehydrogenase, cytoplasmic	[]	['tr|A0A8I6A721|A0A8I6A721_RAT', 'tr|A0A8I6A721|A0A8I6A721_RAT', 'tr|A0A8I6A721|A0A8I6A721_RAT', 'tr|A0A8I6A721|A0A8I6A721_RAT', 'tr|A0A8I6A721|A0A8I6A721_RAT', 'tr|A0A8I6A721|A0A8I6A721_RAT', 'tr|A0A8I6A721|A0A8I6A721_RAT', 'tr|A0A8I6A721|A0A8I6A721_RAT', 'tr|A0A8I6A721|A0A8I6A721_RAT', 'tr|A0A8I6A721|A0A8I6A721_RAT', 'tr|A0A8I6A721|A0A8I6A721_RAT', 'tr|A0A8I6A721|A0A8I6A721_RAT', 'tr|A0A8I6A721…	334	6.16262	36482.7	26.5018	-0.0586826	0	[]	[[0, 334]]	2	['6-152', '155-330']	['CON', 'CON']	['a/b three-layered sandwiches', 'a+b complex topology']	['Rossmann-like', 'LDH C-terminal domain-like']	['NAD(P)-binding Rossmann-fold domains', 'LDH C-terminal domain-like']	['Ldh_1_N', 'Ldh_1_C_3']	67	0	0
O89038	sp|O89038|MEF2D_RAT	MEF2D_RAT	Mef2d	Myocyte-specific enhancer factor 2D	[]	['tr|A0A0G2JSU7|A0A0G2JSU7_RAT, tr|A0A8I5ZM68|A0A8I5ZM68_RAT, tr|A0A8I6AGD9|A0A8I6AGD9_RAT, tr|A0A8I6GLN1|A0A8I6GLN1_RAT', 'tr|A0A0G2JSU7|A0A0G2JSU7_RAT, tr|A0A8I5ZM68|A0A8I5ZM68_RAT, tr|A0A8I6AGD9|A0A8I6AGD9_RAT']	507	8.91419	54367.6	72.387	-0.573373	82.249	[[90, 507]]	[[0, 90]]	1	['16-60']	['CON']	['a+b three layers']	['SRF-like']	['SRF-like']	['SRF-TF']	2	0	0
O89049	sp|O89049|TRXR1_RAT	TRXR1_RAT	Txnrd1	Thioredoxin reductase 1, cytoplasmic	['Txnrd2, Txnrd3']	['tr|R9PXU4|R9PXU4_RAT', 'tr|R9PXU4|R9PXU4_RAT', 'tr|R9PXU4|R9PXU4_RAT', 'tr|R9PXU4|R9PXU4_RAT', 'tr|R9PXU4|R9PXU4_RAT', 'tr|R9PXU4|R9PXU4_RAT', 'tr|R9PXU4|R9PXU4_RAT', 'tr|R9PXU4|R9PXU4_RAT', 'tr|R9PXU4|R9PXU4_RAT', 'sp|Q9Z0J5|TRXR2_RAT, tr|A0A0G2K0G3|A0A0G2K0G3_RAT, tr|A0A0G2K764|A0A0G2K764_RAT, tr|F1M6X5|F1M6X5_RAT, tr|R9PXU4|R9PXU4_RAT', 'tr|R9PXU4|R9PXU4_RAT', 'tr|R9PXU4|R9PXU4_RAT', 'tr|R9P…	499	6.07156	54623	34.6796	-0.183367	1.403	[]	[[0, 499]]	3	['15-41', '192-359', '367-488']	['CON', 'CON', 'CON']	['a/b three-layered sandwiches', 'a/b three-layered sandwiches', 'a+b two layers']	['Rossmann-like', 'Rossmann-like', 'FAD-linked reductases, C-terminal domain-like']	['FAD/NAD(P)-binding domain', 'NAD(P)-binding Rossmann-fold domains', 'FAD/NAD-linked reduatases, dimerisation (C-terminal) domain']	['Amino_oxidase_1st', 'Pyr_redox_2', 'Pyr_redox_dim']	12	0	0
P00173	sp|P00173|CYB5_RAT	CYB5_RAT	Cyb5a	Cytochrome b5	['CYB5A', 'CYB5A']	['sp|P00167|CYB5_HUMAN, tr|A0A8I5ZZA5|A0A8I5ZZA5_RAT, tr|A0A8I6A7X5|A0A8I6A7X5_RAT, tr|A0A8I6A8N4|A0A8I6A8N4_RAT, tr|A0A8L2QAA3|A0A8L2QAA3_RAT', 'sp|P00167|CYB5_HUMAN, tr|A0A8I5ZZA5|A0A8I5ZZA5_RAT, tr|A0A8I6A1N0|A0A8I6A1N0_RAT, tr|A0A8I6A321|A0A8I6A321_RAT, tr|A0A8I6A7X5|A0A8I6A7X5_RAT, tr|A0A8I6A8N4|A0A8I6A8N4_RAT, tr|A0A8L2QAA3|A0A8L2QAA3_RAT']	134	4.90057	15354.9	43.1007	-0.579104	11.194	[]	[[0, 134]]	1	['10-88']	['CON']	['a+b two layers']	['Cystatin-like']	['Cytochrome b5-like heme/steroid binding domain']	['Cyt-b5']	2	0	0
P00388	sp|P00388|NCPR_RAT	NCPR_RAT	Por	NADPH--cytochrome P450 reductase	[]	['tr|A0A8L2Q089|A0A8L2Q089_RAT', 'tr|A0A8I5ZS87|A0A8I5ZS87_RAT, tr|A0A8L2Q089|A0A8L2Q089_RAT', 'tr|A0A8I5ZS87|A0A8I5ZS87_RAT, tr|A0A8L2Q089|A0A8L2Q089_RAT', 'tr|A0A8I5ZS87|A0A8I5ZS87_RAT, tr|A0A8L2Q089|A0A8L2Q089_RAT', 'tr|A0A8I5ZS87|A0A8I5ZS87_RAT, tr|A0A8L2Q089|A0A8L2Q089_RAT']	678	5.29907	76962	40.5278	-0.432596	6.785	[[0, 70]]	[[70, 678]]	4	['79-225', '272-327,449-517', '326-451', '521-677']	['CON', 'NC', 'IS', 'CON']	['alpha bundles', 'beta barrels', 'alpha bundles', 'a/b three-layered sandwiches']	['Four-helical up-and-down bundle', 'cradle loop barrel', 'NADPH-cytochrome p450 reductase helical insertion domain', 'Ferredoxin reductase-like, C-terminal NADP-linked domain']	['Cytochromes', 'Alanine racemase-C', 'NADPH-cytochrome p450 reductase helical insertion domain', 'Ferredoxin reductase-like, C-terminal NADP-linked domain']	['Flavodoxin_1', 'FAD_binding_1_1st', 'FAD_binding_1_2nd', 'NAD_binding_1']	5	0	0
P00507	sp|P00507|AATM_RAT	AATM_RAT	Got2	Aspartate aminotransferase, mitochondrial	['ENSRNOG00000064101', 'ENSRNOG00000064101', 'ENSRNOG00000064101', 'ENSRNOG00000064101', 'ENSRNOG00000064101, Got2-ps6', 'Got2-ps6', 'ENSRNOG00000064101', 'ENSRNOG00000064101, Got2-ps6', 'ENSRNOG00000064101, Got2-ps6', 'ENSRNOG00000064101, Got2-ps6', 'Got2-ps6', 'ENSRNOG00000064101', 'ENSRNOG00000064101', 'ENSRNOG00000064101', 'ENSRNOG00000064101', 'ENSRNOG00000064101', 'ENSRNOG00000064101', 'ENS…	['tr|A0A8I6GJD2|A0A8I6GJD2_RAT, tr|A0A8I6GLH0|A0A8I6GLH0_RAT, tr|A0A8L2Q7Q0|A0A8L2Q7Q0_RAT', 'tr|A0A8I6GLH0|A0A8I6GLH0_RAT, tr|A0A8L2Q7Q0|A0A8L2Q7Q0_RAT', 'tr|A0A8I6GJD2|A0A8I6GJD2_RAT, tr|A0A8I6GLH0|A0A8I6GLH0_RAT, tr|A0A8L2Q7Q0|A0A8L2Q7Q0_RAT', 'tr|A0A8I6GLH0|A0A8I6GLH0_RAT, tr|A0A8L2Q7Q0|A0A8L2Q7Q0_RAT', 'tr|A0A8I6GLH0|A0A8I6GLH0_RAT, tr|A0A8L2Q7Q0|A0A8L2Q7Q0_RAT', 'tr|A0A8I6GLH0|A0A8I6GLH0_RA…	430	9.12816	47313.7	26.216	-0.229535	8.605	[[0, 37]]	[[37, 430]]	2	['44-332', '330-430']	['CON', 'CON']	['a/b three-layered sandwiches', 'a+b two layers']	['PLP-dependent transferases', 'C-terminal domain in some PLP-dependent transferases']	['PLP-dependent transferases', 'C-terminal domain in some PLP-dependent transferases']	['Aminotran_1_2_N', 'Aminotran_1_2_C_3']	70	0	0
P00697	sp|P00697|LYSC1_RAT	LYSC1_RAT	Lyz1	Lysozyme C-1	['Lyz2', 'Lyz2']	['sp|Q05820|LYSC2_RAT, tr|F1M8E9|F1M8E9_RAT', 'sp|Q05820|LYSC2_RAT']	148	9.31757	16728.9	21.6743	-0.399324	8.784	[[0, 13]]	[[13, 148]]	1	['19-146']	['CON']	['a+b complex topology']	['Lysozyme-like']	['Lysozyme-like']	['Lys']	2	0	0
P00773	sp|P00773|CELA1_RAT	CELA1_RAT	Cela1	Chymotrypsin-like elastase family member 1	[]	['tr|A0A0G2JSI5|A0A0G2JSI5_RAT']	266	8.78712	28975.4	33.0496	-0.0796992	10.902	[[0, 29]]	[[29, 266]]	1	['27-263']	['CON']	['beta barrels']	['cradle loop barrel']	['FMN-binding split barrel']	['Trypsin_1']	1	0	0
P00787	sp|P00787|CATB_RAT	CATB_RAT	Ctsb	Cathepsin B	[]	['tr|Q6IN22|Q6IN22_RAT', 'tr|Q6IN22|Q6IN22_RAT', 'tr|Q6IN22|Q6IN22_RAT', 'tr|Q6IN22|Q6IN22_RAT', 'tr|Q6IN22|Q6IN22_RAT', 'tr|Q6IN22|Q6IN22_RAT', 'tr|Q6IN22|Q6IN22_RAT', 'tr|Q6IN22|Q6IN22_RAT', 'tr|Q6IN22|Q6IN22_RAT', 'tr|Q6IN22|Q6IN22_RAT', 'tr|Q6IN22|Q6IN22_RAT', 'tr|Q6IN22|Q6IN22_RAT']	339	5.36386	37469.6	30.0564	-0.354867	6.49	[[0, 21]]	[[21, 339]]	1	['80-330']	['CON']	['a+b complex topology']	['Cysteine proteinases-like']	['Cysteine proteinases']	['Peptidase_C1']	11	0	0
P01015	sp|P01015|ANGT_RAT	ANGT_RAT	Agt	Angiotensinogen	[]	['tr|A0A8L2UK05|A0A8L2UK05_RAT', 'tr|A0A8L2UK05|A0A8L2UK05_RAT', 'tr|A0A8L2UK05|A0A8L2UK05_RAT', 'tr|A0A8L2UK05|A0A8L2UK05_RAT', 'tr|A0A8L2UK05|A0A8L2UK05_RAT', 'tr|A0A8L2UK05|A0A8L2UK05_RAT', 'tr|A0A8L2UK05|A0A8L2UK05_RAT', 'tr|A0A8L2UK05|A0A8L2UK05_RAT']	477	5.37097	51980.9	37.773	0.0155136	17.61	[[0, 69], [425, 441]]	[[69, 425], [441, 477]]	1	['104-473']	['CON']	['a+b complex topology']	['Serpins']	['Serpins']	['Serpin']	8	0	0
P01041	sp|P01041|CYTB_RAT	CYTB_RAT	Cstb	Cystatin-B	[]	['tr|A0A8I5Y627|A0A8I5Y627_RAT', 'tr|A0A8I5Y627|A0A8I5Y627_RAT', 'tr|A0A8I5Y627|A0A8I5Y627_RAT', 'tr|A0A8I5Y627|A0A8I5Y627_RAT', 'tr|A0A8I5Y627|A0A8I5Y627_RAT', 'tr|A0A8I5Y627|A0A8I5Y627_RAT', 'tr|A0A8I5Y627|A0A8I5Y627_RAT', 'tr|A0A8I5Y627|A0A8I5Y627_RAT', 'tr|A0A8I5Y627|A0A8I5Y627_RAT', 'tr|A0A8I5Y627|A0A8I5Y627_RAT']	98	5.89229	11195.6	35.0031	-0.522449	14.286	[[0, 14]]	[[14, 98]]	1	['4-76']	['CON']	['a+b two layers']	['Cystatin-like']	['Cystatin/monellin']	['Cystatin']	12	0	0
P01048	sp|P01048|KNT1_RAT	KNT1_RAT	Map1	T-kininogen 1	['Kng1, Kng2', 'Kng1, Kng2', 'Kng1, Kng2', 'Kng2', 'Kng1, Kng2', 'Kng1, Kng2', 'Kng1, Kng2', 'Kng1, Kng2', 'Kng2', 'Kng1, Kng2', 'Kng2', 'Kng2', 'Kng1, Kng2', 'Kng2']	['sp|P08932|KNT2_RAT, tr|A0A0G2JVQ5|A0A0G2JVQ5_RAT, tr|A0A0G2KA54|A0A0G2KA54_RAT, tr|A0A8I5ZK39|A0A8I5ZK39_RAT, tr|A0A8I6AXR2|A0A8I6AXR2_RAT, tr|A0A8L2R8P7|A0A8L2R8P7_RAT, tr|F7EUK4|F7EUK4_RAT, tr|Q5PQU1|Q5PQU1_RAT', 'sp|P08932|KNT2_RAT, tr|A0A0G2JVQ5|A0A0G2JVQ5_RAT, tr|A0A0G2KA54|A0A0G2KA54_RAT, tr|A0A8I5ZK39|A0A8I5ZK39_RAT, tr|A0A8I6AXR2|A0A8I6AXR2_RAT, tr|A0A8L2R8P7|A0A8L2R8P7_RAT, tr|F7EUK4|F…	430	6.08145	47774.7	35.9677	-0.427674	11.163	[[0, 28], [410, 430]]	[[28, 410]]	3	['35-120', '143-204', '265-362']	['CON', 'CON', 'CON']	['a+b two layers', 'a+b two layers', 'a+b two layers']	['Cystatin-like', 'Cystatin-like', 'Cystatin-like']	['Cystatin/monellin', 'Cystatin/monellin', 'Cystatin/monellin']	['Cathelicidins', 'Cystatin', 'Cystatin']	11	0	0
P01830	sp|P01830|THY1_RAT	THY1_RAT	Thy1	Thy-1 membrane glycoprotein	[]	['tr|A0A8I5ZPP2|A0A8I5ZPP2_RAT, tr|A0A8L2Q3U4|A0A8L2Q3U4_RAT', 'tr|A0A8I5ZPP2|A0A8I5ZPP2_RAT, tr|A0A8L2Q3U4|A0A8L2Q3U4_RAT', 'tr|A0A8I5ZPP2|A0A8I5ZPP2_RAT, tr|A0A8L2Q3U4|A0A8L2Q3U4_RAT', 'tr|A0A8I5ZPP2|A0A8I5ZPP2_RAT, tr|A0A8L2Q3U4|A0A8L2Q3U4_RAT', 'tr|A0A8I5ZPP2|A0A8I5ZPP2_RAT, tr|A0A8L2Q3U4|A0A8L2Q3U4_RAT', 'tr|A0A8I5ZPP2|A0A8I5ZPP2_RAT, tr|A0A8L2Q3U4|A0A8L2Q3U4_RAT']	161	9.41975	18172	30.4087	0.0192547	87.578	[[0, 161]]	[]	1	['29-116']	['CON']	['beta sandwiches']	['Immunoglobulin-like beta-sandwich']	['Immunoglobulin/Fibronectin type III/E set domains/PapD-like']	['V-set_9']	3	0	0
P02091	sp|P02091|HBB1_RAT	HBB1_RAT	Hbb	Hemoglobin subunit beta-1	['Hbb-bs', 'Hbb-bs', 'Hbb-bs', 'HBB, Hbb-b1, Hbb-bs', 'Hbb-bs', 'HBB, Hbb-b1, Hbb-bs', 'HBB, Hbb-b1, Hbb-bs', 'Hbb-bs', 'Hbb-bs', 'HBB, Hbb-bs, Hbe1, Hbe1l-ps1', 'Hbb-b1, Hbb-bs', 'Hbb-bs', 'HBB, Hbb-b1, Hbb-bs', 'Hbb-bs', 'HBB, Hbb-b1, Hbb-bs', 'HBB, Hbb-b1, Hbb-bs', 'HBB, Hbb-b1, Hbb-bs', 'Hbb-bs', 'Hbb-bs', 'Hbb-bs', 'Hbb-bs', 'HBB, Hbb-b1, Hbb-bs', 'Hbb-bs', 'Hbb-bs', 'HBB, Hbb-b1, Hbb-bs', '…	['tr|A6I7B6|A6I7B6_RAT', 'tr|A6I7B6|A6I7B6_RAT', 'sp|P11517|HBB2_RAT, tr|A0A0G2JTW9|A0A0G2JTW9_RAT, tr|A0A8I5ZXF1|A0A8I5ZXF1_RAT, tr|A0A8L2R1Q6|A0A8L2R1Q6_RAT, tr|A0A8L2R6L7|A0A8L2R6L7_RAT', 'sp|P11517|HBB2_RAT, tr|A0A0G2JSW3|A0A0G2JSW3_RAT, tr|A0A0G2JTW9|A0A0G2JTW9_RAT, tr|A0A8I5ZXF1|A0A8I5ZXF1_RAT, tr|A0A8L2R1Q6|A0A8L2R1Q6_RAT, tr|A6I7B6|A6I7B6_RAT', 'sp|P11517|HBB2_RAT, tr|A0A0G2JTW9|A0A0G2JTW…	147	7.87064	15979.2	2.28367	-0.0421769	0	[]	[[0, 147]]	1	['4-147']	['CON']	['alpha arrays']	['Globin-like']	['Globin-like']	['Globin']	71	0	0
P02625	sp|P02625|PRVA_RAT	PRVA_RAT	Pvalb	Parvalbumin alpha	[]	['tr|A0A8L2UMW7|A0A8L2UMW7_RAT', 'tr|A0A8L2UMW7|A0A8L2UMW7_RAT', 'tr|A0A8L2UMW7|A0A8L2UMW7_RAT', 'tr|A0A8L2UMW7|A0A8L2UMW7_RAT', 'tr|A0A8L2UMW7|A0A8L2UMW7_RAT', 'tr|A0A8L2UMW7|A0A8L2UMW7_RAT', 'tr|A0A8L2UMW7|A0A8L2UMW7_RAT']	110	5.00089	11925.4	33.1436	-0.342727	6.364	[]	[[0, 110]]	1	['2-107']	['CON']	['alpha arrays']	['EF-hand']	['EF-hand']	['EF-hand_7_3']	8	0	0
P02650	sp|P02650|APOE_RAT	APOE_RAT	Apoe	Apolipoprotein E	[]	['tr|A0A0G2K151|A0A0G2K151_RAT, tr|A0A8I6ACI7|A0A8I6ACI7_RAT, tr|A0A8I6ADM8|A0A8I6ADM8_RAT, tr|A0A8L2QPE1|A0A8L2QPE1_RAT, tr|A0A8L2R071|A0A8L2R071_RAT', 'tr|A0A0G2K151|A0A0G2K151_RAT, tr|A0A8I6ACI7|A0A8I6ACI7_RAT, tr|A0A8I6ADM8|A0A8I6ADM8_RAT, tr|A0A8L2QPE1|A0A8L2QPE1_RAT, tr|A0A8L2R071|A0A8L2R071_RAT', 'tr|A0A0G2K151|A0A0G2K151_RAT, tr|A0A8I6ACI7|A0A8I6ACI7_RAT, tr|A0A8I6ADM8|A0A8I6ADM8_RAT, tr|…	312	5.22893	35753.1	45.2942	-0.707372	25	[[0, 32], [185, 214], [296, 312]]	[[32, 185], [214, 296]]	2	['29-201', '172-295']	['CON', 'CON']	['alpha bundles', 'alpha bundles']	['Four-helical up-and-down bundle', 'uncharacterized protein SYNW0670']	['Apolipoprotein', 'uncharacterized protein SYNW0670']	['Apolipoprotein', 'YlqD']	21	0	0
P02651	sp|P02651|APOA4_RAT	APOA4_RAT	Apoa4	Apolipoprotein A-IV	[]	['tr|A0A0G2JVX7|A0A0G2JVX7_RAT', 'tr|A0A0G2JVX7|A0A0G2JVX7_RAT', 'tr|A0A0G2JVX7|A0A0G2JVX7_RAT']	391	5.12264	44455.8	48.5486	-0.667008	21.228	[[0, 35], [355, 391]]	[[35, 355]]	2	['23-160', '137-348']	['CON', 'CON']	['alpha bundles', 'alpha bundles']	['Four-helical up-and-down bundle', 'Four-helical up-and-down bundle']	['Apolipoprotein', 'Apolipoprotein']	['Apolipoprotein', 'Apolipoprotein']	3	0	0
P02680	sp|P02680|FIBG_RAT	FIBG_RAT	Fgg	Fibrinogen gamma chain	[]	[]	445	5.61788	50632.2	32.0726	-0.613034	9.888	[[0, 29], [425, 445]]	[[29, 425]]	1	['177-414']	['CON']	['a+b complex topology']	['Fibrinogen C-terminal domain-like']	['Fibrinogen C-terminal domain-like']	['Fibrinogen_C']	11	0	0
P02688	sp|P02688|MBP_RAT	MBP_RAT	Mbp	Myelin basic protein	[]	['tr|A0A8I6A591|A0A8I6A591_RAT, tr|A0A8L2QCF0|A0A8L2QCF0_RAT, tr|A0A8L2QCS8|A0A8L2QCS8_RAT, tr|A0A8L2QRV9|A0A8L2QRV9_RAT, tr|A0A8L2UMS1|A0A8L2UMS1_RAT', 'tr|A0A8L2QCF0|A0A8L2QCF0_RAT, tr|A0A8L2QRV9|A0A8L2QRV9_RAT, tr|A0A8L2UMS1|A0A8L2UMS1_RAT', 'tr|A0A0G2JX70|A0A0G2JX70_RAT, tr|A0A8I6A591|A0A8I6A591_RAT, tr|A0A8L2QCF0|A0A8L2QCF0_RAT, tr|A0A8L2QCS8|A0A8L2QCS8_RAT, tr|A0A8L2QRV9|A0A8L2QRV9_RAT, tr|…	195	11.2446	21502	54.9169	-1.01692	100	[[0, 195]]	[]	0							9	0	0
P02696	sp|P02696|RET1_RAT	RET1_RAT	Rbp1	Retinol-binding protein 1	[]	[]	135	5.10343	15833.9	18.8793	-0.601481	0	[]	[[0, 135]]	1	['5-134']	['CON']	['beta barrels']	['Lipocalins/Streptavidin']	['Lipocalins']	['Lipocalin_7']	3	0	0
P03994	sp|P03994|HPLN1_RAT	HPLN1_RAT	Hapln1	Hyaluronan and proteoglycan link protein 1	['Apob', 'Hapln3, Hapln4']	['sp|Q7TMA5|APOB_RAT, tr|A0A8I6AJ20|A0A8I6AJ20_RAT, tr|A0A8L2QJJ3|A0A8L2QJJ3_RAT, tr|F1M6Z1|F1M6Z1_RAT', 'tr|A0A8L2QCT7|A0A8L2QCT7_RAT, tr|D3Z9H2|D3Z9H2_RAT, tr|F7FM52|F7FM52_RAT']	354	8.19537	40261.2	30.7611	-0.338418	6.215	[[0, 22]]	[[22, 354]]	3	['42-155', '157-256', '268-352']	['CON', 'CON', 'CON']	['beta sandwiches', 'a+b complex topology', 'a+b complex topology']	['Immunoglobulin-like beta-sandwich', 'C-type lectin-like', 'C-type lectin-like']	['Immunoglobulin/Fibronectin type III/E set domains/PapD-like', 'C-type lectin-like', 'C-type lectin-like']	['I-set_7', 'Xlink', 'Xlink']	33	0	0
P04041	sp|P04041|GPX1_RAT	GPX1_RAT	Gpx1	Glutathione peroxidase 1	[]	['tr|M0RAM5|M0RAM5_RAT', 'tr|M0RAM5|M0RAM5_RAT', 'tr|M0RAM5|M0RAM5_RAT', 'tr|M0RAM5|M0RAM5_RAT', 'tr|M0RAM5|M0RAM5_RAT', 'tr|M0RAM5|M0RAM5_RAT', 'tr|M0RAM5|M0RAM5_RAT', 'tr|M0RAM5|M0RAM5_RAT', 'tr|M0RAM5|M0RAM5_RAT', 'tr|M0RAM5|M0RAM5_RAT', 'tr|M0RAM5|M0RAM5_RAT']	201	7.6514	22258.1	50.9264	-0.302488	6.468	[[0, 15]]	[[15, 201]]	1	['13-194']	['CON']	['a+b three layers']	['Thioredoxin-like']	['Thioredoxin-like']	['GSHPx']	11	0	0
P04055	sp|P04055|PA21B_RAT	PA21B_RAT	Pla2g1b	Phospholipase A2	[]	['tr|A0A8L2PYZ4|A0A8L2PYZ4_RAT', 'tr|A0A8L2PYZ4|A0A8L2PYZ4_RAT', 'tr|A0A8L2PYZ4|A0A8L2PYZ4_RAT', 'tr|A0A8L2PYZ4|A0A8L2PYZ4_RAT']	146	7.8883	16423.6	13.7034	-0.434247	11.644	[[0, 17]]	[[17, 146]]	1	['24-146']	['CON']	['few secondary structure elements']	['Phospholipase A2, PLA2']	['Phospholipase A2, PLA2']	['Phospholip_A2_1']	4	0	0
P04094	sp|P04094|PENK_RAT	PENK_RAT	Penk	Proenkephalin-A	[]	[]	269	5.40592	30931.7	58.7375	-0.795167	44.981	[[117, 269]]	[[0, 117]]	0							1	0	0
P04166	sp|P04166|CYB5B_RAT	CYB5B_RAT	Cyb5b	Cytochrome b5 type B	[]	['tr|A0A8L2Q7E2|A0A8L2Q7E2_RAT, tr|A0A8L2R080|A0A8L2R080_RAT', 'tr|A0A8L2Q7E2|A0A8L2Q7E2_RAT']	146	4.91733	16264.7	36.1	-0.626027	25.342	[[0, 18], [98, 146]]	[[18, 98]]	2	['22-98', '115-139']	['CON', 'CON']	['a+b two layers', 'alpha complex topology']	['Cystatin-like', 'Aquaporin-like']	['Cytochrome b5-like heme/steroid binding domain', 'Aquaporin-like']	['Cyt-b5', 'MIP']	2	0	0
P04182	sp|P04182|OAT_RAT	OAT_RAT	Oat	Ornithine aminotransferase, mitochondrial	[]	[]	439	6.53281	48332.1	34.1647	-0.112756	8.884	[[0, 39]]	[[39, 439]]	2	['43-343', '346-436']	['CON', 'CON']	['a/b three-layered sandwiches', 'a+b two layers']	['PLP-dependent transferases', 'C-terminal domain in some PLP-dependent transferases']	['PLP-dependent transferases', 'C-terminal domain in some PLP-dependent transferases']	['Aminotran_3_N', 'Aminotran_3_C']	13	0	0
P04256	sp|P04256|ROA1_RAT	ROA1_RAT	Hnrnpa1	Heterogeneous nuclear ribonucleoprotein A1	['Hnrnpa1-ps20', 'Hnrnpa1-ps20', 'Hnrnpa1-ps20', 'Hnrnpa1-ps20', 'ENSRNOG00000063783, Hnrnpa3, LOC100911361, LOC120096281', 'Hnrnpa1-ps20', 'Hnrnpa1-ps20', 'Hnrnpa1-ps20']	['tr|A0A0G2K968|A0A0G2K968_RAT, tr|A0A8I6ALC1|A0A8I6ALC1_RAT, tr|A0A8I6GJN1|A0A8I6GJN1_RAT, tr|A0A8J8YF53|A0A8J8YF53_RAT', 'tr|A0A0G2K968|A0A0G2K968_RAT, tr|A0A8I6ALC1|A0A8I6ALC1_RAT, tr|A0A8I6GJN1|A0A8I6GJN1_RAT, tr|A0A8J8YF53|A0A8J8YF53_RAT', 'tr|A0A0G2K968|A0A0G2K968_RAT, tr|A0A8I6ALC1|A0A8I6ALC1_RAT, tr|A0A8J8YF53|A0A8J8YF53_RAT', 'tr|A0A0G2K968|A0A0G2K968_RAT, tr|A0A8I6ALC1|A0A8I6ALC1_RAT, t…	320	9.20301	34211.9	43.8641	-0.868438	45.312	[[186, 320]]	[[0, 186]]	2	['15-90', '105-180']	['CON', 'CON']	['a+b two layers', 'a+b two layers']	['Alpha-beta plaits', 'Alpha-beta plaits']	['RNA-binding domain, RBD', 'RNA-binding domain, RBD']	['RRM_1_5', 'RRM_1_5']	13	0	0
P04636	sp|P04636|MDHM_RAT	MDHM_RAT	Mdh2	Malate dehydrogenase, mitochondrial	['Pygl, Ttn']	['tr|A0A8I6ABC9|A0A8I6ABC9_RAT', 'tr|A0A8I6ABC9|A0A8I6ABC9_RAT', 'tr|A0A8I6ABC9|A0A8I6ABC9_RAT', 'tr|A0A8I6ABC9|A0A8I6ABC9_RAT', 'tr|A0A8I6ABC9|A0A8I6ABC9_RAT', 'tr|A0A8I6ABC9|A0A8I6ABC9_RAT', 'tr|A0A8I6ABC9|A0A8I6ABC9_RAT', 'tr|A0A8I6ABC9|A0A8I6ABC9_RAT', 'tr|A0A8I6ABC9|A0A8I6ABC9_RAT', 'tr|A0A8I6ABC9|A0A8I6ABC9_RAT', 'tr|A0A8I6ABC9|A0A8I6ABC9_RAT', 'tr|A0A8I6ABC9|A0A8I6ABC9_RAT', 'tr|A0A8I6ABC9…	338	8.9276	35683.1	32.392	0.118935	7.101	[[0, 24]]	[[24, 338]]	2	['25-168', '170-333']	['CON', 'CON']	['a/b three-layered sandwiches', 'a+b complex topology']	['Rossmann-like', 'LDH C-terminal domain-like']	['NAD(P)-binding Rossmann-fold domains', 'LDH C-terminal domain-like']	['Ldh_1_N', 'Ldh_1_C_1']	62	0	0
P04639	sp|P04639|APOA1_RAT	APOA1_RAT	Apoa1	Apolipoprotein A-I	[]	['tr|A0A0G2JU23|A0A0G2JU23_RAT', 'tr|A0A0G2JU23|A0A0G2JU23_RAT', 'tr|A0A0G2JU23|A0A0G2JU23_RAT', 'tr|A0A0G2JU23|A0A0G2JU23_RAT', 'tr|A0A0G2JU23|A0A0G2JU23_RAT', 'tr|A0A0G2JU23|A0A0G2JU23_RAT', 'tr|A0A0G2JU23|A0A0G2JU23_RAT', 'tr|A0A0G2JU23|A0A0G2JU23_RAT', 'tr|A0A0G2JU23|A0A0G2JU23_RAT']	259	5.51795	30061.8	34.3568	-0.718533	9.653	[[0, 25]]	[[25, 259]]	1	['23-235']	['CON']	['alpha bundles']	['Four-helical up-and-down bundle']	['Apolipoprotein']	['Apolipoprotein']	7	0	0
P04642	sp|P04642|LDHA_RAT	LDHA_RAT	Ldha	L-lactate dehydrogenase A chain	['AC098459.1, ENSRNOG00000068011, ENSRNOG00000068651, ENSRNOG00000069963', 'AC098459.1, ENSRNOG00000068651, Ldhc', 'AC098459.1', 'AC098459.1', 'AC098459.1, ENSRNOG00000064251, ENSRNOG00000069963', 'AC098459.1', 'AC098459.1, ENSRNOG00000063729, ENSRNOG00000068011, ENSRNOG00000068651, ENSRNOG00000069963', 'AC098459.1, ENSRNOG00000063729', 'AC098459.1, ENSRNOG00000063729, ENSRNOG00000068651', 'AC098…	['tr|A0A8I5ZX39|A0A8I5ZX39_RAT, tr|A0A8I6A2A3|A0A8I6A2A3_RAT, tr|A0A8I6AAB9|A0A8I6AAB9_RAT, tr|A0A8I6AAU7|A0A8I6AAU7_RAT, tr|A0A8I6AMT0|A0A8I6AMT0_RAT, tr|A0A8I6ASS6|A0A8I6ASS6_RAT, tr|A0A8I6GK09|A0A8I6GK09_RAT', 'sp|P19629|LDHC_RAT, tr|A0A0G2JZC1|A0A0G2JZC1_RAT, tr|A0A8I5ZX39|A0A8I5ZX39_RAT, tr|A0A8I6AAB9|A0A8I6AAB9_RAT, tr|A0A8I6AMT0|A0A8I6AMT0_RAT, tr|A0A8I6ASS6|A0A8I6ASS6_RAT, tr|A0A8I6AT42|A…	332	8.44892	36450.1	23.8904	0.0638554	0	[]	[[0, 332]]	2	['21-160', '161-331']	['CON', 'CON']	['a/b three-layered sandwiches', 'a+b complex topology']	['Rossmann-like', 'LDH C-terminal domain-like']	['NAD(P)-binding Rossmann-fold domains', 'LDH C-terminal domain-like']	['Ldh_1_N', 'Ldh_1_C_13']	48	0	0
P04692	sp|P04692|TPM1_RAT	TPM1_RAT	Tpm1	Tropomyosin alpha-1 chain	[]	['tr|A0A0G2JX64|A0A0G2JX64_RAT, tr|A0A0G2K7F7|A0A0G2K7F7_RAT, tr|A0A8I6A156|A0A8I6A156_RAT, tr|A0A8L2UK34|A0A8L2UK34_RAT, tr|F7FIS4|F7FIS4_RAT, tr|Q91XN6|Q91XN6_RAT', 'tr|A0A0G2JX64|A0A0G2JX64_RAT, tr|A0A0G2K7F7|A0A0G2K7F7_RAT, tr|A0A8I6A156|A0A8I6A156_RAT, tr|A0A8L2UK34|A0A8L2UK34_RAT, tr|F7FIS4|F7FIS4_RAT, tr|Q91XN6|Q91XN6_RAT', 'tr|A0A0G2JX64|A0A0G2JX64_RAT, tr|A0A0G2K7F7|A0A0G2K7F7_RAT, tr|A0…	284	4.68719	32680.2	41.2479	-1.0419	0	[]	[[0, 284]]	2	['4-113', '153-283']	['CON', 'CON']	['alpha bundles', 'alpha bundles']	['Helical domain in structural maintenance of chromosomes protein 3', 'Helical domain in structural maintenance of chromosomes protein 3']	['Helical domain in structural maintenance of chromosomes protein 3', 'Helical domain in structural maintenance of chromosomes protein 3']	['Tropomyosin', 'Tropomyosin']	2	0	0
P04762	sp|P04762|CATA_RAT	CATA_RAT	Cat	Catalase	['CAT', 'CAT']	['tr|A0A8I6AH65|A0A8I6AH65_RAT', 'sp|P04040|CATA_HUMAN, tr|A0A8I6AH65|A0A8I6AH65_RAT', 'sp|P04040|CATA_HUMAN']	527	7.07068	59756.5	33.7798	-0.63852	6.452	[[0, 34]]	[[34, 527]]	3	['27-150,207-432', '151-205', '438-498']	['NC', 'IS', 'CON']	['beta barrels', 'alpha bundles', 'alpha bundles']	['Barrel domain in heme-dependent catalases', 'First alpha-helical domain in heme-dependent catalases', 'Second alpha-helical domain in heme-dependent catalases']	['Barrel domain in heme-dependent catalases', 'First alpha-helical domain in heme-dependent catalases', 'Second alpha-helical domain in heme-dependent catalases']	['Catalase', 'Catalase_1', 'Catalase-rel']	6	0	0
P04764	sp|P04764|ENOA_RAT	ENOA_RAT	Eno1	Alpha-enolase	['ENSRNOG00000065518, Eno1-ps20', 'ENSRNOG00000069456', 'ENSRNOG00000065518, ENSRNOG00000069456', 'ENSRNOG00000065518, ENSRNOG00000069456', 'ENSRNOG00000069456', 'ENSRNOG00000065518', 'ENSRNOG00000069456', 'ENSRNOG00000069456, Eno1-ps20, Eno3', 'ENSRNOG00000065518, Eno1-ps20', 'ENSRNOG00000069456', 'Eno1-ps20, Eno2, Eno3', 'ENSRNOG00000069456', 'Eno1-ps20, Eno2, Eno3', 'ENSRNOG00000065518, Eno1-p…	['tr|A0A8I5YC61|A0A8I5YC61_RAT, tr|A0A8I6AR18|A0A8I6AR18_RAT, tr|A0A8I6ART9|A0A8I6ART9_RAT, tr|A0A8I6ASH7|A0A8I6ASH7_RAT, tr|A0A8L2QCV1|A0A8L2QCV1_RAT, tr|M0R5J4|M0R5J4_RAT', 'tr|A0A8I6AR18|A0A8I6AR18_RAT, tr|A0A8I6ART9|A0A8I6ART9_RAT, tr|A0A8I6GJ97|A0A8I6GJ97_RAT, tr|A0A8L2QCV1|A0A8L2QCV1_RAT, tr|M0R5J4|M0R5J4_RAT', 'tr|A0A8I6AR18|A0A8I6AR18_RAT, tr|A0A8I6ART9|A0A8I6ART9_RAT, tr|A0A8I6ASH7|A0A8I…	434	6.16194	47127.3	37.4136	-0.192857	0	[]	[[0, 434]]	2	['3-136', '143-430']	['CON', 'CON']	['a+b two layers', 'a/b barrels']	['Enolase-N/ribosomal protein', 'TIM beta/alpha-barrel']	['Enolase N-terminal domain-like', 'TIM barrels']	['Enolase_N', 'Enolase_C']	84	0	0
P04785	sp|P04785|PDIA1_RAT	PDIA1_RAT	P4hb	Protein disulfide-isomerase	[]	['tr|A0A8I6A1R9|A0A8I6A1R9_RAT', 'tr|A0A8I6A1R9|A0A8I6A1R9_RAT', 'tr|A0A8I6A1R9|A0A8I6A1R9_RAT', 'tr|A0A8I6A1R9|A0A8I6A1R9_RAT', 'tr|A0A8I6A1R9|A0A8I6A1R9_RAT', 'tr|A0A8I6A1R9|A0A8I6A1R9_RAT, tr|A0A8I6A7J4|A0A8I6A7J4_RAT', 'tr|A0A8I6A1R9|A0A8I6A1R9_RAT, tr|A0A8I6A7J4|A0A8I6A7J4_RAT', 'tr|A0A8I6A1R9|A0A8I6A1R9_RAT', 'tr|A0A8I6A1R9|A0A8I6A1R9_RAT', 'tr|A0A8I6A1R9|A0A8I6A1R9_RAT', 'tr|A0A8I6A1R9|A0A…	509	4.81548	56950.6	32.8222	-0.381729	11.198	[[0, 21], [472, 509]]	[[21, 472]]	4	['28-133', '139-237', '238-359', '371-474']	['CON', 'CON', 'CON', 'CON']	['a+b three layers', 'a+b three layers', 'a+b three layers', 'a+b three layers']	['Thioredoxin-like', 'Thioredoxin-like', 'Thioredoxin-like', 'Thioredoxin-like']	['Thioredoxin-like', 'Thioredoxin-like', 'Thioredoxin-like', 'Thioredoxin-like']	['Thioredoxin', 'Thioredoxin_6_N', 'Thioredoxin_6_C', 'Thioredoxin']	15	0	0
P04797	sp|P04797|G3P_RAT	G3P_RAT	Gapdh	Glyceraldehyde-3-phosphate dehydrogenase	['AABR07013086.1, AABR07028748.1, AABR07058366.1, AABR07071101.1, AC110981.1, ENSRNOG00000065234, ENSRNOG00000066746, ENSRNOG00000068792, ENSRNOG00000068856, Gapdh-ps17, Gapdhl10, Gapdhs, LOC120096209, Mir100hgl', 'AABR07071101.1, ENSRNOG00000068792, Gapdhl6, LOC108352348, LOC120101714', 'AABR07058366.1, ENSRNOG00000063940, ENSRNOG00000065048, ENSRNOG00000066746, ENSRNOG00000068856, Gapdhs, LOC10…	['sp|Q9ESV6|G3PT_RAT, tr|A0A0G2JWC0|A0A0G2JWC0_RAT, tr|A0A0G2K8S2|A0A0G2K8S2_RAT, tr|A0A8I5ZK49|A0A8I5ZK49_RAT, tr|A0A8I5ZWK4|A0A8I5ZWK4_RAT, tr|A0A8I5ZXG9|A0A8I5ZXG9_RAT, tr|A0A8I6AIZ9|A0A8I6AIZ9_RAT, tr|A0A8I6B4A1|A0A8I6B4A1_RAT, tr|A0A8L2QM97|A0A8L2QM97_RAT, tr|B1WBQ8|B1WBQ8_RAT, tr|D3ZME3|D3ZME3_RAT, tr|D3ZQT0|D3ZQT0_RAT, tr|E9PTV9|E9PTV9_RAT, tr|F1LUI2|F1LUI2_RAT, tr|F1LUV3|F1LUV3_RAT, tr|F1…	333	8.1407	35827.6	19.1213	-0.0891892	0	[]	[[0, 333]]	2	['2-165', '150-312']	['CON', 'CON']	['a/b three-layered sandwiches', 'a+b two layers']	['Rossmann-like', 'FwdE/GAPDH domain-like']	['NAD(P)-binding Rossmann-fold domains', 'Glyceraldehyde-3-phosphate dehydrogenase-like, C-terminal domain']	['Gp_dh_N_2', 'Gp_dh_C']	92	0	0
P04904	sp|P04904|GSTA3_RAT	GSTA3_RAT	Gsta3	Glutathione S-transferase alpha-3	['Gsta1', 'GSTA1, Gsta1, Gsta6', 'Gsta1', 'Gsta1', 'Gsta1, Gsta5', 'Gsta1', 'Gsta1', 'Gsta1', 'Gsta5', 'Gsta1, Gsta2, Gsta5', 'Gsta1', 'Gsta1', 'Gsta1', 'Gsta1', 'Gsta1', 'Gsta1', 'Gsta1, Gsta2, Gsta5', 'Gsta1, Gsta5, Gsta6', 'ENSRNOG00000069867, Gsta1, Gsta2, Gsta3l1, Gsta4, Gsta4l1, Gsta5, Gsta6', 'Gsta1', 'Gsta1, Gsta5', 'Gsta1', 'Gsta5', 'Gsta1, Gsta2, Gsta5', 'GSTA1, Gsta1, Gsta6', 'Gsta1, G…	['tr|A0A0G2JTB1|A0A0G2JTB1_RAT', 'sp|P08263|GSTA1_HUMAN, sp|Q6AXY0|GSTA6_RAT, tr|A0A0G2JTB1|A0A0G2JTB1_RAT', 'tr|A0A0G2JTB1|A0A0G2JTB1_RAT', 'tr|A0A0G2JTB1|A0A0G2JTB1_RAT', 'sp|P46418|GSTA5_RAT, tr|A0A0G2JTB1|A0A0G2JTB1_RAT, tr|A0A0G2JVT2|A0A0G2JVT2_RAT', 'tr|A0A0G2JTB1|A0A0G2JTB1_RAT', 'tr|A0A0G2JTB1|A0A0G2JTB1_RAT', 'tr|A0A0G2JTB1|A0A0G2JTB1_RAT', 'sp|P46418|GSTA5_RAT, tr|A0A0G2K8Q5|A0A0G2K8Q5_…	221	8.77771	25319.1	35.7357	-0.323982	0	[]	[[0, 221]]	2	['4-80', '82-199']	['CON', 'CON']	['a+b three layers', 'alpha superhelices']	['Thioredoxin-like', 'Repetitive alpha hairpins']	['Thioredoxin-like', 'Glutathione S-transferase (GST)-C']	['GST_N_5', 'GST_C_3']	35	0	0
P04905	sp|P04905|GSTM1_RAT	GSTM1_RAT	Gstm1	Glutathione S-transferase Mu 1	['Gstm4, Gstm7', 'Gstm4, Gstm7', 'Gstm7', 'Gstm3, Gstm7', 'Gstm4, Gstm7', 'Gstm4, Gstm7', 'Gstm4, Gstm7', 'Gstm3, Gstm7', 'Gstm3, Gstm7', 'Gstm2, Gstm4, Gstm5l, Gstm6, Gstm7', 'Gstm7', 'Gstm3', 'Gstm3', 'Gstm6', 'Gstm4, Gstm7', 'Gstm2, Gstm4, Gstm5l, Gstm6, Gstm7', 'AC097845.1, Gstm2, Gstm3, Gstm5l, Gstm6, Gstm7', 'Gstm6', 'Gstm7', 'Gstm7']	['sp|P08009|GSTM7_RAT, sp|Q5BK56|GSTM4_RAT, tr|A0A0G2K4U2|A0A0G2K4U2_RAT, tr|A0A8I5ZKM2|A0A8I5ZKM2_RAT, tr|A0A8I6AIM5|A0A8I6AIM5_RAT, tr|A0A8I6G8J9|A0A8I6G8J9_RAT, tr|G3V8H3|G3V8H3_RAT, tr|G3V983|G3V983_RAT', 'sp|P08009|GSTM7_RAT, sp|Q5BK56|GSTM4_RAT, tr|A0A0G2K4U2|A0A0G2K4U2_RAT, tr|A0A8I5ZKM2|A0A8I5ZKM2_RAT, tr|A0A8I6AIM5|A0A8I6AIM5_RAT, tr|A0A8I6G8J9|A0A8I6G8J9_RAT, tr|G3V8H3|G3V8H3_RAT, tr|G3…	218	8.26918	25913.7	36.8248	-0.518349	0	[]	[[0, 218]]	2	['3-84', '88-199']	['CON', 'CON']	['a+b three layers', 'alpha superhelices']	['Thioredoxin-like', 'Repetitive alpha hairpins']	['Thioredoxin-like', 'Glutathione S-transferase (GST)-C']	['GST_N_5', 'GST_C_3']	38	0	0
P04906	sp|P04906|GSTP1_RAT	GSTP1_RAT	Gstp1	Glutathione S-transferase P	['GSTP1', 'Atad1, ENSRNOG00000069421, GSTP1', 'GSTP1', 'Atad1', 'GSTP1', 'GSTP1', 'Atad1']	['sp|P09211|GSTP1_HUMAN', 'sp|P09211|GSTP1_HUMAN, tr|A0A8I6G5W8|A0A8I6G5W8_RAT, tr|Q7TP35|Q7TP35_RAT', 'sp|P09211|GSTP1_HUMAN', 'tr|Q7TP35|Q7TP35_RAT', 'sp|P09211|GSTP1_HUMAN', 'sp|P09211|GSTP1_HUMAN', 'tr|Q7TP35|Q7TP35_RAT']	210	6.89078	23438.6	27.9195	-0.22	6.19	[[197, 210]]	[[0, 197]]	2	['4-77', '80-195']	['CON', 'CON']	['a+b three layers', 'alpha superhelices']	['Thioredoxin-like', 'Repetitive alpha hairpins']	['Thioredoxin-like', 'Glutathione S-transferase (GST)-C']	['GST_N_5', 'GST_C_3']	21	0	0
P04937	sp|P04937|FINC_RAT	FINC_RAT	Fn1	Fibronectin	[]	['tr|A0A096P6L8|A0A096P6L8_RAT, tr|A0A8I5ZXR2|A0A8I5ZXR2_RAT, tr|A0A8I6A5M1|A0A8I6A5M1_RAT, tr|F1LST1|F1LST1_RAT', 'tr|A0A096P6L8|A0A096P6L8_RAT, tr|A0A8I5ZXR2|A0A8I5ZXR2_RAT, tr|A0A8I6A5M1|A0A8I6A5M1_RAT, tr|F1LST1|F1LST1_RAT', 'tr|A0A096P6L8|A0A096P6L8_RAT, tr|A0A8I5ZXR2|A0A8I5ZXR2_RAT, tr|A0A8I6A5M1|A0A8I6A5M1_RAT, tr|F1LST1|F1LST1_RAT', 'tr|A0A096P6L8|A0A096P6L8_RAT, tr|A0A8I5ZXR2|A0A8I5ZXR2_…	2477	5.50136	272508	41.4714	-0.501252	23.496	[[0, 161], [273, 361], [439, 643], [698, 726], [2075, 2211], [2425, 2477]]	[[161, 273], [361, 439], [643, 698], [726, 2075], [2211, 2425]]	30	['53-90', '95-139', '140-183', '185-229', '230-274', '307-345', '349-402', '409-462', '469-510', '516-557', '559-601', '619-689', '726-797', '810-891', '908-992', '997-1078', '1174-1257', '1270-1352', '1359-1438', '1450-1529', '1538-1622', '1633-1717', '1724-1797', '1814-1896', '1905-1984', '1994-2074', '2207-2267', '2294-2337', '2340-2381', '2384-2422']	['CON', 'CON', 'CON', 'CON', 'CON', 'CON', 'CON', 'CON', 'CON', 'CON', 'CON', 'CON', 'CON', 'CON', 'CON', 'CON', 'CON', 'CON', 'CON', 'CON', 'CON', 'CON', 'CON', 'CON', 'CON', 'CON', 'CON', 'CON', 'CON', 'CON']	['few secondary structure elements', 'few secondary structure elements', 'few secondary structure elements', 'few secondary structure elements', 'few secondary structure elements', 'few secondary structure elements', 'few secondary structure elements', 'few secondary structure elements', 'few secondary structure elements', 'few secondary structure elements', 'few secondary structure elements', 'b…	['Fibronectin type I module-like', 'Fibronectin type I module-like', 'Fibronectin type I module-like', 'Fibronectin type I module-like', 'Fibronectin type I module-like', 'Fibronectin type I module-like', 'Kringle-like', 'Kringle-like', 'Fibronectin type I module-like', 'Fibronectin type I module-like', 'Fibronectin type I module-like', 'Immunoglobulin-like beta-sandwich', 'Immunoglobulin-like be…	['Fibronectin type I module', 'Fibronectin type I module', 'Fibronectin type I module', 'Fibronectin type I module', 'Fibronectin type I module', 'Fibronectin type I module', 'Kringle-like', 'Kringle-like', 'Fibronectin type I module', 'Fibronectin type I module', 'Fibronectin type I module', 'Immunoglobulin/Fibronectin type III/E set domains/PapD-like', 'Immunoglobulin/Fibronectin type III/E set…	['fn1', 'fn1_1', 'fn1', 'fn1_1', 'fn1', 'fn1', 'fn2', 'fn2', 'fn1', 'fn1', 'fn1', 'fn3', 'fn3', 'fn3', 'fn3', 'fn3', 'fn3', 'fn3', 'fn3', 'fn3', 'fn3', 'fn3', 'fn3', 'fn3', 'fn3', 'fn3', 'fn3', 'fn1', 'fn1', 'fn1']	5	0	0
P05197	sp|P05197|EF2_RAT	EF2_RAT	Eef2	Elongation factor 2	['ENSRNOG00000062726', 'ENSRNOG00000062726']	['tr|A0A8I6A8A4|A0A8I6A8A4_RAT, tr|A0A8I6AFH4|A0A8I6AFH4_RAT', 'tr|A0A8I6A8A4|A0A8I6A8A4_RAT, tr|A0A8I6AFH4|A0A8I6AFH4_RAT', 'tr|A0A8I6A8A4|A0A8I6A8A4_RAT, tr|A0A8I6AFH4|A0A8I6AFH4_RAT', 'tr|A0A8I6A8A4|A0A8I6A8A4_RAT, tr|A0A8I6AFH4|A0A8I6AFH4_RAT', 'tr|A0A8I6A8A4|A0A8I6A8A4_RAT, tr|A0A8I6AFH4|A0A8I6AFH4_RAT', 'tr|A0A8I6A8A4|A0A8I6A8A4_RAT, tr|A0A8I6AFH4|A0A8I6AFH4_RAT', 'tr|A0A8I6A8A4|A0A8I6A8A4_…	858	6.40572	95283	34.9659	-0.205828	0	[]	[[0, 858]]	5	['21-181', '388-492', '503-564', '579-738', '740-822']	['CON', 'CON', 'CON', 'CON', 'CON']	['a/b three-layered sandwiches', 'beta barrels', 'a+b two layers', 'a+b two layers', 'a+b two layers']	['P-loop domains-like', 'cradle loop barrel', 'Alpha-beta plaits', 'Ribosomal protein S5 domain 2-like', 'Alpha-beta plaits']	['P-loop containing nucleoside triphosphate hydrolases', 'Alanine racemase-C', 'EF-G C-terminal domain-like', 'Ribosomal protein S5 domain 2-like', 'EF-G C-terminal domain-like']	['MnmE_helical_2nd', 'GTP_EFTU_D2', 'EFG_II', 'EFG_IV', 'EFG_C']	73	0	0
P05370	sp|P05370|G6PD_RAT	G6PD_RAT	G6pdx	Glucose-6-phosphate 1-dehydrogenase	[]	[]	515	5.96931	59375	40.2891	-0.422718	0	[]	[[0, 515]]	2	['32-212', '205-496']	['CON', 'CON']	['a/b three-layered sandwiches', 'a+b two layers']	['Rossmann-like', 'FwdE/GAPDH domain-like']	['NAD(P)-binding Rossmann-fold domains', 'Glyceraldehyde-3-phosphate dehydrogenase-like, C-terminal domain']	['G6PD_N', 'G6PD_C']	19	0	0
P05426	sp|P05426|RL7_RAT	RL7_RAT	Rpl7	Large ribosomal subunit protein uL30	['LOC103694242', 'ENSRNOG00000064315, ENSRNOG00000067266, LOC103694242', 'ENSRNOG00000064315', 'ENSRNOG00000064315', 'LOC103694242', 'ENSRNOG00000064315, ENSRNOG00000067266, LOC103694242', 'LOC103694242', 'ENSRNOG00000064315, ENSRNOG00000067266, LOC103694242', 'ENSRNOG00000067266, LOC103694242', 'LOC103694242', 'ENSRNOG00000064315', 'LOC103694242', 'ENSRNOG00000064315', 'LOC103694242', 'ENSRNOG00…	['tr|F1LUE9|F1LUE9_RAT', 'tr|A0A8I5ZP24|A0A8I5ZP24_RAT, tr|A0A8I6AL81|A0A8I6AL81_RAT, tr|F1LUE9|F1LUE9_RAT', 'tr|A0A8I5ZP24|A0A8I5ZP24_RAT', 'tr|A0A8I5ZP24|A0A8I5ZP24_RAT', 'tr|F1LUE9|F1LUE9_RAT', 'tr|A0A8I5ZP24|A0A8I5ZP24_RAT, tr|A0A8I6AL81|A0A8I6AL81_RAT, tr|F1LUE9|F1LUE9_RAT', 'tr|F1LUE9|F1LUE9_RAT', 'tr|A0A8I5ZP24|A0A8I5ZP24_RAT, tr|A0A8I6AL81|A0A8I6AL81_RAT, tr|F1LUE9|F1LUE9_RAT', 'tr|A0A8I6…	260	10.8684	30328.9	42.0985	-0.557308	8.846	[[0, 23]]	[[23, 260]]	1	['101-260']	['CON']	['a+b two layers']	['Ribosomal protein L30p/L7e']	['Ribosomal protein L30p/L7e']	['Ribosomal_L30_1']	21	0	0
P05545	sp|P05545|SPA3K_RAT	SPA3K_RAT	Serpina3k	Serine protease inhibitor A3K	['Serpina3c, Serpina3l', 'Serpina3c']	['sp|P05544|SPA3L_RAT, sp|P09005|SPI21_RAT, tr|A0A0G2JSK1|A0A0G2JSK1_RAT, tr|A0A0G2JXK5|A0A0G2JXK5_RAT, tr|A0A0G2JYK0|A0A0G2JYK0_RAT, tr|F1LM05|F1LM05_RAT', 'tr|A0A0G2JSK1|A0A0G2JSK1_RAT']	416	5.30731	46561	36.9447	-0.158173	7.933	[[0, 33]]	[[33, 416]]	1	['46-415']	['CON']	['a+b complex topology']	['Serpins']	['Serpins']	['Serpin']	2	0	0
P05696	sp|P05696|KPCA_RAT	KPCA_RAT	Prkca	Protein kinase C alpha type	[]	['tr|A0A8I5ZMR6|A0A8I5ZMR6_RAT, tr|A0A8I6ABU2|A0A8I6ABU2_RAT, tr|A0A8I6G952|A0A8I6G952_RAT, tr|F1LS98|F1LS98_RAT, tr|F1M2P8|F1M2P8_RAT', 'tr|A0A8I5ZMR6|A0A8I5ZMR6_RAT, tr|A0A8I6ABU2|A0A8I6ABU2_RAT, tr|A0A8I6G952|A0A8I6G952_RAT, tr|F1LS98|F1LS98_RAT, tr|F1M2P8|F1M2P8_RAT', 'tr|A0A8I5ZMR6|A0A8I5ZMR6_RAT, tr|A0A8I6ABU2|A0A8I6ABU2_RAT, tr|A0A8I6G952|A0A8I6G952_RAT, tr|F1LS98|F1LS98_RAT, tr|F1M2P8|F1M…	672	6.61153	76791.1	37.5982	-0.479315	9.077	[[0, 31], [301, 330]]	[[31, 301], [330, 672]]	4	['25-89', '99-154', '164-277', '335-581']	['CON', 'CON', 'CON', 'CON']	['few secondary structure elements', 'few secondary structure elements', 'beta sandwiches', 'a+b complex topology']	['RING/U-box-like', 'RING/U-box-like', 'Immunoglobulin-like beta-sandwich', 'Protein kinase/SAICAR synthase/ATP-grasp']	['Cysteine-rich domain', 'Cysteine-rich domain', 'C2 domain', 'Protein kinase']	['C1_1', 'C1_1', 'C2_2', 'Pkinase_Tyr']	4	0	0
P05714	sp|P05714|RAB4A_RAT	RAB4A_RAT	Rab4a	Ras-related protein Rab-4A	[]	['tr|A0A8I5ZK92|A0A8I5ZK92_RAT, tr|A0A8I6GL86|A0A8I6GL86_RAT']	218	5.82005	24408.4	41.7298	-0.312844	12.385	[[191, 218]]	[[0, 191]]	1	['14-175']	['CON']	['a/b three-layered sandwiches']	['P-loop domains-like']	['P-loop containing nucleoside triphosphate hydrolases']	['Ras']	1	0	0
P05942	sp|P05942|S10A4_RAT	S10A4_RAT	S100a4	Protein S100-A4	[]	[]	101	5.04335	11776.3	32.2842	-0.634653	0	[]	[[0, 101]]	1	['4-90']	['CON']	['alpha arrays']	['EF-hand']	['EF-hand']	['S_100']	4	0	0
P05982	sp|P05982|NQO1_RAT	NQO1_RAT	Nqo1	NAD(P)H dehydrogenase [quinone] 1	['NQO1']	['tr|A0A8L2UJ69|A0A8L2UJ69_RAT', 'tr|A0A8L2UJ69|A0A8L2UJ69_RAT', 'sp|P15559|NQO1_HUMAN, tr|A0A8L2UJ69|A0A8L2UJ69_RAT', 'tr|A0A8L2UJ69|A0A8L2UJ69_RAT']	274	8.4203	30946.2	40.4223	-0.204015	6.569	[[256, 274]]	[[0, 256]]	1	['7-157']	['CON']	['a/b three-layered sandwiches']	['Flavodoxin-like']	['Flavoproteins']	['FMN_red']	5	0	0
P06214	sp|P06214|HEM2_RAT	HEM2_RAT	Alad	Delta-aminolevulinic acid dehydratase	[]	['tr|A0A8I6AS85|A0A8I6AS85_RAT, tr|A0A8L2R0C7|A0A8L2R0C7_RAT', 'tr|A0A8I6AS85|A0A8I6AS85_RAT, tr|A0A8L2R0C7|A0A8L2R0C7_RAT', 'tr|A0A8I6AS85|A0A8I6AS85_RAT, tr|A0A8L2R0C7|A0A8L2R0C7_RAT', 'tr|A0A8I6AS85|A0A8I6AS85_RAT, tr|A0A8L2R0C7|A0A8L2R0C7_RAT', 'tr|A0A8I6AS85|A0A8I6AS85_RAT, tr|A0A8L2R0C7|A0A8L2R0C7_RAT', 'tr|A0A8I6AS85|A0A8I6AS85_RAT, tr|A0A8L2R0C7|A0A8L2R0C7_RAT', 'tr|A0A096MKF7|A0A096MKF7_…	330	6.31745	36031.2	48.4152	0.0448485	0	[]	[[0, 330]]	1	['4-328']	['CON']	['a/b barrels']	['TIM beta/alpha-barrel']	['TIM barrels']	['ALAD']	10	0	0
P06238	sp|P06238|A2MG_RAT	A2MG_RAT	A2m	Alpha-2-macroglobulin	[]	['tr|A0A8L2QY59|A0A8L2QY59_RAT']	1472	5.90417	163783	38.5117	-0.149457	1.97	[[0, 29]]	[[29, 1472]]	9	['33-126', '132-227', '229-347', '351-452', '456-566', '569-692,725-784', '792-881', '912-1327', '1339-1465']	['CON', 'CON', 'CON', 'CON', 'CON', 'NC', 'CON', 'CON', 'CON']	['beta sandwiches', 'beta sandwiches', 'beta sandwiches', 'beta sandwiches', 'beta sandwiches', 'beta sandwiches', 'beta sandwiches', 'beta sandwiches', 'beta sandwiches']	['Immunoglobulin-like beta-sandwich', 'Immunoglobulin-like beta-sandwich', 'Immunoglobulin-like beta-sandwich', 'Immunoglobulin-like beta-sandwich', 'Immunoglobulin-like beta-sandwich', 'Immunoglobulin-like beta-sandwich', 'Immunoglobulin-like beta-sandwich', 'jelly-roll', 'Immunoglobulin-like beta-sandwich']	['Immunoglobulin/Fibronectin type III/E set domains/PapD-like', 'Immunoglobulin/Fibronectin type III/E set domains/PapD-like', 'Immunoglobulin/Fibronectin type III/E set domains/PapD-like', 'Immunoglobulin/Fibronectin type III/E set domains/PapD-like', 'Immunoglobulin/Fibronectin type III/E set domains/PapD-like', 'Immunoglobulin/Fibronectin type III/E set domains/PapD-like', 'Immunoglobulin/Fibr…	['KOG1366_1st', 'A2M_N_1', 'KOG1366_2nd', 'MG4', 'A2M_N_2', 'A2M_N', 'A2M_C', 'A2M_comp_1', 'A2M_recep']	1	0	0
P06300	sp|P06300|PDYN_RAT	PDYN_RAT	Pdyn	Proenkephalin-B	[]	['tr|F1M7S3|F1M7S3_RAT', 'tr|F1M7S3|F1M7S3_RAT', 'tr|F1M7S3|F1M7S3_RAT']	248	5.31384	28078.4	47.8407	-0.593952	58.468	[[0, 17], [121, 248]]	[[17, 121]]	0							3	0	0
P06302	sp|P06302|PTMA_RAT	PTMA_RAT	Ptma	Prothymosin alpha	['Ptmal3', 'Ptmal3', 'Ptmal3', 'Ptmal3', 'Ptmal3', 'Ptmal3', 'ENSRNOG00000067895, Ptmal3', 'ENSRNOG00000067895, Ptmal3']	['tr|A0A8I6G747|A0A8I6G747_RAT, tr|A0A8I6GFG4|A0A8I6GFG4_RAT, tr|A0A8L2QDB6|A0A8L2QDB6_RAT, tr|A0A8L2UMZ6|A0A8L2UMZ6_RAT', 'tr|A0A8I6G747|A0A8I6G747_RAT, tr|A0A8I6GFG4|A0A8I6GFG4_RAT, tr|A0A8L2QDB6|A0A8L2QDB6_RAT, tr|A0A8L2UMZ6|A0A8L2UMZ6_RAT', 'tr|A0A8I6G747|A0A8I6G747_RAT, tr|A0A8I6GFG4|A0A8I6GFG4_RAT, tr|A0A8L2QDB6|A0A8L2QDB6_RAT, tr|A0A8L2UMZ6|A0A8L2UMZ6_RAT', 'tr|A0A8I6G747|A0A8I6G747_RAT, t…	112	4.05003	12382.1	75.0223	-1.97411	100	[[0, 112]]	[]	0							8	0	0
P06399	sp|P06399|FIBA_RAT	FIBA_RAT	Fga	Fibrinogen alpha chain	[]	['tr|A0A8I6A5L4|A0A8I6A5L4_RAT, tr|Q7TQ70|Q7TQ70_RAT', 'tr|A0A8I6A5L4|A0A8I6A5L4_RAT, tr|Q7TQ70|Q7TQ70_RAT', 'tr|A0A8I6A5L4|A0A8I6A5L4_RAT, tr|Q7TQ70|Q7TQ70_RAT', 'tr|A0A8I6A5L4|A0A8I6A5L4_RAT, tr|Q7TQ70|Q7TQ70_RAT', 'tr|A0A8I6A5L4|A0A8I6A5L4_RAT, tr|Q7TQ70|Q7TQ70_RAT', 'tr|A0A8I6A5L4|A0A8I6A5L4_RAT, tr|Q7TQ70|Q7TQ70_RAT', 'tr|A0A8I6A5L4|A0A8I6A5L4_RAT, tr|Q7TQ70|Q7TQ70_RAT', 'tr|A0A8I6A5L4|A0A8I…	782	5.5125	86684.9	40.6365	-0.761893	54.348	[[0, 58], [213, 566], [680, 693]]	[[58, 213], [566, 680], [693, 782]]	1	['546-778']	['CON']	['a+b complex topology']	['Fibrinogen C-terminal domain-like']	['Fibrinogen C-terminal domain-like']	['Fibrinogen_C']	18	0	0
P06685	sp|P06685|AT1A1_RAT	AT1A1_RAT	Atp1a1	Sodium/potassium-transporting ATPase subunit alpha-1	[]	['tr|A0A8I5Y5B0|A0A8I5Y5B0_RAT', 'tr|A0A8I5Y5B0|A0A8I5Y5B0_RAT', 'tr|A0A8I5Y5B0|A0A8I5Y5B0_RAT', 'tr|A0A8I5Y5B0|A0A8I5Y5B0_RAT', 'tr|A0A8I5Y5B0|A0A8I5Y5B0_RAT', 'tr|A0A8I5Y5B0|A0A8I5Y5B0_RAT', 'tr|A0A8I5Y5B0|A0A8I5Y5B0_RAT', 'tr|A0A8I5Y5B0|A0A8I5Y5B0_RAT', 'tr|A0A8I5Y5B0|A0A8I5Y5B0_RAT', 'tr|A0A8I5Y5B0|A0A8I5Y5B0_RAT', 'tr|A0A8I5Y5B0|A0A8I5Y5B0_RAT']	1023	5.30162	113053	31.9839	0.00205279	4.497	[[0, 39]]	[[39, 1023]]	4	['40-168,727-1014', '169-273', '371-385,592-634,688-763', '386-593']	['NC', 'IS', 'NC IS', 'IS']	['alpha bundles', 'beta sandwiches', 'a/b three-layered sandwiches', 'a+b complex topology']	['Calcium ATPase transmembrane domain-related', 'jelly-roll', 'HAD domain-like', 'Metal cation-transporting ATPase, ATP-binding domain']	['Calcium ATPase transmembrane domain M', 'Calcium ATPase, transduction domain A', 'HAD-like', 'Metal cation-transporting ATPase, ATP-binding domain']	['Cation_ATPase_C', 'E1-E2_ATPase_N', 'Hydrolase_3_1', 'Cation_ATPase']	11	0	0
P06686	sp|P06686|AT1A2_RAT	AT1A2_RAT	Atp1a2	Sodium/potassium-transporting ATPase subunit alpha-2	[]	['tr|A0A8I6AF91|A0A8I6AF91_RAT, tr|A0A8I6GJ01|A0A8I6GJ01_RAT', 'tr|A0A8I6AF91|A0A8I6AF91_RAT, tr|A0A8I6GJ01|A0A8I6GJ01_RAT', 'tr|A0A8I6AF91|A0A8I6AF91_RAT, tr|A0A8I6GJ01|A0A8I6GJ01_RAT', 'tr|A0A8I6AF91|A0A8I6AF91_RAT, tr|A0A8I6GJ01|A0A8I6GJ01_RAT', 'tr|A0A8I6AF91|A0A8I6AF91_RAT, tr|A0A8I6GJ01|A0A8I6GJ01_RAT', 'tr|A0A8I6AF91|A0A8I6AF91_RAT, tr|A0A8I6GJ01|A0A8I6GJ01_RAT', 'tr|A0A8I6AF91|A0A8I6AF91_…	1020	5.38921	112216	33.3117	-0.00705882	3.431	[[0, 34]]	[[34, 1020]]	4	['39-166,724-1011', '167-271', '369-383,589-631,685-760', '384-590']	['NC', 'IS', 'NC IS', 'IS']	['alpha bundles', 'beta sandwiches', 'a/b three-layered sandwiches', 'a+b complex topology']	['Calcium ATPase transmembrane domain-related', 'jelly-roll', 'HAD domain-like', 'Metal cation-transporting ATPase, ATP-binding domain']	['Calcium ATPase transmembrane domain M', 'Calcium ATPase, transduction domain A', 'HAD-like', 'Metal cation-transporting ATPase, ATP-binding domain']	['Cation_ATPase_C', 'E1-E2_ATPase_N', 'Hydrolase_3_1', 'Cation_ATPase']	10	0	0
P06687	sp|P06687|AT1A3_RAT	AT1A3_RAT	Atp1a3	Sodium/potassium-transporting ATPase subunit alpha-3	['Atp12a, Atp1a1, Atp1a2, Atp1a4, Atp4a', 'Atp1a1, Atp1a2, Atp1a4', 'Atp12a, Atp1a1, Atp1a2, Atp1a4, Atp4a', 'Atp1a1, Atp1a2, Atp1a4', 'Atp1a1, Atp1a2, Atp1a4', 'Atp1a1, Atp1a2, Atp1a4', 'Atp1a1, Atp1a2, Atp4a', 'Atp1a1, Atp1a2, Atp1a4', 'Atp1a2', 'Atp1a1, Atp1a2, Atp1a4', 'Atp1a1, Atp1a4', 'Atp1a1, Atp1a2', 'Atp1a1, Atp1a2', 'Atp1a2', 'Atp1a1, Atp1a2, Atp4a', 'Atp12a, Atp1a1, Atp1a2, Atp1a4, Atp…	['tr|A0A8I5ZQ22|A0A8I5ZQ22_RAT, tr|A0A8L2QEN5|A0A8L2QEN5_RAT', 'sp|P06685|AT1A1_RAT, sp|P06686|AT1A2_RAT, sp|P09626|ATP4A_RAT, sp|P54708|AT12A_RAT, sp|Q64541|AT1A4_RAT, tr|A0A8I5Y5B0|A0A8I5Y5B0_RAT, tr|A0A8I5ZQ22|A0A8I5ZQ22_RAT, tr|A0A8I5ZYI7|A0A8I5ZYI7_RAT, tr|A0A8I6AF91|A0A8I6AF91_RAT, tr|A0A8I6GJ01|A0A8I6GJ01_RAT, tr|A0A8L2QEN5|A0A8L2QEN5_RAT, tr|F1LRK1|F1LRK1_RAT, tr|G3V8S4|G3V8S4_RAT, tr|Q5P…	1013	5.25513	111690	36.6383	-0.00661402	2.567	[[0, 26]]	[[26, 1013]]	4	['31-158,717-1004', '159-263', '361-375,582-624,678-753', '376-583']	['NC', 'IS', 'NC IS', 'IS']	['alpha bundles', 'beta sandwiches', 'a/b three-layered sandwiches', 'a+b complex topology']	['Calcium ATPase transmembrane domain-related', 'jelly-roll', 'HAD domain-like', 'Metal cation-transporting ATPase, ATP-binding domain']	['Calcium ATPase transmembrane domain M', 'Calcium ATPase, transduction domain A', 'HAD-like', 'Metal cation-transporting ATPase, ATP-binding domain']	['Cation_ATPase_C', 'E1-E2_ATPase_N', 'Hydrolase_3_1', 'Cation_ATPase']	40	0	0
P06757	sp|P06757|ADH1_RAT	ADH1_RAT	Adh1	Alcohol dehydrogenase 1	['Adh6', 'Adh6']	['tr|A0A8L2R817|A0A8L2R817_RAT', 'tr|A0A8L2R817|A0A8L2R817_RAT']	376	8.51835	39644.9	27.7016	0.213564	0	[]	[[0, 376]]	2	['10-170', '168-335']	['CON', 'CON']	['beta barrels', 'a/b three-layered sandwiches']	['GroES-like', 'Rossmann-like']	['Alcohol dehydrogenase-like, N-terminal domain', 'NAD(P)-binding Rossmann-fold domains']	['ADH_N', 'ADH_zinc_N']	2	0	0
P06761	sp|P06761|BIP_RAT	BIP_RAT	Hspa5	Endoplasmic reticulum chaperone BiP	['Hsc70-ps1, Hspa1a, Hspa1b, Hspa1l, Hspa2, Hspa8, Hspa8-ps23', 'Hsc70-ps1, Hspa1l, Hspa2, Hspa8', 'Hsc70-ps1, Hspa1a, Hspa1b, Hspa1l, Hspa2, Hspa8, Hspa8-ps23, Hspa9', 'Hspa1l, Hspa2', 'Hsc70-ps1, Hspa1a, Hspa1b, Hspa1l, Hspa2, Hspa8']	['tr|A0A8L2QDI1|A0A8L2QDI1_RAT', 'tr|A0A8L2QDI1|A0A8L2QDI1_RAT', 'tr|A0A8L2QDI1|A0A8L2QDI1_RAT', 'tr|A0A8L2QDI1|A0A8L2QDI1_RAT', 'tr|A0A8L2QDI1|A0A8L2QDI1_RAT', 'tr|A0A8L2QDI1|A0A8L2QDI1_RAT', 'tr|A0A8L2QDI1|A0A8L2QDI1_RAT', 'sp|P0DMW0|HS71A_RAT, sp|P0DMW1|HS71B_RAT, sp|P14659|HSP72_RAT, sp|P55063|HS71L_RAT, sp|P63018|HSP7C_RAT, tr|A0A8I6A278|A0A8I6A278_RAT, tr|A0A8I6A5N6|A0A8I6A5N6_RAT, tr|A0A8I…	654	5.06512	72346.1	32.681	-0.481193	7.187	[[0, 24], [631, 654]]	[[24, 631]]	4	['30-213', '220-380', '415-528', '533-635']	['CON', 'CON', 'CON', 'CON']	['mixed a+b and a/b', 'mixed a+b and a/b', 'beta sandwiches', 'alpha bundles']	['Ribonuclease H-like', 'Ribonuclease H-like', 'Heat shock protein 70kD (HSP70), peptide-binding domain', 'immunoglobulin/albumin-binding domain-like']	['Ribonuclease H-like', 'Ribonuclease H-like', 'Heat shock protein 70kD (HSP70), peptide-binding domain', 'Heat shock protein 70kD (HSP70), C-terminal subdomain']	['HSP70_1st', 'MreB_Mbl_C', 'HSP70_2nd', 'HSP70_3rd']	46	0	0
P06866	sp|P06866|HPT_RAT	HPT_RAT	Hp	Haptoglobin	[]	['tr|A0A0H2UHM3|A0A0H2UHM3_RAT, tr|A0A8I5ZPF0|A0A8I5ZPF0_RAT, tr|A0A8I6A9F4|A0A8I6A9F4_RAT', 'tr|A0A0H2UHM3|A0A0H2UHM3_RAT, tr|A0A8I5ZPF0|A0A8I5ZPF0_RAT, tr|A0A8I6A9F4|A0A8I6A9F4_RAT', 'tr|A0A0H2UHM3|A0A0H2UHM3_RAT, tr|A0A8I5ZPF0|A0A8I5ZPF0_RAT, tr|A0A8I6A9F4|A0A8I6A9F4_RAT', 'tr|A0A0H2UHM3|A0A0H2UHM3_RAT, tr|A0A8I5ZPF0|A0A8I5ZPF0_RAT, tr|A0A8I6A9F4|A0A8I6A9F4_RAT', 'tr|A0A0H2UHM3|A0A0H2UHM3_RAT,…	347	6.10089	38562.7	34.6216	-0.257349	9.51	[[0, 33]]	[[33, 347]]	2	['32-87', '103-344']	['CON', 'CON']	['few secondary structure elements', 'beta barrels']	['EGF-like', 'cradle loop barrel']	['Complement control module/SCR domain', 'FMN-binding split barrel']	['Sushi_3', 'Trypsin_1']	12	0	0
P07150	sp|P07150|ANXA1_RAT	ANXA1_RAT	Anxa1	Annexin A1	[]	['tr|A0A8I5ZKF7|A0A8I5ZKF7_RAT, tr|A0A8I6A8I9|A0A8I6A8I9_RAT, tr|A0A8I6GD51|A0A8I6GD51_RAT, tr|A0A8I6GKK9|A0A8I6GKK9_RAT, tr|A0A8L2UJV2|A0A8L2UJV2_RAT']	346	6.9657	38829	38.1601	-0.430636	0	[]	[[0, 346]]	4	['41-113', '116-186', '196-269', '275-345']	['CON', 'CON', 'CON', 'CON']	['alpha arrays', 'alpha arrays', 'alpha arrays', 'alpha arrays']	['Annexin', 'Annexin', 'Annexin', 'Annexin']	['Annexin', 'Annexin', 'Annexin', 'Annexin']	['Annexin_1', 'Annexin', 'Annexin_1', 'Annexin']	1	0	0
P07151	sp|P07151|B2MG_RAT	B2MG_RAT	B2m	Beta-2-microglobulin	[]	['tr|A0A8I6A949|A0A8I6A949_RAT']	119	7.80005	13719.8	45.2934	-0.142017	0	[]	[[0, 119]]	1	['19-108']	['CON']	['beta sandwiches']	['Immunoglobulin-like beta-sandwich']	['Immunoglobulin/Fibronectin type III/E set domains/PapD-like']	['C1-set_2']	1	0	0
P07154	sp|P07154|CATL1_RAT	CATL1_RAT	Ctsl	Procathepsin L	[]	['tr|A0A8I6AKK6|A0A8I6AKK6_RAT, tr|A0A8L2QDP6|A0A8L2QDP6_RAT', 'tr|A0A8I6AKK6|A0A8I6AKK6_RAT, tr|A0A8L2QDP6|A0A8L2QDP6_RAT']	334	6.37065	37660.1	21.4354	-0.571257	5.988	[[0, 19]]	[[19, 334]]	2	['23-101', '115-329']	['CON', 'CON']	['alpha arrays', 'a+b complex topology']	['Peptidase inhibitors family I29', 'Cysteine proteinases-like']	['Peptidase inhibitors family I29', 'Cysteine proteinases']	['Inhibitor_I29', 'Peptidase_C1']	2	0	0
P07171	sp|P07171|CALB1_RAT	CALB1_RAT	Calb1	Calbindin	['Calb2', 'Calb2']	['tr|A0A8I6AA30|A0A8I6AA30_RAT, tr|A0A8I6GCE9|A0A8I6GCE9_RAT', 'tr|A0A8I6AA30|A0A8I6AA30_RAT, tr|A0A8I6GCE9|A0A8I6GCE9_RAT', 'tr|A0A8I6AA30|A0A8I6AA30_RAT, tr|A0A8I6GCE9|A0A8I6GCE9_RAT', 'tr|A0A8I6AA30|A0A8I6AA30_RAT, tr|A0A8I6GCE9|A0A8I6GCE9_RAT', 'tr|A0A8I6AA30|A0A8I6AA30_RAT, tr|A0A8I6GCE9|A0A8I6GCE9_RAT', 'tr|A0A8I6AA30|A0A8I6AA30_RAT, tr|A0A8I6GCE9|A0A8I6GCE9_RAT', 'tr|A0A8I6AA30|A0A8I6AA30_…	261	4.71118	29993.7	34.9295	-0.483525	1.149	[]	[[0, 261]]	3	['15-81', '101-170', '189-225']	['CON', 'CON', 'CON']	['alpha arrays', 'alpha arrays', 'alpha arrays']	['EF-hand', 'EF-hand', 'EF-hand']	['EF-hand', 'EF-hand', 'EF-hand']	['EF-hand_7_6', 'EF-hand_7_6', 'EF-hand_7_1']	36	1	0
P07323	sp|P07323|ENOG_RAT	ENOG_RAT	Eno2	Gamma-enolase	['ENSRNOG00000065518, Eno1, Eno3', 'ENSRNOG00000065518, Eno1, Eno1-ps20, Eno3', 'ENSRNOG00000069456, Eno1, Eno1-ps20, Eno3', 'Eno3', 'ENSRNOG00000065518, Eno1, Eno1-ps20, Eno3', 'Eno3', 'Eno3', 'Eno3', 'ENSRNOG00000065518, ENSRNOG00000069456, Eno1, Eno1-ps20, Eno3', 'ENSRNOG00000069456, Eno1, Eno1-ps20, Eno3', 'Eno3', 'ENSRNOG00000065518, ENSRNOG00000069456, Eno1, Eno3', 'Eno1, Eno1l1, Eno3', 'En…	['tr|A0A8I6A5I1|A0A8I6A5I1_RAT, tr|A0A8L2Q241|A0A8L2Q241_RAT, tr|A0A8L2Q2X9|A0A8L2Q2X9_RAT', 'tr|A0A8I6A5I1|A0A8I6A5I1_RAT, tr|A0A8L2Q241|A0A8L2Q241_RAT, tr|A0A8L2Q2X9|A0A8L2Q2X9_RAT', 'tr|A0A8I5ZMA1|A0A8I5ZMA1_RAT, tr|A0A8L2Q241|A0A8L2Q241_RAT, tr|A0A8L2Q2X9|A0A8L2Q2X9_RAT', 'tr|A0A8I5ZMA1|A0A8I5ZMA1_RAT, tr|A0A8L2Q241|A0A8L2Q241_RAT, tr|A0A8L2Q2X9|A0A8L2Q2X9_RAT', 'tr|A0A8I5ZMA1|A0A8I5ZMA1_RAT,…	434	5.02675	47140	36.7327	-0.182719	0	[]	[[0, 434]]	2	['3-136', '144-430']	['CON', 'CON']	['a+b two layers', 'a/b barrels']	['Enolase-N/ribosomal protein', 'TIM beta/alpha-barrel']	['Enolase N-terminal domain-like', 'TIM barrels']	['Enolase_N', 'Enolase_C']	115	0	0
P07335	sp|P07335|KCRB_RAT	KCRB_RAT	Ckb	Creatine kinase B-type	['CKM, Ckm, Ckmt1, Ckmt2', 'CKM, Ckm', 'CKM, Ckm', 'CKM, Ckm', 'CKM, Ckm', 'CKM, Ckm']	['tr|A0A8L2Q875|A0A8L2Q875_RAT', 'tr|A0A8L2Q875|A0A8L2Q875_RAT', 'tr|A0A8L2Q875|A0A8L2Q875_RAT', 'tr|A0A8L2Q875|A0A8L2Q875_RAT', 'tr|A0A8L2Q875|A0A8L2Q875_RAT', 'sp|P00564|KCRM_RAT, sp|P06732|KCRM_HUMAN, sp|P09605|KCRS_RAT, sp|P25809|KCRU_RAT, tr|A0A0G2JSP8|A0A0G2JSP8_RAT, tr|A0A0G2K0A9|A0A0G2K0A9_RAT, tr|A0A8I6A864|A0A8I6A864_RAT, tr|A0A8I6AQI5|A0A8I6AQI5_RAT, tr|A0A8L2Q875|A0A8L2Q875_RAT, tr|B0…	381	5.39404	42724.8	46.2617	-0.466142	14.436	[[0, 24], [96, 120]]	[[24, 96], [120, 381]]	2	['11-100', '106-366']	['CON', 'CON']	['alpha arrays', 'a+b two layers']	['Guanido kinase-N', 'Glutamine synthetase-like']	['Guanido kinase-N', 'Glutamine synthetase/guanido kinase']	['ATP-gua_PtransN', 'ATP-gua_Ptrans']	106	0	0
P07338	sp|P07338|CTRB1_RAT	CTRB1_RAT	Ctrb1	Chymotrypsinogen B	[]	['tr|A0A8I6AKT9|A0A8I6AKT9_RAT, tr|F1MA56|F1MA56_RAT']	263	4.89625	27848.6	27.4053	0.192015	7.605	[[0, 20]]	[[20, 263]]	1	['34-259']	['CON']	['beta barrels']	['cradle loop barrel']	['FMN-binding split barrel']	['Trypsin_1']	1	0	0
P07340	sp|P07340|AT1B1_RAT	AT1B1_RAT	Atp1b1	Sodium/potassium-transporting ATPase subunit beta-1	[]	['tr|A0A096MJI9|A0A096MJI9_RAT, tr|A0A8L2Q0J0|A0A8L2Q0J0_RAT', 'tr|A0A8L2Q0J0|A0A8L2Q0J0_RAT', 'tr|A0A8L2Q0J0|A0A8L2Q0J0_RAT', 'tr|A0A8L2Q0J0|A0A8L2Q0J0_RAT', 'tr|A0A096MJI9|A0A096MJI9_RAT, tr|A0A8L2Q0J0|A0A8L2Q0J0_RAT', 'tr|A0A096MJI9|A0A096MJI9_RAT, tr|A0A8L2Q0J0|A0A8L2Q0J0_RAT', 'tr|A0A096MJI9|A0A096MJI9_RAT, tr|A0A8L2Q0J0|A0A8L2Q0J0_RAT', 'tr|A0A096MJI9|A0A096MJI9_RAT, tr|A0A8L2Q0J0|A0A8L2Q0J…	304	8.8258	35201.2	37.1294	-0.548355	6.25	[[0, 14]]	[[14, 304]]	2	['24-63', '75-303']	['CON', 'CON']	['extended segments', 'beta sandwiches']	['Transmembrane helix in sodium-potassium ATPase beta subunit', 'Immunoglobulin-like beta-sandwich']	['Transmembrane helix in sodium-potassium ATPase beta subunit', 'Immunoglobulin/Fibronectin type III/E set domains/PapD-like']	['Na_K-ATPase_N', 'Na_K-ATPase_C']	11	0	0
P07483	sp|P07483|FABPH_RAT	FABPH_RAT	Fabp3	Fatty acid-binding protein, heart	['FABP3, Fabp4', 'FABP3', 'FABP3']	['tr|A0A8I6A2E9|A0A8I6A2E9_RAT', 'sp|P05413|FABPH_HUMAN, sp|P70623|FABP4_RAT, tr|A0A8I5Y7N0|A0A8I5Y7N0_RAT, tr|A0A8I6A2E9|A0A8I6A2E9_RAT, tr|Q5XFV4|Q5XFV4_RAT', 'tr|A0A8I6A2E9|A0A8I6A2E9_RAT', 'tr|A0A8I6A2E9|A0A8I6A2E9_RAT', 'tr|A0A8I6A2E9|A0A8I6A2E9_RAT', 'sp|P05413|FABPH_HUMAN, tr|A0A8I6A2E9|A0A8I6A2E9_RAT', 'sp|P05413|FABPH_HUMAN, tr|A0A8I6A2E9|A0A8I6A2E9_RAT', 'tr|A0A8I6A2E9|A0A8I6A2E9_RAT', …	133	5.89815	14774.5	9.38571	-0.372932	0	[]	[[0, 133]]	1	['4-131']	['CON']	['beta barrels']	['Lipocalins/Streptavidin']	['Lipocalins']	['Lipocalin_7']	12	0	0
P07632	sp|P07632|SODC_RAT	SODC_RAT	Sod1	Superoxide dismutase [Cu-Zn]	['SOD1']	['tr|A0A8I6G9Z6|A0A8I6G9Z6_RAT, tr|A0A8L2Q0T2|A0A8L2Q0T2_RAT', 'tr|A0A8I6G9Z6|A0A8I6G9Z6_RAT, tr|A0A8L2Q0T2|A0A8L2Q0T2_RAT', 'tr|A0A8I6G9Z6|A0A8I6G9Z6_RAT, tr|A0A8L2Q0T2|A0A8L2Q0T2_RAT', 'tr|A0A8I6G9Z6|A0A8I6G9Z6_RAT, tr|A0A8L2Q0T2|A0A8L2Q0T2_RAT', 'tr|A0A8I6G9Z6|A0A8I6G9Z6_RAT, tr|A0A8L2Q0T2|A0A8L2Q0T2_RAT', 'tr|A0A8I6G9Z6|A0A8I6G9Z6_RAT, tr|A0A8L2Q0T2|A0A8L2Q0T2_RAT', 'tr|A0A8I6G9Z6|A0A8I6G9Z6_…	154	5.88212	15911.5	24.9331	-0.403896	21.429	[[124, 154]]	[[0, 124]]	1	['4-151']	['CON']	['beta sandwiches']	['Immunoglobulin-like beta-sandwich']	['Cu,Zn superoxide dismutase-like']	['Sod_Cu']	26	0	0
P07687	sp|P07687|HYEP_RAT	HYEP_RAT	Ephx1	Epoxide hydrolase 1	[]	['tr|A0A8I5ZSE7|A0A8I5ZSE7_RAT, tr|A0A8L2R8K5|A0A8L2R8K5_RAT, tr|F1LTS8|F1LTS8_RAT', 'tr|A0A8L2R8K5|A0A8L2R8K5_RAT, tr|F1LTS8|F1LTS8_RAT']	455	8.58534	52580.9	35.9551	-0.311868	5.055	[[0, 47]]	[[47, 455]]	1	['135-359,392-449']	['NC']	['a/b three-layered sandwiches']	['alpha/beta-Hydrolases']	['alpha/beta-Hydrolases']	['Hydrolase_4_1']	2	0	0
P07824	sp|P07824|ARGI1_RAT	ARGI1_RAT	Arg1	Arginase-1	[]	['tr|A0A8L2Q8Y7|A0A8L2Q8Y7_RAT']	323	6.76335	34972.7	24.6576	-0.203406	8.05	[[0, 13], [309, 323]]	[[13, 309]]	1	['8-306']	['CON']	['a/b three-layered sandwiches']	['HAD domain-like']	['Arginase/deacetylase']	['Arginase']	1	0	0
P07825	sp|P07825|SYPH_RAT	SYPH_RAT	Syp	Synaptophysin	[]	['tr|A0A0G2KAD8|A0A0G2KAD8_RAT, tr|A0A8I6AQE3|A0A8I6AQE3_RAT', 'tr|A0A0G2KAD8|A0A0G2KAD8_RAT, tr|A0A8I6AQE3|A0A8I6AQE3_RAT', 'tr|A0A0G2KAD8|A0A0G2KAD8_RAT, tr|A0A8I6AQE3|A0A8I6AQE3_RAT', 'tr|A0A0G2KAD8|A0A0G2KAD8_RAT, tr|A0A8I6AQE3|A0A8I6AQE3_RAT', 'tr|A0A0G2KAD8|A0A0G2KAD8_RAT, tr|A0A8I6AQE3|A0A8I6AQE3_RAT', 'tr|A0A0G2KAD8|A0A0G2KAD8_RAT, tr|A0A8I6AQE3|A0A8I6AQE3_RAT', 'tr|A0A0G2KAD8|A0A0G2KAD8_…	307	4.91159	33310.3	36.9886	-0.0899023	26.059	[[227, 307]]	[[0, 227]]	0							8	0	0
P07882	sp|P07882|CEL_RAT	CEL_RAT	Cel	Bile salt-activated lipase	[]	['tr|G3V7G2|G3V7G2_RAT', 'tr|G3V7G2|G3V7G2_RAT']	612	5.30742	67039.2	37.3628	-0.244935	12.908	[[0, 20], [553, 612]]	[[20, 553]]	1	['26-544']	['CON']	['a/b three-layered sandwiches']	['alpha/beta-Hydrolases']	['alpha/beta-Hydrolases']	['COesterase']	2	0	0
P07895	sp|P07895|SODM_RAT	SODM_RAT	Sod2	Superoxide dismutase [Mn], mitochondrial	[]	[]	222	8.96267	24673.7	38.1802	-0.421622	12.613	[[0, 28]]	[[28, 222]]	2	['26-107', '110-217']	['CON', 'CON']	['alpha bundles', 'a+b three layers']	['Long alpha-hairpin', 'Fe,Mn superoxide dismutase (SOD)-C']	['Fe,Mn superoxide dismutase (SOD), N-terminal domain', 'Fe,Mn superoxide dismutase (SOD)-C']	['Sod_Fe_N', 'Sod_Fe_C']	15	0	0
P07936	sp|P07936|NEUM_RAT	NEUM_RAT	Gap43	Neuromodulin	[]	[]	226	4.61057	23603.1	61.0774	-1.30619	100	[[0, 226]]	[]	0							6	0	0
P07943	sp|P07943|ALDR_RAT	ALDR_RAT	Akr1b1	Aldo-keto reductase family 1 member B1	['Akr1b1-ps2', 'Akr1b1-ps2', 'Akr1b1-ps2', 'Akr1b1-ps2', 'Akr1b1-ps1', 'Akr1b1-ps2', 'Akr1b1-ps2', 'AC127963.2, Akr1b1-ps1, Akr1b8', 'Akr1b1-ps2', 'Akr1b1-ps1, Akr1b1-ps2', 'Akr1b1-ps2', 'Akr1b1-ps1, Akr1b1-ps2', 'Akr1b1-ps2', 'Akr1b1-ps2', 'Akr1b1-ps2', 'AC127963.2, Akr1b1-ps2', 'AC127963.2, Akr1b1-ps1, Akr1b1-ps2', 'AC127963.2, Akr1b1-ps1', 'Akr1b1-ps1, Akr1b1-ps2', 'Akr1b1-ps1', 'Akr1b1-ps1', …	['tr|A0A8I5ZTF9|A0A8I5ZTF9_RAT, tr|A0A8I6A068|A0A8I6A068_RAT, tr|A0A8I6A2P8|A0A8I6A2P8_RAT, tr|A0A8I6A856|A0A8I6A856_RAT', 'tr|A0A8I5ZTF9|A0A8I5ZTF9_RAT, tr|A0A8I6A068|A0A8I6A068_RAT, tr|A0A8I6A2P8|A0A8I6A2P8_RAT, tr|A0A8I6A856|A0A8I6A856_RAT', 'tr|A0A8I5ZTF9|A0A8I5ZTF9_RAT, tr|A0A8I6A068|A0A8I6A068_RAT, tr|A0A8I6A2P8|A0A8I6A2P8_RAT, tr|A0A8I6A856|A0A8I6A856_RAT', 'tr|A0A8I5ZTF9|A0A8I5ZTF9_RAT, t…	316	6.25748	35796.9	37.5873	-0.274684	4.43	[[0, 13]]	[[13, 316]]	1	['5-299']	['CON']	['a/b barrels']	['TIM beta/alpha-barrel']	['TIM barrels']	['Aldo_ket_red']	26	0	0
P08009	sp|P08009|GSTM7_RAT	GSTM7_RAT	Gstm7	Glutathione S-transferase Mu 7	['Gstm2, Gstm4, Gstm5l', 'Gstm2, Gstm4, Gstm5l']	['sp|P08010|GSTM2_RAT, sp|Q5BK56|GSTM4_RAT, tr|A0A0G2K6L4|A0A0G2K6L4_RAT, tr|A0A8I5ZKM2|A0A8I5ZKM2_RAT, tr|A0A8I6AJ43|A0A8I6AJ43_RAT, tr|G3V8H3|G3V8H3_RAT', 'sp|P08010|GSTM2_RAT, sp|Q5BK56|GSTM4_RAT, tr|A0A0G2K6L4|A0A0G2K6L4_RAT, tr|A0A8I5ZKM2|A0A8I5ZKM2_RAT, tr|A0A8I6AJ43|A0A8I6AJ43_RAT, tr|G3V8H3|G3V8H3_RAT']	218	6.84224	25680.4	34.0509	-0.398624	0	[]	[[0, 218]]	2	['3-85', '88-199']	['CON', 'CON']	['a+b three layers', 'alpha superhelices']	['Thioredoxin-like', 'Repetitive alpha hairpins']	['Thioredoxin-like', 'Glutathione S-transferase (GST)-C']	['GST_N_5', 'GST_C_3']	1	0	0
P08081	sp|P08081|CLCA_RAT	CLCA_RAT	Clta	Clathrin light chain A	['Tbc1d8b']	['tr|A0A0G2JYW3|A0A0G2JYW3_RAT, tr|A0A8I6A7H3|A0A8I6A7H3_RAT', 'tr|A0A0G2JYW3|A0A0G2JYW3_RAT, tr|A0A8I6A7H3|A0A8I6A7H3_RAT', 'tr|A0A0G2JYW3|A0A0G2JYW3_RAT, tr|A0A8I6A7H3|A0A8I6A7H3_RAT', 'tr|A0A0G2JYW3|A0A0G2JYW3_RAT', 'tr|A0A0G2JYW3|A0A0G2JYW3_RAT', 'tr|A0A0G2JYW3|A0A0G2JYW3_RAT, tr|A0A8I6A7H3|A0A8I6A7H3_RAT', 'tr|A0A0G2JYW3|A0A0G2JYW3_RAT, tr|A0A8I6A7H3|A0A8I6A7H3_RAT', 'tr|A0A0G2JYW3|A0A0G2JYW…	248	4.41442	26980.2	55.669	-0.720968	39.919	[[0, 98]]	[[98, 248]]	1	['97-191']	['CON']	['extended segments']	['Clathrin light chain B']	['Clathrin light chain B']	['Clathrin_lg_ch']	11	0	0
P08082	sp|P08082|CLCB_RAT	CLCB_RAT	Cltb	Clathrin light chain B	[]	[]	229	4.56283	25117.1	59.5359	-0.871179	41.048	[[0, 94]]	[[94, 229]]	2	['61-121', '90-190']	['CON', 'CON']	['a/b barrels', 'extended segments']	['TIM beta/alpha-barrel', 'Clathrin light chain B']	['TIM barrels', 'Clathrin light chain B']	['RuBisCO_large', 'Clathrin_lg_ch']	15	0	0
P08461	sp|P08461|ODP2_RAT	ODP2_RAT	Dlat	Dihydrolipoyllysine-residue acetyltransferase component of pyruvate dehydrogenase complex, mitochondrial	[]	['tr|A0A8I6B5J2|A0A8I6B5J2_RAT', 'tr|A0A8I6B5J2|A0A8I6B5J2_RAT', 'tr|A0A8I6B5J2|A0A8I6B5J2_RAT', 'tr|A0A8I6B5J2|A0A8I6B5J2_RAT', 'tr|A0A8I6B5J2|A0A8I6B5J2_RAT', 'tr|A0A8I6B5J2|A0A8I6B5J2_RAT', 'tr|A0A8I6B5J2|A0A8I6B5J2_RAT', 'tr|A0A8I6B5J2|A0A8I6B5J2_RAT', 'tr|A0A8I6B5J2|A0A8I6B5J2_RAT', 'tr|A0A8I6B5J2|A0A8I6B5J2_RAT', 'tr|A0A8I6B5J2|A0A8I6B5J2_RAT', 'tr|A0A8I6B5J2|A0A8I6B5J2_RAT', 'tr|A0A8I6B5J2…	632	8.75566	67165	48.5687	-0.0167722	35.601	[[0, 94], [172, 207], [297, 399]]	[[94, 172], [207, 297], [399, 632]]	4	['94-156', '220-283', '343-379', '408-631']	['CON', 'CON', 'CON', 'CON']	['a+b complex topology', 'a+b complex topology', 'alpha arrays', 'a+b complex topology']	['alpha/beta-Hammerhead/Barrel-sandwich hybrid', 'alpha/beta-Hammerhead/Barrel-sandwich hybrid', 'Peripheral subunit-binding domain of 2-oxo acid dehydrogenase complex', 'CoA-dependent acyltransferases']	['Single hybrid motif', 'Single hybrid motif', 'Peripheral subunit-binding domain of 2-oxo acid dehydrogenase complex', 'CoA-dependent acyltransferases']	['Biotin_lipoyl', 'Biotin_lipoyl', 'E3_binding', '2-oxoacid_dh']	30	0	0
P08592	sp|P08592|A4_RAT	A4_RAT	App	Amyloid-beta precursor protein	[]	['tr|A0A0H2UHW9|A0A0H2UHW9_RAT, tr|A0A8L2QLQ8|A0A8L2QLQ8_RAT', 'tr|A0A0H2UHW9|A0A0H2UHW9_RAT, tr|A0A8I5Y8G9|A0A8I5Y8G9_RAT, tr|A0A8L2QLQ8|A0A8L2QLQ8_RAT', 'tr|A0A0H2UHW9|A0A0H2UHW9_RAT, tr|A0A8I5Y8G9|A0A8I5Y8G9_RAT, tr|A0A8L2QLQ8|A0A8L2QLQ8_RAT', 'tr|A0A0H2UHW9|A0A0H2UHW9_RAT, tr|A0A8I5Y8G9|A0A8I5Y8G9_RAT, tr|A0A8L2QLQ8|A0A8L2QLQ8_RAT', 'tr|A0A0H2UHW9|A0A0H2UHW9_RAT, tr|A0A8L2QLQ8|A0A8L2QLQ8_RAT'…	770	4.72783	86703.2	42.67	-0.545974	42.727	[[0, 26], [191, 287], [348, 389], [574, 770]]	[[26, 191], [287, 348], [389, 574]]	6	['30-120', '131-188', '290-342', '390-562', '678-713', '733-770']	['CON', 'CON', 'CON', 'CON', 'CON', 'CON']	['a+b complex topology', 'a+b two layers', 'few secondary structure elements', 'alpha bundles', 'beta sandwiches', 'beta barrels']	['SRCR-like', 'Dodecin subunit-like', 'BPTI-like', 'STAT-like', 'Immunoglobulin-like beta-sandwich', 'PH domain-like']	['A heparin-binding domain', 'Amyloid beta a4 protein copper binding domain (domain 2)', 'BPTI-like', 'CAPPD, an extracellular domain of amyloid beta A4 protein', 'Immunoglobulin/Fibronectin type III/E set domains/PapD-like', 'PH domain-like']	['APP_N', 'APP_Cu_bd', 'Kunitz_BPTI', 'APP_E2', 'Beta-APP', 'APP_amyloid']	8	0	0
P08649	sp|P08649|CO4_RAT	CO4_RAT	C4	Complement C4	['C4a', 'C4a, C4b', 'C4a, C4b', 'C4a, C4b', 'C4a, C4b', 'C4a, C4b', 'C4a']	['tr|F1LNM4|F1LNM4_RAT, tr|Q6MG79|Q6MG79_RAT', 'tr|F1LNM4|F1LNM4_RAT, tr|Q6MG79|Q6MG79_RAT, tr|Q6MG90|Q6MG90_RAT', 'tr|F1LNM4|F1LNM4_RAT, tr|Q6MG79|Q6MG79_RAT, tr|Q6MG90|Q6MG90_RAT', 'tr|F1LNM4|F1LNM4_RAT, tr|Q6MG79|Q6MG79_RAT, tr|Q6MG90|Q6MG90_RAT', 'tr|F1LNM4|F1LNM4_RAT, tr|Q6MG79|Q6MG79_RAT, tr|Q6MG90|Q6MG90_RAT', 'tr|F1LNM4|F1LNM4_RAT, tr|Q6MG79|Q6MG79_RAT, tr|Q6MG90|Q6MG90_RAT', 'tr|F1LNM4|F…	1737	6.98718	192161	46.1515	-0.246172	12.09	[[0, 25], [655, 763], [978, 995], [1223, 1250], [1412, 1456]]	[[25, 655], [763, 978], [995, 1223], [1250, 1412], [1456, 1737]]	11	['20-132', '138-234', '236-362', '365-459', '467-561', '568-662,767-826', '613-753', '833-928', '994-1372', '1449-1566', '1574-1735']	['CON', 'CON', 'CON', 'CON', 'CON', 'NC', 'CON', 'CON', 'CON', 'CON', 'CON']	['beta sandwiches', 'beta sandwiches', 'beta sandwiches', 'beta sandwiches', 'beta sandwiches', 'beta sandwiches', 'beta sandwiches', 'beta sandwiches', 'beta sandwiches', 'beta sandwiches', 'beta barrels']	['Immunoglobulin-like beta-sandwich', 'Immunoglobulin-like beta-sandwich', 'Immunoglobulin-like beta-sandwich', 'Immunoglobulin-like beta-sandwich', 'Immunoglobulin-like beta-sandwich', 'Immunoglobulin-like beta-sandwich', 'Immunoglobulin-like beta-sandwich', 'Immunoglobulin-like beta-sandwich', 'jelly-roll', 'Immunoglobulin-like beta-sandwich', 'OB-fold']	['Immunoglobulin/Fibronectin type III/E set domains/PapD-like', 'Immunoglobulin/Fibronectin type III/E set domains/PapD-like', 'Immunoglobulin/Fibronectin type III/E set domains/PapD-like', 'Immunoglobulin/Fibronectin type III/E set domains/PapD-like', 'Immunoglobulin/Fibronectin type III/E set domains/PapD-like', 'Immunoglobulin/Fibronectin type III/E set domains/PapD-like', 'Immunoglobulin/Fibr…	['KOG1366_1st_1', 'A2M_N_1', 'KOG1366_2nd_1', 'KOG1366_3rd', 'A2M_N_2', 'A2M_N', 'ANATO', 'A2M_C', 'A2M_comp_1', 'A2M_recep', 'NTR']	7	0	0
P08650	sp|P08650|CO5_RAT	CO5_RAT	C5	Complement C5	[]	['tr|A0A8I5ZDN9|A0A8I5ZDN9_RAT']	1681	6.20269	189079	37.762	-0.218025	2.617	[[0, 21], [870, 888]]	[[21, 870], [888, 1681]]	12	['21-122', '125-222', '224-348', '351-457', '459-565', '569-664,765-822', '608-751', '829-934', '944-998,1309-1371', '1006-1304', '1379-1516', '1522-1680']	['CON', 'CON', 'CON', 'CON', 'CON', 'NC', 'CON', 'CON', 'NC', 'IS', 'CON', 'CON']	['beta sandwiches', 'beta sandwiches', 'beta sandwiches', 'beta sandwiches', 'beta sandwiches', 'beta sandwiches', 'beta sandwiches', 'beta sandwiches', 'beta sandwiches', 'alpha superhelices', 'beta sandwiches', 'beta barrels']	['Immunoglobulin-like beta-sandwich', 'Immunoglobulin-like beta-sandwich', 'Immunoglobulin-like beta-sandwich', 'Immunoglobulin-like beta-sandwich', 'Immunoglobulin-like beta-sandwich', 'Immunoglobulin-like beta-sandwich', 'Immunoglobulin-like beta-sandwich', 'Immunoglobulin-like beta-sandwich', 'jelly-roll', 'Repetitive alpha hairpins', 'Immunoglobulin-like beta-sandwich', 'OB-fold']	['Immunoglobulin/Fibronectin type III/E set domains/PapD-like', 'Immunoglobulin/Fibronectin type III/E set domains/PapD-like', 'Immunoglobulin/Fibronectin type III/E set domains/PapD-like', 'Immunoglobulin/Fibronectin type III/E set domains/PapD-like', 'Immunoglobulin/Fibronectin type III/E set domains/PapD-like', 'Immunoglobulin/Fibronectin type III/E set domains/PapD-like', 'Immunoglobulin/Fibr…	['KOG1366_1st', 'A2M_N_1', 'KOG1366_2nd_1', 'MG4', 'A2M_N_2', 'A2M_N', 'ANATO', 'A2M_C', 'EUF07662', 'A2M_comp', 'A2M_recep', 'NTR']	1	0	0
P09034	sp|P09034|ASSY_RAT	ASSY_RAT	Ass1	Argininosuccinate synthase	[]	['tr|A0A8L2Q5M6|A0A8L2Q5M6_RAT', 'tr|A0A8L2Q5M6|A0A8L2Q5M6_RAT']	412	7.63299	46495.7	36.9913	-0.356796	0	[]	[[0, 412]]	2	['6-171', '178-405']	['CON', 'CON']	['a/b three-layered sandwiches', 'a+b complex topology']	['HUP domain-like', 'Argininosuccinate synthetase-C']	['HUP domains', 'Argininosuccinate synthetase-C']	['Arginosuc_synth_N', 'Arginosuc_synth_C']	2	0	0
P09117	sp|P09117|ALDOC_RAT	ALDOC_RAT	Aldoc	Fructose-bisphosphate aldolase C	['ALDOA, Aldoa, Aldoart2', 'Aldoa', 'ALDOA, Aldoa, Aldoart2, Aldob', 'ALDOA, Aldoa, Aldoart2, Aldob', 'Aldoart2', 'ALDOA, Aldoa, Aldoart2', 'ALDOA, Aldoa, Aldoart2, ENSRNOG00000063843', 'ALDOA, Aldoa, Aldoart2', 'ALDOA, Aldoa', 'Aldoa, Aldoart2', 'ALDOA, Aldoa, Aldoart2, ENSRNOG00000063843', 'ALDOA, Aldoa, Aldoart2', 'Aldoa, Aldoart2', 'ALDOA, Aldoa, Aldoart2, ENSRNOG00000063843', 'ALDOA, Aldoa, …	['tr|A0A0G2K3Q6|A0A0G2K3Q6_RAT', 'tr|A0A0G2K3Q6|A0A0G2K3Q6_RAT, tr|A0A0G2QC57|A0A0G2QC57_RAT', 'tr|A0A0G2K3Q6|A0A0G2K3Q6_RAT, tr|A0A0G2QC57|A0A0G2QC57_RAT', 'tr|A0A0G2K3Q6|A0A0G2K3Q6_RAT', 'tr|A0A0G2K3Q6|A0A0G2K3Q6_RAT, tr|A0A0G2QC57|A0A0G2QC57_RAT', 'tr|A0A0G2K3Q6|A0A0G2K3Q6_RAT, tr|A0A0G2QC57|A0A0G2QC57_RAT', 'tr|A0A0G2K3Q6|A0A0G2K3Q6_RAT, tr|A0A0G2QC57|A0A0G2QC57_RAT', 'tr|A0A0G2K3Q6|A0A0G2K3Q…	363	6.6723	39283.3	34.0774	-0.203857	0	[]	[[0, 363]]	1	['7-345']	['CON']	['a/b barrels']	['TIM beta/alpha-barrel']	['TIM barrels']	['Glycolytic']	90	0	0
P09330	sp|P09330|PRPS2_RAT	PRPS2_RAT	Prps2	Ribose-phosphate pyrophosphokinase 2	[]	['tr|A0A8L2Q1L2|A0A8L2Q1L2_RAT', 'tr|A0A8L2Q1L2|A0A8L2Q1L2_RAT']	318	6.14904	34812.7	34.5654	0.0537736	0	[]	[[0, 318]]	2	['4-158', '164-310']	['CON', 'CON']	['a/b three-layered sandwiches', 'a/b three-layered sandwiches']	['PRTase-like', 'PRTase-like']	['PRTase-like', 'PRTase-like']	['Pribosyltran_N', 'Pribosyl_synth']	2	0	0
P09456	sp|P09456|KAP0_RAT	KAP0_RAT	Prkar1a	cAMP-dependent protein kinase type I-alpha regulatory subunit	['Prkar1b', 'Prkar1b']	['tr|A0A8I5ZQ48|A0A8I5ZQ48_RAT, tr|A0A8I6A621|A0A8I6A621_RAT', 'tr|A0A8I5ZQ48|A0A8I5ZQ48_RAT, tr|A0A8I6A621|A0A8I6A621_RAT, tr|A0A8I6AKN7|A0A8I6AKN7_RAT, tr|A0A8L2QZB9|A0A8L2QZB9_RAT', 'tr|A0A8I6A621|A0A8I6A621_RAT, tr|A0A8I6AKN7|A0A8I6AKN7_RAT, tr|A0A8L2QZB9|A0A8L2QZB9_RAT', 'tr|A0A8I5ZQ48|A0A8I5ZQ48_RAT, tr|A0A8I6A621|A0A8I6A621_RAT', 'tr|A0A8I5ZQ48|A0A8I5ZQ48_RAT, tr|A0A8I6A621|A0A8I6A621_RAT'…	381	5.27366	43094.5	50.4299	-0.413123	13.648	[[67, 108]]	[[0, 67], [108, 381]]	3	['15-58', '127-238', '242-368']	['CON', 'CON', 'CON']	['alpha duplicates or obligate multimers', 'beta sandwiches', 'beta sandwiches']	['Dimerization-anchoring domain of cAMP-dependent type II PK regulatory subunit', 'jelly-roll', 'jelly-roll']	['Dimerization-anchoring domain of cAMP-dependent type II PK regulatory subunit', 'Double-stranded beta-helix', 'Double-stranded beta-helix']	['RIIa', 'cNMP_binding_1', 'cNMP_binding_1']	12	0	0
P09495	sp|P09495|TPM4_RAT	TPM4_RAT	Tpm4	Tropomyosin alpha-4 chain	['ENSRNOG00000066004, Tpm2']	['tr|A0A8I6ATZ5|A0A8I6ATZ5_RAT, tr|A0A8L2QBT8|A0A8L2QBT8_RAT', 'tr|A0A0G2K2G8|A0A0G2K2G8_RAT, tr|A0A8L2QBT8|A0A8L2QBT8_RAT', 'tr|A0A0G2K2G8|A0A0G2K2G8_RAT, tr|A0A8I6ATZ5|A0A8I6ATZ5_RAT, tr|A0A8L2QBT8|A0A8L2QBT8_RAT', 'tr|A0A0G2K2G8|A0A0G2K2G8_RAT, tr|A0A8I6ATZ5|A0A8I6ATZ5_RAT', 'sp|P58775|TPM2_RAT, tr|A0A0G2K2G8|A0A0G2K2G8_RAT, tr|A0A8I5YC74|A0A8I5YC74_RAT, tr|A0A8I5ZR83|A0A8I5ZR83_RAT, tr|A0A8I5…	248	4.66429	28509.4	43.1286	-1.05605	8.871	[[0, 41]]	[[41, 248]]	1	['119-246']	['CON']	['alpha bundles']	['Helical domain in structural maintenance of chromosomes protein 3']	['Helical domain in structural maintenance of chromosomes protein 3']	['Tropomyosin']	5	0	0
P09527	sp|P09527|RAB7A_RAT	RAB7A_RAT	Rab7a	Ras-related protein Rab-7a	['AABR07068154.1, Cracr2a, Rab10, Rab11a, Rab11b, Rab12, Rab14, Rab15, Rab18, Rab1A, Rab1a, Rab1b, Rab21, Rab22a, Rab26, Rab27a, Rab27b, Rab30, Rab31, Rab33b, Rab34, Rab35, Rab37, Rab39a, Rab3a, Rab3b, Rab3c, Rab3d, Rab42, Rab43, Rab44, Rab4a, Rab4b, Rab5a, Rab5b, Rab5c, Rab6a, Rab6b, Rab8a, Rab8b, Rab9a, Rab9b, Rasef']	['tr|A0A0G2K930|A0A0G2K930_RAT, tr|A0A8I5ZQG8|A0A8I5ZQG8_RAT', 'tr|A0A0G2K930|A0A0G2K930_RAT, tr|A0A8I5ZQG8|A0A8I5ZQG8_RAT', 'tr|A0A0G2K930|A0A0G2K930_RAT, tr|A0A8I5ZQG8|A0A8I5ZQG8_RAT, tr|A0A8I6AMD0|A0A8I6AMD0_RAT', 'tr|A0A0G2K930|A0A0G2K930_RAT, tr|A0A8I5ZQG8|A0A8I5ZQG8_RAT', 'sp|M0RC99|RAB5A_RAT, sp|O35509|RB11B_RAT, sp|P05714|RAB4A_RAT, sp|P10536|RAB1B_RAT, sp|P23640|RB27A_RAT, sp|P35280|RAB8…	207	6.40231	23503.5	28.0387	-0.377295	6.763	[[193, 207]]	[[0, 193]]	1	['9-173']	['CON']	['a/b three-layered sandwiches']	['P-loop domains-like']	['P-loop containing nucleoside triphosphate hydrolases']	['Ras']	17	0	0
P09605	sp|P09605|KCRS_RAT	KCRS_RAT	Ckmt2	Creatine kinase S-type, mitochondrial	['Ckb, Ckmt1', 'Ckb, Ckmt1', 'Ckb, Ckmt1']	['tr|A0A8I6A864|A0A8I6A864_RAT, tr|B0BNC0|B0BNC0_RAT', 'sp|P07335|KCRB_RAT, sp|P25809|KCRU_RAT, tr|A0A0G2K0A9|A0A0G2K0A9_RAT, tr|A0A8I6A864|A0A8I6A864_RAT, tr|A0A8I6AQI5|A0A8I6AQI5_RAT, tr|A0A8L2Q875|A0A8L2Q875_RAT, tr|B0BNC0|B0BNC0_RAT, tr|Q5BJT9|Q5BJT9_RAT', 'tr|A0A8I6A864|A0A8I6A864_RAT, tr|B0BNC0|B0BNC0_RAT', 'sp|P07335|KCRB_RAT, sp|P25809|KCRU_RAT, tr|A0A0G2K0A9|A0A0G2K0A9_RAT, tr|A0A8I6A864…	419	8.76288	47384.7	37.5337	-0.447733	9.069	[[0, 38]]	[[38, 419]]	2	['48-134', '140-400']	['CON', 'CON']	['alpha arrays', 'a+b two layers']	['Guanido kinase-N', 'Glutamine synthetase-like']	['Guanido kinase-N', 'Glutamine synthetase/guanido kinase']	['ATP-gua_PtransN', 'ATP-gua_Ptrans']	3	0	0
P09811	sp|P09811|PYGL_RAT	PYGL_RAT	Pygl	Glycogen phosphorylase, liver form	[]	[]	850	6.74914	97481.9	34.0007	-0.328471	2.706	[[835, 850]]	[[0, 835]]	2	['22-485', '486-830']	['CON', 'CON']	['a/b three-layered sandwiches', 'a/b three-layered sandwiches']	['UDP-Glycosyltransferase/glycogen phosphorylase', 'UDP-Glycosyltransferase/glycogen phosphorylase']	['UDP-Glycosyltransferase/glycogen phosphorylase', 'UDP-Glycosyltransferase/glycogen phosphorylase']	['Phosphorylase_N', 'Phosphorylase_C']	1	0	0
P09895	sp|P09895|RL5_RAT	RL5_RAT	Rpl5	Large ribosomal subunit protein uL18	['ENSRNOG00000068299', 'ENSRNOG00000070004', 'ENSRNOG00000070004', 'ENSRNOG00000068299', 'ENSRNOG00000070004', 'ENSRNOG00000070004']	['tr|A0A8I6A0J9|A0A8I6A0J9_RAT, tr|A0A8I6ARH8|A0A8I6ARH8_RAT', 'tr|A0A8I6A0J9|A0A8I6A0J9_RAT, tr|A0A8I6AAE6|A0A8I6AAE6_RAT, tr|A0A8I6ARH8|A0A8I6ARH8_RAT', 'tr|A0A8I6A0J9|A0A8I6A0J9_RAT, tr|A0A8I6ARH8|A0A8I6ARH8_RAT', 'tr|A0A8I6A0J9|A0A8I6A0J9_RAT, tr|A0A8I6ARH8|A0A8I6ARH8_RAT', 'tr|A0A8I6A0J9|A0A8I6A0J9_RAT, tr|A0A8I6ARH8|A0A8I6ARH8_RAT', 'tr|A0A8I6A0J9|A0A8I6A0J9_RAT, tr|A0A8I6ARH8|A0A8I6ARH8_RA…	297	9.75079	34458.3	39.9492	-0.76532	8.081	[[0, 29]]	[[29, 297]]	1	['29-248']	['CON']	['mixed a+b and a/b']	['Ribonuclease H-like']	['Ribonuclease H-like']	['Ribosomal_L5e']	9	0	0
P09951	sp|P09951|SYN1_RAT	SYN1_RAT	Syn1	Synapsin-1	['Syn2', 'Syn2', 'Syn2', 'Syn2', 'Syn2', 'Syn2', 'Syn2', 'Syn2', 'Syn2', 'Syn2']	['sp|Q63537|SYN2_RAT, tr|A0A8I5ZYM8|A0A8I5ZYM8_RAT, tr|G3V733|G3V733_RAT', 'sp|Q63537|SYN2_RAT, tr|A0A8I5ZYM8|A0A8I5ZYM8_RAT, tr|G3V733|G3V733_RAT', 'sp|Q63537|SYN2_RAT, tr|A0A8I5ZYM8|A0A8I5ZYM8_RAT, tr|G3V733|G3V733_RAT', 'sp|Q63537|SYN2_RAT, tr|A0A8I5ZYM8|A0A8I5ZYM8_RAT, tr|G3V733|G3V733_RAT', 'sp|Q63537|SYN2_RAT, tr|A0A8I5ZYM8|A0A8I5ZYM8_RAT, tr|G3V733|G3V733_RAT', 'sp|Q63537|SYN2_RAT, tr|A0A8…	704	9.80604	73987.5	61.2092	-0.575	56.108	[[0, 112], [417, 704]]	[[112, 417]]	2	['114-213', '255-389']	['CON', 'CON']	['a/b three-layered sandwiches', 'a+b complex topology']	['Rossmann-like', 'Protein kinase/SAICAR synthase/ATP-grasp']	['PreATP-grasp domain', 'ATP-grasp']	['Synapsin', 'RimK']	85	0	0
P0C0R5	sp|P0C0R5|PI3R4_RAT	PI3R4_RAT	Pik3r4	Phosphoinositide 3-kinase regulatory subunit 4	[]	['tr|A0A8L2R3Q5|A0A8L2R3Q5_RAT']	1358	6.74698	152445	48.37	-0.244183	13.623	[[508, 523], [796, 932], [1304, 1358]]	[[0, 508], [523, 796], [932, 1304]]	3	['24-309', '370-703', '982-1270']	['CON', 'CON', 'CON']	['a+b complex topology', 'alpha superhelices', 'beta duplicates or obligate multimers']	['Protein kinase/SAICAR synthase/ATP-grasp', 'Repetitive alpha hairpins', 'beta-propeller-like']	['Protein kinase', 'ARM repeat', '7-bladed']	['Pkinase_Tyr', 'KOG0213', 'ANAPC4_WD40_1']	1	0	0
P0C5W1	sp|P0C5W1|MAP1S_RAT	MAP1S_RAT	Map1s	Microtubule-associated protein 1S	[]	['tr|A0A0H2UHQ3|A0A0H2UHQ3_RAT', 'tr|A0A0H2UHQ3|A0A0H2UHQ3_RAT', 'tr|A0A0H2UHQ3|A0A0H2UHQ3_RAT', 'tr|A0A0H2UHQ3|A0A0H2UHQ3_RAT', 'tr|A0A0H2UHQ3|A0A0H2UHQ3_RAT', 'tr|A0A0H2UHQ3|A0A0H2UHQ3_RAT', 'tr|A0A0H2UHQ3|A0A0H2UHQ3_RAT', 'tr|A0A0H2UHQ3|A0A0H2UHQ3_RAT', 'tr|A0A0H2UHQ3|A0A0H2UHQ3_RAT']	972	6.68349	102805	68.3834	-0.283951	44.959	[[0, 13], [444, 868]]	[[13, 444], [868, 972]]	1	['248-303']	['CON']	['a+b four layers']	['Metallo-hydrolase/oxidoreductase']	['Metallo-hydrolase/oxidoreductase']	['Lactamase_B_2']	8	0	0
P0C5X8	sp|P0C5X8|TTYH1_RAT	TTYH1_RAT	Ttyh1	Protein tweety homolog 1	[]	['tr|A0A8I5XWG7|A0A8I5XWG7_RAT, tr|A0A8I6A9D1|A0A8I6A9D1_RAT']	450	4.87266	49031.7	43.8138	0.225333	8	[[424, 450]]	[[0, 424]]	0							1	0	0
P0C6S7	sp|P0C6S7|ANS1B_RAT	ANS1B_RAT	Anks1b	Ankyrin repeat and sterile alpha motif domain-containing protein 1B	[]	['tr|A0A8I5Y9Y6|A0A8I5Y9Y6_RAT, tr|A0A8I6GAL6|A0A8I6GAL6_RAT', 'tr|A0A8I5Y9Y6|A0A8I5Y9Y6_RAT, tr|A0A8I6A7P8|A0A8I6A7P8_RAT, tr|A0A8I6GAB9|A0A8I6GAB9_RAT, tr|A0A8I6GAL6|A0A8I6GAL6_RAT, tr|F1M2J2|F1M2J2_RAT', 'tr|A0A8I5Y9Y6|A0A8I5Y9Y6_RAT, tr|A0A8I6GAL6|A0A8I6GAL6_RAT']	1260	5.88985	139205	49.1761	-0.544127	55	[[293, 815], [942, 1046], [1194, 1260]]	[[0, 293], [815, 942], [1046, 1194]]	5	['5-184', '154-284', '813-873', '887-942', '1060-1188']	['CON', 'CON', 'CON', 'CON', 'CON']	['alpha superhelices', 'alpha superhelices', 'alpha arrays', 'alpha arrays', 'beta barrels']	['Repetitive alpha hairpins', 'Repetitive alpha hairpins', 'HhH/H2TH', 'HhH/H2TH', 'PH domain-like']	['Ankyrin repeat', 'Ankyrin repeat', 'SAM domain-like', 'SAM domain-like', 'PH domain-like']	['Ank_2', 'Ank_2', 'SAM_1', 'SAM_1', 'PID']	3	0	0
P0DJJ3	sp|P0DJJ3|SGIP1_RAT	SGIP1_RAT	Sgip1	SH3-containing GRB2-like protein 3-interacting protein 1	[]	['tr|A0A8I5ZUM5|A0A8I5ZUM5_RAT, tr|A0A8I6AMB7|A0A8I6AMB7_RAT, tr|A0A8I6GCF4|A0A8I6GCF4_RAT', 'tr|A0A8I5ZUM5|A0A8I5ZUM5_RAT, tr|A0A8I6AMB7|A0A8I6AMB7_RAT, tr|A0A8I6GCF4|A0A8I6GCF4_RAT', 'tr|A0A8I5ZUM5|A0A8I5ZUM5_RAT, tr|A0A8I6ACG4|A0A8I6ACG4_RAT, tr|A0A8I6GCF4|A0A8I6GCF4_RAT, tr|F1M1Y0|F1M1Y0_RAT', 'tr|A0A8I5ZUM5|A0A8I5ZUM5_RAT, tr|A0A8I6ACG4|A0A8I6ACG4_RAT, tr|A0A8I6AMB7|A0A8I6AMB7_RAT, tr|A0A8I6…	827	8.1857	88583.9	58.8483	-0.582346	63.482	[[0, 525]]	[[525, 827]]	2	['559-687,792-814', '689-790']	['NC', 'IS']	['beta sandwiches', 'beta sandwiches']	['Immunoglobulin-like beta-sandwich', 'Immunoglobulin-like beta-sandwich']	['Common fold of diphtheria toxin/transcription factors/cytochrome f', 'Common fold of diphtheria toxin/transcription factors/cytochrome f']	['muHD_1st_1', 'muHD_2nd_1']	10	0	0
P0DMW0	sp|P0DMW0|HS71A_RAT	HS71A_RAT	Hspa1a	Heat shock 70 kDa protein 1A	['Hspa1b', 'Hspa1b', 'Hspa1b', 'Hspa1b', 'Hspa1b, Hspa1l', 'Hspa1b', 'Hspa1b', 'Hspa1b', 'Hspa1b, Hspa1l', 'Hspa1b', 'Hspa1b', 'Hspa1b, Hspa1l', 'Hspa1b']	['sp|P0DMW1|HS71B_RAT, tr|A0A8L2RAM6|A0A8L2RAM6_RAT', 'sp|P0DMW1|HS71B_RAT, tr|A0A8L2RAM6|A0A8L2RAM6_RAT', 'sp|P0DMW1|HS71B_RAT, tr|A0A8L2RAM6|A0A8L2RAM6_RAT', 'sp|P0DMW1|HS71B_RAT, tr|A0A8L2RAM6|A0A8L2RAM6_RAT', 'sp|P0DMW1|HS71B_RAT, sp|P55063|HS71L_RAT, tr|A0A8L2RAM6|A0A8L2RAM6_RAT', 'sp|P0DMW1|HS71B_RAT, tr|A0A8L2RAM6|A0A8L2RAM6_RAT', 'sp|P0DMW1|HS71B_RAT, tr|A0A8L2RAM6|A0A8L2RAM6_RAT', 'sp|P0…	641	5.6048	70184.4	33.2666	-0.395164	4.836	[[610, 641]]	[[0, 610]]	4	['6-187', '195-374', '391-505', '510-612']	['CON', 'CON', 'CON', 'CON']	['mixed a+b and a/b', 'mixed a+b and a/b', 'beta sandwiches', 'alpha bundles']	['Ribonuclease H-like', 'Ribonuclease H-like', 'Heat shock protein 70kD (HSP70), peptide-binding domain', 'immunoglobulin/albumin-binding domain-like']	['Ribonuclease H-like', 'Ribonuclease H-like', 'Heat shock protein 70kD (HSP70), peptide-binding domain', 'Heat shock protein 70kD (HSP70), C-terminal subdomain']	['HSP70_1st', 'MreB_Mbl_C', 'HSP70_2nd', 'HSP70_3rd']	13	0	0
P0DP29	sp|P0DP29|CALM1_RAT	CALM1_RAT	Calm1	Calmodulin-1	['Calm2, Calm3', 'Calm2, Calm3, ENSRNOG00000067501', 'Calm2, Calm3, ENSRNOG00000067501', 'Calm2, Calm3, Calml3', 'Calm2, Calm3, Calml3', 'Calm2, Calm3', 'Calm2, Calm3', 'Calm2, Calm3, ENSRNOG00000067501', 'Calm2, Calm3, ENSRNOG00000067501', 'Calm2, Calm3, ENSRNOG00000067501', 'Calm2, Calm3, ENSRNOG00000067501', 'AABR07013776.1, Calm2, Calm3, ENSRNOG00000067501', 'AABR07013776.1, Calm2, Calm3, ENS…	['sp|P0DP30|CALM2_RAT, sp|P0DP31|CALM3_RAT, tr|A0A8I5XV89|A0A8I5XV89_RAT, tr|A0A8I6B409|A0A8I6B409_RAT, tr|A0A8I6GG73|A0A8I6GG73_RAT, tr|D4ABV5|D4ABV5_RAT', 'sp|P0DP30|CALM2_RAT, sp|P0DP31|CALM3_RAT, tr|A0A8I5XV89|A0A8I5XV89_RAT, tr|A0A8I6B409|A0A8I6B409_RAT, tr|A0A8I6GG73|A0A8I6GG73_RAT, tr|A0A8I6GKN5|A0A8I6GKN5_RAT, tr|D4ABV5|D4ABV5_RAT', 'sp|P0DP30|CALM2_RAT, sp|P0DP31|CALM3_RAT, tr|A0A8I5XV89…	149	4.08692	16837.4	28.2074	-0.653691	0	[]	[[0, 149]]	2	['3-80', '81-147']	['CON', 'CON']	['alpha arrays', 'alpha arrays']	['EF-hand', 'EF-hand']	['EF-hand', 'EF-hand']	['EF-hand_7_5', 'EF-hand_7_8']	37	0	0
P0DSP1	sp|P0DSP1|SORL_RAT	SORL_RAT	Sorl1	Sortilin-related receptor	[]	['tr|A0A8I5ZUZ4|A0A8I5ZUZ4_RAT']	2215	5.27843	247313	42.492	-0.367901	8.217	[[0, 82], [1401, 1415], [1452, 1467], [2121, 2215]]	[[82, 1401], [1415, 1452], [1467, 2121]]	19	['120-616', '625-670', '678-742', '759-1010', '1074-1114', '1117-1154', '1156-1193', '1197-1237', '1240-1272', '1280-1316', '1323-1361', '1365-1404', '1417-1454', '1470-1509', '1512-1550', '1561-1628', '1651-1742', '1935-2011', '2027-2101']	['CON', 'CON', 'CON', 'CON', 'CON', 'CON', 'CON', 'CON', 'CON', 'CON', 'CON', 'CON', 'CON', 'CON', 'CON', 'CON', 'CON', 'CON', 'CON']	['beta duplicates or obligate multimers', 'few secondary structure elements', 'few secondary structure elements', 'beta duplicates or obligate multimers', 'few secondary structure elements', 'few secondary structure elements', 'few secondary structure elements', 'few secondary structure elements', 'few secondary structure elements', 'few secondary structure elements', 'few secondary structure ele…	['beta-propeller-like', 'Sortilin C-terminal domain', 'Sortilin C-terminal domain', 'beta-propeller-like', 'EGF-like', 'EGF-like', 'EGF-like', 'EGF-like', 'EGF-like', 'EGF-like', 'EGF-like', 'EGF-like', 'EGF-like', 'EGF-like', 'EGF-like', 'Immunoglobulin-like beta-sandwich', 'Immunoglobulin-like beta-sandwich', 'Immunoglobulin-like beta-sandwich', 'Immunoglobulin-like beta-sandwich']	['10-bladed', 'Sortilin C-terminal domain', 'Sortilin C-terminal domain', '6-bladed', 'LDL receptor-like module', 'LDL receptor-like module', 'LDL receptor-like module', 'LDL receptor-like module', 'LDL receptor-like module', 'LDL receptor-like module', 'LDL receptor-like module', 'LDL receptor-like module', 'LDL receptor-like module', 'LDL receptor-like module', 'LDL receptor-like module', 'Immu…	['Sortilin-Vps10', 'Sortilin_C_1st', 'Sortilin_C_2nd', 'SGL_5', 'Ldl_recept_a', 'Ldl_recept_a', 'Ldl_recept_a', 'Ldl_recept_a', 'Ldl_recept_a', 'Ldl_recept_a', 'Ldl_recept_a', 'Ldl_recept_a', 'Ldl_recept_a', 'Ldl_recept_a', 'Ldl_recept_a', 'fn3', 'fn3', 'fn3', 'fn3']	1	0	0
P10111	sp|P10111|PPIA_RAT	PPIA_RAT	Ppia	Peptidyl-prolyl cis-trans isomerase A	['LOC100911252, PPIA, Ppial4g', 'ENSRNOG00000067128, ENSRNOG00000067890, LOC100911252, PPIA', 'ENSRNOG00000067128, ENSRNOG00000067890, LOC100909955, LOC100911252, PPIA, Ppial4g', 'PPIA', 'LOC100911252', 'LOC100911252, PPIA', 'ENSRNOG00000067128, ENSRNOG00000067890, LOC100911252, PPIA, Ppia-ps13', 'LOC100911252, PPIA', 'LOC100911252, PPIA', 'LOC100911252', 'LOC100911252', 'LOC100911252, PPIA', 'LO…	['sp|P62937|PPIA_HUMAN, tr|A0A0G2K1P0|A0A0G2K1P0_RAT, tr|A0A8I5ZPK0|A0A8I5ZPK0_RAT, tr|A0A8I6A629|A0A8I6A629_RAT, tr|A0A8L2R8V9|A0A8L2R8V9_RAT, tr|M0RCZ9|M0RCZ9_RAT', 'sp|P62937|PPIA_HUMAN, tr|A0A0G2K1P0|A0A0G2K1P0_RAT, tr|A0A8I5Y1J2|A0A8I5Y1J2_RAT, tr|A0A8I5ZPK0|A0A8I5ZPK0_RAT, tr|A0A8I6A3L4|A0A8I6A3L4_RAT, tr|A0A8I6A629|A0A8I6A629_RAT, tr|A0A8L2R8V9|A0A8L2R8V9_RAT', 'sp|P62937|PPIA_HUMAN, tr|A0…	164	8.34042	17874.1	10.7591	-0.32622	0	[]	[[0, 164]]	1	['4-162']	['CON']	['beta barrels']	['Cyclophilin-like']	['Cyclophilin-like']	['Pro_isomerase']	31	0	0
P10354	sp|P10354|CMGA_RAT	CMGA_RAT	Chga	Chromogranin-A	[]	['tr|A0A8I6G7X3|A0A8I6G7X3_RAT, tr|A0A8I6G819|A0A8I6G819_RAT, tr|A6JEK5|A6JEK5_RAT', 'tr|A0A8I6G7X3|A0A8I6G7X3_RAT, tr|A0A8I6G819|A0A8I6G819_RAT, tr|A6JEK5|A6JEK5_RAT']	466	4.68907	52023.9	83.8125	-1.31567	87.339	[[0, 55], [90, 466]]	[[55, 90]]	0							2	0	0
P10362	sp|P10362|SCG2_RAT	SCG2_RAT	Scg2	Secretogranin-2	[]	['tr|A0A8I6A821|A0A8I6A821_RAT, tr|G3V7X2|G3V7X2_RAT', 'tr|A0A8I6A821|A0A8I6A821_RAT, tr|G3V7X2|G3V7X2_RAT', 'tr|A0A8I6A821|A0A8I6A821_RAT, tr|G3V7X2|G3V7X2_RAT', 'tr|A0A8I6A821|A0A8I6A821_RAT, tr|G3V7X2|G3V7X2_RAT', 'tr|A0A8I6A821|A0A8I6A821_RAT, tr|G3V7X2|G3V7X2_RAT', 'tr|A0A8I6A821|A0A8I6A821_RAT, tr|G3V7X2|G3V7X2_RAT', 'tr|A0A8I6A821|A0A8I6A821_RAT, tr|G3V7X2|G3V7X2_RAT', 'tr|A0A8I6A821|A0A8I…	619	4.71448	71030.4	53.2208	-0.95315	82.876	[[0, 619]]	[]	0							17	0	0
P10536	sp|P10536|RAB1B_RAT	RAB1B_RAT	Rab1b	Ras-related protein Rab-1B	[]	['tr|A0A8I5ZZ07|A0A8I5ZZ07_RAT, tr|A0A8I6A8V1|A0A8I6A8V1_RAT, tr|A0A8I6AKG8|A0A8I6AKG8_RAT, tr|A0A8I6B6G5|A0A8I6B6G5_RAT, tr|G3V6H0|G3V6H0_RAT', 'tr|A0A8I5ZZ07|A0A8I5ZZ07_RAT, tr|A0A8I6A3V6|A0A8I6A3V6_RAT, tr|A0A8I6A8V1|A0A8I6A8V1_RAT, tr|A0A8I6B6G5|A0A8I6B6G5_RAT, tr|G3V6H0|G3V6H0_RAT', 'tr|A0A8I5ZZ07|A0A8I5ZZ07_RAT, tr|A0A8I6A3V6|A0A8I6A3V6_RAT, tr|A0A8I6A8V1|A0A8I6A8V1_RAT, tr|A0A8I6B6G5|A0A8I…	201	5.55444	22162.8	29.9448	-0.306468	22.388	[[168, 201]]	[[0, 168]]	1	['9-170']	['CON']	['a/b three-layered sandwiches']	['P-loop domains-like']	['P-loop containing nucleoside triphosphate hydrolases']	['Ras']	5	0	0
P10686	sp|P10686|PLCG1_RAT	PLCG1_RAT	Plcg1	1-phosphatidylinositol 4,5-bisphosphate phosphodiesterase gamma-1	[]	['tr|A0A8I6ACY2|A0A8I6ACY2_RAT, tr|G3V845|G3V845_RAT', 'tr|A0A8I6ACY2|A0A8I6ACY2_RAT, tr|G3V845|G3V845_RAT']	1290	5.66835	148546	45.123	-0.548527	9.38	[[0, 17], [518, 547], [1216, 1290]]	[[17, 518], [547, 1216]]	6	['37-139,490-535,872-931', '324-467,506-506,939-1066', '547-657', '664-756', '796-848', '1091-1195']	['CP NC IS', 'NC IS', 'IS', 'IS', 'IS', 'CON']	['beta barrels', 'a/b barrels', 'a+b two layers', 'a+b two layers', 'beta barrels', 'beta sandwiches']	['PH domain-like', 'TIM beta/alpha-barrel', 'SH2', 'SH2', 'SH3', 'Immunoglobulin-like beta-sandwich']	['PH domain-like', 'TIM barrels', 'SH2', 'SH2', 'SH3', 'C2 domain']	['PH', 'PI-PLC-X', 'SH2', 'SH2', 'SH3_1', 'C2']	2	0	0
P10687	sp|P10687|PLCB1_RAT	PLCB1_RAT	Plcb1	1-phosphatidylinositol 4,5-bisphosphate phosphodiesterase beta-1	[]	['tr|A0A8I5ZP96|A0A8I5ZP96_RAT, tr|A0A8I6A2P4|A0A8I6A2P4_RAT, tr|F1M084|F1M084_RAT, tr|R9PXY3|R9PXY3_RAT', 'tr|R9PXY3|R9PXY3_RAT', 'tr|A0A8I5ZP96|A0A8I5ZP96_RAT, tr|A0A8I6A2P4|A0A8I6A2P4_RAT, tr|F1M084|F1M084_RAT, tr|R9PXY3|R9PXY3_RAT', 'tr|A0A8I5ZP96|A0A8I5ZP96_RAT, tr|A0A8I6A2P4|A0A8I6A2P4_RAT, tr|F1M084|F1M084_RAT, tr|R9PXY3|R9PXY3_RAT', 'tr|A0A8I6A2P4|A0A8I6A2P4_RAT, tr|F1M084|F1M084_RAT, tr|…	1216	5.85972	138343	53.2638	-0.665872	22.615	[[0, 13], [465, 566], [831, 899], [965, 993], [1072, 1089], [1168, 1216]]	[[13, 465], [566, 831], [899, 965], [993, 1072], [1089, 1168]]	6	['24-145', '147-220', '223-303', '320-470,523-652', '674-780', '800-828']	['CON', 'CON', 'CON', 'NC', 'CON', 'CON']	['beta barrels', 'alpha arrays', 'alpha arrays', 'a/b barrels', 'beta sandwiches', 'beta sandwiches']	['PH domain-like', 'EF-hand', 'EF-hand', 'TIM beta/alpha-barrel', 'Immunoglobulin-like beta-sandwich', 'Immunoglobulin-like beta-sandwich']	['PH domain-like', 'EF-hand', 'EF-hand', 'TIM barrels', 'C2 domain', 'C2 domain']	['PH_12_1', 'EFh_PI-PLC21', 'EF-hand_like', 'PI-PLC-X', 'C2', 'KOG1265']	49	0	0
P10688	sp|P10688|PLCD1_RAT	PLCD1_RAT	Plcd1	1-phosphatidylinositol 4,5-bisphosphate phosphodiesterase delta-1	[]	['tr|A0A8I5Y0I7|A0A8I5Y0I7_RAT, tr|A0A8I6GIK0|A0A8I6GIK0_RAT, tr|G3V9D1|G3V9D1_RAT', 'tr|A0A8I5Y0I7|A0A8I5Y0I7_RAT, tr|A0A8I6GIK0|A0A8I6GIK0_RAT, tr|G3V9D1|G3V9D1_RAT', 'tr|A0A8I5Y0I7|A0A8I5Y0I7_RAT, tr|A0A8I6GIK0|A0A8I6GIK0_RAT, tr|G3V9D1|G3V9D1_RAT', 'tr|A0A8I5Y0I7|A0A8I5Y0I7_RAT, tr|A0A8I6GIK0|A0A8I6GIK0_RAT, tr|G3V9D1|G3V9D1_RAT']	756	5.92839	85961.2	50.3044	-0.529762	6.481	[[439, 485]]	[[0, 439], [485, 756]]	5	['12-129', '159-210', '213-283', '300-605', '629-737']	['CON', 'CON', 'CON', 'CON', 'CON']	['beta barrels', 'alpha arrays', 'alpha arrays', 'a/b barrels', 'beta sandwiches']	['PH domain-like', 'EF-hand', 'EF-hand', 'TIM beta/alpha-barrel', 'Immunoglobulin-like beta-sandwich']	['PH domain-like', 'EF-hand', 'EF-hand', 'TIM barrels', 'C2 domain']	['PH_12', 'EF-hand_10', 'EF-hand_like', 'PI-PLC-X', 'C2']	5	0	0
P10719	sp|P10719|ATPB_RAT	ATPB_RAT	Atp5f1b	ATP synthase subunit beta, mitochondrial	[]	['tr|G3V6D3|G3V6D3_RAT', 'tr|G3V6D3|G3V6D3_RAT', 'tr|G3V6D3|G3V6D3_RAT', 'tr|G3V6D3|G3V6D3_RAT', 'tr|G3V6D3|G3V6D3_RAT', 'tr|G3V6D3|G3V6D3_RAT', 'tr|G3V6D3|G3V6D3_RAT', 'tr|G3V6D3|G3V6D3_RAT', 'tr|G3V6D3|G3V6D3_RAT', 'tr|G3V6D3|G3V6D3_RAT', 'tr|G3V6D3|G3V6D3_RAT', 'tr|G3V6D3|G3V6D3_RAT', 'tr|G3V6D3|G3V6D3_RAT', 'tr|G3V6D3|G3V6D3_RAT', 'tr|G3V6D3|G3V6D3_RAT', 'tr|G3V6D3|G3V6D3_RAT', 'tr|G3V6D3|G3V…	529	5.18476	56352.9	35.6325	0.0340265	10.586	[[0, 56]]	[[56, 529]]	3	['60-131', '133-406', '416-524']	['CON', 'CON', 'CON']	['beta barrels', 'a/b three-layered sandwiches', 'alpha superhelices']	['cradle loop barrel', 'P-loop domains-like', 'C-terminal domain of alpha and beta subunits of F1 ATP synthase']	['Alanine racemase-C', 'P-loop containing nucleoside triphosphate hydrolases', 'C-terminal domain of alpha and beta subunits of F1 ATP synthase']	['ATP-synt_ab_N', 'ATP-synt_ab', 'ATP-synt_ab_C']	27	0	0
P10760	sp|P10760|SAHH_RAT	SAHH_RAT	Ahcy	Adenosylhomocysteinase	['Ahcyl1, Ahcyl2', 'ENSRNOG00000063861', 'ENSRNOG00000063861', 'ENSRNOG00000063861', 'ENSRNOG00000063861']	['sp|B5DFN2|SAHH2_RAT, tr|A0A140TAI8|A0A140TAI8_RAT, tr|A0A8I5ZKU2|A0A8I5ZKU2_RAT, tr|A0A8I5ZM95|A0A8I5ZM95_RAT, tr|A0A8I5ZSX3|A0A8I5ZSX3_RAT, tr|A0A8I6A7K9|A0A8I6A7K9_RAT, tr|A0A8I6A7Z2|A0A8I6A7Z2_RAT, tr|A0A8I6ABA9|A0A8I6ABA9_RAT, tr|A0A8L2UQN5|A0A8L2UQN5_RAT, tr|D3ZWL6|D3ZWL6_RAT', 'tr|A0A8I5ZM95|A0A8I5ZM95_RAT', 'tr|A0A8I5ZM95|A0A8I5ZM95_RAT', 'tr|A0A8I5ZM95|A0A8I5ZM95_RAT', 'tr|A0A8I5ZM95|A0…	432	6.07281	47537.5	27.4764	-0.0518519	0	[]	[[0, 432]]	2	['7-190,331-430', '191-352']	['NC', 'IS']	['a/b three-layered sandwiches', 'a/b three-layered sandwiches']	['Rossmann-like', 'Rossmann-like']	['Formate/glycerate dehydrogenase catalytic domain-like', 'NAD(P)-binding Rossmann-fold domains']	['AdoHcyase', 'AdoHcyase_NAD']	36	0	0
P10824	sp|P10824|GNAI1_RAT	GNAI1_RAT	Gnai1	Guanine nucleotide-binding protein G(i) subunit alpha-1	['Gnai2', 'Gnai2, Gnai3, Gnao1']	['sp|P04897|GNAI2_RAT, tr|A0A8I5Y7W9|A0A8I5Y7W9_RAT, tr|A0A8I6AKS3|A0A8I6AKS3_RAT', 'sp|P04897|GNAI2_RAT, sp|P08753|GNAI3_RAT, tr|A0A8I5Y7W9|A0A8I5Y7W9_RAT, tr|A0A8I5ZT81|A0A8I5ZT81_RAT, tr|A0A8I6AKS3|A0A8I6AKS3_RAT, tr|A0A8L2QEJ0|A0A8L2QEJ0_RAT']	354	5.69324	40344.6	37.9898	-0.320339	0.565	[]	[[0, 354]]	2	['61-171', '165-343']	['CON', 'CON']	['alpha arrays', 'a/b three-layered sandwiches']	['Transducin (alpha subunit), insertion domain', 'P-loop domains-like']	['Transducin (alpha subunit), insertion domain', 'P-loop containing nucleoside triphosphate hydrolases']	['G-alpha', 'Ras']	2	0	0
P10860	sp|P10860|DHE3_RAT	DHE3_RAT	Glud1	Glutamate dehydrogenase 1, mitochondrial	['GLUD1', 'GLUD1', 'GLUD1', 'GLUD1', 'GLUD1', 'GLUD1', 'GLUD1', 'GLUD1', 'GLUD1', 'GLUD1', 'GLUD1', 'GLUD1', 'GLUD1', 'GLUD1', 'GLUD1', 'GLUD1', 'GLUD1', 'GLUD1', 'GLUD1', 'GLUD1', 'GLUD1', 'GLUD1', 'GLUD1', 'GLUD1', 'GLUD1', 'GLUD1', 'GLUD1', 'GLUD1', 'GLUD1', 'GLUD1', 'GLUD1', 'GLUD1', 'GLUD1', 'GLUD1', 'GLUD1', 'GLUD1', 'GLUD1', 'GLUD1', 'GLUD1', 'GLUD1', 'GLUD1', 'GLUD1', 'GLUD1', 'GLUD1', 'G…	['sp|P00366|DHE3_BOVIN, tr|A0A8I6AGI7|A0A8I6AGI7_RAT', 'sp|P00366|DHE3_BOVIN', 'sp|P00366|DHE3_BOVIN, tr|A0A8I6AGI7|A0A8I6AGI7_RAT', 'sp|P00366|DHE3_BOVIN, tr|A0A8I6AGI7|A0A8I6AGI7_RAT', 'sp|P00366|DHE3_BOVIN, tr|A0A8I6AGI7|A0A8I6AGI7_RAT', 'sp|P00366|DHE3_BOVIN, tr|A0A8I6AGI7|A0A8I6AGI7_RAT', 'sp|P00366|DHE3_BOVIN, tr|A0A8I6AGI7|A0A8I6AGI7_RAT', 'tr|A0A8I6AGI7|A0A8I6AGI7_RAT', 'sp|P00366|DHE3_BO…	558	8.05392	61415.2	30.7444	-0.305556	9.14	[[0, 51]]	[[51, 558]]	2	['98-261', '263-451,502-555']	['CON', 'NC']	['a/b three-layered sandwiches', 'a/b three-layered sandwiches']	['Flavodoxin-like', 'Rossmann-like']	['Aminoacid dehydrogenase-like, N-terminal domain', 'NAD(P)-binding Rossmann-fold domains']	['ELFV_dehydrog_N', 'ELFV_dehydrog']	57	0	0
P10868	sp|P10868|GAMT_RAT	GAMT_RAT	Gamt	Guanidinoacetate N-methyltransferase	[]	['tr|G3V960|G3V960_RAT', 'tr|G3V960|G3V960_RAT']	236	5.69455	26406.9	55.0136	-0.191949	11.017	[[0, 26]]	[[26, 236]]	1	['46-204']	['CON']	['a/b three-layered sandwiches']	['Rossmann-like']	['S-adenosyl-L-methionine-dependent methyltransferases']	['Methyltransf_11_2']	2	0	0
P10959	sp|P10959|EST1C_RAT	EST1C_RAT	Ces1c	Carboxylesterase 1C	['Ces1d']	['tr|A0A0G2JY66|A0A0G2JY66_RAT, tr|A0A0G2K3Z4|A0A0G2K3Z4_RAT, tr|D3ZGK7|D3ZGK7_RAT']	549	5.50607	60174.1	39.706	-0.106011	6.193	[[0, 23]]	[[23, 549]]	1	['24-536']	['CON']	['a/b three-layered sandwiches']	['alpha/beta-Hydrolases']	['alpha/beta-Hydrolases']	['COesterase']	1	0	0
P10960	sp|P10960|SAP_RAT	SAP_RAT	Psap	Prosaposin	[]	['tr|A0A8I6A1Z1|A0A8I6A1Z1_RAT, tr|A0A8I6ASQ4|A0A8I6ASQ4_RAT, tr|Q6P7A4|Q6P7A4_RAT', 'tr|A0A8I6A1Z1|A0A8I6A1Z1_RAT, tr|A0A8I6ASQ4|A0A8I6ASQ4_RAT, tr|Q6P7A4|Q6P7A4_RAT', 'tr|A0A8I6A1Z1|A0A8I6A1Z1_RAT, tr|A0A8I6ASQ4|A0A8I6ASQ4_RAT, tr|Q6P7A4|Q6P7A4_RAT', 'tr|A0A8I6A1Z1|A0A8I6A1Z1_RAT, tr|A0A8I6ASQ4|A0A8I6ASQ4_RAT, tr|Q6P7A4|Q6P7A4_RAT', 'tr|A0A8I6A1Z1|A0A8I6A1Z1_RAT, tr|A0A8I6ASQ4|A0A8I6ASQ4_RAT, t…	554	5.13122	61123.4	47.7962	-0.034296	12.274	[[0, 20], [399, 436]]	[[20, 399], [436, 554]]	5	['10-36,67-95', '62-138', '195-267', '313-387', '438-512']	['NC', 'CON', 'CON', 'CON', 'CON']	['alpha arrays', 'alpha arrays', 'alpha arrays', 'alpha arrays', 'alpha arrays']	['Saposin-like', 'Saposin-like', 'Saposin-like', 'Saposin-like', 'Saposin-like']	['Saposin-like', 'Saposin-like', 'Saposin-like', 'Saposin-like', 'Saposin-like']	['SapB_1', 'SapB_2', 'SapB_2_1', 'SapB_2', 'SapB_2']	17	0	0
P11030	sp|P11030|ACBP_RAT	ACBP_RAT	Dbi	Acyl-CoA-binding protein	['Dbi-ps3, ENSRNOG00000062353, LOC102553848', 'ENSRNOG00000062353', 'ENSRNOG00000062353, LOC102553848', 'ENSRNOG00000062353, LOC102553848', 'Dbi-ps3', 'Dbi-ps3', 'ENSRNOG00000062353', 'ENSRNOG00000062353, LOC102553848', 'ENSRNOG00000062353, LOC102553848', 'ENSRNOG00000062353', 'ENSRNOG00000062353', 'Dbi-ps3', 'ENSRNOG00000062353, LOC102553848', 'ENSRNOG00000062353, LOC102553848']	['tr|A0A8I6A9F5|A0A8I6A9F5_RAT', 'tr|A0A8I6A9F5|A0A8I6A9F5_RAT', 'tr|A0A8I5Y857|A0A8I5Y857_RAT, tr|A0A8I5ZTD4|A0A8I5ZTD4_RAT, tr|A0A8I5ZVX8|A0A8I5ZVX8_RAT, tr|A0A8I6A9F5|A0A8I6A9F5_RAT, tr|A0A8I6AFN5|A0A8I6AFN5_RAT, tr|A0A8I6AW38|A0A8I6AW38_RAT, tr|A0A8L2QZ93|A0A8L2QZ93_RAT, tr|M0RBE1|M0RBE1_RAT', 'tr|A0A8I5ZTD4|A0A8I5ZTD4_RAT, tr|A0A8I6AW38|A0A8I6AW38_RAT, tr|A0A8L2QZ93|A0A8L2QZ93_RAT', 'tr|A0A8…	87	8.77745	10027.3	25.5908	-0.931034	0	[]	[[0, 87]]	1	['3-85']	['CON']	['alpha bundles']	['Acyl-CoA binding protein-like']	['Acyl-CoA binding protein-like']	['ACBP']	18	0	0
P11232	sp|P11232|THIO_RAT	THIO_RAT	Txn	Thioredoxin	['Txn1', 'Txn1', 'TXN, Txn1', 'Txn1', 'Txn1', 'Txn1', 'Txn1', 'Txn1', 'Txn1', 'Txn1', 'Txn1', 'Txn1', 'Txn1', 'TXN, Txn1', 'TXN, Txn1', 'Txn1']	['tr|R4GNK3|R4GNK3_RAT', 'tr|R4GNK3|R4GNK3_RAT', 'sp|P10599|THIO_HUMAN, tr|R4GNK3|R4GNK3_RAT', 'tr|R4GNK3|R4GNK3_RAT', 'tr|R4GNK3|R4GNK3_RAT', 'tr|R4GNK3|R4GNK3_RAT', 'tr|R4GNK3|R4GNK3_RAT', 'tr|R4GNK3|R4GNK3_RAT', 'tr|R4GNK3|R4GNK3_RAT', 'tr|R4GNK3|R4GNK3_RAT', 'tr|R4GNK3|R4GNK3_RAT', 'tr|R4GNK3|R4GNK3_RAT', 'tr|R4GNK3|R4GNK3_RAT', 'sp|P10599|THIO_HUMAN, tr|R4GNK3|R4GNK3_RAT', 'sp|P10599|THIO_HU…	105	4.79593	11673.4	22.5477	0.00571429	0	[]	[[0, 105]]	1	['7-102']	['CON']	['a+b three layers']	['Thioredoxin-like']	['Thioredoxin-like']	['Thioredoxin']	18	0	0
P11275	sp|P11275|KCC2A_RAT	KCC2A_RAT	Camk2a	Calcium/calmodulin-dependent protein kinase type II subunit alpha	['Camk2d, Camk2g', 'Camk2d, Camk2g, Map3k4, Nek2, Nek2l1', 'Camk2d', 'Dyrk4', 'Camk2d, Camk2g, Map3k4, Nek2, Nek2l1', 'Camk2d']	['tr|A0A0G2JUV8|A0A0G2JUV8_RAT, tr|A0A8I6AHE3|A0A8I6AHE3_RAT, tr|A0A8I6AKH1|A0A8I6AKH1_RAT, tr|F1LZG4|F1LZG4_RAT', 'tr|A0A0G2JUV8|A0A0G2JUV8_RAT, tr|A0A8I6AHE3|A0A8I6AHE3_RAT, tr|A0A8I6AKH1|A0A8I6AKH1_RAT, tr|F1LZG4|F1LZG4_RAT', 'tr|F1LZG4|F1LZG4_RAT', 'tr|A0A0G2JUV8|A0A0G2JUV8_RAT, tr|A0A8I6AHE3|A0A8I6AHE3_RAT, tr|A0A8I6AKH1|A0A8I6AKH1_RAT, tr|F1LZG4|F1LZG4_RAT', 'tr|A0A0G2JUV8|A0A0G2JUV8_RAT, t…	478	6.60699	54114.1	47.5006	-0.385774	8.368	[[304, 344]]	[[0, 304], [344, 478]]	2	['11-267', '347-470']	['CON', 'CON']	['a+b complex topology', 'a+b two layers']	['Protein kinase/SAICAR synthase/ATP-grasp', 'Cystatin-like']	['Protein kinase', 'NTF2-like']	['Pkinase_Tyr', 'DUF4440']	35	0	0
P11348	sp|P11348|DHPR_RAT	DHPR_RAT	Qdpr	Dihydropteridine reductase	[]	['tr|A0A8I6ARI8|A0A8I6ARI8_RAT, tr|A0A8L2Q0Z9|A0A8L2Q0Z9_RAT', 'tr|A0A8L2Q0Z9|A0A8L2Q0Z9_RAT', 'tr|A0A8L2Q0Z9|A0A8L2Q0Z9_RAT', 'tr|A0A8I6ARI8|A0A8I6ARI8_RAT, tr|A0A8L2Q0Z9|A0A8L2Q0Z9_RAT', 'tr|A0A8I6ARI8|A0A8I6ARI8_RAT, tr|A0A8L2Q0Z9|A0A8L2Q0Z9_RAT', 'tr|A0A8I6ARI8|A0A8I6ARI8_RAT, tr|A0A8L2Q0Z9|A0A8L2Q0Z9_RAT', 'tr|A0A8L2Q0Z9|A0A8L2Q0Z9_RAT', 'tr|A0A8L2Q0Z9|A0A8L2Q0Z9_RAT', 'tr|A0A8I6ARI8|A0A8I6A…	241	7.67232	25551.9	25.3095	-0.0344398	0	[]	[[0, 241]]	1	['8-207']	['CON']	['a/b three-layered sandwiches']	['Rossmann-like']	['NAD(P)-binding Rossmann-fold domains']	['adh_short_C2_1']	26	0	0
P11442	sp|P11442|CLH1_RAT	CLH1_RAT	Cltc	Clathrin heavy chain 1	[]	['tr|A0A8I5Y9U9|A0A8I5Y9U9_RAT, tr|A0A8I6A5W9|A0A8I6A5W9_RAT, tr|A0A8I6AGZ0|A0A8I6AGZ0_RAT, tr|F1M779|F1M779_RAT', 'tr|A0A8I5Y9U9|A0A8I5Y9U9_RAT, tr|A0A8I6A5W9|A0A8I6A5W9_RAT, tr|A0A8I6AGZ0|A0A8I6AGZ0_RAT, tr|F1M779|F1M779_RAT', 'tr|A0A8I5Y9U9|A0A8I5Y9U9_RAT, tr|A0A8I6A5W9|A0A8I6A5W9_RAT, tr|A0A8I6AGZ0|A0A8I6AGZ0_RAT, tr|F1M779|F1M779_RAT', 'tr|A0A8I5Y9U9|A0A8I5Y9U9_RAT, tr|A0A8I6A5W9|A0A8I6A5W9_…	1675	5.50232	191596	41.8383	-0.239642	3.522	[[1617, 1675]]	[[0, 1617]]	2	['8-329', '331-1629']	['CON', 'CON']	['beta duplicates or obligate multimers', 'alpha superhelices']	['beta-propeller-like', 'Repetitive alpha hairpins']	['7-bladed', 'ARM repeat']	['Clathrin_propel', 'Clathrin_H_link']	185	0	0
P11505	sp|P11505|AT2B1_RAT	AT2B1_RAT	Atp2b1	Plasma membrane calcium-transporting ATPase 1	['Atp2b4', 'Atp2b2, Atp2b3, Atp2b4']	['tr|A0A8I6AD42|A0A8I6AD42_RAT, tr|A0A8L2QK78|A0A8L2QK78_RAT, tr|A0A8L2QSH6|A0A8L2QSH6_RAT', 'sp|Q64542|AT2B4_RAT, tr|A0A8I6AD42|A0A8I6AD42_RAT, tr|A0A8I6AQE5|A0A8I6AQE5_RAT, tr|A0A8L2QK78|A0A8L2QK78_RAT, tr|A0A8L2QSH6|A0A8L2QSH6_RAT', 'sp|P11506|AT2B2_RAT, sp|Q64542|AT2B4_RAT, sp|Q64568|AT2B3_RAT, tr|A0A0G2K9Q6|A0A0G2K9Q6_RAT, tr|A0A8I5ZSI6|A0A8I5ZSI6_RAT, tr|A0A8I5ZTE0|A0A8I5ZTE0_RAT, tr|A0A8I6…	1220	5.62907	134691	43.2479	-0.159508	21.639	[[0, 24], [135, 149], [292, 362], [1062, 1220]]	[[24, 135], [149, 292], [362, 1062]]	4	['59-190,807-1059', '194-290', '471-484,683-725,763-842', '531-684']	['NC', 'IS', 'NC IS', 'IS']	['alpha bundles', 'beta sandwiches', 'a/b three-layered sandwiches', 'a+b complex topology']	['Calcium ATPase transmembrane domain-related', 'jelly-roll', 'HAD domain-like', 'Metal cation-transporting ATPase, ATP-binding domain']	['Calcium ATPase transmembrane domain M', 'Calcium ATPase, transduction domain A', 'HAD-like', 'Metal cation-transporting ATPase, ATP-binding domain']	['Cation_ATPase_C', 'E1-E2_ATPase_N', 'Hydrolase_3_1', 'Cation_ATPase']	3	0	0
P11506	sp|P11506|AT2B2_RAT	AT2B2_RAT	Atp2b2	Plasma membrane calcium-transporting ATPase 2	[]	['tr|A0A8I5ZSI6|A0A8I5ZSI6_RAT, tr|A0A8I6ADD4|A0A8I6ADD4_RAT, tr|A0A8I6AF36|A0A8I6AF36_RAT, tr|A0A8I6ANJ1|A0A8I6ANJ1_RAT, tr|A0A8L2QTH1|A0A8L2QTH1_RAT, tr|D4A8B3|D4A8B3_RAT', 'tr|A0A8I5ZSI6|A0A8I5ZSI6_RAT, tr|A0A8I6ADD4|A0A8I6ADD4_RAT, tr|A0A8I6AF36|A0A8I6AF36_RAT, tr|A0A8I6ANJ1|A0A8I6ANJ1_RAT, tr|A0A8L2QTH1|A0A8L2QTH1_RAT, tr|D4A8B3|D4A8B3_RAT']	1243	5.70126	136810	44.5525	-0.166291	19.871	[[0, 29], [124, 150], [291, 385], [1153, 1243]]	[[29, 124], [150, 291], [385, 1153]]	4	['53-188,830-1081', '192-288', '495-508,706-748,786-865', '529-707']	['NC', 'IS', 'NC IS', 'IS']	['alpha bundles', 'beta sandwiches', 'a/b three-layered sandwiches', 'a+b complex topology']	['Calcium ATPase transmembrane domain-related', 'jelly-roll', 'HAD domain-like', 'Metal cation-transporting ATPase, ATP-binding domain']	['Calcium ATPase transmembrane domain M', 'Calcium ATPase, transduction domain A', 'HAD-like', 'Metal cation-transporting ATPase, ATP-binding domain']	['Cation_ATPase_C', 'E1-E2_ATPase_N', 'Hydrolase_3_1', 'Cation_ATPase']	2	0	0
P11507	sp|P11507|AT2A2_RAT	AT2A2_RAT	Atp2a2	Sarcoplasmic/endoplasmic reticulum calcium ATPase 2	['Atp2a1, Atp2a3', 'Atp2a1, Atp2a3', 'Atp2a1', 'Atp2a1, Atp2a3', 'Atp2a1, Atp2a3', 'Atp2a3', 'Atp2a1, Atp2a3', 'Atp2a1', 'Atp2a1']	['tr|A0A8L2QDW2|A0A8L2QDW2_RAT', 'tr|A0A8L2QDW2|A0A8L2QDW2_RAT', 'tr|A0A8L2QDW2|A0A8L2QDW2_RAT', 'tr|A0A8L2QDW2|A0A8L2QDW2_RAT', 'sp|P18596|AT2A3_RAT, sp|Q64578|AT2A1_RAT, tr|A0A0G2K9N9|A0A0G2K9N9_RAT, tr|A0A8I5XUV7|A0A8I5XUV7_RAT, tr|A0A8I5ZYV5|A0A8I5ZYV5_RAT, tr|A0A8L2QDW2|A0A8L2QDW2_RAT, tr|D3ZHJ6|D3ZHJ6_RAT, tr|G3V9U7|G3V9U7_RAT, tr|M0RCD2|M0RCD2_RAT', 'sp|P18596|AT2A3_RAT, sp|Q64578|AT2A1_RA…	1043	5.23126	114767	38.449	0.0922339	1.055	[]	[[0, 1043]]	4	['3-126,721-991', '128-238', '346-360,599-641,673-747', '369-600']	['NC', 'IS', 'NC IS', 'IS']	['alpha bundles', 'beta sandwiches', 'a/b three-layered sandwiches', 'a+b complex topology']	['Calcium ATPase transmembrane domain-related', 'jelly-roll', 'HAD domain-like', 'Metal cation-transporting ATPase, ATP-binding domain']	['Calcium ATPase transmembrane domain M', 'Calcium ATPase, transduction domain A', 'HAD-like', 'Metal cation-transporting ATPase, ATP-binding domain']	['Cation_ATPase_C', 'E1-E2_ATPase_N', 'Hydrolase_3_1', 'Cation_ATPase']	22	0	0
P11517	sp|P11517|HBB2_RAT	HBB2_RAT		Hemoglobin subunit beta-2	['Hbb, Hbb-b1', 'Hbb, Hbb-bs', 'Hbb, Hbb-b1', 'Hbb, Hbb-bs', 'Hbb, Hbb-bs', 'Hbb, Hbb-b1', 'Hbb, Hbb-bs', 'Hbb, Hbb-b1', 'Hbb, Hbb-bs', 'Hbb, Hbb-b1']	['tr|A0A0G2JSW3|A0A0G2JSW3_RAT, tr|A0A8I6AUL4|A0A8I6AUL4_RAT, tr|A0A8L2R1Q6|A0A8L2R1Q6_RAT', 'tr|A0A0G2JSW3|A0A0G2JSW3_RAT, tr|A0A0G2JTW9|A0A0G2JTW9_RAT, tr|A0A8L2R1Q6|A0A8L2R1Q6_RAT', 'tr|A0A0G2JSW3|A0A0G2JSW3_RAT, tr|A0A8I6AUL4|A0A8I6AUL4_RAT, tr|A0A8L2R1Q6|A0A8L2R1Q6_RAT', 'tr|A0A0G2JSW3|A0A0G2JSW3_RAT, tr|A0A0G2JTW9|A0A0G2JTW9_RAT, tr|A0A8L2R1Q6|A0A8L2R1Q6_RAT', 'tr|A0A0G2JSW3|A0A0G2JSW3_RAT,…	147	8.90929	15982.2	1.7585	-0.00272109	0	[]	[[0, 147]]	1	['4-147']	['CON']	['alpha arrays']	['Globin-like']	['Globin-like']	['Globin']	5	0	0
P11598	sp|P11598|PDIA3_RAT	PDIA3_RAT	Pdia3	Protein disulfide-isomerase A3	[]	['tr|A0A0H2UHM5|A0A0H2UHM5_RAT, tr|A0A8I6GAH4|A0A8I6GAH4_RAT', 'tr|A0A0H2UHM5|A0A0H2UHM5_RAT, tr|A0A8I6GAH4|A0A8I6GAH4_RAT', 'tr|A0A0H2UHM5|A0A0H2UHM5_RAT, tr|A0A8I6GAH4|A0A8I6GAH4_RAT', 'tr|A0A0H2UHM5|A0A0H2UHM5_RAT, tr|A0A8I6GAH4|A0A8I6GAH4_RAT', 'tr|A0A0H2UHM5|A0A0H2UHM5_RAT, tr|A0A8I6GAH4|A0A8I6GAH4_RAT', 'tr|A0A0H2UHM5|A0A0H2UHM5_RAT, tr|A0A8I6GAH4|A0A8I6GAH4_RAT', 'tr|A0A0H2UHM5|A0A0H2UHM5_…	505	5.8774	56622.7	30.9879	-0.455446	9.109	[[0, 26], [484, 505]]	[[26, 484]]	4	['27-131', '138-239', '243-367', '378-482']	['CON', 'CON', 'CON', 'CON']	['a+b three layers', 'a+b three layers', 'a+b three layers', 'a+b three layers']	['Thioredoxin-like', 'Thioredoxin-like', 'Thioredoxin-like', 'Thioredoxin-like']	['Thioredoxin-like', 'Thioredoxin-like', 'Thioredoxin-like', 'Thioredoxin-like']	['Thioredoxin', 'Thioredoxin_6_N', 'Thioredoxin_6_C', 'Thioredoxin']	55	0	0
P11730	sp|P11730|KCC2G_RAT	KCC2G_RAT	Camk2g	Calcium/calmodulin-dependent protein kinase type II subunit gamma	[]	['tr|A0A8I5Y738|A0A8I5Y738_RAT, tr|A0A8I5ZV59|A0A8I5ZV59_RAT, tr|A0A8I5ZX06|A0A8I5ZX06_RAT, tr|A0A8I5ZZX0|A0A8I5ZZX0_RAT, tr|A0A8I6A5E2|A0A8I6A5E2_RAT, tr|A0A8I6AD45|A0A8I6AD45_RAT, tr|F1M3F8|F1M3F8_RAT', 'tr|A0A8I5Y738|A0A8I5Y738_RAT, tr|A0A8I5ZV59|A0A8I5ZV59_RAT, tr|A0A8I5ZX06|A0A8I5ZX06_RAT, tr|A0A8I5ZZX0|A0A8I5ZZX0_RAT, tr|A0A8I6A5E2|A0A8I6A5E2_RAT, tr|A0A8I6AC70|A0A8I6AC70_RAT, tr|A0A8I6AD45…	527	7.62531	59037.5	47.7226	-0.401708	21.063	[[286, 392]]	[[0, 286], [392, 527]]	2	['12-268', '396-519']	['CON', 'CON']	['a+b complex topology', 'a+b two layers']	['Protein kinase/SAICAR synthase/ATP-grasp', 'Cystatin-like']	['Protein kinase', 'NTF2-like']	['Pkinase_Tyr', 'DUF4440']	5	0	0
P11960	sp|P11960|ODBA_RAT	ODBA_RAT	Bckdha	2-oxoisovalerate dehydrogenase subunit alpha, mitochondrial (Fragment)	[]	['tr|A0A8I6GGA5|A0A8I6GGA5_RAT, tr|F7EV94|F7EV94_RAT']	441	7.67567	50163.9	43.0817	-0.593878	11.111	[[0, 49]]	[[49, 441]]	1	['67-424']	['CON']	['a/b three-layered sandwiches']	['Thiamin diphosphate-binding fold (THDP-binding)']	['Thiamin diphosphate-binding fold (THDP-binding)']	['E1_dh']	1	0	0
P12007	sp|P12007|IVD_RAT	IVD_RAT	Ivd	Isovaleryl-CoA dehydrogenase, mitochondrial	['Drd5']	['tr|A0A8I5ZKU7|A0A8I5ZKU7_RAT, tr|A0A8I6A3D0|A0A8I6A3D0_RAT', 'tr|A0A8I5ZKU7|A0A8I5ZKU7_RAT, tr|A0A8I6A3D0|A0A8I6A3D0_RAT', 'tr|A0A8I5ZKU7|A0A8I5ZKU7_RAT, tr|A0A8I6A3D0|A0A8I6A3D0_RAT', 'tr|A0A8I6A3D0|A0A8I6A3D0_RAT', 'tr|A0A8I5ZKU7|A0A8I5ZKU7_RAT, tr|A0A8I6A3D0|A0A8I6A3D0_RAT', 'tr|A0A8I5ZKU7|A0A8I5ZKU7_RAT, tr|A0A8I6A3D0|A0A8I6A3D0_RAT', 'sp|P25115|DRD5_RAT, tr|A0A8I6A3D0|A0A8I6A3D0_RAT, tr|G3…	424	8.02839	46434.9	36.092	-0.112736	9.67	[[0, 41]]	[[41, 424]]	3	['43-157', '160-268', '272-419']	['CON', 'CON', 'CON']	['alpha arrays', 'beta complex topology', 'alpha bundles']	['Acyl-CoA dehydrogenase N-terminal domain-like', 'Acyl-CoA dehydrogenase middle domain-like', 'Bromodomain-like']	['Acyl-CoA dehydrogenase N-terminal domain-like', 'Acyl-CoA dehydrogenase middle domain-like', 'Acyl-CoA dehydrogenase C-terminal domain-like']	['Acyl-CoA_dh_N', 'Acyl-CoA_dh_M', 'Acyl-CoA_dh_1']	13	0	0
P12346	sp|P12346|TRFE_RAT	TRFE_RAT	Tf	Serotransferrin	['TF', 'Idh1', 'LTF, Meltf, TF']	['tr|Q7TMC7|Q7TMC7_RAT', 'tr|Q7TMC7|Q7TMC7_RAT', 'tr|Q7TMC7|Q7TMC7_RAT', 'tr|Q7TMC7|Q7TMC7_RAT', 'tr|Q7TMC7|Q7TMC7_RAT', 'tr|Q7TMC7|Q7TMC7_RAT', 'tr|Q7TMC7|Q7TMC7_RAT', 'tr|Q7TMC7|Q7TMC7_RAT', 'tr|Q7TMC7|Q7TMC7_RAT', 'tr|Q7TMC7|Q7TMC7_RAT', 'tr|Q7TMC7|Q7TMC7_RAT', 'sp|P02787|TRFE_HUMAN, tr|Q7TMC7|Q7TMC7_RAT', 'tr|Q7TMC7|Q7TMC7_RAT', 'tr|Q7TMC7|Q7TMC7_RAT', 'tr|Q7TMC7|Q7TMC7_RAT', 'tr|Q7TMC7|Q7TMC…	698	7.14139	76394.4	34.1487	-0.251719	2.865	[[0, 20]]	[[20, 698]]	2	['24-140,256-346,360-478', '445-602']	['CP NC', 'CON']	['a/b three-layered sandwiches', 'a/b three-layered sandwiches']	['Periplasmic binding protein-like II', 'Periplasmic binding protein-like II']	['Periplasmic binding protein-like II', 'Periplasmic binding protein-like II']	['Transferrin_1st', 'Transferrin_2nd']	41	0	0
P12368	sp|P12368|KAP2_RAT	KAP2_RAT	Prkar2a	cAMP-dependent protein kinase type II-alpha regulatory subunit	['Prkar2b', 'Prkar2b', 'Prkar2b', 'Prkar2b']	['tr|A0A0G2K405|A0A0G2K405_RAT, tr|A0A8I6AE62|A0A8I6AE62_RAT', 'tr|A0A0G2K405|A0A0G2K405_RAT, tr|A0A8I6AE62|A0A8I6AE62_RAT', 'tr|A0A8I6AE62|A0A8I6AE62_RAT', 'tr|A0A0G2K405|A0A0G2K405_RAT, tr|A0A8I6AE62|A0A8I6AE62_RAT', 'tr|A0A0G2K405|A0A0G2K405_RAT, tr|A0A8I6AE62|A0A8I6AE62_RAT', 'tr|A0A0G2K405|A0A0G2K405_RAT, tr|A0A8I6AE62|A0A8I6AE62_RAT', 'tr|A0A0G2K405|A0A0G2K405_RAT, tr|A0A8I6AE62|A0A8I6AE62_…	401	4.81116	45479.7	54.1454	-0.499252	17.456	[[47, 114]]	[[0, 47], [114, 401]]	3	['3-41', '122-246', '245-377']	['CON', 'CON', 'CON']	['alpha duplicates or obligate multimers', 'beta sandwiches', 'beta sandwiches']	['Dimerization-anchoring domain of cAMP-dependent type II PK regulatory subunit', 'jelly-roll', 'jelly-roll']	['Dimerization-anchoring domain of cAMP-dependent type II PK regulatory subunit', 'Double-stranded beta-helix', 'Double-stranded beta-helix']	['RIIa', 'cNMP_binding_1', 'cNMP_binding_1']	16	0	0
P12369	sp|P12369|KAP3_RAT	KAP3_RAT	Prkar2b	cAMP-dependent protein kinase type II-beta regulatory subunit	[]	['tr|A0A0G2K5G0|A0A0G2K5G0_RAT, tr|Q4KLG5|Q4KLG5_RAT', 'tr|A0A0G2K5G0|A0A0G2K5G0_RAT, tr|Q4KLG5|Q4KLG5_RAT', 'tr|A0A0G2K5G0|A0A0G2K5G0_RAT, tr|Q4KLG5|Q4KLG5_RAT', 'tr|A0A0G2K5G0|A0A0G2K5G0_RAT, tr|Q4KLG5|Q4KLG5_RAT', 'tr|A0A0G2K5G0|A0A0G2K5G0_RAT, tr|Q4KLG5|Q4KLG5_RAT', 'tr|A0A0G2K5G0|A0A0G2K5G0_RAT, tr|Q4KLG5|Q4KLG5_RAT', 'tr|A0A0G2K5G0|A0A0G2K5G0_RAT, tr|Q4KLG5|Q4KLG5_RAT', 'tr|A0A0G2K5G0|A0A0G…	416	4.89676	46122.4	44.6245	-0.390144	20.433	[[46, 131]]	[[0, 46], [131, 416]]	3	['4-39', '138-261', '261-391']	['CON', 'CON', 'CON']	['alpha duplicates or obligate multimers', 'beta sandwiches', 'beta sandwiches']	['Dimerization-anchoring domain of cAMP-dependent type II PK regulatory subunit', 'jelly-roll', 'jelly-roll']	['Dimerization-anchoring domain of cAMP-dependent type II PK regulatory subunit', 'Double-stranded beta-helix', 'Double-stranded beta-helix']	['RIIa', 'cNMP_binding_1', 'cNMP_binding_1']	12	0	0
P12711	sp|P12711|ADHX_RAT	ADHX_RAT	Adh5	Alcohol dehydrogenase class-3	['Adh4', 'Adh4', 'Adh4', 'Adh4', 'Adh4', 'Adh4', 'Adh4', 'Adh4', 'Adh4', 'Adh4', 'Adh4', 'Adh4', 'Adh4', 'Adh4', 'Adh4', 'Adh4', 'Adh4', 'Adh4', 'Adh4', 'Adh4', 'Adh4', 'Adh4', 'Adh4', 'Adh4', 'Adh4', 'Adh4']	['tr|Q7TQ90|Q7TQ90_RAT', 'tr|Q7TQ90|Q7TQ90_RAT', 'tr|Q7TQ90|Q7TQ90_RAT', 'tr|Q7TQ90|Q7TQ90_RAT', 'tr|Q7TQ90|Q7TQ90_RAT', 'tr|Q7TQ90|Q7TQ90_RAT', 'tr|Q7TQ90|Q7TQ90_RAT', 'tr|Q7TQ90|Q7TQ90_RAT', 'tr|Q7TQ90|Q7TQ90_RAT', 'tr|Q7TQ90|Q7TQ90_RAT', 'tr|Q7TQ90|Q7TQ90_RAT', 'tr|Q7TQ90|Q7TQ90_RAT', 'tr|Q7TQ90|Q7TQ90_RAT', 'tr|Q7TQ90|Q7TQ90_RAT', 'tr|Q7TQ90|Q7TQ90_RAT', 'tr|Q7TQ90|Q7TQ90_RAT', 'tr|Q7TQ90|Q7T…	374	7.45258	39575.5	27.2767	0.141979	0	[]	[[0, 374]]	2	['8-169', '166-333']	['CON', 'CON']	['beta barrels', 'a/b three-layered sandwiches']	['GroES-like', 'Rossmann-like']	['Alcohol dehydrogenase-like, N-terminal domain', 'NAD(P)-binding Rossmann-fold domains']	['ADH_N', 'ADH_zinc_N']	25	0	0
P12785	sp|P12785|FAS_RAT	FAS_RAT	Fasn	Fatty acid synthase	[]	['tr|A0A8I6A2Z2|A0A8I6A2Z2_RAT', 'tr|A0A8I6A2Z2|A0A8I6A2Z2_RAT', 'tr|A0A8I6A2Z2|A0A8I6A2Z2_RAT', 'tr|A0A8I6A2Z2|A0A8I6A2Z2_RAT', 'tr|A0A8I6A2Z2|A0A8I6A2Z2_RAT', 'tr|A0A8I6A2Z2|A0A8I6A2Z2_RAT', 'tr|A0A8I6A2Z2|A0A8I6A2Z2_RAT', 'tr|A0A8I6A2Z2|A0A8I6A2Z2_RAT', 'tr|A0A8I6A2Z2|A0A8I6A2Z2_RAT', 'tr|A0A8I6A2Z2|A0A8I6A2Z2_RAT', 'tr|A0A8I6A2Z2|A0A8I6A2Z2_RAT', 'tr|A0A8I6A2Z2|A0A8I6A2Z2_RAT', 'tr|A0A8I6A2Z2…	2505	5.96084	272647	42.019	-0.0627944	0.878	[[2185, 2205]]	[[0, 2185], [2205, 2505]]	13	['3-241', '213-405', '420-485', '494-621,658-802', '618-675', '857-948', '987-1095', '1221-1389', '1406-1513', '1523-1633', '1636-1811', '1879-2041', '2119-2177']	['CON', 'CON', 'CON', 'NC', 'IS', 'CON', 'CON', 'CON', 'CON', 'CON', 'CON', 'CON', 'CON']	['a/b three-layered sandwiches', 'a/b three-layered sandwiches', 'a+b two layers', 'a/b three-layered sandwiches', 'a+b two layers', 'a+b two layers', 'a+b two layers', 'a/b three-layered sandwiches', 'a/b three-layered sandwiches', 'beta barrels', 'a/b three-layered sandwiches', 'a/b three-layered sandwiches', 'alpha bundles']	['Thiolase-like', 'Thiolase-like', 'KS-MAT linker domain in fatty acid synthase', 'Flavodoxin-like', 'Alpha-beta plaits', 'Thioesterase/thiol ester dehydrase-isomerase-like', 'Thioesterase/thiol ester dehydrase-isomerase-like', 'Rossmann-like', 'Rossmann-like', 'GroES-like', 'Rossmann-like', 'Rossmann-like', 'ACP-like']	['Thiolase-like', 'Thiolase-like', 'KS-MAT linker domain in fatty acid synthase', 'FabD/lysophospholipase-like', 'Probable ACP-binding domain of malonyl-CoA ACP transacylase', 'Thioesterase/thiol ester dehydrase-isomerase', 'Thioesterase/thiol ester dehydrase-isomerase', 'S-adenosyl-L-methionine-dependent methyltransferases', 'NAD(P)-binding Rossmann-fold domains', 'Alcohol dehydrogenase-like, N-…	['ketoacyl-synt', 'Ketoacyl-synt_C_1', 'KAsynt_C_assoc', 'Acyl_transf_1_1st', 'Acyl_transf_1_2nd', 'PS-DH_N', 'PS-DH_C_2', 'Methyltransf_11_3', 'KOG1202_1st', 'KOG1202_2nd', 'ADH_zinc_N', 'adh_short_C2_1', 'PP-binding']	86	0	0
P12839	sp|P12839|NFM_RAT	NFM_RAT	Nefm	Neurofilament medium polypeptide	[]	['tr|G3V7S2|G3V7S2_RAT', 'tr|G3V7S2|G3V7S2_RAT', 'tr|G3V7S2|G3V7S2_RAT', 'tr|G3V7S2|G3V7S2_RAT', 'tr|G3V7S2|G3V7S2_RAT', 'tr|G3V7S2|G3V7S2_RAT', 'tr|G3V7S2|G3V7S2_RAT', 'tr|G3V7S2|G3V7S2_RAT', 'tr|G3V7S2|G3V7S2_RAT', 'tr|G3V7S2|G3V7S2_RAT', 'tr|G3V7S2|G3V7S2_RAT', 'tr|G3V7S2|G3V7S2_RAT', 'tr|G3V7S2|G3V7S2_RAT', 'tr|G3V7S2|G3V7S2_RAT', 'tr|G3V7S2|G3V7S2_RAT', 'tr|G3V7S2|G3V7S2_RAT', 'tr|G3V7S2|G3V…	846	4.77416	95790	71.0013	-1.18534	63.475	[[0, 97], [406, 846]]	[[97, 406]]	0							18	0	0
P13084	sp|P13084|NPM_RAT	NPM_RAT	Npm1	Nucleophosmin	['AABR07055527.1, ENSRNOG00000065783', 'AABR07025089.1, AABR07055492.1', 'AABR07055527.1, ENSRNOG00000065783, ENSRNOG00000070424', 'AABR07025089.1, AABR07055527.1, ENSRNOG00000065783, ENSRNOG00000070424', 'AABR07055492.1', 'AABR07055527.1, ENSRNOG00000065783, ENSRNOG00000070424', 'AABR07055527.1', 'AABR07055492.1', 'AABR07055492.1, ENSRNOG00000070424', 'AABR07055527.1, ENSRNOG00000065783, ENSRNOG…	['tr|A0A8I5ZUQ5|A0A8I5ZUQ5_RAT, tr|A0A8I6AG28|A0A8I6AG28_RAT, tr|A0A8L2Q2H9|A0A8L2Q2H9_RAT, tr|A0A8L2QVX8|A0A8L2QVX8_RAT, tr|D3ZP59|D3ZP59_RAT, tr|D3ZXI2|D3ZXI2_RAT', 'tr|A0A8I6AG28|A0A8I6AG28_RAT, tr|A0A8L2Q2H9|A0A8L2Q2H9_RAT, tr|A0A8L2QVX8|A0A8L2QVX8_RAT', 'tr|A0A8I6A9J5|A0A8I6A9J5_RAT, tr|A0A8I6AG28|A0A8I6AG28_RAT, tr|A0A8L2Q2H9|A0A8L2Q2H9_RAT, tr|A0A8L2QVX8|A0A8L2QVX8_RAT, tr|D3ZXI2|D3ZXI2_RA…	292	4.61944	32559.7	52.4082	-1.00034	50.685	[[0, 13], [115, 250]]	[[13, 115], [250, 292]]	2	['15-117', '241-291']	['CON', 'CON']	['beta sandwiches', 'alpha arrays']	['jelly-roll', 'Nucleophosmin DNA-binding domain']	['Nucleoplasmin-like/VP (viral coat and capsid proteins)', 'Nucleophosmin DNA-binding domain']	['Nucleoplasmin', 'NPM1-C']	13	0	0
P13086	sp|P13086|SUCA_RAT	SUCA_RAT	Suclg1	Succinate--CoA ligase [ADP/GDP-forming] subunit alpha, mitochondrial	[]	['tr|A0A0H2UHE1|A0A0H2UHE1_RAT, tr|A0A8I6A4L2|A0A8I6A4L2_RAT, tr|A0A8I6AAD9|A0A8I6AAD9_RAT, tr|A0A8I6AQ32|A0A8I6AQ32_RAT', 'tr|A0A0H2UHE1|A0A0H2UHE1_RAT, tr|A0A8I6A4L2|A0A8I6A4L2_RAT, tr|A0A8I6AAD9|A0A8I6AAD9_RAT, tr|A0A8I6AQ32|A0A8I6AQ32_RAT', 'tr|A0A0H2UHE1|A0A0H2UHE1_RAT, tr|A0A8I6A4L2|A0A8I6A4L2_RAT, tr|A0A8I6AAD9|A0A8I6AAD9_RAT, tr|A0A8I6AQ32|A0A8I6AQ32_RAT', 'tr|A0A0H2UHE1|A0A0H2UHE1_RAT, t…	346	9.54198	36147.5	36.8795	-0.0277457	11.85	[[0, 41]]	[[41, 346]]	2	['52-170', '171-337']	['CON', 'CON']	['a/b three-layered sandwiches', 'a/b three-layered sandwiches']	['Rossmann-like', 'Flavodoxin-like']	['NAD(P)-binding Rossmann-fold domains', 'Succinyl-CoA synthetase domains']	['CoA_binding', 'Succ_CoA_lig']	21	0	0
P13221	sp|P13221|AATC_RAT	AATC_RAT	Got1	Aspartate aminotransferase, cytoplasmic	[]	['tr|A0A8I6G6L5|A0A8I6G6L5_RAT, tr|A0A8L2UJT3|A0A8L2UJT3_RAT', 'tr|A0A8L2UJT3|A0A8L2UJT3_RAT', 'tr|A0A8I6G6L5|A0A8I6G6L5_RAT', 'tr|A0A8I6G6L5|A0A8I6G6L5_RAT, tr|A0A8L2UJT3|A0A8L2UJT3_RAT', 'tr|A0A8I6G6L5|A0A8I6G6L5_RAT, tr|A0A8L2UJT3|A0A8L2UJT3_RAT', 'tr|A0A8L2UJT3|A0A8L2UJT3_RAT', 'tr|A0A8I6G6L5|A0A8I6G6L5_RAT, tr|A0A8L2UJT3|A0A8L2UJT3_RAT', 'tr|A0A8I6G6L5|A0A8I6G6L5_RAT, tr|A0A8L2UJT3|A0A8L2UJT…	413	6.72828	46428.2	37.3356	-0.3046	0	[]	[[0, 413]]	2	['25-312', '311-409']	['CON', 'CON']	['a/b three-layered sandwiches', 'a+b two layers']	['PLP-dependent transferases', 'C-terminal domain in some PLP-dependent transferases']	['PLP-dependent transferases', 'C-terminal domain in some PLP-dependent transferases']	['Aminotran_1_2_N', 'Aminotran_1_2_C_3']	68	0	0
P13233	sp|P13233|CN37_RAT	CN37_RAT	Cnp	2',3'-cyclic-nucleotide 3'-phosphodiesterase	[]	['tr|A0A8I5Y1M7|A0A8I5Y1M7_RAT, tr|A0A8L2QCQ2|A0A8L2QCQ2_RAT', 'tr|A0A8I5Y1M7|A0A8I5Y1M7_RAT, tr|A0A8L2QCQ2|A0A8L2QCQ2_RAT', 'tr|A0A8I5Y1M7|A0A8I5Y1M7_RAT, tr|A0A8L2QCQ2|A0A8L2QCQ2_RAT', 'tr|A0A8I5Y1M7|A0A8I5Y1M7_RAT, tr|A0A8L2QCQ2|A0A8L2QCQ2_RAT', 'tr|A0A8I5Y1M7|A0A8I5Y1M7_RAT, tr|A0A8L2QCQ2|A0A8L2QCQ2_RAT', 'tr|A0A8I5Y1M7|A0A8I5Y1M7_RAT, tr|A0A8L2QCQ2|A0A8L2QCQ2_RAT', 'tr|A0A8I5Y1M7|A0A8I5Y1M7_…	420	9.02707	47267.8	41.2357	-0.443333	10.238	[[0, 31]]	[[31, 420]]	2	['51-155', '187-396']	['CON', 'CON']	['a/b three-layered sandwiches', 'beta barrels']	['P-loop domains-like', 'LigT-like']	['P-loop containing nucleoside triphosphate hydrolases', 'LigT-related']	['AAA_33', 'CNPase']	27	0	0
P13234	sp|P13234|KCC4_RAT	KCC4_RAT	Camk4	Calcium/calmodulin-dependent protein kinase type IV	[]	['tr|A0A8L2UQP4|A0A8L2UQP4_RAT', 'tr|A0A8L2UQP4|A0A8L2UQP4_RAT', 'tr|A0A8L2UQP4|A0A8L2UQP4_RAT', 'tr|A0A8L2UQP4|A0A8L2UQP4_RAT', 'tr|A0A8L2UQP4|A0A8L2UQP4_RAT', 'tr|A0A8L2UQP4|A0A8L2UQP4_RAT', 'tr|A0A8L2UQP4|A0A8L2UQP4_RAT', 'tr|A0A8L2UQP4|A0A8L2UQP4_RAT', 'tr|A0A8L2UQP4|A0A8L2UQP4_RAT', 'tr|A0A8L2UQP4|A0A8L2UQP4_RAT', 'tr|A0A8L2UQP4|A0A8L2UQP4_RAT', 'tr|A0A8L2UQP4|A0A8L2UQP4_RAT']	474	4.84538	53150.5	51.3447	-0.507806	36.287	[[0, 26], [329, 474]]	[[26, 329]]	1	['42-292']	['CON']	['a+b complex topology']	['Protein kinase/SAICAR synthase/ATP-grasp']	['Protein kinase']	['Pkinase_Tyr']	10	0	0
P13264	sp|P13264|GLSK_RAT	GLSK_RAT	Gls	Glutaminase kidney isoform, mitochondrial	[]	['tr|A0A0G2K1T0|A0A0G2K1T0_RAT, tr|A0A0G2KAN7|A0A0G2KAN7_RAT, tr|A0A8I6AXB6|A0A8I6AXB6_RAT', 'tr|A0A0G2K1T0|A0A0G2K1T0_RAT, tr|A0A0G2KAN7|A0A0G2KAN7_RAT, tr|A0A8I6AXB6|A0A8I6AXB6_RAT', 'tr|A0A0G2K1T0|A0A0G2K1T0_RAT, tr|A0A0G2KAN7|A0A0G2KAN7_RAT, tr|A0A8I6AXB6|A0A8I6AXB6_RAT', 'tr|A0A0G2K1T0|A0A0G2K1T0_RAT, tr|A0A0G2KAN7|A0A0G2KAN7_RAT, tr|A0A8I6AXB6|A0A8I6AXB6_RAT', 'tr|A0A0G2K1T0|A0A0G2K1T0_RAT,…	674	8.06417	74022.9	51.1661	-0.290059	22.849	[[0, 135], [653, 674]]	[[135, 653]]	4	['143-221', '229-301,415-536', '288-425', '562-648']	['CON', 'NC', 'IS', 'CON']	['alpha arrays', 'a+b three layers', 'alpha complex topology', 'alpha superhelices']	['EF-hand', 'Profilin-like', 'alpha-helical domain in beta-lactamase/transpeptidase-like proteins', 'Repetitive alpha hairpins']	['EF-hand', 'a+b domain in beta-lactamase/transpeptidase-like proteins', 'alpha-helical domain in beta-lactamase/transpeptidase-like proteins', 'Ankyrin repeat']	['KOG0506', 'Glutaminase_1st', 'Glutaminase_2nd', 'Ank_2']	39	0	0
P13383	sp|P13383|NUCL_RAT	NUCL_RAT	Ncl	Nucleolin	['Trappc8']	['tr|A0A8I5Y747|A0A8I5Y747_RAT, tr|A0A8I6A206|A0A8I6A206_RAT, tr|A0A8I6A236|A0A8I6A236_RAT, tr|A6JWG9|A6JWG9_RAT', 'tr|A0A8I5Y747|A0A8I5Y747_RAT, tr|A0A8I6A206|A0A8I6A206_RAT, tr|A0A8I6A236|A0A8I6A236_RAT, tr|A6JWG9|A6JWG9_RAT', 'tr|A0A8I5Y747|A0A8I5Y747_RAT, tr|A0A8I6A206|A0A8I6A206_RAT, tr|A0A8I6A236|A0A8I6A236_RAT, tr|A6JWG9|A6JWG9_RAT', 'tr|A0A8I5Y747|A0A8I5Y747_RAT, tr|A0A8I6A206|A0A8I6A206_…	713	4.6698	77146.4	53.7346	-1.09018	57.363	[[0, 308], [562, 577], [635, 713]]	[[308, 562], [577, 635]]	4	['312-384', '397-464', '489-560', '575-649']	['CON', 'CON', 'CON', 'CON']	['a+b two layers', 'a+b two layers', 'a+b two layers', 'a+b two layers']	['Alpha-beta plaits', 'Alpha-beta plaits', 'Alpha-beta plaits', 'Alpha-beta plaits']	['RNA-binding domain, RBD', 'RNA-binding domain, RBD', 'RNA-binding domain, RBD', 'RNA-binding domain, RBD']	['RRM_1_1', 'RRM_1_3', 'RRM_1', 'RRM_1']	29	0	0
P13437	sp|P13437|THIM_RAT	THIM_RAT	Acaa2	3-ketoacyl-CoA thiolase, mitochondrial	[]	['tr|A0A0G2K642|A0A0G2K642_RAT, tr|G3V9U2|G3V9U2_RAT']	397	8.08616	41870.4	42.7428	-0.0438287	0	[]	[[0, 397]]	3	['6-270', '251-318', '274-394']	['CON', 'CON', 'CON']	['a/b three-layered sandwiches', 'a/b three-layered sandwiches', 'a/b three-layered sandwiches']	['Thiolase-like', 'Thiolase-like', 'Thiolase-like']	['Thiolase-like', 'Thiolase-like', 'Thiolase-like']	['Thiolase_N', 'Ketoacyl-synt_C_1', 'Thiolase_C']	1	0	0
P13668	sp|P13668|STMN1_RAT	STMN1_RAT	Stmn1	Stathmin	['Stmn2', 'Mtrr', 'Stmn2', 'Stmn2', 'Stmn2', 'Stmn2']	['tr|A0A096MK73|A0A096MK73_RAT', 'sp|P21818|STMN2_RAT, tr|A0A096MK73|A0A096MK73_RAT, tr|A0A8I5ZV30|A0A8I5ZV30_RAT, tr|A0A8I5ZX99|A0A8I5ZX99_RAT, tr|A0A8L2QCZ4|A0A8L2QCZ4_RAT, tr|A0A8L2QYX2|A0A8L2QYX2_RAT', 'sp|Q498R1|MTRR_RAT, tr|A0A096MK73|A0A096MK73_RAT, tr|A0A8I5ZX99|A0A8I5ZX99_RAT, tr|A0A8L2QCU1|A0A8L2QCU1_RAT, tr|A0A8L2QCZ4|A0A8L2QCZ4_RAT, tr|A0A8L2QYX2|A0A8L2QYX2_RAT', 'tr|A0A096MK73|A0A096…	149	5.76242	17288.3	64.9678	-1.31275	61.745	[[0, 49], [106, 149]]	[[49, 106]]	1	['8-138']	['CON']	['extended segments']	['Stathmin']	['Stathmin']	['Stathmin']	9	0	0
P13697	sp|P13697|MAOX_RAT	MAOX_RAT	Me1	NADP-dependent malic enzyme	[]	[]	572	6.492	64002	38.6521	-0.190559	1.923	[]	[[0, 572]]	2	['68-268', '270-527']	['CON', 'CON']	['a/b three-layered sandwiches', 'alpha arrays']	['Flavodoxin-like', 'C-terminal domain of Malic enzyme']	['Aminoacid dehydrogenase-like, N-terminal domain', 'C-terminal domain of Malic enzyme']	['malic', 'Malic_M']	1	0	0
P14408	sp|P14408|FUMH_RAT	FUMH_RAT	Fh	Fumarate hydratase, mitochondrial	[]	[]	507	8.87647	54464.2	27.0704	-0.0891519	6.706	[[0, 34]]	[[34, 507]]	3	['69-182', '183-436', '438-506']	['CON', 'CON', 'CON']	['alpha arrays', 'alpha arrays', 'alpha arrays']	['L-aspartase N-terminal domain-like', 'L-aspartase middle domain-like', 'L-aspartase C-terminal domain-like']	['L-aspartase N-terminal domain-like', 'L-aspartase middle domain-like', 'L-aspartase C-terminal domain-like']	['Lyase_1_N', 'Lyase_1_C', 'FumaraseC_C']	23	0	0
P14480	sp|P14480|FIBB_RAT	FIBB_RAT	Fgb	Fibrinogen beta chain	[]	['tr|A0A8I6A9U0|A0A8I6A9U0_RAT, tr|A0A8L2UIC0|A0A8L2UIC0_RAT', 'tr|A0A8I6A9U0|A0A8I6A9U0_RAT, tr|A0A8L2UIC0|A0A8L2UIC0_RAT', 'tr|A0A8I6A9U0|A0A8I6A9U0_RAT, tr|A0A8L2UIC0|A0A8L2UIC0_RAT', 'tr|A0A8I6A9U0|A0A8I6A9U0_RAT, tr|A0A8L2UIC0|A0A8L2UIC0_RAT', 'tr|A0A8I6A9U0|A0A8I6A9U0_RAT, tr|A0A8L2UIC0|A0A8L2UIC0_RAT', 'tr|A0A8I6A9U0|A0A8I6A9U0_RAT, tr|A0A8L2UIC0|A0A8L2UIC0_RAT', 'tr|A0A8I6A9U0|A0A8I6A9U0_…	479	7.89404	54234.6	40.7027	-0.739248	18.789	[[0, 90]]	[[90, 479]]	1	['227-474']	['CON']	['a+b complex topology']	['Fibrinogen C-terminal domain-like']	['Fibrinogen C-terminal domain-like']	['Fibrinogen_C']	9	0	0
P14562	sp|P14562|LAMP1_RAT	LAMP1_RAT	Lamp1	Lysosome-associated membrane glycoprotein 1	[]	['tr|A0A0U1RRW1|A0A0U1RRW1_RAT, tr|A0A8I6A235|A0A8I6A235_RAT, tr|A0A8I6AQY4|A0A8I6AQY4_RAT, tr|A0A8L2UK78|A0A8L2UK78_RAT']	407	8.30851	43968.6	40.086	-0.05086	15.479	[[0, 22], [179, 211]]	[[22, 179], [211, 407]]	3	['26-183', '212-365', '368-405']	['CON', 'CON', 'CON']	['beta meanders', 'beta meanders', 'extended segments']	['lysosome-associated membrane protein LAMP-3', 'lysosome-associated membrane protein LAMP-3', 'Transmembrane segment of lysosome-associated membrane glycoprotein 2']	['lysosome-associated membrane protein LAMP-3', 'lysosome-associated membrane protein LAMP-3', 'Transmembrane segment of lysosome-associated membrane glycoprotein 2']	['Lamp_1st', 'Lamp_1st', 'Lamp_2nd']	1	0	0
P14604	sp|P14604|ECHM_RAT	ECHM_RAT	Echs1	Enoyl-CoA hydratase, mitochondrial	[]	['tr|A0A8L2QDN1|A0A8L2QDN1_RAT', 'tr|A0A8L2QDN1|A0A8L2QDN1_RAT', 'tr|A0A8L2QDN1|A0A8L2QDN1_RAT', 'tr|A0A8L2QDN1|A0A8L2QDN1_RAT', 'tr|A0A8L2QDN1|A0A8L2QDN1_RAT', 'tr|A0A8L2QDN1|A0A8L2QDN1_RAT', 'tr|A0A8L2QDN1|A0A8L2QDN1_RAT', 'tr|A0A8L2QDN1|A0A8L2QDN1_RAT', 'tr|A0A8L2QDN1|A0A8L2QDN1_RAT', 'tr|A0A8L2QDN1|A0A8L2QDN1_RAT', 'tr|A0A8L2QDN1|A0A8L2QDN1_RAT', 'tr|A0A8L2QDN1|A0A8L2QDN1_RAT']	290	8.39573	31516.1	34.6752	-0.104483	12.069	[[0, 34]]	[[34, 290]]	1	['44-276']	['CON']	['a/b three-layered sandwiches']	['ClpP/crotonase']	['ClpP/crotonase']	['ECH_1']	13	0	0
P14659	sp|P14659|HSP72_RAT	HSP72_RAT	Hspa2	Heat shock-related 70 kDa protein 2	[]	[]	633	5.50857	69640.8	35.7296	-0.485782	3.16	[[612, 633]]	[[0, 612]]	4	['7-189', '198-377', '394-508', '513-615']	['CON', 'CON', 'CON', 'CON']	['mixed a+b and a/b', 'mixed a+b and a/b', 'beta sandwiches', 'alpha bundles']	['Ribonuclease H-like', 'Ribonuclease H-like', 'Heat shock protein 70kD (HSP70), peptide-binding domain', 'immunoglobulin/albumin-binding domain-like']	['Ribonuclease H-like', 'Ribonuclease H-like', 'Heat shock protein 70kD (HSP70), peptide-binding domain', 'Heat shock protein 70kD (HSP70), C-terminal subdomain']	['HSP70_1st', 'MreB_Mbl_C', 'HSP70_2nd', 'HSP70_3rd']	3	0	0
P14668	sp|P14668|ANXA5_RAT	ANXA5_RAT	Anxa5	Annexin A5	['ANXA5', 'ANXA5', 'ANXA5', 'ANXA5', 'ANXA5', 'ANXA5', 'ANXA5', 'ANXA5', 'ANXA5']	['sp|P08758|ANXA5_HUMAN, tr|A0A8I5ZUK7|A0A8I5ZUK7_RAT, tr|A0A8I6A3S1|A0A8I6A3S1_RAT, tr|A0A8I6A6E5|A0A8I6A6E5_RAT, tr|A0A8I6ADG8|A0A8I6ADG8_RAT, tr|A0A8I6AM08|A0A8I6AM08_RAT, tr|A0A8I6AS27|A0A8I6AS27_RAT, tr|Q66HH8|Q66HH8_RAT', 'sp|P08758|ANXA5_HUMAN, tr|A0A8I5ZUK7|A0A8I5ZUK7_RAT, tr|A0A8I6A3S1|A0A8I6A3S1_RAT, tr|A0A8I6A6E5|A0A8I6A6E5_RAT, tr|A0A8I6ADG8|A0A8I6ADG8_RAT, tr|A0A8I6AM08|A0A8I6AM08_RA…	319	4.92484	35744.1	33.3683	-0.321944	1.254	[]	[[0, 319]]	4	['16-84', '89-156', '169-240', '246-315']	['CON', 'CON', 'CON', 'CON']	['alpha arrays', 'alpha arrays', 'alpha arrays', 'alpha arrays']	['Annexin', 'Annexin', 'Annexin', 'Annexin']	['Annexin', 'Annexin', 'Annexin', 'Annexin']	['Annexin', 'Annexin', 'Annexin_1', 'Annexin']	22	0	0
P14669	sp|P14669|ANXA3_RAT	ANXA3_RAT	Anxa3	Annexin A3	['Anxa11']	['tr|A0A8I6AIF7|A0A8I6AIF7_RAT', 'tr|A0A8I6AIF7|A0A8I6AIF7_RAT', 'tr|A0A8I6A4M3|A0A8I6A4M3_RAT, tr|A0A8I6AIF7|A0A8I6AIF7_RAT', 'tr|A0A8I6A4M3|A0A8I6A4M3_RAT, tr|A0A8I6AIF7|A0A8I6AIF7_RAT', 'tr|A0A8I6A4M3|A0A8I6A4M3_RAT, tr|A0A8I6AIF7|A0A8I6AIF7_RAT', 'tr|A0A8I6AIF7|A0A8I6AIF7_RAT', 'tr|A0A8I6A4M3|A0A8I6A4M3_RAT, tr|Q6TXF2|Q6TXF2_RAT', 'tr|A0A8I6A4M3|A0A8I6A4M3_RAT, tr|Q6TXF2|Q6TXF2_RAT', 'tr|A0A8…	324	5.9626	36362.8	36.979	-0.486728	0.617	[]	[[0, 324]]	4	['18-89', '92-160', '173-245', '252-322']	['CON', 'CON', 'CON', 'CON']	['alpha arrays', 'alpha arrays', 'alpha arrays', 'alpha arrays']	['Annexin', 'Annexin', 'Annexin', 'Annexin']	['Annexin', 'Annexin', 'Annexin', 'Annexin']	['Annexin_1', 'Annexin_1', 'Annexin_1', 'Annexin']	29	0	0
P14841	sp|P14841|CYTC_RAT	CYTC_RAT	Cst3	Cystatin-C	[]	['tr|A0A8L2Q336|A0A8L2Q336_RAT', 'tr|A0A8L2Q336|A0A8L2Q336_RAT', 'tr|A0A8I6AD91|A0A8I6AD91_RAT, tr|A0A8L2Q336|A0A8L2Q336_RAT', 'tr|A0A8L2Q336|A0A8L2Q336_RAT', 'tr|A0A8I6AD91|A0A8I6AD91_RAT, tr|A0A8L2Q336|A0A8L2Q336_RAT', 'tr|A0A8L2Q336|A0A8L2Q336_RAT', 'tr|A0A8I6AD91|A0A8I6AD91_RAT, tr|A0A8L2Q336|A0A8L2Q336_RAT', 'tr|A0A8I6AD91|A0A8I6AD91_RAT, tr|A0A8L2Q336|A0A8L2Q336_RAT', 'tr|A0A8L2Q336|A0A8L2Q…	140	9.35425	15436.5	42.0329	-0.27	25.714	[[0, 37]]	[[37, 140]]	1	['31-138']	['CON']	['a+b two layers']	['Cystatin-like']	['Cystatin/monellin']	['Cystatin']	7	0	0
P14942	sp|P14942|GSTA4_RAT	GSTA4_RAT	Gsta4	Glutathione S-transferase alpha-4	['ENSRNOG00000069867', 'ENSRNOG00000069867, Gsta4l1', 'ENSRNOG00000069867', 'ENSRNOG00000069867', 'Gsta4l1', 'ENSRNOG00000069867']	['tr|A0A8I6A0I6|A0A8I6A0I6_RAT, tr|A0A8I6AQP1|A0A8I6AQP1_RAT, tr|A0A8L2Q6M0|A0A8L2Q6M0_RAT', 'tr|A0A8I6A0I6|A0A8I6A0I6_RAT, tr|A0A8L2Q6M0|A0A8L2Q6M0_RAT', 'tr|A0A8I6A0I6|A0A8I6A0I6_RAT, tr|A0A8I6AQP1|A0A8I6AQP1_RAT, tr|A0A8L2Q6M0|A0A8L2Q6M0_RAT, tr|Q6TUG1|Q6TUG1_RAT', 'tr|A0A8I6A0I6|A0A8I6A0I6_RAT, tr|A0A8I6AQP1|A0A8I6AQP1_RAT, tr|A0A8L2Q6M0|A0A8L2Q6M0_RAT', 'tr|A0A8I6A0I6|A0A8I6A0I6_RAT, tr|A0A8…	222	6.76909	25509.5	38.2896	-0.171171	0	[]	[[0, 222]]	2	['4-80', '82-199']	['CON', 'CON']	['a+b three layers', 'alpha superhelices']	['Thioredoxin-like', 'Repetitive alpha hairpins']	['Thioredoxin-like', 'Glutathione S-transferase (GST)-C']	['GST_N_5', 'GST_C_3']	6	0	0
P15087	sp|P15087|CBPE_RAT	CBPE_RAT	Cpe	Carboxypeptidase E	[]	[]	476	5.06563	53308.3	43.2796	-0.421639	8.824	[[0, 43]]	[[43, 476]]	2	['52-373', '375-450']	['CON', 'CON']	['a/b three-layered sandwiches', 'beta sandwiches']	['Phosphorylase/hydrolase-like', 'Immunoglobulin-like beta-sandwich']	['Zn-dependent exopeptidases', 'Prealbumin-like']	['Peptidase_M14', 'CarboxypepD_reg']	1	0	0
P15205	sp|P15205|MAP1B_RAT	MAP1B_RAT	Map1b	Microtubule-associated protein 1B	[]	['tr|A0A8I5ZMJ9|A0A8I5ZMJ9_RAT, tr|A0A8I5ZWW4|A0A8I5ZWW4_RAT', 'tr|A0A8I5ZMJ9|A0A8I5ZMJ9_RAT, tr|A0A8I5ZWW4|A0A8I5ZWW4_RAT', 'tr|A0A8I5ZMJ9|A0A8I5ZMJ9_RAT, tr|A0A8I5ZWW4|A0A8I5ZWW4_RAT', 'tr|A0A8I5ZMJ9|A0A8I5ZMJ9_RAT, tr|A0A8I5ZWW4|A0A8I5ZWW4_RAT', 'tr|A0A8I5ZMJ9|A0A8I5ZMJ9_RAT, tr|A0A8I5ZWW4|A0A8I5ZWW4_RAT', 'tr|A0A8I5ZMJ9|A0A8I5ZMJ9_RAT, tr|A0A8I5ZWW4|A0A8I5ZWW4_RAT', 'tr|A0A8I5ZMJ9|A0A8I5ZMJ9_…	2461	4.73608	269640	61.5526	-0.849451	75.701	[[0, 29], [512, 2346]]	[[29, 512], [2346, 2461]]	0							141	0	0
P15429	sp|P15429|ENOB_RAT	ENOB_RAT	Eno3	Beta-enolase	[]	['tr|A0A8I5ZJD5|A0A8I5ZJD5_RAT, tr|A0A8I6AK25|A0A8I6AK25_RAT', 'tr|A0A8I5ZJD5|A0A8I5ZJD5_RAT, tr|A0A8I6AK25|A0A8I6AK25_RAT']	434	7.08148	47013.3	28.7429	-0.196313	0	[]	[[0, 434]]	2	['4-136', '143-430']	['CON', 'CON']	['a+b two layers', 'a/b barrels']	['Enolase-N/ribosomal protein', 'TIM beta/alpha-barrel']	['Enolase N-terminal domain-like', 'TIM barrels']	['Enolase_N', 'Enolase_C']	2	0	0
P15650	sp|P15650|ACADL_RAT	ACADL_RAT	Acadl	Long-chain specific acyl-CoA dehydrogenase, mitochondrial	[]	['tr|A0A8I6GMH0|A0A8I6GMH0_RAT', 'tr|A0A8I6GMH0|A0A8I6GMH0_RAT', 'tr|A0A8I6GMH0|A0A8I6GMH0_RAT', 'tr|A0A8I6GMH0|A0A8I6GMH0_RAT', 'tr|A0A8I6GMH0|A0A8I6GMH0_RAT', 'tr|A0A8I6GMH0|A0A8I6GMH0_RAT']	430	7.63231	47872.3	42.2961	-0.222791	8.372	[[0, 36]]	[[36, 430]]	3	['53-164', '167-275', '279-427']	['CON', 'CON', 'CON']	['alpha arrays', 'beta complex topology', 'alpha bundles']	['Acyl-CoA dehydrogenase N-terminal domain-like', 'Acyl-CoA dehydrogenase middle domain-like', 'Bromodomain-like']	['Acyl-CoA dehydrogenase N-terminal domain-like', 'Acyl-CoA dehydrogenase middle domain-like', 'Acyl-CoA dehydrogenase C-terminal domain-like']	['Acyl-CoA_dh_N', 'Acyl-CoA_dh_M', 'Acyl-CoA_dh_1']	7	0	0
P15999	sp|P15999|ATPA_RAT	ATPA_RAT	Atp5f1a	ATP synthase subunit alpha, mitochondrial	[]	['tr|A0A8I5ZXA2|A0A8I5ZXA2_RAT, tr|F1LP05|F1LP05_RAT', 'tr|A0A8I5ZXA2|A0A8I5ZXA2_RAT, tr|F1LP05|F1LP05_RAT', 'tr|A0A8I5ZXA2|A0A8I5ZXA2_RAT, tr|F1LP05|F1LP05_RAT', 'tr|A0A8I5ZXA2|A0A8I5ZXA2_RAT, tr|F1LP05|F1LP05_RAT', 'tr|A0A8I5ZXA2|A0A8I5ZXA2_RAT, tr|F1LP05|F1LP05_RAT', 'tr|A0A8I5ZXA2|A0A8I5ZXA2_RAT, tr|F1LP05|F1LP05_RAT', 'tr|A0A8I5ZXA2|A0A8I5ZXA2_RAT, tr|F1LP05|F1LP05_RAT', 'tr|A0A8I5ZXA2|A0A8I…	553	9.22067	59752.9	33.2264	-0.0904159	9.584	[[0, 53]]	[[53, 553]]	3	['71-137', '139-417', '424-529']	['CON', 'CON', 'CON']	['beta barrels', 'a/b three-layered sandwiches', 'alpha superhelices']	['cradle loop barrel', 'P-loop domains-like', 'C-terminal domain of alpha and beta subunits of F1 ATP synthase']	['Alanine racemase-C', 'P-loop containing nucleoside triphosphate hydrolases', 'C-terminal domain of alpha and beta subunits of F1 ATP synthase']	['ATP-synt_ab_N', 'ATP-synt_ab', 'ATP-synt_ab_C']	24	0	0
P16446	sp|P16446|PIPNA_RAT	PIPNA_RAT	Pitpna	Phosphatidylinositol transfer protein alpha isoform	['Pitpnb']	['tr|A0A8L2R5F2|A0A8L2R5F2_RAT, tr|R9PXS4|R9PXS4_RAT', 'tr|A0A8L2R5F2|A0A8L2R5F2_RAT, tr|R9PXS4|R9PXS4_RAT', 'tr|A0A8L2R5F2|A0A8L2R5F2_RAT, tr|R9PXS4|R9PXS4_RAT', 'tr|A0A8L2R5F2|A0A8L2R5F2_RAT, tr|R9PXS4|R9PXS4_RAT', 'tr|R9PXS4|R9PXS4_RAT', 'tr|A0A8L2R5F2|A0A8L2R5F2_RAT, tr|R9PXS4|R9PXS4_RAT', 'tr|A0A8L2R5F2|A0A8L2R5F2_RAT, tr|R9PXS4|R9PXS4_RAT', 'tr|A0A8L2R5F2|A0A8L2R5F2_RAT, tr|R9PXS4|R9PXS4_RA…	271	5.96931	31907	39.4491	-0.739114	4.059	[]	[[0, 271]]	1	['3-252']	['CON']	['a+b two layers']	['TBP-like']	['Bet v1-like']	['IP_trans']	12	0	0
P16617	sp|P16617|PGK1_RAT	PGK1_RAT	Pgk1	Phosphoglycerate kinase 1	['Pgk1l1', 'Pgk1l1, Pgk2', 'Pgk1l1, Pgk2', 'Pgk1l1, Pgk2', 'Pgk1l1, Pgk2', 'Pgk2', 'ENSRNOG00000066874', 'Pgk1l1', 'Pgk1l1, Pgk2', 'ENSRNOG00000066874', 'Pgk1l1, Pgk2', 'ENSRNOG00000066874, Pgk1l1', 'Pgk1l1', 'ENSRNOG00000066874, Pgk1l1', 'ENSRNOG00000066874', 'ENSRNOG00000066874', 'Pgk1l1', 'Pgk1l1, Pgk2', 'Pgk1l1', 'Pgk1l1', 'Pgk2', 'Pgk1l1, Pgk2', 'Pgk1l1', 'Pgk1l1', 'Pgk2', 'Pgk1l1, Pgk2', 'P…	['tr|M0R6Y8|M0R6Y8_RAT', 'tr|A0A096MJL6|A0A096MJL6_RAT, tr|M0R6Y8|M0R6Y8_RAT, tr|Q5XIV1|Q5XIV1_RAT', 'tr|A0A096MJL6|A0A096MJL6_RAT, tr|M0R6Y8|M0R6Y8_RAT, tr|Q5XIV1|Q5XIV1_RAT', 'tr|A0A096MJL6|A0A096MJL6_RAT', 'tr|A0A096MJL6|A0A096MJL6_RAT, tr|M0R6Y8|M0R6Y8_RAT, tr|Q5XIV1|Q5XIV1_RAT', 'tr|A0A096MJL6|A0A096MJL6_RAT, tr|M0R6Y8|M0R6Y8_RAT, tr|Q5XIV1|Q5XIV1_RAT', 'tr|A0A096MJL6|A0A096MJL6_RAT', 'tr|A0…	417	8.02021	44538	24.554	-0.0829736	0	[]	[[0, 417]]	2	['6-190', '193-416']	['CON', 'CON']	['a/b three-layered sandwiches', 'a/b three-layered sandwiches']	['Phosphoglycerate kinase domain 1', 'Phosphoglycerate kinase domain 2']	['Phosphoglycerate kinase domain 1', 'Phosphoglycerate kinase domain 2']	['PGK_N', 'PGK_C']	99	0	0
P17046	sp|P17046|LAMP2_RAT	LAMP2_RAT	Lamp2	Lysosome-associated membrane glycoprotein 2	[]	['tr|A0A8I6A5X8|A0A8I6A5X8_RAT, tr|A0A8I6ACM0|A0A8I6ACM0_RAT, tr|A0A8I6AD73|A0A8I6AD73_RAT, tr|A0A8I6ADS7|A0A8I6ADS7_RAT, tr|A0A8I6AHB3|A0A8I6AHB3_RAT, tr|A0A8I6AMZ0|A0A8I6AMZ0_RAT', 'tr|A0A8I6A5X8|A0A8I6A5X8_RAT, tr|A0A8I6ACM0|A0A8I6ACM0_RAT, tr|A0A8I6AD73|A0A8I6AD73_RAT, tr|A0A8I6ADS7|A0A8I6ADS7_RAT, tr|A0A8I6AHB3|A0A8I6AHB3_RAT, tr|A0A8I6AMZ0|A0A8I6AMZ0_RAT']	411	8.02111	45155.3	31.3207	0.0734793	17.275	[[0, 26], [185, 220]]	[[26, 185], [220, 411]]	3	['30-185', '221-370', '370-411']	['CON', 'CON', 'CON']	['beta meanders', 'beta meanders', 'extended segments']	['lysosome-associated membrane protein LAMP-3', 'lysosome-associated membrane protein LAMP-3', 'Transmembrane segment of lysosome-associated membrane glycoprotein 2']	['lysosome-associated membrane protein LAMP-3', 'lysosome-associated membrane protein LAMP-3', 'Transmembrane segment of lysosome-associated membrane glycoprotein 2']	['Lamp_1st', 'Lamp_1st', 'Lamp_2nd']	2	0	0
P17074	sp|P17074|RS19_RAT	RS19_RAT	Rps19	Small ribosomal subunit protein eS19	['AABR07040944.1, ENSRNOG00000064563, LOC108348601', 'AABR07015941.1, Rps19l3', 'Rps19l3', 'AABR07015941.1, AABR07040944.1, ENSRNOG00000064563, LOC108348601, LOC120095010, Rps19l3', 'Rps19l3', 'AABR07040944.1, ENSRNOG00000064563, LOC108348601']	['tr|A0A8I6AFS6|A0A8I6AFS6_RAT, tr|A0A8I6AHY3|A0A8I6AHY3_RAT, tr|A0A8I6GLA3|A0A8I6GLA3_RAT, tr|A0A8L2QEH3|A0A8L2QEH3_RAT, tr|D3ZSH6|D3ZSH6_RAT, tr|F1LYF3|F1LYF3_RAT, tr|F1M764|F1M764_RAT', 'tr|A0A8I6AFS6|A0A8I6AFS6_RAT, tr|A0A8I6ARG7|A0A8I6ARG7_RAT, tr|A0A8I6GLA3|A0A8I6GLA3_RAT, tr|A0A8L2QEH3|A0A8L2QEH3_RAT, tr|D3ZGN8|D3ZGN8_RAT', 'tr|A0A8I6AFS6|A0A8I6AFS6_RAT, tr|A0A8I6GLA3|A0A8I6GLA3_RAT, tr|A0…	145	10.4096	16085.3	31.4118	-0.655172	11.034	[[117, 145]]	[[0, 117]]	1	['4-142']	['CON']	['alpha arrays']	['HTH']	['winged']	['Ribosomal_S19e']	5	0	0
P17105	sp|P17105|IP3KA_RAT	IP3KA_RAT	Itpka	Inositol-trisphosphate 3-kinase A	['Itpkb']	['sp|P42335|IP3KB_RAT']	459	7.64964	50870	57.2458	-0.543355	38.562	[[0, 167]]	[[167, 459]]	1	['204-274,309-456']	['NC']	['a+b complex topology']	['Protein kinase/SAICAR synthase/ATP-grasp']	['SAICAR synthase']	['IPK']	21	0	0
P17164	sp|P17164|FUCO_RAT	FUCO_RAT	Fuca1	Tissue alpha-L-fucosidase	[]	['tr|A0A0G2JSJ8|A0A0G2JSJ8_RAT']	462	5.81852	53485.8	40.9234	-0.416883	6.061	[[0, 28]]	[[28, 462]]	2	['43-359', '376-459']	['CON', 'CON']	['a/b barrels', 'beta sandwiches']	['TIM beta/alpha-barrel', 'Glycosyl hydrolase domain-like']	['TIM barrels', 'Glycosyl hydrolase domain']	['Alpha_L_fucos', 'Fucosidase_C']	1	0	0
P17220	sp|P17220|PSA2_RAT	PSA2_RAT	Psma2	Proteasome subunit alpha type-2	[]	['tr|A0A8I5ZV22|A0A8I5ZV22_RAT', 'tr|A0A8I5ZV22|A0A8I5ZV22_RAT', 'tr|A0A8I5ZV22|A0A8I5ZV22_RAT', 'tr|A0A8I5ZV22|A0A8I5ZV22_RAT', 'tr|A0A8I5ZV22|A0A8I5ZV22_RAT', 'tr|A0A8I5ZV22|A0A8I5ZV22_RAT', 'tr|A0A8I5ZV22|A0A8I5ZV22_RAT', 'tr|A0A8I5ZV22|A0A8I5ZV22_RAT']	234	6.91375	25926.3	43.8983	-0.188889	1.282	[]	[[0, 234]]	1	['36-223']	['CON']	['a+b four layers']	['Ntn/PP2C']	['Proteasome subunits']	['Proteasome']	9	0	0
P17256	sp|P17256|KIME_RAT	KIME_RAT	Mvk	Mevalonate kinase	[]	['tr|A0A8I5XW47|A0A8I5XW47_RAT, tr|A0A8I5Y175|A0A8I5Y175_RAT, tr|M0R5W4|M0R5W4_RAT']	395	6.55998	41987.3	36.5716	0.14557	0	[]	[[0, 395]]	2	['8-61,105-220', '230-376']	['NC', 'CON']	['a+b two layers', 'a+b two layers']	['Ribosomal protein S5 domain 2-like', 'Alpha-beta plaits']	['Ribosomal protein S5 domain 2-like', 'GHMP Kinase, C-terminal domain']	['GHMP_kinases_N', 'GHMP_kinases_C']	1	0	0
P17425	sp|P17425|HMCS1_RAT	HMCS1_RAT	Hmgcs1	Hydroxymethylglutaryl-CoA synthase, cytoplasmic	[]	['tr|A0A8I6AH54|A0A8I6AH54_RAT, tr|A0A8I6AX76|A0A8I6AX76_RAT', 'tr|A0A8I6AH54|A0A8I6AH54_RAT, tr|A0A8I6AX76|A0A8I6AX76_RAT', 'tr|A0A8I6AH54|A0A8I6AH54_RAT, tr|A0A8I6AX76|A0A8I6AX76_RAT', 'tr|A0A8I6AH54|A0A8I6AH54_RAT, tr|A0A8I6AX76|A0A8I6AX76_RAT', 'tr|A0A8I6AH54|A0A8I6AH54_RAT, tr|A0A8I6AX76|A0A8I6AX76_RAT', 'tr|A0A8I6AH54|A0A8I6AH54_RAT, tr|A0A8I6AX76|A0A8I6AX76_RAT']	520	5.58383	57433.1	27.4871	-0.305962	10.385	[[466, 520]]	[[0, 466]]	2	['17-184', '188-279,314-468']	['CON', 'NC']	['a/b three-layered sandwiches', 'a/b three-layered sandwiches']	['Thiolase-like', 'Thiolase-like']	['Thiolase-like', 'Thiolase-like']	['HMG_CoA_synt_N', 'HMG_CoA_synt_C']	6	0	0
P17475	sp|P17475|A1AT_RAT	A1AT_RAT	Serpina1	Alpha-1-antiproteinase	[]	['tr|A0A0G2JSJ9|A0A0G2JSJ9_RAT, tr|A0A0G2JY31|A0A0G2JY31_RAT, tr|A0A0G2JZ73|A0A0G2JZ73_RAT']	411	5.69631	46135.3	37.918	-0.157664	9.976	[[0, 41]]	[[41, 411]]	1	['45-409']	['CON']	['a+b complex topology']	['Serpins']	['Serpins']	['Serpin']	1	0	0
P17764	sp|P17764|THIL_RAT	THIL_RAT	Acat1	Acetyl-CoA acetyltransferase, mitochondrial	[]	['tr|A0A8I5Y5Z3|A0A8I5Y5Z3_RAT, tr|A0A8I6AA14|A0A8I6AA14_RAT', 'tr|A0A8I5Y5Z3|A0A8I5Y5Z3_RAT, tr|A0A8I6AA14|A0A8I6AA14_RAT', 'tr|A0A8I5Y5Z3|A0A8I5Y5Z3_RAT, tr|A0A8I6AA14|A0A8I6AA14_RAT', 'tr|A0A8I5Y5Z3|A0A8I5Y5Z3_RAT, tr|A0A8I6AA14|A0A8I6AA14_RAT', 'tr|A0A8I5Y5Z3|A0A8I5Y5Z3_RAT, tr|A0A8I6AA14|A0A8I6AA14_RAT', 'tr|A0A8I5Y5Z3|A0A8I5Y5Z3_RAT, tr|A0A8I6AA14|A0A8I6AA14_RAT', 'tr|A0A8I5Y5Z3|A0A8I5Y5Z3_…	424	8.91838	44694.5	33.6439	0.0863208	8.019	[[0, 34]]	[[34, 424]]	2	['37-299', '304-423']	['CON', 'CON']	['a/b three-layered sandwiches', 'a/b three-layered sandwiches']	['Thiolase-like', 'Thiolase-like']	['Thiolase-like', 'Thiolase-like']	['Thiolase_N', 'Thiolase_C']	33	0	0
P18088	sp|P18088|DCE1_RAT	DCE1_RAT	Gad1	Glutamate decarboxylase 1	[]	['tr|A0A0G2K7I5|A0A0G2K7I5_RAT, tr|Q63211|Q63211_RAT', 'tr|A0A0G2K7I5|A0A0G2K7I5_RAT, tr|Q63211|Q63211_RAT', 'tr|A0A0G2K7I5|A0A0G2K7I5_RAT', 'tr|A0A0G2K7I5|A0A0G2K7I5_RAT']	593	6.94421	66639.6	34.7293	-0.295447	4.216	[[0, 24]]	[[24, 593]]	2	['204-428', '474-592']	['CON', 'CON']	['a/b three-layered sandwiches', 'a+b two layers']	['PLP-dependent transferases', 'C-terminal domain in some PLP-dependent transferases']	['PLP-dependent transferases', 'C-terminal domain in some PLP-dependent transferases']	['Aminotran_5_N', 'Pyridoxal_deC']	4	0	0
P18265	sp|P18265|GSK3A_RAT	GSK3A_RAT	Gsk3a	Glycogen synthase kinase-3 alpha	['Gsk3b', 'Gsk3b', 'Gsk3b', 'Gsk3b', 'Gsk3b', 'Gsk3b', 'Gsk3b', 'Gsk3b', 'Gsk3b']	['tr|A0A8L2QGG1|A0A8L2QGG1_RAT', 'tr|A0A8L2QGG1|A0A8L2QGG1_RAT', 'tr|A0A8L2QGG1|A0A8L2QGG1_RAT', 'sp|P18266|GSK3B_RAT, tr|A0A0G2JSH4|A0A0G2JSH4_RAT, tr|A0A0G2KB98|A0A0G2KB98_RAT, tr|A0A8I6GL38|A0A8I6GL38_RAT, tr|A0A8L2QGG1|A0A8L2QGG1_RAT', 'sp|P18266|GSK3B_RAT, tr|A0A0G2JSH4|A0A0G2JSH4_RAT, tr|A0A0G2KB98|A0A0G2KB98_RAT, tr|A0A8I6GL38|A0A8I6GL38_RAT, tr|A0A8L2QGG1|A0A8L2QGG1_RAT', 'tr|A0A8L2QGG1|A…	483	8.99542	51026.2	41.7698	-0.22795	29.607	[[0, 98], [438, 483]]	[[98, 438]]	1	['119-394']	['CON']	['a+b complex topology']	['Protein kinase/SAICAR synthase/ATP-grasp']	['Protein kinase']	['Pkinase_Tyr']	20	0	0
P18266	sp|P18266|GSK3B_RAT	GSK3B_RAT	Gsk3b	Glycogen synthase kinase-3 beta	[]	['tr|A0A0G2JSH4|A0A0G2JSH4_RAT, tr|A0A0G2KB98|A0A0G2KB98_RAT, tr|A0A8I6GL38|A0A8I6GL38_RAT', 'tr|A0A0G2JSH4|A0A0G2JSH4_RAT, tr|A0A0G2KB98|A0A0G2KB98_RAT, tr|A0A8I6GL38|A0A8I6GL38_RAT', 'tr|A0A0G2JSH4|A0A0G2JSH4_RAT, tr|A0A0G2KB98|A0A0G2KB98_RAT, tr|A0A8I6GL38|A0A8I6GL38_RAT', 'tr|A0A0G2JSH4|A0A0G2JSH4_RAT, tr|A0A0G2KB98|A0A0G2KB98_RAT, tr|A0A8I6GL38|A0A8I6GL38_RAT', 'tr|A0A0G2JSH4|A0A0G2JSH4_RAT,…	420	8.98169	46741.8	31.3255	-0.320238	20.952	[[0, 49], [381, 420]]	[[49, 381]]	1	['56-332']	['CON']	['a+b complex topology']	['Protein kinase/SAICAR synthase/ATP-grasp']	['Protein kinase']	['Pkinase_Tyr']	10	0	0
P18292	sp|P18292|THRB_RAT	THRB_RAT	F2	Prothrombin	[]	['tr|A0A8I6ABS3|A0A8I6ABS3_RAT, tr|G3V843|G3V843_RAT', 'tr|A0A8I6ABS3|A0A8I6ABS3_RAT, tr|G3V843|G3V843_RAT', 'tr|A0A8I6ABS3|A0A8I6ABS3_RAT, tr|G3V843|G3V843_RAT']	617	6.28204	70411	39.1282	-0.539708	5.673	[[0, 29]]	[[29, 617]]	6	['54-89', '81-107', '109-187', '214-292', '328-358', '360-611']	['CON', 'CON', 'CON', 'CON', 'CON', 'CON']	['few secondary structure elements', 'few secondary structure elements', 'few secondary structure elements', 'few secondary structure elements', 'beta barrels', 'beta barrels']	['GLA-domain', 'GLA-domain', 'Kringle-like', 'Kringle-like', 'cradle loop barrel', 'cradle loop barrel']	['GLA-domain', 'GLA-domain', 'Kringle-like', 'Kringle-like', 'FMN-binding split barrel', 'FMN-binding split barrel']	['Gla', 'Gla_like', 'Kringle', 'Kringle', 'Thrombin_light', 'Trypsin']	3	0	0
P18297	sp|P18297|SPRE_RAT	SPRE_RAT	Spr	Sepiapterin reductase	[]	['tr|A0A8I5ZU80|A0A8I5ZU80_RAT', 'tr|A0A8I5ZU80|A0A8I5ZU80_RAT', 'tr|A0A8I5ZU80|A0A8I5ZU80_RAT']	262	5.5487	28128	42.4718	0.0477099	3.817	[]	[[0, 262]]	1	['10-236']	['CON']	['a/b three-layered sandwiches']	['Rossmann-like']	['NAD(P)-binding Rossmann-fold domains']	['adh_short_C2_1']	3	0	0
P18418	sp|P18418|CALR_RAT	CALR_RAT	Calr	Calreticulin	['Calr3', 'Calr4', 'Calr4', 'Calr3']	['tr|A0A8I5ZJB3|A0A8I5ZJB3_RAT, tr|A0A8L2Q1G7|A0A8L2Q1G7_RAT', 'tr|A0A8I5ZJB3|A0A8I5ZJB3_RAT, tr|A0A8L2Q1G7|A0A8L2Q1G7_RAT', 'tr|A0A8I5ZJB3|A0A8I5ZJB3_RAT, tr|A0A8L2Q1G7|A0A8L2Q1G7_RAT', 'tr|A0A8I5ZJB3|A0A8I5ZJB3_RAT', 'tr|A0A8I5ZJB3|A0A8I5ZJB3_RAT', 'tr|A0A8I5ZJB3|A0A8I5ZJB3_RAT, tr|A0A8L2Q1G7|A0A8L2Q1G7_RAT', 'tr|A0A8I5ZJB3|A0A8I5ZJB3_RAT', 'tr|A0A8I5ZJB3|A0A8I5ZJB3_RAT, tr|A0A8L2Q1G7|A0A8L2Q1G…	416	4.33445	47994.9	44.1717	-1.09904	34.856	[[0, 17], [195, 265], [357, 416]]	[[17, 195], [265, 357]]	2	['21-201,301-343', '205-304']	['NC', 'IS']	['beta sandwiches', 'few secondary structure elements']	['jelly-roll', 'P-domain of calnexin/calreticulin']	['Concanavalin A-like lectins/glucanases', 'P-domain of calnexin/calreticulin']	['Calreticulin_1st', 'Calreticulin_2nd']	34	0	0
P18420	sp|P18420|PSA1_RAT	PSA1_RAT	Psma1	Proteasome subunit alpha type-1	[]	[]	263	6.14398	29517.2	50.7171	-0.431179	12.167	[[231, 263]]	[[0, 231]]	1	['35-218']	['CON']	['a+b four layers']	['Ntn/PP2C']	['Proteasome subunits']	['Proteasome']	15	0	0
P18666	sp|P18666|ML12B_RAT	ML12B_RAT	Myl12b	Myosin regulatory light chain 12B	['Myl12a, Myl9, Rlc-a', 'LOC100911093, Myl12a, Rlc-a, Trnt1', 'Myl9', 'Myl12a, Rlc-a', 'Myl12a, Rlc-a', 'Myl12a, Rlc-a']	['sp|P13832|MRLCA_RAT, sp|Q64122|MYL9_RAT, tr|A0A0G2JSW0|A0A0G2JSW0_RAT, tr|A0A8I5ZNJ5|A0A8I5ZNJ5_RAT, tr|A0A8I5ZXA1|A0A8I5ZXA1_RAT, tr|A0A8I6AWG5|A0A8I6AWG5_RAT, tr|A0A8L2UJI1|A0A8L2UJI1_RAT, tr|B0BMS8|B0BMS8_RAT', 'sp|P13832|MRLCA_RAT, tr|A0A0G2JSW0|A0A0G2JSW0_RAT, tr|A0A8I5ZNJ5|A0A8I5ZNJ5_RAT, tr|A0A8I5ZPS5|A0A8I5ZPS5_RAT, tr|A0A8I5ZQ33|A0A8I5ZQ33_RAT, tr|A0A8I5ZXA1|A0A8I5ZXA1_RAT, tr|A0A8I6A0…	172	4.78058	19838	30.4762	-0.794767	11.628	[[0, 20]]	[[20, 172]]	2	['27-92', '98-164']	['CON', 'CON']	['alpha arrays', 'alpha arrays']	['EF-hand', 'EF-hand']	['EF-hand', 'EF-hand']	['EF-hand_7_4', 'EF-hand_7_8']	5	0	0
P18757	sp|P18757|CGL_RAT	CGL_RAT	Cth	Cystathionine gamma-lyase	[]	['tr|A0A0G2K3C5|A0A0G2K3C5_RAT, tr|A0A0G2K5G2|A0A0G2K5G2_RAT, tr|Q9EQS4|Q9EQS4_RAT', 'tr|A0A0G2K3C5|A0A0G2K3C5_RAT, tr|Q9EQS4|Q9EQS4_RAT', 'tr|A0A0G2K3C5|A0A0G2K3C5_RAT, tr|A0A0G2K5G2|A0A0G2K5G2_RAT, tr|Q9EQS4|Q9EQS4_RAT', 'tr|A0A0G2K3C5|A0A0G2K3C5_RAT, tr|Q9EQS4|Q9EQS4_RAT', 'tr|A0A0G2K3C5|A0A0G2K3C5_RAT, tr|A0A0G2K5G2|A0A0G2K5G2_RAT, tr|Q9EQS4|Q9EQS4_RAT', 'tr|A0A0G2K3C5|A0A0G2K3C5_RAT, tr|Q9EQ…	398	8.19633	43604.9	38.2061	-0.0525126	3.518	[[0, 15]]	[[15, 398]]	2	['16-261', '263-395']	['CON', 'CON']	['a/b three-layered sandwiches', 'a+b two layers']	['PLP-dependent transferases', 'C-terminal domain in some PLP-dependent transferases']	['PLP-dependent transferases', 'C-terminal domain in some PLP-dependent transferases']	['Cys_Met_Meta_PP_N', 'Cys_Met_Meta_PP_C']	6	0	0
P19139	sp|P19139|CSK21_RAT	CSK21_RAT	Csnk2a1	Casein kinase II subunit alpha	[]	['tr|A0A8L2Q2R7|A0A8L2Q2R7_RAT', 'tr|A0A8L2Q2R7|A0A8L2Q2R7_RAT', 'tr|A0A8L2Q2R7|A0A8L2Q2R7_RAT', 'tr|A0A8L2Q2R7|A0A8L2Q2R7_RAT', 'tr|A0A8L2Q2R7|A0A8L2Q2R7_RAT', 'tr|A0A8L2Q2R7|A0A8L2Q2R7_RAT', 'tr|A0A8L2Q2R7|A0A8L2Q2R7_RAT', 'tr|A0A8L2Q2R7|A0A8L2Q2R7_RAT', 'tr|A0A8L2Q2R7|A0A8L2Q2R7_RAT', 'tr|A0A8L2Q2R7|A0A8L2Q2R7_RAT', 'tr|A0A8L2Q2R7|A0A8L2Q2R7_RAT', 'tr|A0A8L2Q2R7|A0A8L2Q2R7_RAT']	391	7.29207	45072.9	47.2704	-0.452174	17.136	[[333, 391]]	[[0, 333]]	1	['36-320']	['CON']	['a+b complex topology']	['Protein kinase/SAICAR synthase/ATP-grasp']	['Protein kinase']	['Pkinase_Tyr']	12	0	0
P19356	sp|P19356|HEM3_RAT	HEM3_RAT	Hmbs	Porphobilinogen deaminase	[]	[]	361	6.2073	39361	35.0801	-0.0930748	4.432	[[0, 16]]	[[16, 361]]	3	['19-124', '119-217', '239-354']	['CON', 'CON', 'CON']	['a/b three-layered sandwiches', 'a/b three-layered sandwiches', 'a+b two layers']	['Periplasmic binding protein-like II', 'Periplasmic binding protein-like II', 'dsRBD-like']	['Periplasmic binding protein-like II', 'Periplasmic binding protein-like II', 'Porphobilinogen deaminase (hydroxymethylbilane synthase), C-terminal domain']	['Porphobil_deam_N', 'Porphobil_deam_C', 'Porphobil_deamC']	1	0	0
P19468	sp|P19468|GSH1_RAT	GSH1_RAT	Gclc	Glutamate--cysteine ligase catalytic subunit	[]	['tr|A0A8I5ZU55|A0A8I5ZU55_RAT', 'tr|A0A8I5ZU55|A0A8I5ZU55_RAT', 'tr|A0A8I5ZU55|A0A8I5ZU55_RAT', 'tr|A0A8I5ZU55|A0A8I5ZU55_RAT', 'tr|A0A8I5ZU55|A0A8I5ZU55_RAT', 'tr|A0A8I5ZU55|A0A8I5ZU55_RAT', 'tr|A0A8I5ZU55|A0A8I5ZU55_RAT', 'tr|A0A8I5ZU55|A0A8I5ZU55_RAT']	637	5.41246	72618.5	42.2107	-0.471429	3.454	[[624, 637]]	[[0, 624]]	1	['26-602']	['CON']	['a+b two layers']	['Glutamine synthetase-like']	['Glutamine synthetase/guanido kinase']	['GCS']	10	0	0
P19527	sp|P19527|NFL_RAT	NFL_RAT	Nefl	Neurofilament light polypeptide	[]	[]	542	4.63053	61334.5	70.1018	-0.910886	39.668	[[0, 70], [397, 542]]	[[70, 397]]	0							21	0	0
P19627	sp|P19627|GNAZ_RAT	GNAZ_RAT	Gnaz	Guanine nucleotide-binding protein G(z) subunit alpha	[]	[]	355	7.53272	40879.2	48.8977	-0.375775	5.07	[[0, 19]]	[[19, 355]]	2	['36-69,179-341', '64-171']	['NC', 'IS']	['a/b three-layered sandwiches', 'alpha arrays']	['P-loop domains-like', 'Transducin (alpha subunit), insertion domain']	['P-loop containing nucleoside triphosphate hydrolases', 'Transducin (alpha subunit), insertion domain']	['MnmE_helical_2nd', 'G-alpha']	1	0	0
P19643	sp|P19643|AOFB_RAT	AOFB_RAT	Maob	Amine oxidase [flavin-containing] B	[]	['tr|A0A8I6A9K2|A0A8I6A9K2_RAT', 'tr|A0A8I6A9K2|A0A8I6A9K2_RAT', 'tr|A0A8I6A9K2|A0A8I6A9K2_RAT']	520	8.46504	58458.1	39.6163	-0.166346	0	[]	[[0, 520]]	2	['5-317,398-453', '290-398']	['NC', 'IS']	['a/b three-layered sandwiches', 'a+b two layers']	['Rossmann-like', 'FAD-linked reductases, C-terminal domain-like']	['FAD/NAD(P)-binding domain', 'FAD-linked reductases-C']	['Amino_oxidase_1st', 'Amino_oxidase_2nd_1']	3	0	0
P19804	sp|P19804|NDKB_RAT	NDKB_RAT	Nme2	Nucleoside diphosphate kinase B	['ENSRNOG00000062879, Nme1', 'ENSRNOG00000062879, Nme1', 'Nme1', 'ENSRNOG00000062879, Nme1', 'ENSRNOG00000062879, Nme1', 'ENSRNOG00000062879, Nme1', 'Nme1', 'ENSRNOG00000062879, Nme1', 'Nme1', 'Nme1', 'Nme1', 'Nme1', 'ENSRNOG00000062879, Nme1', 'ENSRNOG00000062879, Nme1', 'Nme1', 'Nme1', 'Nme1', 'Nme1', 'ENSRNOG00000062879, Nme1', 'ENSRNOG00000062879, Nme1', 'Nme1', 'Nme1', 'ENSRNOG00000062879, N…	['sp|Q05982|NDKA_RAT, tr|A0A8I6AE98|A0A8I6AE98_RAT, tr|A0A8I6AII3|A0A8I6AII3_RAT', 'tr|A0A8I6A4T4|A0A8I6A4T4_RAT', 'sp|Q05982|NDKA_RAT, tr|A0A8I6AE98|A0A8I6AE98_RAT, tr|A0A8I6AII3|A0A8I6AII3_RAT', 'sp|Q05982|NDKA_RAT, tr|A0A8I6A4T4|A0A8I6A4T4_RAT, tr|A0A8I6AE98|A0A8I6AE98_RAT, tr|A0A8L2Q0E0|A0A8L2Q0E0_RAT', 'sp|Q05982|NDKA_RAT, tr|A0A8I6AE98|A0A8I6AE98_RAT, tr|A0A8I6AII3|A0A8I6AII3_RAT', 'sp|Q059…	152	6.91352	17282.8	34.1612	-0.269737	0	[]	[[0, 152]]	1	['5-141']	['CON']	['a+b two layers']	['Alpha-beta plaits']	['Nucleoside diphosphate kinases']	['NDK']	28	0	0
P19944	sp|P19944|RLA1_RAT	RLA1_RAT	Rplp1	Large ribosomal subunit protein P1	['LOC120098252', 'Rplp1l1']	['tr|A0A0G2K4Q1|A0A0G2K4Q1_RAT', 'tr|A0A0H2UHJ3|A0A0H2UHJ3_RAT']	114	4.28119	11497.8	59.3061	0.131579	45.614	[[62, 114]]	[[0, 62]]	1	['15-114']	['CON']	['alpha arrays']	['60S acidic ribosomal protein P1/P2']	['60S acidic ribosomal protein P1/P2']	['Ribosomal_60s']	8	0	0
P19945	sp|P19945|RLA0_RAT	RLA0_RAT	Rplp0	Large ribosomal subunit protein uL10	['Rplp0l1', 'Rplp0l1', 'Rplp0l1', 'Rplp0l1', 'Rplp0l1']	['tr|D3ZJT4|D3ZJT4_RAT', 'tr|D3ZJT4|D3ZJT4_RAT', 'tr|D3ZJT4|D3ZJT4_RAT', 'tr|D3ZJT4|D3ZJT4_RAT', 'tr|D3ZJT4|D3ZJT4_RAT']	317	5.90946	34215.1	36.7054	0.0504732	14.196	[[272, 317]]	[[0, 272]]	3	['9-107', '111-182', '264-317']	['CON', 'CON', 'CON']	['a+b two layers', 'a+b two layers', 'alpha arrays']	['Alpha-beta plaits', 'Insertion domain in 60S ribosomal protein rpP0 (L10P)', '60S acidic ribosomal protein P1/P2']	['Ribosomal protein L10-like', 'Insertion domain in 60S ribosomal protein rpP0 (L10P)', '60S acidic ribosomal protein P1/P2']	['Ribosomal_L10', 'Ribosomal_P0_L10e', 'Ribosomal_60s']	15	0	0
P20070	sp|P20070|NB5R3_RAT	NB5R3_RAT	Cyb5r3	NADH-cytochrome b5 reductase 3	[]	['tr|A0A8I5Y5E9|A0A8I5Y5E9_RAT, tr|A0A8L2QWB9|A0A8L2QWB9_RAT', 'tr|A0A8I5Y5E9|A0A8I5Y5E9_RAT, tr|A0A8L2QWB9|A0A8L2QWB9_RAT']	301	8.55916	34174.2	44.0249	-0.213289	9.967	[[0, 30]]	[[30, 301]]	2	['43-148', '172-295']	['CON', 'CON']	['beta barrels', 'a/b three-layered sandwiches']	['cradle loop barrel', 'Ferredoxin reductase-like, C-terminal NADP-linked domain']	['Alanine racemase-C', 'Ferredoxin reductase-like, C-terminal NADP-linked domain']	['FAD_binding_6', 'NAD_binding_1']	2	0	0
P20156	sp|P20156|VGF_RAT	VGF_RAT	Vgf	Neurosecretory protein VGF	[]	['tr|F1LP80|F1LP80_RAT']	617	4.67583	68177.8	82.3689	-0.958995	91.734	[[0, 617]]	[]	0							1	0	0
P20595	sp|P20595|GCYB1_RAT	GCYB1_RAT	Gucy1b1	Guanylate cyclase soluble subunit beta-1	[]	[]	619	5.23359	70455.6	46.0945	-0.264782	6.624	[[178, 205], [605, 619]]	[[0, 178], [205, 605]]	3	['1-184', '210-334', '415-604']	['CON', 'CON', 'CON']	['a+b complex topology', 'a+b three layers', 'a+b two layers']	['H-NOX domain', 'Profilin-like', 'Alpha-beta plaits']	['H-NOX domain', 'sensor domains', 'Adenylyl and guanylyl cyclase catalytic domain-like']	['HNOB', 'HNOBA', 'Guanylate_cyc']	1	0	0
P20650	sp|P20650|PPM1A_RAT	PPM1A_RAT	Ppm1a	Protein phosphatase 1A	[]	['tr|A0A0H2UHE5|A0A0H2UHE5_RAT', 'tr|A0A0H2UHE5|A0A0H2UHE5_RAT', 'tr|A0A0H2UHE5|A0A0H2UHE5_RAT', 'tr|A0A0H2UHE5|A0A0H2UHE5_RAT', 'tr|A0A0H2UHE5|A0A0H2UHE5_RAT', 'tr|A0A0H2UHE5|A0A0H2UHE5_RAT']	382	5.1905	42416.2	37.6508	-0.49267	9.424	[[0, 22], [368, 382]]	[[22, 368]]	2	['23-291', '298-365']	['CON', 'CON']	['a+b four layers', 'alpha arrays']	['Ntn/PP2C', 'HTH']	['Protein serine/threonine phosphatase 2C, catalytic domain', 'Protein serine/threonine phosphatase 2C-C']	['PP2C', 'PP2C_C']	6	0	0
P20651	sp|P20651|PP2BB_RAT	PP2BB_RAT	Ppp3cb	Serine/threonine-protein phosphatase 2B catalytic subunit beta isoform	['ENSRNOG00000067514, Ppp3ca', 'Ppp3ca, Ppp3cc', 'Ppp3ca', 'Ppp3ca', 'Ppp3ca', 'Ppp3ca, Ppp3cc', 'Ppp3ca', 'Ppp3ca, Ppp3cc', 'Ppp3ca, Ppp3cc', 'ENSRNOG00000067514', 'Ppp3ca', 'Ppp3ca', 'Ppp3ca', 'ENSRNOG00000067514, Ppp1ca, Ppp1cb, Ppp1cc, Ppp3ca, Ppp3cc', 'Ppp3ca, Ppp3cc', 'Ppp3ca, Ppp3cc', 'Ppp3ca, Ppp3cc', 'Ppp3ca', 'Ppp3ca, Ppp3cc', 'ENSRNOG00000067514, Ppp3ca', 'Ppp3ca', 'Ppp3ca', 'Ppp3ca, P…	['sp|P63329|PP2BA_RAT, tr|A0A0G2K7T5|A0A0G2K7T5_RAT, tr|A0A8I5Y7T7|A0A8I5Y7T7_RAT, tr|A0A8I5ZNS7|A0A8I5ZNS7_RAT, tr|A0A8I6A2X6|A0A8I6A2X6_RAT, tr|A0A8I6A8I8|A0A8I6A8I8_RAT, tr|A0A8I6AAD3|A0A8I6AAD3_RAT, tr|A0A8I6GLZ4|A0A8I6GLZ4_RAT', 'sp|P63329|PP2BA_RAT, tr|A0A0G2K7T5|A0A0G2K7T5_RAT, tr|A0A0G2K820|A0A0G2K820_RAT, tr|A0A8I5Y7T7|A0A8I5Y7T7_RAT, tr|A0A8I6A2X6|A0A8I6A2X6_RAT, tr|A0A8I6A8I8|A0A8I6A8I…	525	5.6027	59112.7	49.0713	-0.295238	22.476	[[0, 28], [435, 525]]	[[28, 435]]	1	['91-346']	['CON']	['a+b four layers']	['Carbon-nitrogen hydrolase-like']	['Metallo-dependent phosphatases']	['Metallophos_2_1']	31	0	0
P20717	sp|P20717|PADI2_RAT	PADI2_RAT	Padi2	Protein-arginine deiminase type-2	[]	['tr|F1LPA6|F1LPA6_RAT', 'tr|F1LPA6|F1LPA6_RAT', 'tr|F1LPA6|F1LPA6_RAT', 'tr|F1LPA6|F1LPA6_RAT', 'tr|F1LPA6|F1LPA6_RAT', 'tr|F1LPA6|F1LPA6_RAT', 'tr|F1LPA6|F1LPA6_RAT', 'tr|F1LPA6|F1LPA6_RAT']	665	5.31913	75355.6	43.7409	-0.226466	0	[]	[[0, 665]]	3	['4-114', '116-293', '292-653']	['CON', 'CON', 'CON']	['beta sandwiches', 'beta sandwiches', 'a+b duplicates or obligate multimers']	['Cupredoxin-like', 'Immunoglobulin-like beta-sandwich', 'Pentein']	['Cupredoxin-related', 'Common fold of diphtheria toxin/transcription factors/cytochrome f', 'Pentein']	['PAD_N', 'PAD_M', 'PAD']	9	0	0
P20788	sp|P20788|UCRI_RAT	UCRI_RAT	Uqcrfs1	Cytochrome b-c1 complex subunit Rieske, mitochondrial	[]	[]	274	9.04119	29445.4	46.8748	-0.108394	38.321	[[0, 106]]	[[106, 274]]	4	['30-77', '112-147', '150-217', '216-257']	['CON', 'CON', 'CON', 'CON']	['extended segments', 'extended segments', 'beta sandwiches', 'few secondary structure elements']	['Ubiquinol-cytochrome c reductase 8 kDa protein', 'iron-sulfur subunit (ISP) transmembrane anchor', 'ISP domain', 'Trm112p-like']	['Ubiquinol-cytochrome c reductase 8 kDa protein', 'iron-sulfur subunit (ISP) transmembrane anchor', 'ISP domain', 'Trm112p-like']	['Ubiq-Cytc-red_N', 'UCR_TM', 'Rieske_cytochrome_bc1', 'Rieske_6']	1	0	0
P21531	sp|P21531|RL3_RAT	RL3_RAT	Rpl3	Large ribosomal subunit protein uL3	['Decr2', 'Decr2', 'Decr2', 'Decr2', 'Svs3a, Svs3b']	['tr|A0A8L2QVY8|A0A8L2QVY8_RAT, tr|A0A8L2R1Y6|A0A8L2R1Y6_RAT', 'tr|A0A8L2QVY8|A0A8L2QVY8_RAT, tr|A0A8L2R1Y6|A0A8L2R1Y6_RAT', 'tr|A0A8L2QVY8|A0A8L2QVY8_RAT, tr|A0A8L2R1Y6|A0A8L2R1Y6_RAT', 'tr|A0A8L2QVY8|A0A8L2QVY8_RAT, tr|A0A8L2R1Y6|A0A8L2R1Y6_RAT', 'tr|A0A8L2QVY8|A0A8L2QVY8_RAT, tr|A0A8L2R1Y6|A0A8L2R1Y6_RAT', 'tr|A0A8L2QVY8|A0A8L2QVY8_RAT, tr|A0A8L2R1Y6|A0A8L2R1Y6_RAT, tr|Q6TXF6|Q6TXF6_RAT', 'tr|…	403	10.2197	46135.4	28.6023	-0.645161	13.151	[[0, 36], [387, 403]]	[[36, 387]]	1	['176-289,327-350']	['NC']	['beta barrels']	['cradle loop barrel']	['Alanine racemase-C']	['Ribosomal_L3']	18	0	0
P21533	sp|P21533|RL6_RAT	RL6_RAT	Rpl6	Large ribosomal subunit protein eL6	['Rpl6-ps6', 'Rpl6-ps6', 'Rpl6-ps6', 'Rpl6-ps6', 'Rpl6-ps6', 'Rpl6-ps6', 'Rpl6-ps6', 'Rpl6-ps6']	['tr|A0A8L2QIW0|A0A8L2QIW0_RAT', 'tr|A0A0G2KBA1|A0A0G2KBA1_RAT, tr|A0A8L2QIW0|A0A8L2QIW0_RAT', 'tr|A0A8L2QIW0|A0A8L2QIW0_RAT', 'tr|A0A0G2KBA1|A0A0G2KBA1_RAT, tr|A0A8L2QIW0|A0A8L2QIW0_RAT', 'tr|A0A0G2KBA1|A0A0G2KBA1_RAT, tr|A0A8L2QIW0|A0A8L2QIW0_RAT', 'tr|A0A0G2KBA1|A0A0G2KBA1_RAT, tr|A0A8L2QIW0|A0A8L2QIW0_RAT', 'tr|A0A8L2QIW0|A0A8L2QIW0_RAT', 'tr|A0A8L2QIW0|A0A8L2QIW0_RAT', 'tr|A0A0G2KBA1|A0A0G2K…	298	10.7377	33561.2	39.9158	-0.766107	24.832	[[0, 54], [95, 115]]	[[54, 95], [115, 298]]	1	['154-287']	['CON']	['beta barrels']	['SH3']	['SH3']	['Ribosomal_L6e']	13	0	0
P21571	sp|P21571|ATP5J_RAT	ATP5J_RAT	Atp5pf	ATP synthase-coupling factor 6, mitochondrial	[]	['tr|A0A8L2Q0A6|A0A8L2Q0A6_RAT', 'tr|A0A8L2Q0A6|A0A8L2Q0A6_RAT']	108	9.43251	12494.3	41.1269	-0.546296	27.778	[[0, 30]]	[[30, 108]]	1	['37-78']	['CON']	['extended segments']	['Mitochondrial ATP synthase coupling factor 6']	['Mitochondrial ATP synthase coupling factor 6']	['ATP-synt_F6']	2	0	0
P21575	sp|P21575|DYN1_RAT	DYN1_RAT	Dnm1	Dynamin-1	['Dnm2, Dnm3', 'Dnm3', 'Dnm2, Dnm3', 'Dnm2, Dnm3', 'Dnm2, Dnm3', 'Dnm2, Dnm3', 'Dnm3, Snapc2', 'Dnm3', 'Dnm2, Dnm3', 'Dnm3', 'Dnm2, Dnm3', 'Dnm2, Dnm3', 'Dnm2, Dnm3', 'Dnm2, Dnm3', 'Dnm2, Dnm3', 'Dnm2, Dnm3', 'Dnm2, Dnm3', 'Dnm3', 'Dnm2, Dnm3', 'Dnm2', 'Dnm2', 'Dnm2', 'Dnm2, Dnm3', 'Dnm2, Dnm3', 'Dnm2, Dnm3', 'Dnm2', 'Dnm3', 'Dnm2', 'Dnm2', 'Dnm2', 'Dnm2', 'Dnm3', 'Dnm2, Dnm3', 'Dnm2, Dnm3', 'Dnm…	['sp|P39052|DYN2_RAT, sp|Q08877|DYN3_RAT, tr|A0A0A0MY48|A0A0A0MY48_RAT, tr|A0A0A0MY49|A0A0A0MY49_RAT, tr|A0A8I5Y7B6|A0A8I5Y7B6_RAT, tr|A0A8I5ZPV7|A0A8I5ZPV7_RAT, tr|A0A8I5ZYS4|A0A8I5ZYS4_RAT, tr|A0A8I6A1C6|A0A8I6A1C6_RAT, tr|A0A8I6A8P1|A0A8I6A8P1_RAT, tr|A0A8I6A9X4|A0A8I6A9X4_RAT, tr|A0A8I6ADL1|A0A8I6ADL1_RAT, tr|A0A8I6AHJ0|A0A8I6AHJ0_RAT, tr|A0A8I6AKX2|A0A8I6AKX2_RAT, tr|A0A8I6ALW7|A0A8I6ALW7_RA…	864	6.43749	97293.8	55.7368	-0.547106	20.255	[[497, 515], [626, 651], [742, 864]]	[[0, 497], [515, 626], [651, 742]]	3	['6-308', '324-509,642-714', '520-620']	['CON', 'NC', 'IS']	['a/b three-layered sandwiches', 'alpha bundles', 'beta barrels']	['P-loop domains-like', 'Middle and GTPase effector domains in dynamin-related proteins', 'PH domain-like']	['P-loop containing nucleoside triphosphate hydrolases', 'Middle and GTPase effector domains in dynamin-related proteins', 'PH domain-like']	['Dynamin_N', 'Dynamin_M', 'PH']	117	0	0
P21588	sp|P21588|5NTD_RAT	5NTD_RAT	Nt5e	5'-nucleotidase	[]	['tr|A0A8I6AV15|A0A8I6AV15_RAT, tr|Q66HL0|Q66HL0_RAT', 'tr|Q66HL0|Q66HL0_RAT']	576	6.51479	63967.9	24.8769	-0.0543403	4.34	[[0, 25]]	[[25, 576]]	2	['31-299', '339-549']	['CON', 'CON']	['a+b four layers', 'a+b complex topology']	['Carbon-nitrogen hydrolase-like', "5'-nucleotidase (syn. UDP-sugar hydrolase), C-terminal domain"]	['Metallo-dependent phosphatases', "5'-nucleotidase (syn. UDP-sugar hydrolase), C-terminal domain"]	['Metallophos_2_1', '5_nucleotid_C']	2	0	0
P21704	sp|P21704|DNAS1_RAT	DNAS1_RAT	Dnase1	Deoxyribonuclease-1	[]	[]	284	5.0621	32064.1	39.893	-0.0197183	0	[]	[[0, 284]]	1	['22-281']	['CON']	['a+b four layers']	['Carbon-nitrogen hydrolase-like']	['DNase I-like']	['Exo_endo_phos']	3	0	0
P21707	sp|P21707|SYT1_RAT	SYT1_RAT	Syt1	Synaptotagmin-1	['Syt2, Syt5', 'Syt2, Syt5', 'Syt2', 'Syt2', 'Syt2', 'Syt2, Syt5', 'Syt2']	['tr|A0A8L2R1E5|A0A8L2R1E5_RAT', 'tr|A0A8L2R1E5|A0A8L2R1E5_RAT', 'tr|A0A8L2R1E5|A0A8L2R1E5_RAT', 'tr|A0A8L2R1E5|A0A8L2R1E5_RAT', 'tr|A0A8L2R1E5|A0A8L2R1E5_RAT', 'tr|A0A8L2R1E5|A0A8L2R1E5_RAT', 'tr|A0A8L2R1E5|A0A8L2R1E5_RAT', 'sp|P29101|SYT2_RAT, sp|P47861|SYT5_RAT, tr|A0A8L2R1E5|A0A8L2R1E5_RAT, tr|G3V6M3|G3V6M3_RAT', 'tr|A0A8L2R1E5|A0A8L2R1E5_RAT', 'tr|A0A8L2R1E5|A0A8L2R1E5_RAT', 'tr|A0A8L2R1E5|A…	421	8.57296	47398.4	28.6078	-0.416152	24.941	[[0, 46], [83, 142]]	[[46, 83], [142, 421]]	2	['141-263', '272-408']	['CON', 'CON']	['beta sandwiches', 'beta sandwiches']	['Immunoglobulin-like beta-sandwich', 'Immunoglobulin-like beta-sandwich']	['C2 domain', 'C2 domain']	['C2_2', 'C2_2']	27	1	0
P21708	sp|P21708|MK03_RAT	MK03_RAT	Mapk3	Mitogen-activated protein kinase 3	['ENSRNOG00000067941', 'ENSRNOG00000067941', 'Isoc2, Isoc2b, Map3k3']	['tr|A0A8L2R3C3|A0A8L2R3C3_RAT', 'tr|A0A8L2R3C3|A0A8L2R3C3_RAT', 'tr|A0A8I6GKL7|A0A8I6GKL7_RAT, tr|A0A8L2R3C3|A0A8L2R3C3_RAT', 'tr|A0A8L2R3C3|A0A8L2R3C3_RAT', 'tr|A0A8L2R3C3|A0A8L2R3C3_RAT', 'tr|A0A8L2R3C3|A0A8L2R3C3_RAT', 'tr|A0A8I6GKL7|A0A8I6GKL7_RAT, tr|A0A8L2R3C3|A0A8L2R3C3_RAT', 'sp|Q5U3Z3|ISOC2_RAT, tr|A0A8I6A3I3|A0A8I6A3I3_RAT, tr|A0A8L2QD03|A0A8L2QD03_RAT, tr|A0A8L2R3C3|A0A8L2R3C3_RAT, tr…	380	6.14648	43080	43.8311	-0.285	9.474	[[0, 26]]	[[26, 380]]	1	['43-327']	['CON']	['a+b complex topology']	['Protein kinase/SAICAR synthase/ATP-grasp']	['Protein kinase']	['Pkinase_Tyr']	15	0	0
P21913	sp|P21913|SDHB_RAT	SDHB_RAT	Sdhb	Succinate dehydrogenase [ubiquinone] iron-sulfur subunit, mitochondrial	[]	['tr|A0A8I5ZPQ5|A0A8I5ZPQ5_RAT, tr|A0A8L2Q4P2|A0A8L2Q4P2_RAT', 'tr|A0A8I5ZPQ5|A0A8I5ZPQ5_RAT, tr|A0A8L2Q4P2|A0A8L2Q4P2_RAT']	282	8.96402	31829.6	53.6068	-0.369504	12.057	[[0, 35]]	[[35, 282]]	2	['42-144', '178-273']	['CON', 'CON']	['a+b two layers', 'alpha arrays']	['beta-Grasp', 'alpha-helical ferredoxin-like']	['Ubiquitin-like', 'alpha-helical ferredoxin']	['Fer2_3', 'Fer4_8']	2	0	0
P22057	sp|P22057|PTGDS_RAT	PTGDS_RAT	Ptgds	Prostaglandin-H2 D-isomerase	[]	[]	189	5.65505	21301	40.118	-0.297884	16.402	[[0, 31]]	[[31, 189]]	2	['37-151', '119-175']	['CON', 'CON']	['beta barrels', 'beta barrels']	['Lipocalins/Streptavidin', 'Lipocalins/Streptavidin']	['Lipocalins', 'Lipocalins']	['Lipocalin', 'VDE']	11	0	0
P22062	sp|P22062|PIMT_RAT	PIMT_RAT	Pcmt1	Protein-L-isoaspartate(D-aspartate) O-methyltransferase	[]	['tr|A0A140TAB9|A0A140TAB9_RAT', 'tr|A0A140TAB9|A0A140TAB9_RAT', 'tr|A0A140TAB9|A0A140TAB9_RAT', 'tr|A0A140TAB9|A0A140TAB9_RAT', 'tr|A0A140TAB9|A0A140TAB9_RAT', 'tr|A0A140TAB9|A0A140TAB9_RAT', 'tr|A0A140TAB9|A0A140TAB9_RAT', 'tr|A0A140TAB9|A0A140TAB9_RAT', 'tr|A0A140TAB9|A0A140TAB9_RAT', 'tr|A0A140TAB9|A0A140TAB9_RAT', 'tr|A0A140TAB9|A0A140TAB9_RAT', 'tr|A0A140TAB9|A0A140TAB9_RAT', 'tr|A0A140TAB9…	227	7.13428	24641.1	48.1529	-0.16652	1.322	[]	[[0, 227]]	1	['61-181']	['CON']	['a/b three-layered sandwiches']	['Rossmann-like']	['S-adenosyl-L-methionine-dependent methyltransferases']	['Methyltransf_11_4']	22	0	0
P22734	sp|P22734|COMT_RAT	COMT_RAT	Comt	Catechol O-methyltransferase	[]	['tr|A0A8I6A1I0|A0A8I6A1I0_RAT, tr|A0A8I6AHB1|A0A8I6AHB1_RAT', 'tr|A0A8I6A1I0|A0A8I6A1I0_RAT, tr|A0A8I6AHB1|A0A8I6AHB1_RAT', 'tr|A0A8I6A1I0|A0A8I6A1I0_RAT, tr|A0A8I6AHB1|A0A8I6AHB1_RAT', 'tr|A0A8I6A1I0|A0A8I6A1I0_RAT, tr|A0A8I6AHB1|A0A8I6AHB1_RAT', 'tr|A0A8I6A1I0|A0A8I6A1I0_RAT, tr|A0A8I6AHB1|A0A8I6AHB1_RAT', 'tr|A0A8I6A1I0|A0A8I6A1I0_RAT, tr|A0A8I6AHB1|A0A8I6AHB1_RAT']	264	5.40609	29597.1	33.9864	0.0458333	2.652	[]	[[0, 264]]	1	['100-221']	['CON']	['a/b three-layered sandwiches']	['Rossmann-like']	['S-adenosyl-L-methionine-dependent methyltransferases']	['Methyltransf_11_4']	6	0	0
P22985	sp|P22985|XDH_RAT	XDH_RAT	Xdh	Xanthine dehydrogenase/oxidase	[]	['tr|A0A8I5Y0Y5|A0A8I5Y0Y5_RAT, tr|A0A8I5ZPE7|A0A8I5ZPE7_RAT, tr|F1LQS6|F1LQS6_RAT']	1331	6.96018	146241	39.4335	-0.183847	1.803	[[1061, 1086]]	[[0, 1061], [1086, 1331]]	6	['95-164', '231-411', '416-525', '571-687', '711-947', '964-1304']	['CON', 'CON', 'CON', 'CON', 'CON', 'CON']	['alpha bundles', 'a+b complex topology', 'a+b two layers', 'a+b complex topology', 'a+b two layers', 'a+b two layers']	['CO dehydrogenase ISP C-domain like', 'FAD-binding domain-like', 'FAD-linked reductases, C-terminal domain-like', 'alpha/beta-Hammerhead/Barrel-sandwich hybrid', 'MocoBD/DmpA-related', 'MocoBD/DmpA-related']	['CO dehydrogenase ISP C-domain like', 'FAD-binding domain', 'SufE/NifU', 'CO dehydrogenase molybdoprotein N-domain-like', 'Molybdenum cofactor-binding domain', 'Molybdenum cofactor-binding domain']	['Fer2_2', 'FAD_binding_5', 'CO_deh_flav_C', 'Ald_Xan_dh_C', 'Ald_Xan_dh_C2', 'Ald_Xan_dh_C2']	1	0	0
P23514	sp|P23514|COPB_RAT	COPB_RAT	Copb1	Coatomer subunit beta	[]	[]	953	5.66215	107010	37.7702	-0.0933893	8.919	[[0, 31], [500, 540]]	[[31, 500], [540, 953]]	3	['26-477', '724-824', '833-951']	['CON', 'CON', 'CON']	['alpha superhelices', 'beta sandwiches', 'a+b two layers']	['Repetitive alpha hairpins', 'Immunoglobulin-like beta-sandwich', 'TBP-like']	['ARM repeat', 'Immunoglobulin/Fibronectin type III/E set domains/PapD-like', 'Subdomain of clathrin and coatomer appendage domain']	['Adaptin_N', 'Coatamer_beta_C', 'Coatomer_b_Cpla']	14	0	0
P23565	sp|P23565|AINX_RAT	AINX_RAT	Ina	Alpha-internexin	[]	[]	505	5.19755	56114.7	58.055	-0.648911	34.653	[[0, 74], [404, 505]]	[[74, 404]]	0							2	0	0
P23711	sp|P23711|HMOX2_RAT	HMOX2_RAT	Hmox2	Heme oxygenase 2	[]	['tr|A0A8I5ZX80|A0A8I5ZX80_RAT, tr|A0A8L2URJ2|A0A8L2URJ2_RAT', 'tr|A0A8I5ZX80|A0A8I5ZX80_RAT, tr|A0A8L2URJ2|A0A8L2URJ2_RAT']	315	5.34397	35762	35.4277	-0.545079	9.524	[[0, 30]]	[[30, 315]]	1	['32-238']	['CON']	['alpha bundles']	['Ferritin/Heme oxygenase/4-helical cytokines']	['Heme oxygenase/Ribonucleotide reductase']	['Heme_oxygenase']	2	0	0
P23764	sp|P23764|GPX3_RAT	GPX3_RAT	Gpx3	Glutathione peroxidase 3	[]	[]	226	8.20201	25377	51.6005	-0.217257	14.159	[[0, 33]]	[[33, 226]]	1	['39-215']	['CON']	['a+b three layers']	['Thioredoxin-like']	['Thioredoxin-like']	['GSHPx']	1	0	0
P23928	sp|P23928|CRYAB_RAT	CRYAB_RAT	Cryab	Alpha-crystallin B chain	[]	[]	175	6.75971	20088.6	48.7212	-0.526857	57.143	[[0, 65], [139, 175]]	[[65, 139]]	2	['1-51', '67-149']	['CON', 'CON']	['extended segments', 'beta sandwiches']	['Alpha-crystallin B chain N-terminal domain', 'HSP20-like']	['Alpha-crystallin B chain N-terminal domain', 'HSP20-like chaperones']	['Crystallin', 'HSP20']	4	0	0
P23965	sp|P23965|ECI1_RAT	ECI1_RAT	Eci1	Enoyl-CoA delta isomerase 1, mitochondrial	[]	['tr|A0A0G2K2R2|A0A0G2K2R2_RAT, tr|F7FE51|F7FE51_RAT, tr|Q68G41|Q68G41_RAT', 'tr|A0A0G2K2R2|A0A0G2K2R2_RAT, tr|F7FE51|F7FE51_RAT, tr|Q68G41|Q68G41_RAT', 'tr|A0A0G2K2R2|A0A0G2K2R2_RAT, tr|F7FE51|F7FE51_RAT, tr|Q68G41|Q68G41_RAT', 'tr|A0A0G2K2R2|A0A0G2K2R2_RAT, tr|F7FE51|F7FE51_RAT, tr|Q68G41|Q68G41_RAT', 'tr|A0A0G2K2R2|A0A0G2K2R2_RAT, tr|F7FE51|F7FE51_RAT, tr|Q68G41|Q68G41_RAT']	289	9.55301	32254	36.2692	-0.156401	11.419	[[0, 33]]	[[33, 289]]	1	['34-270']	['CON']	['a/b three-layered sandwiches']	['ClpP/crotonase']	['ClpP/crotonase']	['ECH_1']	5	0	0
P23978	sp|P23978|SC6A1_RAT	SC6A1_RAT	Slc6a1	Sodium- and chloride-dependent GABA transporter 1	[]	[]	599	8.25474	67000.7	31.8827	0.468447	10.184	[[0, 34], [572, 599]]	[[34, 572]]	1	['50-546']	['CON']	['alpha complex topology']	['Sodium:neurotransmitter symporter family (SNF)-like']	['Sodium:neurotransmitter symporter family (SNF)-like']	['SNF']	1	0	0
P24090	sp|P24090|FETUA_RAT	FETUA_RAT	Ahsg	Alpha-2-HS-glycoprotein	[]	['tr|A0A8I5Y586|A0A8I5Y586_RAT', 'tr|A0A8I5Y586|A0A8I5Y586_RAT, tr|A0A8I5ZY55|A0A8I5ZY55_RAT, tr|F1LM19|F1LM19_RAT', 'tr|A0A8I5Y586|A0A8I5Y586_RAT, tr|A0A8I5ZY55|A0A8I5ZY55_RAT, tr|F1LM19|F1LM19_RAT', 'tr|A0A8I5ZY55|A0A8I5ZY55_RAT, tr|F1LM19|F1LM19_RAT, tr|Q7TP75|Q7TP75_RAT', 'tr|A0A8I5Y586|A0A8I5Y586_RAT', 'tr|A0A8I5Y586|A0A8I5Y586_RAT, tr|A0A8I5ZY55|A0A8I5ZY55_RAT, tr|F1LM19|F1LM19_RAT, tr|Q7TP…	352	6.04542	37981.9	46.5358	-0.0852273	36.932	[[0, 30], [252, 352]]	[[30, 252]]	1	['163-248']	['CON']	['a+b two layers']	['Cystatin-like']	['Cystatin/monellin']	['Cathelicidins']	8	0	0
P24155	sp|P24155|THOP1_RAT	THOP1_RAT	Thop1	Thimet oligopeptidase	['Nln']	['tr|A0A0G2KAW4|A0A0G2KAW4_RAT', 'tr|A0A0G2KAW4|A0A0G2KAW4_RAT', 'tr|A0A0G2KAW4|A0A0G2KAW4_RAT', 'tr|A0A0G2KAW4|A0A0G2KAW4_RAT', 'tr|A0A0G2KAW4|A0A0G2KAW4_RAT', 'tr|A0A0G2KAW4|A0A0G2KAW4_RAT', 'tr|A0A0G2KAW4|A0A0G2KAW4_RAT', 'tr|A0A0G2KAW4|A0A0G2KAW4_RAT', 'tr|A0A0G2KAW4|A0A0G2KAW4_RAT', 'tr|A0A0G2KAW4|A0A0G2KAW4_RAT', 'tr|A0A0G2KAW4|A0A0G2KAW4_RAT', 'tr|A0A0G2KAW4|A0A0G2KAW4_RAT', 'tr|A0A0G2KAW4…	687	5.63748	78384.6	46.9162	-0.43508	2.766	[[0, 19]]	[[19, 687]]	1	['26-677']	['CON']	['mixed a+b and a/b']	['Zincin-like']	['Metalloproteases (zincins) catalytic domain']	['Peptidase_M3']	38	0	0
P24329	sp|P24329|THTR_RAT	THTR_RAT	Tst	Thiosulfate sulfurtransferase	[]	['tr|A0A8L2QJT5|A0A8L2QJT5_RAT', 'tr|A0A8L2QJT5|A0A8L2QJT5_RAT', 'tr|A0A8L2QJT5|A0A8L2QJT5_RAT', 'tr|A0A8L2QJT5|A0A8L2QJT5_RAT', 'tr|A0A8L2QJT5|A0A8L2QJT5_RAT', 'tr|A0A8L2QJT5|A0A8L2QJT5_RAT', 'tr|A0A8L2QJT5|A0A8L2QJT5_RAT', 'tr|A0A8L2QJT5|A0A8L2QJT5_RAT', 'tr|A0A8L2QJT5|A0A8L2QJT5_RAT', 'tr|A0A8L2QJT5|A0A8L2QJT5_RAT', 'tr|A0A8L2QJT5|A0A8L2QJT5_RAT', 'tr|A0A8L2QJT5|A0A8L2QJT5_RAT', 'tr|A0A8L2QJT5…	297	7.70972	33406.3	51.5108	-0.439057	4.714	[[283, 297]]	[[0, 283]]	2	['10-143', '165-282']	['CON', 'CON']	['a/b three-layered sandwiches', 'a/b three-layered sandwiches']	['Flavodoxin-like', 'Flavodoxin-like']	['Rhodanese/Cell cycle control phosphatase', 'Rhodanese/Cell cycle control phosphatase']	['Rhodanese', 'Rhodanese']	14	0	0
P24368	sp|P24368|PPIB_RAT	PPIB_RAT	Ppib	Peptidyl-prolyl cis-trans isomerase B	[]	['tr|A0A8I6GG55|A0A8I6GG55_RAT', 'tr|A0A8I6GG55|A0A8I6GG55_RAT', 'tr|A0A8I6GG55|A0A8I6GG55_RAT', 'tr|A0A8I6GG55|A0A8I6GG55_RAT', 'tr|A0A8I6GG55|A0A8I6GG55_RAT', 'tr|A0A8I6GG55|A0A8I6GG55_RAT', 'tr|A0A8I6GG55|A0A8I6GG55_RAT', 'tr|A0A8I6GG55|A0A8I6GG55_RAT', 'tr|A0A8I6GG55|A0A8I6GG55_RAT', 'tr|A0A8I6GG55|A0A8I6GG55_RAT']	216	9.50092	23802.3	6.21157	-0.202315	14.815	[[0, 33]]	[[33, 216]]	1	['45-203']	['CON']	['beta barrels']	['Cyclophilin-like']	['Cyclophilin-like']	['Pro_isomerase']	9	0	0
P24942	sp|P24942|EAA1_RAT	EAA1_RAT	Slc1a3	Excitatory amino acid transporter 1	[]	['tr|A0A0G2JSU1|A0A0G2JSU1_RAT, tr|A0A0G2K611|A0A0G2K611_RAT, tr|A0A0G2KAS7|A0A0G2KAS7_RAT, tr|A0A8I6AAG6|A0A8I6AAG6_RAT, tr|G3V846|G3V846_RAT', 'tr|A0A0G2JSU1|A0A0G2JSU1_RAT, tr|A0A0G2K611|A0A0G2K611_RAT, tr|A0A0G2KAS7|A0A0G2KAS7_RAT, tr|A0A8I6AAG6|A0A8I6AAG6_RAT, tr|G3V846|G3V846_RAT', 'tr|A0A0G2JSU1|A0A0G2JSU1_RAT, tr|A0A0G2K611|A0A0G2K611_RAT, tr|A0A0G2KAS7|A0A0G2KAS7_RAT, tr|A0A8I6AAG6|A0A8I…	543	8.51442	59696.8	28.4287	0.378821	12.891	[[0, 26], [499, 543]]	[[26, 499]]	1	['57-188,239-495']	['NC']	['alpha complex topology']	['Proton glutamate symport protein']	['Proton glutamate symport protein']	['SDF']	4	0	0
P25286	sp|P25286|VPP1_RAT	VPP1_RAT	Atp6v0a1	V-type proton ATPase 116 kDa subunit a 1	[]	[]	838	6.04155	96326.6	41.9524	0.0250597	8.95	[[144, 159], [670, 714], [824, 838]]	[[0, 144], [159, 670], [714, 824]]	3	['10-54,304-338', '58-152,228-302', '169-245']	['NC', 'NC IS', 'IS']	['a+b two layers', 'alpha bundles', 'a+b two layers']	['Alpha-beta plaits', 'helical bundle domain in vacuolar ATP synthase subunit C', 'Alpha-beta plaits']	['ferredoxin-like domain in vacuolar ATP synthase subunit C', 'helical bundle domain in vacuolar ATP synthase subunit C', 'ferredoxin-like domain in vacuolar ATP synthase subunit C']	['V_ATPase_I_1st', 'V_ATPase_I_2nd', 'V_ATPase_I_3rd']	1	0	0
P25304	sp|P25304|AGRIN_RAT	AGRIN_RAT	Agrn	Agrin	[]	['tr|D4A2F1|D4A2F1_RAT, tr|F1LPF2|F1LPF2_RAT']	1959	5.76526	208644	45.9714	-0.255232	23.175	[[0, 67], [344, 358], [549, 599], [856, 1030], [1148, 1238], [1875, 1899], [1946, 1959]]	[[67, 344], [358, 549], [599, 856], [1030, 1148], [1238, 1875], [1899, 1946]]	17	['90-137', '179-207,243-267', '311-357', '383-429', '450-495', '514-560', '598-646', '688-729', '742-780', '820-865', '1041-1118', '1222-1259', '1267-1425', '1442-1479', '1529-1703', '1713-1749', '1761-1956']	['CON', 'CP NC', 'CON', 'CON', 'CON', 'CON', 'CON', 'CON', 'CON', 'CON', 'CON', 'CON', 'CON', 'CON', 'CON', 'CON', 'CON']	['few secondary structure elements', 'few secondary structure elements', 'few secondary structure elements', 'few secondary structure elements', 'few secondary structure elements', 'few secondary structure elements', 'few secondary structure elements', 'few secondary structure elements', 'few secondary structure elements', 'few secondary structure elements', 'a+b two layers', 'few secondary struc…	['Kazal-type serine protease inhibitors-like', 'Kazal-type serine protease inhibitors-like', 'Kazal-type serine protease inhibitors-like', 'Kazal-type serine protease inhibitors-like', 'Kazal-type serine protease inhibitors-like', 'Kazal-type serine protease inhibitors-like', 'Kazal-type serine protease inhibitors-like', 'EGF-like', 'EGF-like', 'Kazal-type serine protease inhibitors-like', 'Alpha…	['Kazal-type serine protease inhibitors', 'Kazal-type serine protease inhibitors', 'Kazal-type serine protease inhibitors', 'Kazal-type serine protease inhibitors', 'Kazal-type serine protease inhibitors', 'Kazal-type serine protease inhibitors', 'Kazal-type serine protease inhibitors', 'EGF/Laminin', 'EGF/Laminin', 'Kazal-type serine protease inhibitors', 'SEA domain', 'EGF/Laminin', 'Concanaval…	['Kazal_1', 'Kazal_1_1', 'Kazal_1_2', 'Kazal_1', 'Kazal_1_2', 'Kazal_2', 'Kazal_1_2', 'Laminin_EGF', 'Laminin_EGF', 'Kazal_1_2', 'SEA', 'hEGF_3', 'Laminin_G_1', 'hEGF_3', 'Laminin_G_1', 'hEGF_3', 'Laminin_G_1']	1	0	0
P25409	sp|P25409|ALAT1_RAT	ALAT1_RAT	Gpt	Alanine aminotransferase 1	[]	[]	496	6.07946	55108.9	41.5962	-0.158065	3.226	[[0, 16]]	[[16, 496]]	2	['61-361', '380-489']	['CON', 'CON']	['a/b three-layered sandwiches', 'a+b two layers']	['PLP-dependent transferases', 'C-terminal domain in some PLP-dependent transferases']	['PLP-dependent transferases', 'C-terminal domain in some PLP-dependent transferases']	['Aminotran_1_2_N', 'Aminotran_1_2_C_2']	11	0	0
P25886	sp|P25886|RL29_RAT	RL29_RAT	Rpl29	Large ribosomal subunit protein eL29	['LOC120093247, LOC120098629', 'AABR07007399.1, AABR07052130.1, AC128582.1, LOC120093247, LOC120094652, LOC120098629']	['tr|A0A8I5ZTF4|A0A8I5ZTF4_RAT, tr|A0A8L2Q7Y8|A0A8L2Q7Y8_RAT, tr|F1LYI5|F1LYI5_RAT, tr|M0R665|M0R665_RAT', 'tr|A0A8I5ZNX1|A0A8I5ZNX1_RAT, tr|A0A8I5ZTF4|A0A8I5ZTF4_RAT, tr|A0A8L2Q7Y8|A0A8L2Q7Y8_RAT, tr|D3ZIV1|D3ZIV1_RAT, tr|D3ZWV1|D3ZWV1_RAT, tr|F1LYI5|F1LYI5_RAT, tr|F1M4V2|F1M4V2_RAT, tr|M0R665|M0R665_RAT, tr|M0R6U8|M0R6U8_RAT, tr|M0RCI7|M0RCI7_RAT']	156	11.7858	17325.5	44.3776	-1.03974	60.897	[[0, 156]]	[]	1	['2-58']	['CON']	['extended segments']	['RPL29']	['RPL29']	['Ribosomal_L29e']	2	0	0
P26284	sp|P26284|ODPA_RAT	ODPA_RAT	Pdha1	Pyruvate dehydrogenase E1 component subunit alpha, somatic form, mitochondrial	['Pdha1l1', 'Pdha1l1', 'Pdha1l1', 'Pdha1l1', 'Pdha1l1', 'Pdha1l1', 'Pdha1l1', 'Pdha1l1', 'Pdha1l1', 'Pdha1l1', 'Pdha1l1', 'Pdha1l1', 'Pdha1l1', 'Pdha1l1', 'Pdha1l1', 'Pdha1l1', 'Pdha1l1', 'Pdha1l1', 'Pdha1l1', 'Pdha1l1', 'Pdha1l1', 'Pdha1l1', 'Pdha1l1', 'Pdha1l1', 'Pdha1l1', 'Pdha1l1', 'Pdha1l1']	['tr|A0A0G2JW90|A0A0G2JW90_RAT, tr|A0A8I6GKV6|A0A8I6GKV6_RAT, tr|D4A5G8|D4A5G8_RAT, tr|F7FKI5|F7FKI5_RAT', 'tr|A0A0G2JW90|A0A0G2JW90_RAT, tr|A0A8I6GKV6|A0A8I6GKV6_RAT, tr|D4A5G8|D4A5G8_RAT, tr|F7FKI5|F7FKI5_RAT', 'tr|A0A0G2JW90|A0A0G2JW90_RAT, tr|A0A8I6GKV6|A0A8I6GKV6_RAT, tr|D4A5G8|D4A5G8_RAT, tr|F7FKI5|F7FKI5_RAT', 'tr|A0A0G2JW90|A0A0G2JW90_RAT, tr|A0A8I6GKV6|A0A8I6GKV6_RAT, tr|D4A5G8|D4A5G8_RA…	390	8.48896	43226.1	33.5398	-0.303333	6.923	[[0, 27]]	[[27, 390]]	1	['44-374']	['CON']	['a/b three-layered sandwiches']	['Thiamin diphosphate-binding fold (THDP-binding)']	['Thiamin diphosphate-binding fold (THDP-binding)']	['E1_dh']	25	0	0
P26817	sp|P26817|ARBK1_RAT	ARBK1_RAT	Grk2	Beta-adrenergic receptor kinase 1	['Grk3']	['tr|A0A8I5ZSR9|A0A8I5ZSR9_RAT, tr|A0A8I6AS78|A0A8I6AS78_RAT, tr|F1LMA4|F1LMA4_RAT', 'tr|F1LMA4|F1LMA4_RAT', 'sp|P26819|ARBK2_RAT, tr|A0A0G2K145|A0A0G2K145_RAT, tr|A0A0G2K9S3|A0A0G2K9S3_RAT, tr|F1LMA4|F1LMA4_RAT']	689	6.54441	79783.9	55.1819	-0.464151	3.919	[[662, 689]]	[[0, 662]]	3	['49-177', '186-437', '559-651']	['CON', 'CON', 'CON']	['alpha bundles', 'a+b complex topology', 'beta barrels']	['Regulator of G-protein signaling, RGS', 'Protein kinase/SAICAR synthase/ATP-grasp', 'PH domain-like']	['Regulator of G-protein signaling, RGS', 'Protein kinase', 'PH domain-like']	['RGS', 'Pkinase_Tyr', 'PH']	3	0	0
P27139	sp|P27139|CAH2_RAT	CAH2_RAT	Ca2	Carbonic anhydrase 2	['Car2', 'CA2', 'Car2', 'CA2, Car2', 'Car2', 'Car2', 'Car2', 'Car2', 'Car2', 'Car2', 'Car2', 'Car2', 'Car2', 'Car2', 'Car2', 'CA2', 'Car2', 'Car2', 'Car2', 'Car2', 'Car2', 'Car2', 'Car2', 'CA2, Car2', 'Car2', 'Car2', 'Car2', 'Car2', 'Car2', 'Car2', 'CA2, Car2']	['tr|A0A8I6AMP9|A0A8I6AMP9_RAT', 'sp|P00918|CAH2_HUMAN', 'tr|A0A8I6AMP9|A0A8I6AMP9_RAT', 'sp|P00918|CAH2_HUMAN, sp|P00921|CAH2_BOVIN, tr|A0A8I6AMP9|A0A8I6AMP9_RAT', 'tr|A0A8I6AMP9|A0A8I6AMP9_RAT', 'tr|A0A8I6AMP9|A0A8I6AMP9_RAT', 'tr|A0A8I6AMP9|A0A8I6AMP9_RAT', 'tr|A0A8I6AMP9|A0A8I6AMP9_RAT', 'tr|A0A8I6AMP9|A0A8I6AMP9_RAT', 'tr|A0A8I6AMP9|A0A8I6AMP9_RAT', 'tr|A0A8I6AMP9|A0A8I6AMP9_RAT', 'tr|A0A8I6…	260	6.89363	29113.4	26.2777	-0.525769	15.769	[[0, 41]]	[[41, 260]]	1	['4-259']	['CON']	['beta meanders']	['Carbonic anhydrase']	['Carbonic anhydrase']	['Carb_anhydrase']	29	0	0
P27274	sp|P27274|CD59_RAT	CD59_RAT	Cd59	CD59 glycoprotein	['Cd59b']	['tr|A0A8I5ZW00|A0A8I5ZW00_RAT, tr|A0A8I6AF42|A0A8I6AF42_RAT, tr|A0A8I6AWC9|A0A8I6AWC9_RAT']	126	8.89511	13790.1	32.6	0.342063	0.794	[]	[[0, 126]]	1	['23-92']	['CON']	['few secondary structure elements']	['Snake toxin-like']	['Snake toxin-like']	['UPAR_LY6']	1	0	0
P27605	sp|P27605|HPRT_RAT	HPRT_RAT	Hprt1	Hypoxanthine-guanine phosphoribosyltransferase	['Prtfdc1']	['tr|A0A8I5ZX18|A0A8I5ZX18_RAT, tr|A0A8I5ZZ79|A0A8I5ZZ79_RAT, tr|A0A8L2QNC2|A0A8L2QNC2_RAT, tr|A0A8L2QU26|A0A8L2QU26_RAT', 'tr|A0A8I5ZZ79|A0A8I5ZZ79_RAT, tr|A0A8L2QU26|A0A8L2QU26_RAT', 'tr|A0A8I5ZX18|A0A8I5ZX18_RAT, tr|A0A8I5ZZ79|A0A8I5ZZ79_RAT, tr|A0A8L2QNC2|A0A8L2QNC2_RAT, tr|A0A8L2QU26|A0A8L2QU26_RAT', 'tr|A0A8I5ZX18|A0A8I5ZX18_RAT, tr|A0A8I5ZZ79|A0A8I5ZZ79_RAT, tr|A0A8L2QNC2|A0A8L2QNC2_RAT, t…	218	6.06776	24477	26.4624	-0.102294	4.128	[]	[[0, 218]]	1	['31-209']	['CON']	['a/b three-layered sandwiches']	['PRTase-like']	['PRTase-like']	['Pribosyltran']	22	0	0
P27657	sp|P27657|LIPP_RAT	LIPP_RAT	Pnlip	Pancreatic triacylglycerol lipase	[]	['tr|A0A8I6APT2|A0A8I6APT2_RAT, tr|G3V8A7|G3V8A7_RAT', 'tr|A0A8I6APT2|A0A8I6APT2_RAT, tr|G3V8A7|G3V8A7_RAT']	465	6.31489	51439.5	24.3211	-0.283656	2.796	[[0, 14]]	[[14, 465]]	2	['53-346', '355-457']	['CON', 'CON']	['a/b three-layered sandwiches', 'beta sandwiches']	['alpha/beta-Hydrolases', 'jelly-roll']	['alpha/beta-Hydrolases', 'Lipase/lipooxygenase domain (PLAT/LH2 domain)']	['Lipase', 'PLAT']	2	0	0
P27867	sp|P27867|DHSO_RAT	DHSO_RAT	Sord	Sorbitol dehydrogenase	['Usp40', 'Usp40']	['tr|A0A8L2QD42|A0A8L2QD42_RAT', 'tr|A0A8I6A2A0|A0A8I6A2A0_RAT, tr|A0A8J8XW61|A0A8J8XW61_RAT, tr|A0A8L2QD42|A0A8L2QD42_RAT', 'tr|A0A8I6A2A0|A0A8I6A2A0_RAT, tr|A0A8L2QD42|A0A8L2QD42_RAT', 'tr|A0A8I6A2A0|A0A8I6A2A0_RAT, tr|A0A8L2QD42|A0A8L2QD42_RAT', 'tr|A0A8L2QD42|A0A8L2QD42_RAT', 'tr|A0A8I6A2A0|A0A8I6A2A0_RAT, tr|A0A8L2QD42|A0A8L2QD42_RAT', 'tr|A0A8I6A2A0|A0A8I6A2A0_RAT, tr|A0A8L2QD42|A0A8L2QD42_…	357	7.14258	38234.1	22.3034	0.0851541	2.521	[]	[[0, 357]]	2	['12-167', '148-313']	['CON', 'CON']	['beta barrels', 'a/b three-layered sandwiches']	['GroES-like', 'Rossmann-like']	['Alcohol dehydrogenase-like, N-terminal domain', 'NAD(P)-binding Rossmann-fold domains']	['ADH_N', 'ADH_zinc_N']	8	0	0
P27952	sp|P27952|RS2_RAT	RS2_RAT	Rps2	Small ribosomal subunit protein uS5	['AABR07029195.1, AABR07039648.1, AC136661.1, ENSRNOG00000068920, Rps2-ps42, Rps2-ps44, Rps2-ps6', 'AABR07029195.1, AABR07039648.1, AC136661.1, ENSRNOG00000063280, ENSRNOG00000066500, Rps2-ps17, Rps2-ps42, Rps2-ps6', 'AABR07029195.1, AC136661.1, ENSRNOG00000063280, ENSRNOG00000063901, ENSRNOG00000066500, Rps2-ps17, Rps2-ps42, Rps2-ps6', 'AABR07029195.1, AABR07039648.1, ENSRNOG00000066500, Rps2-ps…	['tr|A0A0G2K8H4|A0A0G2K8H4_RAT, tr|A0A0U1RVI9|A0A0U1RVI9_RAT, tr|A0A8I6A7W0|A0A8I6A7W0_RAT, tr|A0A8J8XHT4|A0A8J8XHT4_RAT, tr|A0A8J8YHK4|A0A8J8YHK4_RAT, tr|D3ZAS1|D3ZAS1_RAT, tr|D3ZIY7|D3ZIY7_RAT, tr|D3ZQW7|D3ZQW7_RAT, tr|D3ZT78|D3ZT78_RAT, tr|Q6P9V0|Q6P9V0_RAT', 'tr|A0A0G2K8H4|A0A0G2K8H4_RAT, tr|A0A0U1RVI9|A0A0U1RVI9_RAT, tr|A0A8I5ZSA5|A0A8I5ZSA5_RAT, tr|A0A8I6A3D4|A0A8I6A3D4_RAT, tr|A0A8I6ADQ7|A…	293	10.2503	31230.9	18.6887	-0.209898	24.915	[[0, 58], [278, 293]]	[[58, 278]]	4	['57-134', '102-163', '136-196', '204-265']	['CON', 'CON', 'CON', 'CON']	['extended segments', 'a+b two layers', 'a+b two layers', 'a+b two layers']	['N-terminal region in 40S ribosomal protein rpS2 (S5p)', 'dsRBD-like', 'dsRBD-like', 'Ribosomal protein S5 domain 2-like']	['N-terminal region in 40S ribosomal protein rpS2 (S5p)', 'dsRNA-binding domain-like', 'dsRNA-binding domain-like', 'Ribosomal protein S5 domain 2-like']	['Ribosomal_S5_2', 'Ribosomal_S5', 'Ribosomal_S5_3', 'Ribosomal_S5_C_1']	14	0	0
P28037	sp|P28037|AL1L1_RAT	AL1L1_RAT	Aldh1l1	Cytosolic 10-formyltetrahydrofolate dehydrogenase	['Aldh1l2', 'Aldh1l2']	['tr|A0A0G2K0D8|A0A0G2K0D8_RAT, tr|A0A8I6GG93|A0A8I6GG93_RAT, tr|M0R8T2|M0R8T2_RAT', 'tr|A0A0G2K0D8|A0A0G2K0D8_RAT, tr|A0A8I6GG93|A0A8I6GG93_RAT, tr|M0R8T2|M0R8T2_RAT', 'tr|A0A0G2K0D8|A0A0G2K0D8_RAT, tr|A0A8I5ZRH3|A0A8I5ZRH3_RAT, tr|A0A8I6GG93|A0A8I6GG93_RAT, tr|M0R8T2|M0R8T2_RAT', 'tr|A0A0G2K0D8|A0A0G2K0D8_RAT, tr|A0A8I6GG93|A0A8I6GG93_RAT, tr|M0R8T2|M0R8T2_RAT', 'tr|A0A0G2K0D8|A0A0G2K0D8_RAT, t…	902	5.64163	98873.1	29.1358	-0.13071	0	[]	[[0, 902]]	4	['1-195', '205-306', '422-675', '676-900']	['CON', 'CON', 'CON', 'CON']	['a/b three-layered sandwiches', 'beta barrels', 'a/b three-layered sandwiches', 'a/b three-layered sandwiches']	['Formyltransferase', 'FMT C-terminal domain-like', 'ALDH-like', 'ALDH-like']	['Formyltransferase', 'FMT C-terminal domain-related', 'ALDH-like', 'ALDH-like']	['Formyl_trans_N', 'Formyl_trans_C', 'Aldedh_1st_1', 'Aldedh_2nd']	16	0	0
P28073	sp|P28073|PSB6_RAT	PSB6_RAT	Psmb6	Proteasome subunit beta type-6	['Psmb6l1', 'Psmb6l1', 'ENSRNOG00000062555, Psmb6l1', 'Psmb6l1', 'Psmb6l1', 'Psmb6l1', 'Psmb6l1']	['tr|A0A0G2JSL0|A0A0G2JSL0_RAT', 'tr|A0A0G2JSL0|A0A0G2JSL0_RAT', 'tr|A0A0G2JSL0|A0A0G2JSL0_RAT, tr|A0A8I5ZQ85|A0A8I5ZQ85_RAT', 'tr|A0A0G2JSL0|A0A0G2JSL0_RAT', 'tr|A0A0G2JSL0|A0A0G2JSL0_RAT', 'tr|A0A0G2JSL0|A0A0G2JSL0_RAT', 'tr|A0A0G2JSL0|A0A0G2JSL0_RAT']	238	4.84594	25289.4	30.2361	0.0247899	8.824	[[0, 21]]	[[21, 238]]	1	['34-220']	['CON']	['a+b four layers']	['Ntn/PP2C']	['Proteasome subunits']	['Proteasome']	7	0	0
P28480	sp|P28480|TCPA_RAT	TCPA_RAT	Tcp1	T-complex protein 1 subunit alpha	[]	['tr|A0A096MJA0|A0A096MJA0_RAT', 'tr|A0A096MJA0|A0A096MJA0_RAT', 'tr|A0A096MJA0|A0A096MJA0_RAT', 'tr|A0A096MJA0|A0A096MJA0_RAT', 'tr|A0A096MJA0|A0A096MJA0_RAT', 'tr|A0A096MJA0|A0A096MJA0_RAT', 'tr|A0A096MJA0|A0A096MJA0_RAT', 'tr|A0A096MJA0|A0A096MJA0_RAT', 'tr|A0A096MJA0|A0A096MJA0_RAT', 'tr|A0A096MJA0|A0A096MJA0_RAT', 'tr|A0A096MJA0|A0A096MJA0_RAT', 'tr|A0A096MJA0|A0A096MJA0_RAT', 'tr|A0A096MJA0…	556	5.86376	60359	30.5689	-0.0181655	5.935	[[534, 556]]	[[0, 534]]	4	['10-182', '145-215', '212-368', '384-532']	['CON', 'CON', 'CON', 'CON']	['alpha bundles', 'mixed a+b and a/b', 'a/b three-layered sandwiches', 'alpha bundles']	['GroEL equatorial domain-like', 'Zincin-like', 'The swivelling beta/beta/alpha domains', 'GroEL equatorial domain-like']	['GroEL equatorial domain-like', 'GroEL-intermediate domain like', 'The swivelling beta/beta/alpha domain', 'GroEL equatorial domain-like']	['Cpn60_TCP1_1st', 'Cpn60_TCP1_2nd_1', 'Cpn60_TCP1_2nd', 'Cpn60_TCP1_1st']	34	0	0
P28818	sp|P28818|RGRF1_RAT	RGRF1_RAT	Rasgrf1	Ras-specific guanine nucleotide-releasing factor 1	[]	['tr|A0A0G2JZ23|A0A0G2JZ23_RAT, tr|F1LM43|F1LM43_RAT', 'tr|A0A0G2JZ23|A0A0G2JZ23_RAT, tr|F1LM43|F1LM43_RAT', 'tr|A0A0G2JZ23|A0A0G2JZ23_RAT, tr|F1LM43|F1LM43_RAT', 'tr|A0A0G2JZ23|A0A0G2JZ23_RAT, tr|F1LM43|F1LM43_RAT', 'tr|A0A0G2JZ23|A0A0G2JZ23_RAT, tr|F1LM43|F1LM43_RAT', 'tr|A0A0G2JZ23|A0A0G2JZ23_RAT, tr|F1LM43|F1LM43_RAT', 'tr|A0A0G2JZ23|A0A0G2JZ23_RAT, tr|F1LM43|F1LM43_RAT']	1244	6.57527	142666	49.146	-0.427572	19.936	[[72, 113], [703, 911]]	[[0, 72], [113, 703], [911, 1244]]	5	['25-128', '204-261', '238-429', '446-582', '638-682,919-1235']	['CON', 'CON', 'CON', 'CON', 'NC']	['beta barrels', 'alpha bundles', 'alpha bundles', 'beta barrels', 'alpha superhelices']	['PH domain-like', 'Myosin VI lever arm', 'DH domain-like', 'PH domain-like', 'Repetitive alpha hairpins']	['PH domain-like', 'Myosin VI lever arm', 'DBL homology domain (DH-domain)', 'PH domain-like', 'Ras GEF']	['PH', 'KOG0163', 'RhoGEF', 'PH_10', 'RasGEF']	7	0	0
P28841	sp|P28841|NEC2_RAT	NEC2_RAT	Pcsk2	Neuroendocrine convertase 2	[]	['tr|A0A8I6A2I9|A0A8I6A2I9_RAT']	637	5.90906	70752.5	35.3008	-0.492936	3.925	[[0, 26]]	[[26, 637]]	3	['31-100', '144-452', '482-594']	['CON', 'CON', 'CON']	['a+b two layers', 'a/b three-layered sandwiches', 'beta sandwiches']	['Alpha-beta plaits', 'Subtilisin-like', 'jelly-roll']	['Protease propeptides/inhibitors', 'Subtilisin-like', 'Galactose-binding domain-like']	['S8_pro-domain', 'Peptidase_S8', 'P_proprotein']	1	0	0
[truncated: 2,528 more rows]

## Sheet: DG CASC
Protein ID	Protein	Entry Name	Gene	Protein Description	Mapped Genes	Mapped Proteins	Sequence Length	pI	MW (Da)	Instability Index	Hydrophobicity	Percent Disorder	Disorder Regions	Folded Regions	N	RNG	PROP	A	X	T	F	No. of Valid Peptide	No. of Significant Peptide (P-value)	No. of Significant Peptide (Adj. P-value)
[truncated: 3,361 more rows]

## Sheet: CA3 sCASC
Protein ID	Protein	Entry Name	Gene	Protein Description	Mapped Genes	Mapped Proteins	Sequence Length	pI	MW (Da)	Instability Index	Hydrophobicity	Percent Disorder	Disorder Regions	Folded Regions	N	RNG	PROP	A	X	T	F	No. of Valid Peptide	No. of Significant Peptide (P-value)	No. of Significant Peptide (Adj. P-value)
[truncated: 3,921 more rows]

[truncated: 1 more sheets: CA3 CASC]
